# Supplementary material for: Translational efficiency across healthy and tumor tissues is proliferation‐related
Source: Mol Syst Biol. 2020 Mar 9;16(3):e9275. doi: 10.15252/msb.20199275 (PMC7061310; doi:10.15252/msb.20199275)
Supplement: Supplementary file 2 — Table EV1 [file MSB-16-e9275-s002.xlsx]

## Sheet: Description
Correlation Matrix
Correlations of tRNA expression of HEK293 from four small RNA-seq datasets against four conventional tRNA-seq quantifications, as well as a previous HEK293 tRNA quantification from small RNA-seq by Zhang et al (2018).

## Sheet: Correlation Matrix
	SRR1304304	ERR705692	ERR705691	SRR2060090	Hydro-tRNAseq Gogakos et al. (2017)	Hydro-tRNAseq Mattijssen et al. (2017)	DM-tRNAseq Zheng et al. (2015)	Hydro-tRNAseq Benisty et al. (2019)	SmallRNAseq Zhang et al. (2018)
SRR1304304	1	0.62	0.62	0.82	0.73	0.7	0.76	0.83	0.74
ERR705692		1	0.99	0.74	0.71	0.63	0.65	0.83	0.63
ERR705691			1	0.72	0.69	0.63	0.65	0.81	0.63
SRR2060090				1	0.77	0.72	0.74	0.9	0.66
Hydro-tRNAseq Gogakos et al. (2017)					1	0.82	0.8	0.85	0.76
Hydro-tRNAseq Mattijssen et al. (2017)						1	0.75	0.76	0.73
DM-tRNAseq Zheng et al. (2015)							1	0.76	0.6
Hydro-tRNAseq Benisty et al. (2019)								1	0.77
SmallRNAseq Zhang et al. (2018)									1
