# Supplementary material for: Translational efficiency across healthy and tumor tissues is proliferation‐related
Source: Mol Syst Biol. 2020 Mar 9;16(3):e9275. doi: 10.15252/msb.20199275 (PMC7061310; doi:10.15252/msb.20199275)
Supplement: Supplementary file 4 — Table EV3 [file MSB-16-e9275-s004.xlsx]

## Sheet: Description
Consensus Modifications
Tab1 – Modifications in Hydro-tRNAseq samples
Upon mapping our tRNA library to the standard tRNA model, the table shows the number of tRNA having a certain mutation at each position. All three replicates of the samples are summed up for this anaysis.
Tab2 – Modifications in Small RNA-seq samples
Upon mapping our tRNA library to the standard tRNA model, the table shows the number of tRNA having a certain mutation at each position. All three replicates of the samples are summed up for this anaysis.
Tab3 – Collection of known modifications, adapted from Hoffmann et al (2018)
Collection from known modification sites and their corresponding mismatches, adapted from Table S3 in Hoffmann et al (2018). The table contains known modifictions retrieved from the tRNAmodviz (Ryvkin et al, 2013) database, as well as the modification-specific mismatches that have been detected in previous studies (Findeiß et al, 2011; Machnicka et al, 2014). The two last columns contain the posi…

## Sheet: consensus_hydrotRNAseq
tRNAdb position	position	refAllele	altAllele	HELA	BJ	HEK	HCT	region
9	8	T	G	1	NA	NA	NA
11	10	A	G	2	3	1	2	D-stem
11	10	G	A	3	6	4	1	D-stem
11	10	C	A	NA	1	2	NA	D-stem
12	11	T	A	1	2	NA	2	D-stem
12	11	T	C	2	1	3	1	D-stem
12	11	C	A	NA	3	NA	NA	D-stem
12	11	A	C	NA	1	3	NA	D-stem
12	11	C	T	NA	NA	7	NA	D-stem
13	12	T	C	1	1	3	NA	D-stem
13	12	G	T	2	7	NA	NA	D-stem
13	12	C	A	NA	3	2	1	D-stem
13	12	A	C	NA	NA	1	NA	D-stem
14	13	C	T	1	2	1	NA	D-stem
14	13	C	G	NA	3	NA	NA	D-stem
14	13	G	T	NA	1	NA	NA	D-stem
15	14	G	A	2	4	4	NA	D-loop
15	14	A	C	NA	2	NA	NA	D-loop
16	15	G	A	1	1	NA	NA	D-loop
16	15	G	C	NA	5	1	NA	D-loop
16	15	A	T	NA	1	NA	NA	D-loop
16	15	A	G	NA	1	NA	NA	D-loop
16	15	A	C	NA	1	NA	NA	D-loop
17	16	T	A	3	1	3	3	D-loop
17	16	G	T	1	3	NA	NA	D-loop
17	16	C	T	NA	3	NA	NA	D-loop
17	16	T	C	NA	5	NA	NA	D-loop
17	16	G	A	NA	1	1	NA	D-loop
17	16	G	C	NA	NA	NA	1	D-loop
18	17	C	T	7	5	5	3	D-loop
18	17	T	A	NA	4	1	NA	D-loop
18	17	G	A	NA	3	NA	NA	D-loop
18	17	A	C	NA	2	NA	NA	D-loop
18	17	C	A	NA	2	NA	NA	D-loop
20	18	A	G	1	6	6	NA	D-loop
20	18	G	A	NA	NA	1	NA	D-loop
20	18	G	C	NA	NA	NA	1	D-loop
21	19	C	G	1	NA	NA	NA	D-loop
21	19	G	A	1	5	2	1	D-loop
21	19	G	T	NA	2	NA	NA	D-loop
22	20	C	T	3	9	6	4	D-loop
22	20	T	C	3	5	9	5	D-loop
22	20	T	A	NA	NA	2	NA	D-loop
22	20	T	G	NA	NA	NA	2	D-loop
23	20A	T	G	2	2	NA	1	D-loop
23	20A	T	C	1	8	4	NA	D-loop
23	20A	G	A	NA	NA	1	NA	D-loop
23	20A	G	C	NA	NA	NA	1	D-loop
24	20B	T	C	NA	1	NA	NA	D-loop
25	21	A	T	2	3	NA	NA	D-loop
25	21	A	G	1	1	2	3	D-loop
25	21	G	A	NA	2	NA	NA	D-loop
25	21	A	C	NA	2	1	NA	D-loop
26	22	T	C	1	1	NA	NA	D-stem
26	22	A	G	NA	1	NA	NA	D-stem
26	22	G	C	NA	2	5	NA	D-stem
26	22	G	A	NA	2	1	1	D-stem
26	22	G	T	NA	NA	2	NA	D-stem
27	23	A	G	6	10	3	8	D-stem
27	23	G	A	3	4	4	2	D-stem
27	23	A	T	1	1	NA	NA	D-stem
27	23	C	A	NA	5	NA	1	D-stem
27	23	A	C	NA	1	NA	NA	D-stem
27	23	G	T	NA	1	NA	1	D-stem
27	23	T	C	NA	1	NA	NA	D-stem
28	24	G	A	3	5	5	7	D-stem
28	24	A	C	1	3	1	3	D-stem
28	24	G	C	1	1	NA	1	D-stem
28	24	A	G	NA	3	3	2	D-stem
28	24	G	T	NA	7	NA	NA	D-stem
28	24	T	G	NA	1	3	1	D-stem
29	25	T	C	1	6	1	NA	D-stem
29	25	C	A	1	1	4	NA	D-stem
29	25	C	T	NA	5	1	5	D-stem
29	25	C	G	NA	3	NA	NA	D-stem
30	26	G	A	2	15	4	2
30	26	T	G	7	6	10	6
30	26	G	T	2	13	12	NA
30	26	C	G	1	2	1	NA
30	26	T	C	NA	3	1	NA
30	26	A	G	NA	4	NA	NA
30	26	G	C	NA	2	NA	NA
30	26	A	C	NA	NA	1	NA
30	26	T	A	NA	NA	NA	2
31	27	C	A	14	24	16	9	Ac-stem
31	27	T	C	2	9	8	7	Ac-stem
31	27	T	A	9	10	7	6	Ac-stem
31	27	C	G	3	9	6	4	Ac-stem
31	27	A	T	NA	3	NA	2	Ac-stem
31	27	C	T	NA	3	1	NA	Ac-stem
31	27	T	G	NA	2	2	NA	Ac-stem
32	28	T	A	17	26	21	9	Ac-stem
32	28	A	C	2	2	NA	NA	Ac-stem
32	28	T	C	6	11	9	3	Ac-stem
32	28	C	A	6	9	6	1	Ac-stem
32	28	G	C	NA	3	3	NA	Ac-stem
32	28	C	T	NA	3	5	NA	Ac-stem
32	28	T	G	NA	2	NA	NA	Ac-stem
32	28	G	A	NA	1	1	1	Ac-stem
32	28	A	G	NA	NA	4	NA	Ac-stem
33	29	G	C	16	20	17	5	Ac-stem
33	29	G	A	10	21	23	5	Ac-stem
33	29	A	C	3	2	3	3	Ac-stem
33	29	A	G	10	10	12	2	Ac-stem
33	29	T	C	6	19	9	6	Ac-stem
33	29	T	G	4	10	6	1	Ac-stem
33	29	C	T	1	3	1	2	Ac-stem
33	29	G	T	NA	3	NA	2	Ac-stem
33	29	A	T	NA	7	3	NA	Ac-stem
33	29	C	A	NA	2	NA	1	Ac-stem
33	29	T	A	NA	1	NA	NA	Ac-stem
33	29	C	G	NA	NA	NA	3	Ac-stem
34	30	G	A	19	32	24	7	Ac-stem
34	30	G	T	1	3	2	2	Ac-stem
34	30	A	G	1	3	1	3	Ac-stem
34	30	T	C	NA	10	5	NA	Ac-stem
34	30	G	C	NA	2	NA	NA	Ac-stem
35	31	C	T	2	5	5	5	Ac-stem
35	31	G	T	1	3	1	NA	Ac-stem
35	31	A	T	3	5	4	2	Ac-stem
35	31	T	A	13	16	12	9	Ac-stem
35	31	C	A	1	4	2	NA	Ac-stem
35	31	A	G	NA	1	9	2	Ac-stem
35	31	A	C	NA	4	4	2	Ac-stem
35	31	G	C	NA	1	NA	NA	Ac-stem
35	31	G	A	NA	1	NA	NA	Ac-stem
35	31	T	C	NA	NA	NA	1	Ac-stem
35	31	C	G	NA	NA	NA	1	Ac-stem
36	32	C	T	14	20	30	10	Ac-loop
36	32	C	G	3	5	7	3	Ac-loop
36	32	C	A	6	21	20	5	Ac-loop
36	32	T	A	NA	2	1	1	Ac-loop
36	32	T	C	NA	1	NA	NA	Ac-loop
36	32	A	G	NA	NA	1	NA	Ac-loop
37	33	T	A	3	1	2	1	Ac-loop
37	33	T	G	5	9	10	NA	Ac-loop
37	33	T	C	NA	5	8	1	Ac-loop
38	34	A	G	33	53	68	31	Ac1
38	34	C	T	4	5	6	3	Ac1
38	34	T	C	7	10	8	8	Ac1
38	34	G	C	2	NA	NA	3	Ac1
38	34	C	G	4	23	7	1	Ac1
38	34	T	G	4	12	7	1	Ac1
38	34	A	T	2	2	1	NA	Ac1
38	34	G	A	NA	1	1	NA	Ac1
38	34	G	T	NA	NA	2	NA	Ac1
38	34	T	A	NA	NA	1	NA	Ac1
38	34	A	C	NA	NA	NA	1	Ac1
39	35	A	G	3	5	9	6	Ac2
39	35	C	A	3	4	1	NA	Ac2
39	35	G	A	3	3	5	3	Ac2
39	35	T	A	1	NA	NA	NA	Ac2
39	35	A	T	NA	1	2	NA	Ac2
39	35	A	C	NA	4	1	2	Ac2
39	35	T	C	NA	1	4	1	Ac2
39	35	G	C	NA	3	3	NA	Ac2
39	35	C	G	NA	2	1	1	Ac2
39	35	C	T	NA	1	NA	NA	Ac2
40	36	T	C	1	4	8	NA	Ac3
40	36	A	T	9	6	5	7	Ac3
40	36	A	C	1	19	7	2	Ac3
40	36	G	T	1	3	NA	1	Ac3
40	36	T	G	5	3	3	2	Ac3
40	36	G	C	2	9	7	4	Ac3
40	36	G	A	1	NA	NA	1	Ac3
40	36	C	G	NA	2	1	NA	Ac3
40	36	A	G	NA	NA	10	3	Ac3
40	36	C	T	NA	NA	1	NA	Ac3
41	37	A	G	6	11	35	2	Ac-loop
41	37	G	C	13	20	9	13	Ac-loop
41	37	A	T	2	6	1	NA	Ac-loop
41	37	G	A	5	13	12	1	Ac-loop
41	37	G	T	3	8	7	4	Ac-loop
41	37	A	C	1	5	7	NA	Ac-loop
42	38	T	C	5	4	6	NA	Ac-loop
42	38	C	A	4	14	8	4	Ac-loop
42	38	A	G	1	1	1	1	Ac-loop
42	38	A	C	NA	3	NA	NA	Ac-loop
42	38	T	A	NA	5	NA	NA	Ac-loop
42	38	A	T	NA	1	NA	NA	Ac-loop
43	39	T	G	1	NA	1	3	Ac-stem
43	39	C	A	3	2	3	NA	Ac-stem
43	39	G	C	NA	1	1	NA	Ac-stem
43	39	T	A	NA	4	3	NA	Ac-stem
43	39	C	G	NA	2	1	NA	Ac-stem
43	39	T	C	NA	2	1	NA	Ac-stem
43	39	G	A	NA	2	NA	NA	Ac-stem
43	39	A	G	NA	NA	3	NA	Ac-stem
43	39	C	T	NA	NA	3	1	Ac-stem
43	39	G	T	NA	NA	1	NA	Ac-stem
44	40	C	T	3	NA	6	NA	Ac-stem
44	40	T	A	1	NA	1	NA	Ac-stem
44	40	G	A	1	NA	NA	NA	Ac-stem
44	40	A	C	1	2	NA	NA	Ac-stem
44	40	C	G	1	NA	NA	NA	Ac-stem
44	40	G	T	NA	2	NA	NA	Ac-stem
44	40	A	G	NA	2	1	NA	Ac-stem
44	40	T	C	NA	1	NA	NA	Ac-stem
44	40	T	G	NA	NA	NA	3	Ac-stem
45	41	C	A	2	3	NA	NA	Ac-stem
45	41	A	G	1	1	3	NA	Ac-stem
45	41	A	C	NA	4	NA	3	Ac-stem
45	41	T	A	NA	5	NA	NA	Ac-stem
45	41	C	T	NA	1	NA	NA	Ac-stem
45	41	G	C	NA	1	NA	NA	Ac-stem
45	41	G	T	NA	1	NA	NA	Ac-stem
45	41	G	A	NA	NA	3	NA	Ac-stem
45	41	C	G	NA	NA	1	NA	Ac-stem
46	42	T	C	3	4	3	3	Ac-stem
46	42	C	A	2	NA	1	NA	Ac-stem
46	42	T	G	1	NA	NA	1	Ac-stem
46	42	A	G	2	5	NA	3	Ac-stem
46	42	T	A	NA	1	NA	NA	Ac-stem
46	42	C	T	NA	2	2	NA	Ac-stem
46	42	G	A	NA	1	NA	NA	Ac-stem
46	42	G	T	NA	1	NA	NA	Ac-stem
47	43	A	T	1	2	NA	NA	Ac-stem
47	43	T	A	1	NA	1	NA	Ac-stem
47	43	G	C	NA	3	2	NA	Ac-stem
47	43	G	A	NA	1	NA	NA	Ac-stem
47	43	A	C	NA	1	NA	NA	Ac-stem
47	43	A	G	NA	NA	1	1	Ac-stem
47	43	G	T	NA	NA	1	NA	Ac-stem
48	44	T	A	2	NA	NA	NA	V-region
48	44	A	G	NA	3	NA	2	V-region
48	44	A	C	NA	3	NA	NA	V-region
48	44	G	C	NA	1	NA	NA	V-region
48	44	C	G	NA	1	NA	NA	V-region
48	44	G	A	NA	1	NA	1	V-region
49	45	A	G	1	3	1	1	V-region
49	45	G	C	2	2	3	NA	V-region
49	45	G	A	1	3	3	NA	V-region
49	45	T	C	NA	2	NA	NA	V-region
49	45	G	T	NA	1	NA	NA	V-region
49	45	C	T	NA	1	1	NA	V-region
49	45	C	G	NA	NA	1	NA	V-region
50	e11	T	A	NA	1	NA	NA	V-region
51	e12	G	A	NA	1	NA	NA	V-region
52	e13	G	T	NA	1	NA	NA	V-region
52	e13	C	T	NA	NA	3	NA	V-region
56	e17	G	T	1	NA	NA	NA	V-region
56	e17	T	C	NA	NA	NA	1	V-region
57	e1	C	A	1	3	1	NA	V-region
57	e1	A	T	1	NA	NA	NA	V-region
57	e1	C	T	10	6	12	NA	V-region
57	e1	A	C	1	NA	NA	NA	V-region
57	e1	C	G	1	NA	NA	NA	V-region
57	e1	T	A	NA	2	1	NA	V-region
58	e2	G	T	1	2	2	NA	V-region
58	e2	G	A	NA	1	NA	NA	V-region
58	e2	G	C	NA	1	1	NA	V-region
58	e2	C	T	NA	NA	NA	1	V-region
59	e3	A	C	NA	1	NA	NA	V-region
63	e26	G	T	NA	1	2	NA	V-region
63	e26	C	G	NA	1	NA	NA	V-region
63	e26	G	A	NA	NA	NA	1	V-region
64	e25	C	T	NA	2	NA	NA	V-region
64	e25	A	T	NA	1	1	NA	V-region
64	e25	T	G	NA	1	2	NA	V-region
66	e23	A	T	1	NA	NA	NA	V-region
66	e23	G	A	7	11	6	9	V-region
66	e23	A	G	NA	1	NA	NA	V-region
66	e23	G	C	NA	1	3	3	V-region
67	e22	T	A	2	3	2	6	V-region
67	e22	C	T	NA	1	NA	NA	V-region
67	e22	A	G	NA	3	2	NA	V-region
67	e22	T	C	NA	2	NA	2	V-region
68	e21	C	A	5	6	5	4	V-region
68	e21	C	T	9	3	NA	10	V-region
68	e21	T	C	2	7	1	4	V-region
68	e21	C	G	NA	1	NA	NA	V-region
69	46	C	T	3	2	5	1	V-region
69	46	C	G	9	6	5	5	V-region
69	46	A	G	4	6	8	4	V-region
69	46	G	C	NA	2	NA	NA	V-region
69	46	G	A	NA	3	NA	NA	V-region
69	46	T	C	NA	1	2	NA	V-region
69	46	C	A	NA	1	NA	NA	V-region
70	47	C	G	1	NA	NA	NA	V-region
70	47	C	T	NA	2	3	NA	V-region
70	47	G	C	NA	1	NA	NA	V-region
70	47	A	C	NA	1	NA	NA	V-region
70	47	T	C	NA	1	1	NA	V-region
70	47	G	A	NA	2	1	NA	V-region
70	47	T	A	NA	1	NA	NA	V-region
70	47	C	A	NA	NA	3	NA	V-region
70	47	T	G	NA	NA	1	NA	V-region
70	47	G	T	NA	NA	NA	1	V-region
71	48	C	A	2	3	2	2	V-region
71	48	A	G	1	2	8	2	V-region
71	48	G	T	1	1	NA	1	V-region
71	48	T	C	2	NA	3	NA	V-region
71	48	T	A	NA	2	NA	NA	V-region
71	48	G	A	NA	1	3	NA	V-region
71	48	T	G	NA	1	NA	NA	V-region
71	48	G	C	NA	NA	1	1	V-region
72	49	G	T	2	NA	1	NA	T-stem
72	49	C	A	NA	1	1	NA	T-stem
72	49	G	A	NA	NA	5	3	T-stem
72	49	A	G	NA	NA	1	NA	T-stem
73	50	A	G	NA	3	NA	NA	T-stem
73	50	G	C	NA	3	NA	NA	T-stem
73	50	G	T	NA	1	1	1	T-stem
73	50	C	G	NA	1	NA	NA	T-stem
73	50	G	A	NA	NA	2	NA	T-stem
74	51	T	C	1	2	1	NA	T-stem
74	51	T	G	3	1	1	1	T-stem
74	51	T	A	NA	7	NA	NA	T-stem
74	51	C	A	NA	3	NA	NA	T-stem
75	52	T	C	1	3	NA	NA	T-stem
75	52	T	G	2	NA	2	NA	T-stem
75	52	T	A	NA	4	1	NA	T-stem
76	53	C	T	3	2	9	1	T-stem
76	53	C	G	NA	2	NA	NA	T-stem
76	53	T	C	NA	2	6	1	T-stem
77	54	A	T	4	5	8	3	T-loop
77	54	A	G	9	10	3	1	T-loop
77	54	G	C	3	2	2	NA	T-loop
77	54	G	A	2	NA	2	NA	T-loop
77	54	G	T	4	8	12	2	T-loop
78	55	A	G	10	23	20	15	T-loop
78	55	A	C	1	4	NA	NA	T-loop
78	55	A	T	49	70	83	53	T-loop
78	55	C	T	NA	NA	1	NA	T-loop
79	56	G	A	1	2	1	NA	T-loop
79	56	T	G	2	NA	NA	NA	T-loop
79	56	G	T	1	3	1	NA	T-loop
79	56	A	G	1	3	NA	NA	T-loop
79	56	A	T	1	2	3	1	T-loop
79	56	T	C	NA	1	NA	NA	T-loop
79	56	A	C	NA	4	NA	NA	T-loop
79	56	C	A	NA	1	NA	NA	T-loop
79	56	G	C	NA	NA	NA	1	T-loop
80	57	C	T	1	2	2	2	T-loop
80	57	C	A	2	7	NA	NA	T-loop
80	57	A	T	1	2	2	NA	T-loop
80	57	A	G	NA	1	2	NA	T-loop
80	57	T	G	NA	1	NA	NA	T-loop
81	58	C	T	1	8	7	2	T-loop
81	58	C	A	NA	11	1	NA	T-loop
81	58	C	G	NA	NA	2	NA	T-loop
82	59	C	T	4	3	8	1	T-loop
82	59	T	C	3	4	3	1	T-loop
82	59	C	A	2	3	NA	NA	T-loop
82	59	C	G	NA	1	NA	NA	T-loop
83	60	C	G	1	NA	NA	NA	T-loop
83	60	T	C	NA	5	5	1	T-loop
83	60	C	A	NA	3	NA	NA	T-loop
83	60	C	T	NA	1	5	1	T-loop
83	60	A	T	NA	NA	NA	1	T-loop
84	61	G	T	1	1	1	NA	T-stem
84	61	T	C	NA	1	NA	NA	T-stem
84	61	A	G	NA	3	NA	1	T-stem
84	61	G	A	NA	2	3	NA	T-stem
84	61	A	T	NA	1	NA	NA	T-stem
84	61	T	G	NA	1	2	NA	T-stem
84	61	T	A	NA	NA	1	NA	T-stem
84	61	A	C	NA	NA	1	1	T-stem
85	62	C	A	1	4	3	NA	T-stem
85	62	T	C	4	7	6	NA	T-stem
85	62	C	T	1	NA	NA	1	T-stem
85	62	C	G	NA	2	2	NA	T-stem
85	62	G	T	NA	4	1	NA	T-stem
85	62	G	A	NA	NA	3	1	T-stem
86	63	A	G	1	3	6	NA	T-stem
86	63	A	C	NA	1	NA	NA	T-stem
86	63	C	G	NA	1	4	NA	T-stem
86	63	T	C	NA	NA	1	NA	T-stem
86	63	A	T	NA	NA	2	1	T-stem
86	63	T	A	NA	NA	1	1	T-stem
87	64	T	A	NA	4	NA	NA	T-stem
87	64	A	G	NA	3	1	NA	T-stem
87	64	G	A	NA	1	NA	NA	T-stem
87	64	T	G	NA	NA	NA	1	T-stem
87	64	C	T	NA	NA	NA	1	T-stem
88	65	A	C	1	2	2	2	T-stem
88	65	G	C	NA	1	NA	NA	T-stem
88	65	G	A	NA	NA	1	NA	T-stem
88	65	C	T	NA	NA	1	NA	T-stem
89	66	G	C	4	3	4	2	Acc-stem
89	66	G	A	2	6	4	2	Acc-stem
89	66	G	T	1	NA	NA	NA	Acc-stem
89	66	A	G	NA	1	1	NA	Acc-stem
89	66	C	A	NA	NA	1	NA	Acc-stem
90	67	A	G	2	2	3	NA	Acc-stem
90	67	T	G	1	NA	2	NA	Acc-stem
90	67	G	T	NA	5	2	NA	Acc-stem
90	67	G	A	NA	1	NA	NA	Acc-stem
90	67	A	C	NA	1	NA	NA	Acc-stem
91	68	A	G	4	4	8	NA	Acc-stem
91	68	A	T	2	3	NA	NA	Acc-stem
91	68	G	C	4	2	4	NA	Acc-stem
91	68	T	G	2	6	5	NA	Acc-stem
91	68	A	C	NA	1	NA	NA	Acc-stem
91	68	T	C	NA	NA	1	NA	Acc-stem
92	69	T	C	12	28	22	NA	Acc-stem
92	69	A	C	21	17	19	2	Acc-stem
92	69	C	T	3	2	5	NA	Acc-stem
92	69	C	G	1	1	2	NA	Acc-stem
93	70	T	A	6	6	8	NA	Acc-stem
93	70	G	A	29	23	27	NA	Acc-stem
93	70	C	A	1	4	5	NA	Acc-stem
93	70	A	G	1	5	4	NA	Acc-stem
93	70	T	C	1	NA	NA	NA	Acc-stem
93	70	T	G	NA	2	2	NA	Acc-stem
93	70	A	T	NA	1	NA	NA	Acc-stem

## Sheet: consensus_smallRNAseq
tRNAdb position	position	refAllele	altAllele	MDA	BJ	HELA	HCT116	HEK293	region
13	12	A	G	1	NA	NA	NA	NA	D-stem
14	13	G	T	NA	NA	NA	NA	1	D-stem
17	16	T	C	1	NA	NA	NA	2	D-loop
18	17	C	T	1	NA	NA	NA	2	D-loop
18	17	C	A	1	NA	NA	NA	3	D-loop
21	19	G	A	NA	NA	1	2	4	D-loop
22	20	C	T	3	3	3	3	3	D-loop
22	20	T	A	NA	NA	1	NA	NA	D-loop
25	21	A	G	1	2	1	1	2	D-loop
25	21	A	C	1	NA	NA	NA	NA	D-loop
26	22	A	G	NA	2	NA	3	2	D-stem
27	23	A	G	4	4	3	3	5	D-stem
28	24	A	T	1	NA	NA	NA	NA	D-stem
28	24	G	A	2	NA	NA	1	NA	D-stem
28	24	G	T	NA	NA	NA	NA	1	D-stem
29	25	C	T	7	2	3	7	12	D-stem
30	26	A	G	2	3	3	1	NA
30	26	G	T	1	NA	1	NA	2
31	27	T	G	NA	NA	1	NA	NA	Ac-stem
31	27	T	C	NA	NA	2	3	1	Ac-stem
31	27	C	T	NA	NA	NA	NA	1	Ac-stem
32	28	T	C	2	1	1	NA	NA	Ac-stem
32	28	G	C	NA	NA	1	NA	NA	Ac-stem
33	29	A	G	1	3	2	NA	2	Ac-stem
33	29	C	T	NA	NA	3	NA	1	Ac-stem
33	29	T	C	NA	NA	1	NA	1	Ac-stem
33	29	C	G	NA	NA	NA	2	NA	Ac-stem
34	30	G	T	2	NA	1	1	NA	Ac-stem
34	30	A	G	NA	NA	NA	NA	1	Ac-stem
35	31	C	T	1	3	3	1	4	Ac-stem
35	31	G	A	NA	1	NA	NA	NA	Ac-stem
35	31	T	C	NA	NA	NA	NA	1	Ac-stem
36	32	C	T	4	NA	1	4	2	Ac-loop
36	32	T	C	NA	3	NA	1	5	Ac-loop
36	32	T	G	NA	1	NA	NA	NA	Ac-loop
36	32	C	A	NA	NA	1	NA	1	Ac-loop
36	32	T	A	NA	NA	NA	NA	2	Ac-loop
36	32	C	G	NA	NA	NA	NA	1	Ac-loop
37	33	T	C	1	1	2	2	5	Ac-loop
37	33	T	A	NA	2	1	NA	NA	Ac-loop
37	33	T	G	NA	1	NA	NA	NA	Ac-loop
38	34	C	G	3	4	2	1	7	Ac1
38	34	A	G	15	12	16	18	42	Ac1
38	34	T	C	1	2	1	2	1	Ac1
38	34	C	T	2	1	3	NA	1	Ac1
38	34	T	G	1	NA	2	3	2	Ac1
38	34	G	A	NA	NA	NA	NA	2	Ac1
39	35	A	T	3	NA	1	NA	NA	Ac2
39	35	C	T	4	NA	1	3	5	Ac2
39	35	G	T	1	NA	1	NA	2	Ac2
39	35	T	C	NA	1	1	NA	NA	Ac2
39	35	C	A	NA	NA	3	1	NA	Ac2
39	35	A	C	NA	NA	NA	3	NA	Ac2
40	36	C	T	7	2	4	5	NA	Ac3
40	36	T	C	NA	1	NA	NA	NA	Ac3
40	36	C	G	NA	NA	1	NA	1	Ac3
40	36	G	T	NA	NA	NA	NA	1	Ac3
41	37	A	T	3	NA	1	NA	NA	Ac-loop
41	37	A	G	2	2	NA	NA	18	Ac-loop
41	37	G	A	NA	1	NA	NA	5	Ac-loop
42	38	C	T	NA	1	NA	NA	NA	Ac-loop
42	38	A	G	NA	NA	NA	2	3	Ac-loop
43	39	G	A	NA	3	NA	1	1	Ac-stem
44	40	A	G	3	3	3	3	3	Ac-stem
44	40	T	A	1	NA	NA	NA	NA	Ac-stem
44	40	C	T	1	NA	NA	NA	NA	Ac-stem
45	41	A	C	NA	NA	NA	1	NA	Ac-stem
45	41	C	G	NA	NA	NA	1	3	Ac-stem
46	42	C	G	NA	NA	1	NA	NA	Ac-stem
46	42	A	C	NA	NA	NA	1	NA	Ac-stem
46	42	C	T	NA	NA	NA	NA	1	Ac-stem
46	42	T	A	NA	NA	NA	NA	2	Ac-stem
47	43	G	A	2	NA	NA	NA	NA	Ac-stem
47	43	A	T	2	3	4	3	2	Ac-stem
47	43	G	T	2	NA	NA	NA	NA	Ac-stem
48	44	A	T	3	4	3	3	3	V-region
48	44	C	T	2	NA	NA	NA	NA	V-region
48	44	G	T	NA	NA	1	NA	NA	V-region
48	44	T	A	NA	NA	1	NA	NA	V-region
48	44	C	A	NA	NA	NA	NA	3	V-region
49	45	G	T	2	NA	NA	NA	3	V-region
57	e1	C	T	NA	NA	NA	NA	1	V-region
66	e23	G	A	NA	2	2	1	2	V-region
66	e23	G	T	NA	1	NA	NA	2	V-region
66	e23	G	C	NA	NA	NA	3	1	V-region
66	e23	C	T	NA	NA	NA	NA	3	V-region
67	e22	T	A	3	NA	1	2	NA	V-region
67	e22	G	A	NA	NA	NA	NA	1	V-region
67	e22	G	T	NA	NA	NA	NA	1	V-region
68	e21	C	T	NA	NA	3	NA	NA	V-region
68	e21	C	G	NA	NA	NA	NA	1	V-region
68	e21	T	C	NA	NA	NA	NA	1	V-region
69	46	C	G	NA	NA	1	1	1	V-region
69	46	G	C	NA	NA	NA	NA	1	V-region
69	46	A	G	NA	NA	NA	NA	1	V-region
70	47	G	T	3	3	2	1	NA	V-region
70	47	C	T	NA	1	NA	1	4	V-region
71	48	C	A	2	NA	NA	NA	1	V-region
71	48	G	T	2	2	1	3	NA	V-region
71	48	G	A	NA	NA	1	NA	NA	V-region
72	49	G	C	NA	1	NA	NA	NA	T-stem
72	49	G	T	NA	NA	1	NA	NA	T-stem
73	50	A	G	NA	NA	3	NA	1	T-stem
73	50	G	A	NA	NA	NA	1	4	T-stem
74	51	T	C	12	12	16	17	42	T-stem
74	51	T	A	1	2	NA	NA	2	T-stem
74	51	T	G	NA	1	NA	NA	1	T-stem
75	52	T	A	NA	NA	NA	NA	2	T-stem
76	53	C	T	21	24	25	23	57	T-stem
76	53	C	A	NA	NA	NA	2	1	T-stem
77	54	G	T	16	15	11	9	29	T-loop
77	54	A	T	8	4	6	4	13	T-loop
77	54	G	A	1	NA	NA	NA	NA	T-loop
78	55	A	G	6	6	8	8	8	T-loop
78	55	A	T	20	26	26	33	42	T-loop
78	55	A	C	NA	2	NA	NA	NA	T-loop
79	56	T	A	1	NA	NA	NA	NA	T-loop
79	56	G	T	2	NA	NA	2	2	T-loop
79	56	A	G	1	NA	NA	NA	1	T-loop
79	56	A	T	2	2	1	7	4	T-loop
79	56	A	C	NA	NA	NA	NA	1	T-loop
80	57	C	T	NA	1	NA	NA	2	T-loop
80	57	A	T	NA	NA	1	1	1	T-loop
80	57	T	C	NA	NA	NA	NA	1	T-loop
81	58	C	T	1	3	NA	1	2	T-loop
82	59	C	T	1	1	1	NA	3	T-loop
83	60	A	G	NA	NA	NA	1	NA	T-loop
83	60	C	A	NA	NA	NA	NA	1	T-loop
83	60	C	T	NA	NA	NA	NA	1	T-loop
84	61	T	G	NA	NA	NA	1	NA	T-stem
84	61	C	A	NA	NA	NA	1	NA	T-stem
86	63	A	G	NA	NA	NA	NA	1	T-stem
87	64	G	T	1	NA	NA	NA	NA	T-stem
89	66	G	A	NA	NA	1	NA	NA	Acc-stem
90	67	G	A	2	NA	3	NA	NA	Acc-stem
90	67	C	A	NA	NA	NA	NA	1	Acc-stem
91	68	G	T	NA	NA	1	NA	NA	Acc-stem
92	69	C	T	NA	NA	NA	NA	3	Acc-stem

## Sheet: known_modifications
modifcation	site	known mismatch	small RNA-seq	Hydro-tRNAseq
D	16,17,20,47	T-to-C	16	16,17,20,47
I	34	A-to-C|G	34	34
i6A	37	A-to-C|G|T	37	37
m1A	9,14,58	A-to-G|T	–	14
m1G	9, 37	G-to-A|C|T	37	37
m1I	37	A-to-G	37	37
m3C	2e	C-to-G|T	–	2e
m2G	6,10,27	G-to-C|T	–	–
m2,2G	27,26,37	G-to-C|T	26	26,37
o2yW	37	G-to-A|C|T	37	37
t6A	37	G-to-C|T	–	37
Y	13,26,28,32,35,38,39,50,54,55	T-to-A	32	26,28,32,35,38,39
acp3U	26	–	–	T-to-G
ac4C	12	–	–	C-to-A
Cm	4,32	–	32 (C-to-A|G|T)	32 (C-to-A|G|T)
Cmf5C	34	–	C-to-G|T	C-to-G|T
galQtRNA	34	–	G-to-A	G-to-A|C|T
Gm	34,39	–	34 (G-to-A), 39 (G-to-A)	34 (G-to-A|C|T), 39 (G-to-A|C|T)
m1Y	39	–	–	T-to-A|C|G
m5C	38,48,49,50	–	38 (C-to-T), 48 (C-to-A)	38 (C-to-A), 48 (C-to-A), 49 (C-to-A), 50 (C-to-G)
m7G	46	–	G-to-C	G-to-A|C
m5U	54	–	–	–
m5Um	54	–	–	–
QtRNA	34	–	G-to-A	G-to-A|C|T
tm5s2U	34	–	T-to-C|G	T-to-A|C|G
tm5U	34	–	T-to-C|G	T-to-A|C|G
Um	4,32,44	–	32 (T-to-A|C|G), 44 (T-to-A)	32 (T-to-A|C|G), 44 (T-to-A)
xU	34	–	T-to-C|G	T-to-A|C|G
Ym	39	–	–	T-to-A|C|G
