# Supplementary material for: Translational efficiency across healthy and tumor tissues is proliferation‐related
Source: Mol Syst Biol. 2020 Mar 9;16(3):e9275. doi: 10.15252/msb.20199275 (PMC7061310; doi:10.15252/msb.20199275)
Supplement: Supplementary file 6 — Table EV5 [file MSB-16-e9275-s006.xlsx]

## Sheet: Description
GSEA RAA
Tab1 – PCA features
Component features of the Principal Component Analysis of the Relative Anticodon Abundances (RAA) of healthy TCGA samples
Tab2 – TOP enriched genes in GSEA
Among the correlations of all genes against PCA1, the Gene Set Enrichment Analysis shows the GO gene sets that correspond to high PCA1 values.
Tab3 – BOTTOM enriched genes in GSEA
Among the correlations of all genes against PCA1, the Gene Set Enrichment Analysis shows the GO gene sets that correspond to low PCA1 values.

## Sheet: PCA_features
anticodon	PCA1	PCA2
LeuTAA	0.294639	0.00738035
SerTGA	0.281629	0.0771052
AlaTGC	0.265491	0.0102878
ArgTCT	0.209859	-0.0261951
IleGAT	0.198335	0.211663
GluTTC	0.188631	-0.0828332
ArgTCG	0.180136	0.13744
ProTGG	0.145828	-0.230686
GlyTCC	0.127075	0.237091
ThrTGT	0.119572	-0.256698
GlnTTG	0.104315	-0.156208
ThrCGT	0.0993094	0.235247
ValAAC	0.0671584	0.179256
ArgACG	0.0608668	-0.132278
GlyCCC	0.0484854	-0.0983436
TyrGTA	0.0332957	-0.0816374
AsnGTT	0.0185694	-0.0421457
AspATC	0.00992205	0.0440537
CysGCA	0.00826506	-0.0520285
LysTTT	0.00301904	-0.102456
GlyACC	0	0
HisATG	0	0
HisGTG	0	0
LeuGAG	0	0
MetCAT	0	0
PheAAA	0	0
PheGAA	0	0
ThrGGT	0	0
TrpCCA	0	0
ValGAC	0	0
ArgGCG	-1.49219e-21	-2.11181e-19
LysCTT	-0.00301904	0.102456
SerGGA	-0.00692573	0.0203848
CysACA	-0.00826506	0.0520285
AspGTC	-0.00992205	-0.0440537
AsnATT	-0.0185694	0.0421457
ProGGG	-0.0189702	-0.00467909
AlaGGC	-0.0324234	-0.029319
ValTAC	-0.0326743	-0.183503
SerACT	-0.0328341	0.0447262
TyrATA	-0.0332957	0.0816374
AlaCGC	-0.0490975	-0.12541
ArgCCG	-0.0604754	0.0362425
IleAAT	-0.0714089	0.3411
SerAGA	-0.072401	0.0554035
IleTAT	-0.0752714	-0.354072
LeuTAG	-0.0849914	0.104345
ProAGG	-0.0868677	0.155269
GlnCTG	-0.104315	0.156208
SerCGA	-0.117737	0.252628
ValCAC	-0.118508	0.064949
LeuAAG	-0.12975	0.0424699
ProCGG	-0.140091	0.220321
GlyGCC	-0.140977	-0.146824
GluCTC	-0.188631	0.0828332
ArgCCT	-0.191532	0.0375189
LeuCAA	-0.231138	-0.12454
ThrAGT	-0.231638	0.0223921
SerGCT	-0.24201	-0.190946
AlaAGC	-0.259102	0.0347305
LeuCAG	-0.291682	-0.0321692

## Sheet: gsea_report_for_positive
NAME	GS<br> follow link to MSigDB	GS DETAILS	SIZE	ES	NES	NOM p-val	FDR q-val	FWER p-val	RANK AT MAX	LEADING EDGE
GO_CELLULAR_RESPIRATION	GO_CELLULAR_RESPIRATION	Details ...	142	0.755693	3.82364	0	0	0	2815	tags=75%	list=14%	signal=86%
GO_ORGANIC_ACID_CATABOLIC_PROCESS	GO_ORGANIC_ACID_CATABOLIC_PROCESS	Details ...	202	0.717273	3.81409	0	0	0	2309	tags=63%	list=11%	signal=70%
GO_OXIDATIVE_PHOSPHORYLATION	GO_OXIDATIVE_PHOSPHORYLATION	Details ...	83	0.815412	3.80074	0	0	0	2815	tags=88%	list=14%	signal=102%
GO_ELECTRON_TRANSPORT_CHAIN	GO_ELECTRON_TRANSPORT_CHAIN	Details ...	93	0.795505	3.69931	0	0	0	2815	tags=83%	list=14%	signal=96%
GO_MONOCARBOXYLIC_ACID_CATABOLIC_PROCESS	GO_MONOCARBOXYLIC_ACID_CATABOLIC_PROCESS	Details ...	93	0.769016	3.66272	0	0	0	1966	tags=68%	list=10%	signal=75%
GO_MITOCHONDRIAL_TRANSLATION	GO_MITOCHONDRIAL_TRANSLATION	Details ...	105	0.763713	3.66089	0	0	0	3984	tags=87%	list=20%	signal=107%
GO_MITOCHONDRIAL_RESPIRATORY_CHAIN_COMPLEX_ASSEMBLY	GO_MITOCHONDRIAL_RESPIRATORY_CHAIN_COMPLEX_ASSEMBLY	Details ...	74	0.792384	3.57471	0	0	0	2958	tags=85%	list=15%	signal=99%
GO_MITOCHONDRIAL_RESPIRATORY_CHAIN_COMPLEX_I_BIOGENESIS	GO_MITOCHONDRIAL_RESPIRATORY_CHAIN_COMPLEX_I_BIOGENESIS	Details ...	55	0.828597	3.54758	0	0	0	2884	tags=91%	list=14%	signal=106%
GO_SMALL_MOLECULE_CATABOLIC_PROCESS	GO_SMALL_MOLECULE_CATABOLIC_PROCESS	Details ...	325	0.629484	3.54518	0	0	0	2724	tags=54%	list=13%	signal=61%
GO_TRANSLATIONAL_TERMINATION	GO_TRANSLATIONAL_TERMINATION	Details ...	92	0.745003	3.54071	0	0	0	3897	tags=84%	list=19%	signal=103%
GO_CELLULAR_AMINO_ACID_CATABOLIC_PROCESS	GO_CELLULAR_AMINO_ACID_CATABOLIC_PROCESS	Details ...	111	0.712061	3.52209	0	0	0	2390	tags=63%	list=12%	signal=71%
GO_FATTY_ACID_CATABOLIC_PROCESS	GO_FATTY_ACID_CATABOLIC_PROCESS	Details ...	71	0.777441	3.52118	0	0	0	1966	tags=72%	list=10%	signal=79%
GO_NUCLEOSIDE_TRIPHOSPHATE_METABOLIC_PROCESS	GO_NUCLEOSIDE_TRIPHOSPHATE_METABOLIC_PROCESS	Details ...	221	0.629398	3.41592	0	0	0	2876	tags=56%	list=14%	signal=64%
GO_NUCLEOSIDE_MONOPHOSPHATE_METABOLIC_PROCESS	GO_NUCLEOSIDE_MONOPHOSPHATE_METABOLIC_PROCESS	Details ...	236	0.615049	3.34563	0	0	0	2897	tags=55%	list=14%	signal=64%
GO_CELLULAR_AMINO_ACID_METABOLIC_PROCESS	GO_CELLULAR_AMINO_ACID_METABOLIC_PROCESS	Details ...	328	0.589659	3.34098	0	0	0	2718	tags=47%	list=13%	signal=54%
GO_ENERGY_DERIVATION_BY_OXIDATION_OF_ORGANIC_COMPOUNDS	GO_ENERGY_DERIVATION_BY_OXIDATION_OF_ORGANIC_COMPOUNDS	Details ...	216	0.618413	3.33769	0	0	0	3124	tags=56%	list=15%	signal=66%
GO_COFACTOR_METABOLIC_PROCESS	GO_COFACTOR_METABOLIC_PROCESS	Details ...	329	0.591808	3.33222	0	0	0	3903	tags=59%	list=19%	signal=72%
GO_COFACTOR_BIOSYNTHETIC_PROCESS	GO_COFACTOR_BIOSYNTHETIC_PROCESS	Details ...	162	0.643765	3.30865	0	0	0	3992	tags=68%	list=20%	signal=84%
GO_TRANSLATIONAL_ELONGATION	GO_TRANSLATIONAL_ELONGATION	Details ...	110	0.67081	3.29613	0	0	0	3934	tags=74%	list=19%	signal=91%
GO_ALPHA_AMINO_ACID_CATABOLIC_PROCESS	GO_ALPHA_AMINO_ACID_CATABOLIC_PROCESS	Details ...	94	0.713019	3.29315	0	0	0	2390	tags=63%	list=12%	signal=71%
GO_GENERATION_OF_PRECURSOR_METABOLITES_AND_ENERGY	GO_GENERATION_OF_PRECURSOR_METABOLITES_AND_ENERGY		290	0.584879	3.28941	0	0	0	3133	tags=53%	list=15%	signal=62%
GO_AEROBIC_RESPIRATION	GO_AEROBIC_RESPIRATION		53	0.758932	3.22823	0	0	0	2921	tags=75%	list=14%	signal=88%
GO_FATTY_ACID_BETA_OXIDATION	GO_FATTY_ACID_BETA_OXIDATION		49	0.774489	3.22027	0	0	0	1936	tags=73%	list=10%	signal=81%
GO_ALPHA_AMINO_ACID_METABOLIC_PROCESS	GO_ALPHA_AMINO_ACID_METABOLIC_PROCESS		226	0.591329	3.20317	0	0	0	3050	tags=50%	list=15%	signal=58%
GO_GLYCOSYL_COMPOUND_METABOLIC_PROCESS	GO_GLYCOSYL_COMPOUND_METABOLIC_PROCESS		362	0.558265	3.19761	0	0	0	2945	tags=47%	list=15%	signal=54%
GO_COENZYME_METABOLIC_PROCESS	GO_COENZYME_METABOLIC_PROCESS		261	0.575861	3.18879	0	0	0	3903	tags=58%	list=19%	signal=71%
GO_LIPID_OXIDATION	GO_LIPID_OXIDATION		68	0.7184	3.18494	0	0	0	1936	tags=63%	list=10%	signal=70%
GO_TRICARBOXYLIC_ACID_METABOLIC_PROCESS	GO_TRICARBOXYLIC_ACID_METABOLIC_PROCESS		37	0.80938	3.15522	0	0	0	2621	tags=78%	list=13%	signal=90%
GO_COENZYME_BIOSYNTHETIC_PROCESS	GO_COENZYME_BIOSYNTHETIC_PROCESS		124	0.633207	3.15129	0	0	0	3992	tags=66%	list=20%	signal=82%
GO_MONOCARBOXYLIC_ACID_METABOLIC_PROCESS	GO_MONOCARBOXYLIC_ACID_METABOLIC_PROCESS		491	0.523663	3.13397	0	0	0	2566	tags=43%	list=13%	signal=48%
GO_PURINE_CONTAINING_COMPOUND_METABOLIC_PROCESS	GO_PURINE_CONTAINING_COMPOUND_METABOLIC_PROCESS		390	0.539465	3.13355	0	0	0	2897	tags=45%	list=14%	signal=51%
GO_DICARBOXYLIC_ACID_METABOLIC_PROCESS	GO_DICARBOXYLIC_ACID_METABOLIC_PROCESS		99	0.645139	3.12364	0	0	0	2698	tags=58%	list=13%	signal=66%
GO_HYDROGEN_ION_TRANSMEMBRANE_TRANSPORT	GO_HYDROGEN_ION_TRANSMEMBRANE_TRANSPORT		102	0.64196	3.12294	0	0	0	3438	tags=65%	list=17%	signal=78%
GO_CELLULAR_ALDEHYDE_METABOLIC_PROCESS	GO_CELLULAR_ALDEHYDE_METABOLIC_PROCESS		83	0.661899	3.05261	0	0	0	2723	tags=63%	list=13%	signal=72%
GO_GLYOXYLATE_METABOLIC_PROCESS	GO_GLYOXYLATE_METABOLIC_PROCESS		27	0.859557	3.04587	0	0	0	2566	tags=89%	list=13%	signal=102%
GO_MITOCHONDRIAL_TRANSMEMBRANE_TRANSPORT	GO_MITOCHONDRIAL_TRANSMEMBRANE_TRANSPORT		53	0.707101	2.92172	0	0	0	3518	tags=75%	list=17%	signal=91%
GO_CELLULAR_LIPID_CATABOLIC_PROCESS	GO_CELLULAR_LIPID_CATABOLIC_PROCESS		148	0.579183	2.91441	0	0	0	2918	tags=51%	list=14%	signal=59%
GO_URONIC_ACID_METABOLIC_PROCESS	GO_URONIC_ACID_METABOLIC_PROCESS		26	0.81057	2.90364	0	0	0	2998	tags=81%	list=15%	signal=95%
GO_CELLULAR_PROTEIN_COMPLEX_DISASSEMBLY	GO_CELLULAR_PROTEIN_COMPLEX_DISASSEMBLY		122	0.592776	2.88594	0	0	0	3897	tags=66%	list=19%	signal=81%
GO_CELLULAR_AMINO_ACID_BIOSYNTHETIC_PROCESS	GO_CELLULAR_AMINO_ACID_BIOSYNTHETIC_PROCESS		91	0.59789	2.88509	0	0	0	2571	tags=52%	list=13%	signal=59%
GO_HYDROGEN_TRANSPORT	GO_HYDROGEN_TRANSPORT		134	0.572357	2.88158	0	0	0	3049	tags=52%	list=15%	signal=61%
GO_THIOESTER_METABOLIC_PROCESS	GO_THIOESTER_METABOLIC_PROCESS		83	0.613482	2.87319	0	0	0	3837	tags=65%	list=19%	signal=80%
GO_ORGANONITROGEN_COMPOUND_CATABOLIC_PROCESS	GO_ORGANONITROGEN_COMPOUND_CATABOLIC_PROCESS		341	0.496989	2.85701	0	0	0	2948	tags=44%	list=15%	signal=51%
GO_SERINE_FAMILY_AMINO_ACID_METABOLIC_PROCESS	GO_SERINE_FAMILY_AMINO_ACID_METABOLIC_PROCESS		41	0.697237	2.8201	0	0	0	3050	tags=61%	list=15%	signal=72%
GO_FATTY_ACID_BETA_OXIDATION_USING_ACYL_COA_DEHYDROGENASE	GO_FATTY_ACID_BETA_OXIDATION_USING_ACYL_COA_DEHYDROGENASE		18	0.86621	2.80079	0	0	0	1760	tags=89%	list=9%	signal=97%
GO_BRANCHED_CHAIN_AMINO_ACID_METABOLIC_PROCESS	GO_BRANCHED_CHAIN_AMINO_ACID_METABOLIC_PROCESS		23	0.819928	2.78416	0	0	0	966	tags=74%	list=5%	signal=78%
GO_ASPARTATE_FAMILY_AMINO_ACID_METABOLIC_PROCESS	GO_ASPARTATE_FAMILY_AMINO_ACID_METABOLIC_PROCESS		55	0.652784	2.76574	0	0	0	2718	tags=60%	list=13%	signal=69%
GO_ATP_BIOSYNTHETIC_PROCESS	GO_ATP_BIOSYNTHETIC_PROCESS		36	0.716142	2.76511	0	0	0	2846	tags=67%	list=14%	signal=77%
GO_CELLULAR_KETONE_METABOLIC_PROCESS	GO_CELLULAR_KETONE_METABOLIC_PROCESS		67	0.613988	2.73519	0	0	0	3650	tags=57%	list=18%	signal=69%
GO_FATTY_ACID_METABOLIC_PROCESS	GO_FATTY_ACID_METABOLIC_PROCESS		287	0.493777	2.72453	0	0	0	2544	tags=42%	list=13%	signal=47%
GO_MITOCHONDRIAL_ATP_SYNTHESIS_COUPLED_PROTON_TRANSPORT	GO_MITOCHONDRIAL_ATP_SYNTHESIS_COUPLED_PROTON_TRANSPORT		17	0.849473	2.71871	0	0	0	2657	tags=94%	list=13%	signal=108%
GO_RIBONUCLEOSIDE_TRIPHOSPHATE_BIOSYNTHETIC_PROCESS	GO_RIBONUCLEOSIDE_TRIPHOSPHATE_BIOSYNTHETIC_PROCESS		51	0.633287	2.70465	0	0	0	2846	tags=51%	list=14%	signal=59%
GO_CELLULAR_GLUCURONIDATION	GO_CELLULAR_GLUCURONIDATION		21	0.797586	2.70355	0	0	0	2998	tags=76%	list=15%	signal=89%
GO_ASPARTATE_FAMILY_AMINO_ACID_CATABOLIC_PROCESS	GO_ASPARTATE_FAMILY_AMINO_ACID_CATABOLIC_PROCESS		19	0.807253	2.70264	0	0	0	2718	tags=84%	list=13%	signal=97%
GO_CYTOCHROME_COMPLEX_ASSEMBLY	GO_CYTOCHROME_COMPLEX_ASSEMBLY		25	0.754868	2.69427	0	0	0	3571	tags=84%	list=18%	signal=102%
GO_MONOSACCHARIDE_METABOLIC_PROCESS	GO_MONOSACCHARIDE_METABOLIC_PROCESS		198	0.502689	2.68712	0	0	0	4557	tags=54%	list=22%	signal=69%
GO_SMALL_MOLECULE_BIOSYNTHETIC_PROCESS	GO_SMALL_MOLECULE_BIOSYNTHETIC_PROCESS		433	0.463349	2.68214	0	0	0	3711	tags=45%	list=18%	signal=54%
GO_PROTEIN_TARGETING_TO_MITOCHONDRION	GO_PROTEIN_TARGETING_TO_MITOCHONDRION		49	0.639793	2.67287	0	0	0	4648	tags=67%	list=23%	signal=87%
GO_PEROXISOME_ORGANIZATION	GO_PEROXISOME_ORGANIZATION		32	0.715999	2.66048	0	0	0	3499	tags=69%	list=17%	signal=83%
GO_ALPHA_AMINO_ACID_BIOSYNTHETIC_PROCESS	GO_ALPHA_AMINO_ACID_BIOSYNTHETIC_PROCESS		75	0.582288	2.63872	0	0	0	4297	tags=64%	list=21%	signal=81%
GO_OXIDOREDUCTION_COENZYME_METABOLIC_PROCESS	GO_OXIDOREDUCTION_COENZYME_METABOLIC_PROCESS		104	0.542362	2.63662	0	0	0	3903	tags=56%	list=19%	signal=69%
GO_GLUTAMINE_FAMILY_AMINO_ACID_METABOLIC_PROCESS	GO_GLUTAMINE_FAMILY_AMINO_ACID_METABOLIC_PROCESS		64	0.589263	2.61878	0	0	0	2309	tags=47%	list=11%	signal=53%
GO_NUCLEOSIDE_MONOPHOSPHATE_BIOSYNTHETIC_PROCESS	GO_NUCLEOSIDE_MONOPHOSPHATE_BIOSYNTHETIC_PROCESS		82	0.565538	2.61664	0	0	0	3523	tags=54%	list=17%	signal=65%
GO_AMINO_ACID_BETAINE_METABOLIC_PROCESS	GO_AMINO_ACID_BETAINE_METABOLIC_PROCESS		18	0.809572	2.61095	0	0	0	2056	tags=78%	list=10%	signal=86%
GO_AROMATIC_AMINO_ACID_FAMILY_METABOLIC_PROCESS	GO_AROMATIC_AMINO_ACID_FAMILY_METABOLIC_PROCESS		28	0.709509	2.61023	0	0	0	2309	tags=54%	list=11%	signal=60%
GO_FLAVONOID_METABOLIC_PROCESS	GO_FLAVONOID_METABOLIC_PROCESS		27	0.729974	2.59933	0	0	0	2998	tags=63%	list=15%	signal=74%
GO_MITOCHONDRIAL_ELECTRON_TRANSPORT_CYTOCHROME_C_TO_OXYGEN	GO_MITOCHONDRIAL_ELECTRON_TRANSPORT_CYTOCHROME_C_TO_OXYGEN		16	0.799397	2.59898	0	0	0	2815	tags=88%	list=14%	signal=102%
GO_PYRUVATE_METABOLIC_PROCESS	GO_PYRUVATE_METABOLIC_PROCESS		63	0.586778	2.59456	0	0	0	3753	tags=56%	list=19%	signal=68%
GO_ACETYL_COA_METABOLIC_PROCESS	GO_ACETYL_COA_METABOLIC_PROCESS		26	0.710432	2.58429	0	0	0	2945	tags=69%	list=15%	signal=81%
GO_ORGANIC_ACID_BIOSYNTHETIC_PROCESS	GO_ORGANIC_ACID_BIOSYNTHETIC_PROCESS		261	0.463456	2.57137	0	0	0	3927	tags=50%	list=19%	signal=61%
GO_THIOESTER_BIOSYNTHETIC_PROCESS	GO_THIOESTER_BIOSYNTHETIC_PROCESS		54	0.594691	2.56166	0	0	0	3837	tags=65%	list=19%	signal=80%
GO_PURINE_NUCLEOSIDE_MONOPHOSPHATE_BIOSYNTHETIC_PROCESS	GO_PURINE_NUCLEOSIDE_MONOPHOSPHATE_BIOSYNTHETIC_PROCESS		61	0.589917	2.56146	0	0	0	3523	tags=59%	list=17%	signal=71%
GO_2_OXOGLUTARATE_METABOLIC_PROCESS	GO_2_OXOGLUTARATE_METABOLIC_PROCESS		20	0.769921	2.5604	0	0	0	2555	tags=75%	list=13%	signal=86%
GO_AMINE_CATABOLIC_PROCESS	GO_AMINE_CATABOLIC_PROCESS		21	0.742877	2.53963	0	0	0	2309	tags=62%	list=11%	signal=70%
GO_PURINE_NUCLEOSIDE_BIOSYNTHETIC_PROCESS	GO_PURINE_NUCLEOSIDE_BIOSYNTHETIC_PROCESS		87	0.541968	2.5336	0	0	0	3671	tags=48%	list=18%	signal=59%
GO_VITAMIN_METABOLIC_PROCESS	GO_VITAMIN_METABOLIC_PROCESS		119	0.508172	2.52618	0	0	0	3556	tags=46%	list=18%	signal=56%
GO_PROTEIN_TRANSMEMBRANE_TRANSPORT	GO_PROTEIN_TRANSMEMBRANE_TRANSPORT		50	0.600772	2.52056	0	0	0	4536	tags=66%	list=22%	signal=85%
GO_AROMATIC_AMINO_ACID_FAMILY_CATABOLIC_PROCESS	GO_AROMATIC_AMINO_ACID_FAMILY_CATABOLIC_PROCESS		20	0.757942	2.51789	0	0	0	2309	tags=70%	list=11%	signal=79%
GO_WATER_SOLUBLE_VITAMIN_METABOLIC_PROCESS	GO_WATER_SOLUBLE_VITAMIN_METABOLIC_PROCESS		87	0.541311	2.50865	0	8.90728e-06	0.001	3489	tags=49%	list=17%	signal=59%
GO_TETRAPYRROLE_METABOLIC_PROCESS	GO_TETRAPYRROLE_METABOLIC_PROCESS		56	0.592235	2.50859	0	8.79593e-06	0.001	3964	tags=61%	list=20%	signal=75%
GO_NUCLEOSIDE_TRIPHOSPHATE_BIOSYNTHETIC_PROCESS	GO_NUCLEOSIDE_TRIPHOSPHATE_BIOSYNTHETIC_PROCESS		61	0.573822	2.49407	0	8.68734e-06	0.001	2846	tags=44%	list=14%	signal=51%
GO_PIGMENT_METABOLIC_PROCESS	GO_PIGMENT_METABOLIC_PROCESS		60	0.559672	2.49237	0	8.5814e-06	0.001	3987	tags=55%	list=20%	signal=68%
GO_SULFUR_AMINO_ACID_METABOLIC_PROCESS	GO_SULFUR_AMINO_ACID_METABOLIC_PROCESS		40	0.622021	2.47711	0	8.47801e-06	0.001	4671	tags=70%	list=23%	signal=91%
GO_PTERIDINE_CONTAINING_COMPOUND_METABOLIC_PROCESS	GO_PTERIDINE_CONTAINING_COMPOUND_METABOLIC_PROCESS		35	0.640309	2.46888	0	8.37708e-06	0.001	3382	tags=66%	list=17%	signal=79%
GO_CELLULAR_MODIFIED_AMINO_ACID_BIOSYNTHETIC_PROCESS	GO_CELLULAR_MODIFIED_AMINO_ACID_BIOSYNTHETIC_PROCESS		51	0.604398	2.46679	0	8.27853e-06	0.001	3865	tags=57%	list=19%	signal=70%
GO_PORPHYRIN_CONTAINING_COMPOUND_METABOLIC_PROCESS	GO_PORPHYRIN_CONTAINING_COMPOUND_METABOLIC_PROCESS		35	0.637878	2.46424	0	8.18226e-06	0.001	2815	tags=57%	list=14%	signal=66%
GO_GLUTAMINE_FAMILY_AMINO_ACID_CATABOLIC_PROCESS	GO_GLUTAMINE_FAMILY_AMINO_ACID_CATABOLIC_PROCESS		24	0.702668	2.46291	0	8.08822e-06	0.001	2306	tags=54%	list=11%	signal=61%
GO_SULFUR_COMPOUND_METABOLIC_PROCESS	GO_SULFUR_COMPOUND_METABOLIC_PROCESS		354	0.43115	2.45918	0	7.9963e-06	0.001	3789	tags=43%	list=19%	signal=52%
GO_PROTEIN_LOCALIZATION_TO_MITOCHONDRION	GO_PROTEIN_LOCALIZATION_TO_MITOCHONDRION		67	0.550272	2.45531	0	7.90646e-06	0.001	4648	tags=60%	list=23%	signal=77%
GO_ENERGY_COUPLED_PROTON_TRANSPORT_DOWN_ELECTROCHEMICAL_GRADIENT	GO_ENERGY_COUPLED_PROTON_TRANSPORT_DOWN_ELECTROCHEMICAL_GRADIENT		24	0.696631	2.45504	0	7.81861e-06	0.001	2846	tags=71%	list=14%	signal=82%
GO_NAD_METABOLIC_PROCESS	GO_NAD_METABOLIC_PROCESS		54	0.574906	2.45113	0	7.73269e-06	0.001	3903	tags=61%	list=19%	signal=75%
GO_TETRAPYRROLE_BIOSYNTHETIC_PROCESS	GO_TETRAPYRROLE_BIOSYNTHETIC_PROCESS		26	0.674472	2.44587	0	7.64864e-06	0.001	4304	tags=77%	list=21%	signal=98%
GO_GLYCOSIDE_METABOLIC_PROCESS	GO_GLYCOSIDE_METABOLIC_PROCESS		16	0.784554	2.43507	0	7.56639e-06	0.001	2454	tags=63%	list=12%	signal=71%
GO_RESPIRATORY_CHAIN_COMPLEX_IV_ASSEMBLY	GO_RESPIRATORY_CHAIN_COMPLEX_IV_ASSEMBLY		17	0.770722	2.42464	0	1.53856e-05	0.002	2884	tags=82%	list=14%	signal=96%
GO_METALLO_SULFUR_CLUSTER_ASSEMBLY	GO_METALLO_SULFUR_CLUSTER_ASSEMBLY		17	0.752046	2.41289	0	1.52237e-05	0.002	3737	tags=82%	list=18%	signal=101%
GO_LIPID_CATABOLIC_PROCESS	GO_LIPID_CATABOLIC_PROCESS		243	0.442879	2.41143	0	1.50651e-05	0.002	2918	tags=37%	list=14%	signal=43%
GO_MITOCHONDRIAL_TRANSPORT	GO_MITOCHONDRIAL_TRANSPORT		171	0.462794	2.39244	0	1.49098e-05	0.002	2945	tags=42%	list=15%	signal=49%
GO_HEME_METABOLIC_PROCESS	GO_HEME_METABOLIC_PROCESS		28	0.650011	2.39001	0	2.21223e-05	0.003	4304	tags=71%	list=21%	signal=91%
GO_SERINE_FAMILY_AMINO_ACID_BIOSYNTHETIC_PROCESS	GO_SERINE_FAMILY_AMINO_ACID_BIOSYNTHETIC_PROCESS		15	0.779835	2.37975	0	2.89026e-05	0.004	3050	tags=80%	list=15%	signal=94%
GO_HEXOSE_METABOLIC_PROCESS	GO_HEXOSE_METABOLIC_PROCESS		156	0.456536	2.37845	0	2.86136e-05	0.004	4557	tags=50%	list=22%	signal=64%
GO_KETONE_BIOSYNTHETIC_PROCESS	GO_KETONE_BIOSYNTHETIC_PROCESS		24	0.666579	2.37285	0	3.54647e-05	0.005	3556	tags=58%	list=18%	signal=71%
GO_QUINONE_METABOLIC_PROCESS	GO_QUINONE_METABOLIC_PROCESS		28	0.644497	2.35757	0	4.23732e-05	0.006	2454	tags=54%	list=12%	signal=61%
GO_GLYCINE_METABOLIC_PROCESS	GO_GLYCINE_METABOLIC_PROCESS		17	0.749924	2.3543	0	4.19618e-05	0.006	3050	tags=76%	list=15%	signal=90%
GO_GLUTAMATE_METABOLIC_PROCESS	GO_GLUTAMATE_METABOLIC_PROCESS		28	0.663534	2.35384	0	4.15583e-05	0.006	2309	tags=54%	list=11%	signal=60%
GO_DICARBOXYLIC_ACID_CATABOLIC_PROCESS	GO_DICARBOXYLIC_ACID_CATABOLIC_PROCESS		16	0.762864	2.35264	0	4.11625e-05	0.006	2127	tags=81%	list=10%	signal=91%
GO_MONOSACCHARIDE_BIOSYNTHETIC_PROCESS	GO_MONOSACCHARIDE_BIOSYNTHETIC_PROCESS		54	0.545273	2.34912	0	4.07742e-05	0.006	3410	tags=54%	list=17%	signal=64%
GO_NUCLEOSIDE_PHOSPHATE_BIOSYNTHETIC_PROCESS	GO_NUCLEOSIDE_PHOSPHATE_BIOSYNTHETIC_PROCESS		182	0.445594	2.34498	0	4.03931e-05	0.006	3792	tags=41%	list=19%	signal=50%
GO_PURINE_CONTAINING_COMPOUND_BIOSYNTHETIC_PROCESS	GO_PURINE_CONTAINING_COMPOUND_BIOSYNTHETIC_PROCESS		137	0.461855	2.34218	0	4.00191e-05	0.006	3032	tags=38%	list=15%	signal=44%
GO_REGULATION_OF_FATTY_ACID_METABOLIC_PROCESS	GO_REGULATION_OF_FATTY_ACID_METABOLIC_PROCESS		85	0.503691	2.33707	0	3.9652e-05	0.006	3634	tags=49%	list=18%	signal=60%
GO_ORGANIC_HYDROXY_COMPOUND_CATABOLIC_PROCESS	GO_ORGANIC_HYDROXY_COMPOUND_CATABOLIC_PROCESS		72	0.517092	2.33383	0	4.58422e-05	0.006	2861	tags=43%	list=14%	signal=50%
GO_LIPID_HOMEOSTASIS	GO_LIPID_HOMEOSTASIS		107	0.479959	2.31779	0	5.17194e-05	0.007	2768	tags=36%	list=14%	signal=42%
GO_CELLULAR_MODIFIED_AMINO_ACID_METABOLIC_PROCESS	GO_CELLULAR_MODIFIED_AMINO_ACID_METABOLIC_PROCESS		213	0.432487	2.31604	0	5.12576e-05	0.007	2931	tags=37%	list=14%	signal=42%
GO_INNER_MITOCHONDRIAL_MEMBRANE_ORGANIZATION	GO_INNER_MITOCHONDRIAL_MEMBRANE_ORGANIZATION		17	0.731378	2.30971	0	5.0804e-05	0.007	2559	tags=65%	list=13%	signal=74%
GO_DRUG_METABOLIC_PROCESS	GO_DRUG_METABOLIC_PROCESS		39	0.584766	2.30772	0	5.03584e-05	0.007	3327	tags=54%	list=16%	signal=64%
GO_STEROID_METABOLIC_PROCESS	GO_STEROID_METABOLIC_PROCESS		231	0.42025	2.30588	0	4.99205e-05	0.007	4247	tags=40%	list=21%	signal=50%
GO_ORGANIC_ACID_TRANSPORT	GO_ORGANIC_ACID_TRANSPORT		260	0.414373	2.30537	0	4.94901e-05	0.007	2980	tags=35%	list=15%	signal=41%
GO_MACROMOLECULAR_COMPLEX_DISASSEMBLY	GO_MACROMOLECULAR_COMPLEX_DISASSEMBLY		180	0.443321	2.30426	0	4.90671e-05	0.007	3897	tags=48%	list=19%	signal=59%
GO_GLYCOSYL_COMPOUND_BIOSYNTHETIC_PROCESS	GO_GLYCOSYL_COMPOUND_BIOSYNTHETIC_PROCESS		116	0.473731	2.29923	0	6.10631e-05	0.009	4008	tags=44%	list=20%	signal=54%
GO_ATP_HYDROLYSIS_COUPLED_TRANSMEMBRANE_TRANSPORT	GO_ATP_HYDROLYSIS_COUPLED_TRANSMEMBRANE_TRANSPORT		36	0.582921	2.2855	0	6.63857e-05	0.01	3358	tags=61%	list=17%	signal=73%
GO_MONOSACCHARIDE_CATABOLIC_PROCESS	GO_MONOSACCHARIDE_CATABOLIC_PROCESS		59	0.524273	2.26667	0	9.05437e-05	0.014	3860	tags=53%	list=19%	signal=65%
GO_MONOVALENT_INORGANIC_CATION_TRANSPORT	GO_MONOVALENT_INORGANIC_CATION_TRANSPORT		429	0.386464	2.26547	0	9.58673e-05	0.015	3676	tags=38%	list=18%	signal=46%
GO_AMINO_ACID_ACTIVATION	GO_AMINO_ACID_ACTIVATION		51	0.529872	2.25731	0	0.000125421	0.02	3741	tags=45%	list=18%	signal=55%
GO_MITOCHONDRIAL_RNA_METABOLIC_PROCESS	GO_MITOCHONDRIAL_RNA_METABOLIC_PROCESS		29	0.616658	2.25451	0	0.000124401	0.02	4901	tags=66%	list=24%	signal=86%
GO_ISOPRENOID_METABOLIC_PROCESS	GO_ISOPRENOID_METABOLIC_PROCESS		125	0.456993	2.25421	0	0.000123398	0.02	3470	tags=40%	list=17%	signal=48%
GO_HEME_BIOSYNTHETIC_PROCESS	GO_HEME_BIOSYNTHETIC_PROCESS		19	0.67671	2.23223	0	0.000181607	0.03	4304	tags=79%	list=21%	signal=100%
GO_ORGANIC_ACID_TRANSMEMBRANE_TRANSPORT	GO_ORGANIC_ACID_TRANSMEMBRANE_TRANSPORT		103	0.465643	2.21503	0	0.000226953	0.038	3676	tags=47%	list=18%	signal=57%
GO_PIGMENT_BIOSYNTHETIC_PROCESS	GO_PIGMENT_BIOSYNTHETIC_PROCESS		45	0.538663	2.21415	0	0.000225166	0.038	4426	tags=60%	list=22%	signal=77%
GO_RESPONSE_TO_XENOBIOTIC_STIMULUS	GO_RESPONSE_TO_XENOBIOTIC_STIMULUS		104	0.457231	2.21252	0	0.000229041	0.039	3405	tags=40%	list=17%	signal=48%
GO_ORGANIC_HYDROXY_COMPOUND_METABOLIC_PROCESS	GO_ORGANIC_HYDROXY_COMPOUND_METABOLIC_PROCESS		476	0.372399	2.19956	0	0.000268187	0.046	2724	tags=30%	list=13%	signal=33%
GO_DRUG_TRANSMEMBRANE_TRANSPORT	GO_DRUG_TRANSMEMBRANE_TRANSPORT		19	0.660645	2.18874	0	0.00029475	0.05	3119	tags=63%	list=15%	signal=75%
GO_NUCLEOSIDE_BISPHOSPHATE_METABOLIC_PROCESS	GO_NUCLEOSIDE_BISPHOSPHATE_METABOLIC_PROCESS		37	0.552639	2.18865	0	0.0002925	0.05	4706	tags=62%	list=23%	signal=81%
GO_CARBOHYDRATE_CATABOLIC_PROCESS	GO_CARBOHYDRATE_CATABOLIC_PROCESS		112	0.444376	2.18085	0	0.000318023	0.055	3940	tags=46%	list=19%	signal=56%
GO_TERPENOID_METABOLIC_PROCESS	GO_TERPENOID_METABOLIC_PROCESS		105	0.449737	2.18061	0	0.000315631	0.055	3878	tags=45%	list=19%	signal=55%
GO_GLUCOSE_METABOLIC_PROCESS	GO_GLUCOSE_METABOLIC_PROCESS		118	0.441383	2.1769	0	0.00034132	0.06	4557	tags=47%	list=22%	signal=61%
GO_NONRIBOSOMAL_PEPTIDE_BIOSYNTHETIC_PROCESS	GO_NONRIBOSOMAL_PEPTIDE_BIOSYNTHETIC_PROCESS		16	0.70386	2.1755	0	0.000355329	0.063	2544	tags=56%	list=13%	signal=64%
GO_ASPARTATE_FAMILY_AMINO_ACID_BIOSYNTHETIC_PROCESS	GO_ASPARTATE_FAMILY_AMINO_ACID_BIOSYNTHETIC_PROCESS		23	0.625752	2.17429	0	0.000352716	0.063	4671	tags=74%	list=23%	signal=96%
GO_SULFUR_AMINO_ACID_BIOSYNTHETIC_PROCESS	GO_SULFUR_AMINO_ACID_BIOSYNTHETIC_PROCESS		19	0.653971	2.17312	0	0.000350142	0.063	4671	tags=79%	list=23%	signal=102%
GO_SULFUR_COMPOUND_BIOSYNTHETIC_PROCESS	GO_SULFUR_COMPOUND_BIOSYNTHETIC_PROCESS		201	0.40156	2.15136	0	0.000432878	0.077	4297	tags=47%	list=21%	signal=59%
GO_FOLIC_ACID_CONTAINING_COMPOUND_METABOLIC_PROCESS	GO_FOLIC_ACID_CONTAINING_COMPOUND_METABOLIC_PROCESS		28	0.583188	2.14996	0	0.000435251	0.078	3050	tags=57%	list=15%	signal=67%
GO_PTERIDINE_CONTAINING_COMPOUND_BIOSYNTHETIC_PROCESS	GO_PTERIDINE_CONTAINING_COMPOUND_BIOSYNTHETIC_PROCESS		17	0.688054	2.1454	0	0.000474014	0.085	2897	tags=71%	list=14%	signal=82%
GO_ALDITOL_METABOLIC_PROCESS	GO_ALDITOL_METABOLIC_PROCESS		20	0.646197	2.14467	0	0.000470652	0.085	1817	tags=50%	list=9%	signal=55%
GO_VITAMIN_BIOSYNTHETIC_PROCESS	GO_VITAMIN_BIOSYNTHETIC_PROCESS		15	0.706858	2.14163	0	0.000477487	0.087	1728	tags=67%	list=9%	signal=73%
GO_PEROXISOMAL_TRANSPORT	GO_PEROXISOMAL_TRANSPORT		18	0.6671	2.1416	0	0.000474148	0.087	3499	tags=61%	list=17%	signal=74%
GO_DRUG_TRANSPORT	GO_DRUG_TRANSPORT		25	0.61774	2.13896	0	0.000501402	0.093	3119	tags=56%	list=15%	signal=66%
GO_INDOLE_CONTAINING_COMPOUND_METABOLIC_PROCESS	GO_INDOLE_CONTAINING_COMPOUND_METABOLIC_PROCESS		26	0.602257	2.13883	0	0.000497943	0.093	2309	tags=42%	list=11%	signal=48%
GO_STEROID_BIOSYNTHETIC_PROCESS	GO_STEROID_BIOSYNTHETIC_PROCESS		111	0.438707	2.135	0	0.000540245	0.101	3655	tags=40%	list=18%	signal=48%
GO_ORGANIC_CATION_TRANSPORT	GO_ORGANIC_CATION_TRANSPORT		20	0.635661	2.12852	0.00235294	0.000596555	0.112	3296	tags=60%	list=16%	signal=72%
GO_REGULATION_OF_MITOCHONDRIAL_FISSION	GO_REGULATION_OF_MITOCHONDRIAL_FISSION		18	0.649196	2.12817	0	0.000592524	0.112	1538	tags=50%	list=8%	signal=54%
GO_MONOCARBOXYLIC_ACID_TRANSPORT	GO_MONOCARBOXYLIC_ACID_TRANSPORT		123	0.424493	2.12589	0	0.000603417	0.115	3259	tags=39%	list=16%	signal=46%
GO_FATTY_ACYL_COA_METABOLIC_PROCESS	GO_FATTY_ACYL_COA_METABOLIC_PROCESS		51	0.506629	2.12269	0	0.000638888	0.123	3837	tags=57%	list=19%	signal=70%
GO_FRUCTOSE_METABOLIC_PROCESS	GO_FRUCTOSE_METABOLIC_PROCESS		15	0.693327	2.12162	0	0.000639483	0.123	1817	tags=47%	list=9%	signal=51%
GO_AMIDE_BIOSYNTHETIC_PROCESS	GO_AMIDE_BIOSYNTHETIC_PROCESS		488	0.355101	2.12083	0	0.000635276	0.123	3992	tags=38%	list=20%	signal=46%
GO_NADH_METABOLIC_PROCESS	GO_NADH_METABOLIC_PROCESS		35	0.547066	2.11305	0	0.000702787	0.134	3711	tags=57%	list=18%	signal=70%
GO_ANION_TRANSMEMBRANE_TRANSPORT	GO_ANION_TRANSMEMBRANE_TRANSPORT		251	0.386222	2.11128	0	0.000712834	0.136	2980	tags=33%	list=15%	signal=39%
GO_ACYLGLYCEROL_HOMEOSTASIS	GO_ACYLGLYCEROL_HOMEOSTASIS		29	0.572442	2.10695	0	0.000770144	0.147	2630	tags=34%	list=13%	signal=40%
GO_COFACTOR_CATABOLIC_PROCESS	GO_COFACTOR_CATABOLIC_PROCESS		20	0.645884	2.10643	0	0.000769995	0.147	2414	tags=65%	list=12%	signal=74%
GO_CELLULAR_HORMONE_METABOLIC_PROCESS	GO_CELLULAR_HORMONE_METABOLIC_PROCESS		104	0.424157	2.09899	0	0.000848795	0.162	4856	tags=50%	list=24%	signal=65%
GO_RESPONSE_TO_MERCURY_ION	GO_RESPONSE_TO_MERCURY_ION		15	0.66513	2.09629	0	0.000866828	0.167	2876	tags=53%	list=14%	signal=62%
GO_ORGANIC_HYDROXY_COMPOUND_TRANSPORT	GO_ORGANIC_HYDROXY_COMPOUND_TRANSPORT		154	0.409289	2.08914	0	0.000921486	0.179	2945	tags=36%	list=15%	signal=42%
GO_BILE_ACID_BIOSYNTHETIC_PROCESS	GO_BILE_ACID_BIOSYNTHETIC_PROCESS		20	0.62317	2.08239	0.00246914	0.000997514	0.193	3595	tags=65%	list=18%	signal=79%
GO_MITOCHONDRIAL_FUSION	GO_MITOCHONDRIAL_FUSION		19	0.634761	2.08178	0.00255102	0.00100913	0.197	3777	tags=63%	list=19%	signal=78%
GO_ADP_METABOLIC_PROCESS	GO_ADP_METABOLIC_PROCESS		45	0.509014	2.08146	0	0.0010029	0.197	3711	tags=47%	list=18%	signal=57%
GO_ORGANIC_ANION_TRANSPORT	GO_ORGANIC_ANION_TRANSPORT		384	0.361339	2.06916	0	0.00109184	0.212	2805	tags=30%	list=14%	signal=34%
GO_PRIMARY_ALCOHOL_METABOLIC_PROCESS	GO_PRIMARY_ALCOHOL_METABOLIC_PROCESS		47	0.500679	2.06912	0	0.00108518	0.212	4116	tags=57%	list=20%	signal=72%
GO_ONE_CARBON_METABOLIC_PROCESS	GO_ONE_CARBON_METABOLIC_PROCESS		36	0.527059	2.06742	0	0.00109231	0.215	3050	tags=47%	list=15%	signal=55%
GO_QUATERNARY_AMMONIUM_GROUP_TRANSPORT	GO_QUATERNARY_AMMONIUM_GROUP_TRANSPORT		18	0.646362	2.06398	0	0.0011214	0.22	3518	tags=67%	list=17%	signal=81%
GO_GLYCOSYL_COMPOUND_CATABOLIC_PROCESS	GO_GLYCOSYL_COMPOUND_CATABOLIC_PROCESS		42	0.51331	2.06261	0	0.00111469	0.22	1801	tags=40%	list=9%	signal=44%
GO_SECONDARY_METABOLIC_PROCESS	GO_SECONDARY_METABOLIC_PROCESS		47	0.500718	2.05682	0	0.00116003	0.229	2687	tags=32%	list=13%	signal=37%
GO_PYRIDINE_CONTAINING_COMPOUND_BIOSYNTHETIC_PROCESS	GO_PYRIDINE_CONTAINING_COMPOUND_BIOSYNTHETIC_PROCESS		21	0.616596	2.04781	0	0.00129681	0.257	3903	tags=67%	list=19%	signal=82%
GO_ALCOHOL_CATABOLIC_PROCESS	GO_ALCOHOL_CATABOLIC_PROCESS		58	0.477609	2.0385	0	0.00144037	0.275	2861	tags=40%	list=14%	signal=46%
GO_NITROGEN_CYCLE_METABOLIC_PROCESS	GO_NITROGEN_CYCLE_METABOLIC_PROCESS		15	0.66372	2.0356	0	0.00149598	0.287	2823	tags=67%	list=14%	signal=77%
GO_PROTEIN_HOMOTETRAMERIZATION	GO_PROTEIN_HOMOTETRAMERIZATION		59	0.467065	2.03509	0	0.00150011	0.29	1801	tags=36%	list=9%	signal=39%
GO_EXCRETION	GO_EXCRETION		44	0.49911	2.03481	0	0.00149567	0.29	4477	tags=57%	list=22%	signal=73%
GO_GTP_METABOLIC_PROCESS	GO_GTP_METABOLIC_PROCESS		21	0.583964	2.03404	0.00242718	0.00148707	0.29	2668	tags=33%	list=13%	signal=38%
GO_ORGANIC_HYDROXY_COMPOUND_BIOSYNTHETIC_PROCESS	GO_ORGANIC_HYDROXY_COMPOUND_BIOSYNTHETIC_PROCESS		173	0.388268	2.03027	0	0.00155503	0.3	2723	tags=29%	list=13%	signal=34%
GO_PHAGOSOME_ACIDIFICATION	GO_PHAGOSOME_ACIDIFICATION		27	0.56357	2.02828	0	0.00158351	0.306	4726	tags=70%	list=23%	signal=92%
GO_MONOCARBOXYLIC_ACID_BIOSYNTHETIC_PROCESS	GO_MONOCARBOXYLIC_ACID_BIOSYNTHETIC_PROCESS		165	0.384715	2.02696	0	0.00159523	0.309	3837	tags=44%	list=19%	signal=54%
GO_INDOLALKYLAMINE_METABOLIC_PROCESS	GO_INDOLALKYLAMINE_METABOLIC_PROCESS		17	0.642523	2.02535	0	0.00159444	0.311	2309	tags=47%	list=11%	signal=53%
GO_GLUTATHIONE_METABOLIC_PROCESS	GO_GLUTATHIONE_METABOLIC_PROCESS		57	0.483906	2.0205	0	0.00165119	0.323	3383	tags=44%	list=17%	signal=52%
GO_MITOCHONDRION_MORPHOGENESIS	GO_MITOCHONDRION_MORPHOGENESIS		18	0.625397	2.01435	0.00244499	0.00173594	0.342	1992	tags=44%	list=10%	signal=49%
GO_NAD_BIOSYNTHETIC_PROCESS	GO_NAD_BIOSYNTHETIC_PROCESS		15	0.655476	2.0032	0	0.0019013	0.373	3903	tags=73%	list=19%	signal=91%
GO_REGULATION_OF_CELLULAR_KETONE_METABOLIC_PROCESS	GO_REGULATION_OF_CELLULAR_KETONE_METABOLIC_PROCESS		170	0.379668	2.00116	0	0.00191944	0.376	3634	tags=36%	list=18%	signal=43%
GO_REGULATION_OF_CHOLESTEROL_METABOLIC_PROCESS	GO_REGULATION_OF_CHOLESTEROL_METABOLIC_PROCESS		22	0.593805	1.99555	0	0.00206432	0.4	5407	tags=73%	list=27%	signal=99%
GO_NUCLEOSIDE_PHOSPHATE_CATABOLIC_PROCESS	GO_NUCLEOSIDE_PHOSPHATE_CATABOLIC_PROCESS		69	0.445497	1.97905	0	0.00244491	0.457	2806	tags=36%	list=14%	signal=42%
GO_COENZYME_A_METABOLIC_PROCESS	GO_COENZYME_A_METABOLIC_PROCESS		17	0.631654	1.97884	0.00452489	0.00243961	0.458	3812	tags=59%	list=19%	signal=72%
GO_REVERSE_CHOLESTEROL_TRANSPORT	GO_REVERSE_CHOLESTEROL_TRANSPORT		17	0.620694	1.97669	0	0.00247411	0.464	3340	tags=53%	list=16%	signal=63%
GO_ORGANOPHOSPHATE_CATABOLIC_PROCESS	GO_ORGANOPHOSPHATE_CATABOLIC_PROCESS		112	0.404854	1.97626	0	0.00248038	0.465	2806	tags=34%	list=14%	signal=39%
GO_BILE_ACID_METABOLIC_PROCESS	GO_BILE_ACID_METABOLIC_PROCESS		35	0.508564	1.97562	0.00255754	0.00248271	0.467	2947	tags=46%	list=15%	signal=53%
GO_INTESTINAL_ABSORPTION	GO_INTESTINAL_ABSORPTION		26	0.53867	1.97442	0	0.00250874	0.474	2986	tags=42%	list=15%	signal=50%
GO_TETRAHYDROFOLATE_METABOLIC_PROCESS	GO_TETRAHYDROFOLATE_METABOLIC_PROCESS		20	0.594927	1.97363	0.00251889	0.00250693	0.477	3050	tags=65%	list=15%	signal=76%
GO_ATP_GENERATION_FROM_ADP	GO_ATP_GENERATION_FROM_ADP		38	0.493691	1.96978	0	0.00259338	0.49	4790	tags=58%	list=24%	signal=76%
GO_SODIUM_INDEPENDENT_ORGANIC_ANION_TRANSPORT	GO_SODIUM_INDEPENDENT_ORGANIC_ANION_TRANSPORT		23	0.584212	1.96975	0	0.00257987	0.49	1431	tags=39%	list=7%	signal=42%
GO_AMMONIUM_TRANSMEMBRANE_TRANSPORT	GO_AMMONIUM_TRANSMEMBRANE_TRANSPORT		24	0.563475	1.96764	0	0.00261984	0.498	3518	tags=54%	list=17%	signal=65%
GO_NEGATIVE_REGULATION_OF_FATTY_ACID_METABOLIC_PROCESS	GO_NEGATIVE_REGULATION_OF_FATTY_ACID_METABOLIC_PROCESS		28	0.539336	1.96732	0	0.00261004	0.498	2945	tags=50%	list=15%	signal=58%
GO_HEXOSE_CATABOLIC_PROCESS	GO_HEXOSE_CATABOLIC_PROCESS		49	0.467336	1.96425	0	0.00267973	0.511	3849	tags=47%	list=19%	signal=58%
GO_LIPID_MODIFICATION	GO_LIPID_MODIFICATION		208	0.366161	1.96075	0	0.0027636	0.525	1936	tags=26%	list=10%	signal=28%
GO_NEUTRAL_LIPID_METABOLIC_PROCESS	GO_NEUTRAL_LIPID_METABOLIC_PROCESS		83	0.41935	1.9525	0	0.00300447	0.56	3340	tags=37%	list=16%	signal=45%
GO_METHIONINE_METABOLIC_PROCESS	GO_METHIONINE_METABOLIC_PROCESS		18	0.598336	1.9424	0.00260417	0.0033591	0.597	4671	tags=72%	list=23%	signal=94%
GO_BLOOD_COAGULATION_INTRINSIC_PATHWAY	GO_BLOOD_COAGULATION_INTRINSIC_PATHWAY		17	0.608256	1.93664	0	0.00355861	0.617	2970	tags=47%	list=15%	signal=55%
GO_CELLULAR_RESPONSE_TO_CADMIUM_ION	GO_CELLULAR_RESPONSE_TO_CADMIUM_ION		15	0.63309	1.92445	0	0.00394951	0.66	2861	tags=67%	list=14%	signal=78%
GO_RIBONUCLEOSIDE_DIPHOSPHATE_METABOLIC_PROCESS	GO_RIBONUCLEOSIDE_DIPHOSPHATE_METABOLIC_PROCESS		62	0.440715	1.92339	0	0.00396611	0.664	3410	tags=37%	list=17%	signal=44%
GO_STEROL_METABOLIC_PROCESS	GO_STEROL_METABOLIC_PROCESS		121	0.383998	1.92259	0	0.00398649	0.667	3340	tags=31%	list=16%	signal=36%
GO_ARGININE_METABOLIC_PROCESS	GO_ARGININE_METABOLIC_PROCESS		17	0.621794	1.92038	0.0027933	0.0040277	0.673	2614	tags=47%	list=13%	signal=54%
GO_PROTEIN_MANNOSYLATION	GO_PROTEIN_MANNOSYLATION		22	0.572691	1.91874	0	0.00406555	0.677	6010	tags=68%	list=30%	signal=97%
GO_ALCOHOL_METABOLIC_PROCESS	GO_ALCOHOL_METABOLIC_PROCESS		345	0.339369	1.91292	0	0.00431457	0.707	3470	tags=31%	list=17%	signal=37%
GO_MONOVALENT_INORGANIC_CATION_HOMEOSTASIS	GO_MONOVALENT_INORGANIC_CATION_HOMEOSTASIS		122	0.37961	1.91127	0	0.00436921	0.716	3385	tags=35%	list=17%	signal=42%
GO_ORGANOPHOSPHATE_BIOSYNTHETIC_PROCESS	GO_ORGANOPHOSPHATE_BIOSYNTHETIC_PROCESS		442	0.32695	1.91005	0	0.00440141	0.721	3451	tags=29%	list=17%	signal=35%
GO_EPOXYGENASE_P450_PATHWAY	GO_EPOXYGENASE_P450_PATHWAY		18	0.584533	1.90952	0.00248756	0.00441554	0.724	3327	tags=44%	list=16%	signal=53%
GO_MANNOSYLATION	GO_MANNOSYLATION		34	0.492215	1.89751	0.00271739	0.0050148	0.769	6010	tags=62%	list=30%	signal=88%
GO_CELLULAR_PROTEIN_COMPLEX_ASSEMBLY	GO_CELLULAR_PROTEIN_COMPLEX_ASSEMBLY		339	0.333071	1.89589	0	0.00507533	0.778	2966	tags=31%	list=15%	signal=35%
GO_REGULATION_OF_COFACTOR_METABOLIC_PROCESS	GO_REGULATION_OF_COFACTOR_METABOLIC_PROCESS		50	0.460687	1.88975	0	0.00532952	0.799	3869	tags=42%	list=19%	signal=52%
GO_SODIUM_ION_TRANSPORT	GO_SODIUM_ION_TRANSPORT		142	0.369949	1.88404	0	0.00559572	0.815	3976	tags=40%	list=20%	signal=50%
GO_REGULATION_OF_FATTY_ACID_BIOSYNTHETIC_PROCESS	GO_REGULATION_OF_FATTY_ACID_BIOSYNTHETIC_PROCESS		35	0.486625	1.88318	0	0.00560408	0.818	3579	tags=49%	list=18%	signal=59%
GO_RESPONSE_TO_CADMIUM_ION	GO_RESPONSE_TO_CADMIUM_ION		40	0.471045	1.87956	0	0.00575655	0.825	2861	tags=48%	list=14%	signal=55%
GO_REGULATION_OF_EXCRETION	GO_REGULATION_OF_EXCRETION		29	0.507272	1.87343	0	0.00612317	0.844	5176	tags=59%	list=26%	signal=79%
GO_TRANSITION_METAL_ION_TRANSPORT	GO_TRANSITION_METAL_ION_TRANSPORT		106	0.378964	1.8661	0	0.00663715	0.87	5069	tags=44%	list=25%	signal=59%
GO_HIGH_DENSITY_LIPOPROTEIN_PARTICLE_REMODELING	GO_HIGH_DENSITY_LIPOPROTEIN_PARTICLE_REMODELING		15	0.604972	1.86563	0.00735294	0.00662354	0.87	3340	tags=60%	list=16%	signal=72%
GO_NUCLEOTIDE_PHOSPHORYLATION	GO_NUCLEOTIDE_PHOSPHORYLATION		57	0.426479	1.86311	0	0.00677519	0.875	4790	tags=44%	list=24%	signal=57%
GO_CELLULAR_MODIFIED_AMINO_ACID_CATABOLIC_PROCESS	GO_CELLULAR_MODIFIED_AMINO_ACID_CATABOLIC_PROCESS		17	0.580186	1.86279	0	0.00676094	0.876	1365	tags=47%	list=7%	signal=50%
GO_REGULATION_OF_CATECHOLAMINE_METABOLIC_PROCESS	GO_REGULATION_OF_CATECHOLAMINE_METABOLIC_PROCESS		17	0.583614	1.86039	0	0.00685665	0.88	2022	tags=35%	list=10%	signal=39%
GO_PEPTIDYL_GLUTAMIC_ACID_MODIFICATION	GO_PEPTIDYL_GLUTAMIC_ACID_MODIFICATION		29	0.502755	1.85867	0	0.0068991	0.883	2970	tags=45%	list=15%	signal=52%
GO_MODIFIED_AMINO_ACID_TRANSPORT	GO_MODIFIED_AMINO_ACID_TRANSPORT		26	0.517958	1.85779	0	0.00690766	0.884	4429	tags=62%	list=22%	signal=79%
GO_HORMONE_METABOLIC_PROCESS	GO_HORMONE_METABOLIC_PROCESS		164	0.351853	1.85765	0	0.0068899	0.884	2723	tags=31%	list=13%	signal=36%
GO_PH_REDUCTION	GO_PH_REDUCTION		39	0.46703	1.85662	0	0.00694164	0.886	5433	tags=67%	list=27%	signal=91%
GO_NEUTRAL_LIPID_BIOSYNTHETIC_PROCESS	GO_NEUTRAL_LIPID_BIOSYNTHETIC_PROCESS		28	0.502627	1.85519	0.0052356	0.00700268	0.89	3333	tags=43%	list=16%	signal=51%
GO_REACTIVE_NITROGEN_SPECIES_METABOLIC_PROCESS	GO_REACTIVE_NITROGEN_SPECIES_METABOLIC_PROCESS		19	0.560396	1.85438	0.00255754	0.00702377	0.891	2833	tags=37%	list=14%	signal=43%
GO_FATTY_ACID_TRANSPORT	GO_FATTY_ACID_TRANSPORT		56	0.426518	1.85337	0	0.00705208	0.891	3211	tags=41%	list=16%	signal=49%
GO_NEGATIVE_REGULATION_OF_MITOCHONDRION_ORGANIZATION	GO_NEGATIVE_REGULATION_OF_MITOCHONDRION_ORGANIZATION		39	0.476323	1.85296	0.0026455	0.00704697	0.891	1754	tags=36%	list=9%	signal=39%
GO_CELLULAR_METABOLIC_COMPOUND_SALVAGE	GO_CELLULAR_METABOLIC_COMPOUND_SALVAGE		37	0.485275	1.85261	0	0.00704504	0.895	1984	tags=35%	list=10%	signal=39%
GO_ISOPRENOID_BIOSYNTHETIC_PROCESS	GO_ISOPRENOID_BIOSYNTHETIC_PROCESS		25	0.522932	1.85255	0	0.00702078	0.895	1502	tags=32%	list=7%	signal=35%
GO_PROTEIN_O_LINKED_MANNOSYLATION	GO_PROTEIN_O_LINKED_MANNOSYLATION		16	0.593562	1.84496	0	0.00747196	0.908	6010	tags=69%	list=30%	signal=98%
GO_AMMONIUM_ION_METABOLIC_PROCESS	GO_AMMONIUM_ION_METABOLIC_PROCESS		168	0.349185	1.8365	0	0.00798899	0.923	2724	tags=26%	list=13%	signal=29%
GO_REGULATION_OF_PROTEIN_TARGETING_TO_MEMBRANE	GO_REGULATION_OF_PROTEIN_TARGETING_TO_MEMBRANE		30	0.485863	1.83595	0.0026178	0.00797681	0.923	3838	tags=47%	list=19%	signal=57%
GO_GLUTAMINE_FAMILY_AMINO_ACID_BIOSYNTHETIC_PROCESS	GO_GLUTAMINE_FAMILY_AMINO_ACID_BIOSYNTHETIC_PROCESS		19	0.57257	1.83504	0.00252525	0.0079833	0.923	2002	tags=53%	list=10%	signal=58%
GO_REGULATION_OF_FATTY_ACID_OXIDATION	GO_REGULATION_OF_FATTY_ACID_OXIDATION		27	0.511571	1.82682	0	0.00862111	0.935	3499	tags=56%	list=17%	signal=67%
GO_REGULATION_OF_GLUCONEOGENESIS	GO_REGULATION_OF_GLUCONEOGENESIS		37	0.463147	1.82348	0.00273973	0.00886221	0.941	1936	tags=27%	list=10%	signal=30%
GO_BENZENE_CONTAINING_COMPOUND_METABOLIC_PROCESS	GO_BENZENE_CONTAINING_COMPOUND_METABOLIC_PROCESS		24	0.5166	1.81973	0.00242131	0.00913558	0.945	3655	tags=50%	list=18%	signal=61%
GO_REGULATION_OF_CELLULAR_PH	GO_REGULATION_OF_CELLULAR_PH		75	0.400742	1.81653	0	0.00928854	0.948	3049	tags=37%	list=15%	signal=44%
GO_REGULATION_OF_PH	GO_REGULATION_OF_PH		89	0.391007	1.81432	0	0.00943725	0.948	3358	tags=38%	list=17%	signal=46%
GO_REGULATION_OF_SULFUR_METABOLIC_PROCESS	GO_REGULATION_OF_SULFUR_METABOLIC_PROCESS		20	0.541827	1.81344	0.00235849	0.0094844	0.951	3634	tags=45%	list=18%	signal=55%
GO_GLYCERALDEHYDE_3_PHOSPHATE_METABOLIC_PROCESS	GO_GLYCERALDEHYDE_3_PHOSPHATE_METABOLIC_PROCESS		18	0.569198	1.81253	0.00488998	0.00950954	0.952	1016	tags=44%	list=5%	signal=47%
GO_SIGNAL_PEPTIDE_PROCESSING	GO_SIGNAL_PEPTIDE_PROCESSING		24	0.530735	1.81034	0.00777202	0.00970148	0.955	2970	tags=42%	list=15%	signal=49%
GO_POTASSIUM_ION_IMPORT	GO_POTASSIUM_ION_IMPORT		28	0.508583	1.80872	0	0.00978878	0.957	3129	tags=46%	list=15%	signal=55%
GO_ANION_HOMEOSTASIS	GO_ANION_HOMEOSTASIS		41	0.447839	1.80839	0.00292398	0.00975785	0.957	4183	tags=51%	list=21%	signal=64%
GO_AMINO_ACID_TRANSMEMBRANE_TRANSPORT	GO_AMINO_ACID_TRANSMEMBRANE_TRANSPORT		67	0.402993	1.80348	0	0.0101294	0.963	3676	tags=40%	list=18%	signal=49%
GO_CELLULAR_MONOVALENT_INORGANIC_CATION_HOMEOSTASIS	GO_CELLULAR_MONOVALENT_INORGANIC_CATION_HOMEOSTASIS		95	0.377929	1.80332	0	0.0100972	0.963	3049	tags=35%	list=15%	signal=41%
GO_COBALAMIN_METABOLIC_PROCESS	GO_COBALAMIN_METABOLIC_PROCESS		21	0.540281	1.80008	0.005	0.010331	0.965	3489	tags=52%	list=17%	signal=63%
GO_NUCLEOSIDE_DIPHOSPHATE_METABOLIC_PROCESS	GO_NUCLEOSIDE_DIPHOSPHATE_METABOLIC_PROCESS		80	0.39105	1.79984	0	0.0103188	0.965	3410	tags=33%	list=17%	signal=39%
GO_CALCIUM_INDEPENDENT_CELL_CELL_ADHESION_VIA_PLASMA_MEMBRANE_CELL_ADHESION_MOLECULES	GO_CALCIUM_INDEPENDENT_CELL_CELL_ADHESION_VIA_PLASMA_MEMBRANE_CELL_ADHESION_MOLECULES		21	0.538838	1.79702	0.00737101	0.0105376	0.969	2790	tags=43%	list=14%	signal=50%
GO_SECONDARY_METABOLITE_BIOSYNTHETIC_PROCESS	GO_SECONDARY_METABOLITE_BIOSYNTHETIC_PROCESS		19	0.547642	1.79492	0.00253165	0.0106952	0.973	1578	tags=32%	list=8%	signal=34%
GO_VERY_LONG_CHAIN_FATTY_ACID_METABOLIC_PROCESS	GO_VERY_LONG_CHAIN_FATTY_ACID_METABOLIC_PROCESS		29	0.486936	1.79141	0.00515464	0.0110031	0.98	1966	tags=41%	list=10%	signal=46%
GO_GLUTAMINE_METABOLIC_PROCESS	GO_GLUTAMINE_METABOLIC_PROCESS		23	0.514502	1.78329	0.00239234	0.0117963	0.984	2002	tags=43%	list=10%	signal=48%
GO_PYRIDINE_NUCLEOTIDE_BIOSYNTHETIC_PROCESS	GO_PYRIDINE_NUCLEOTIDE_BIOSYNTHETIC_PROCESS		17	0.565544	1.77926	0.00717703	0.0121386	0.984	3903	tags=65%	list=19%	signal=80%
GO_PURINE_CONTAINING_COMPOUND_CATABOLIC_PROCESS	GO_PURINE_CONTAINING_COMPOUND_CATABOLIC_PROCESS		50	0.422065	1.77403	0	0.0126939	0.986	1840	tags=30%	list=9%	signal=33%
GO_S_ADENOSYLMETHIONINE_METABOLIC_PROCESS	GO_S_ADENOSYLMETHIONINE_METABOLIC_PROCESS		18	0.544756	1.77069	0.00729927	0.0129751	0.987	1332	tags=33%	list=7%	signal=36%
GO_DETOXIFICATION	GO_DETOXIFICATION		76	0.381414	1.75921	0	0.0142143	0.994	4693	tags=49%	list=23%	signal=63%
GO_NUCLEOBASE_METABOLIC_PROCESS	GO_NUCLEOBASE_METABOLIC_PROCESS		39	0.44753	1.75619	0	0.0145873	0.995	2002	tags=36%	list=10%	signal=40%
GO_REACTIVE_OXYGEN_SPECIES_METABOLIC_PROCESS	GO_REACTIVE_OXYGEN_SPECIES_METABOLIC_PROCESS		96	0.365439	1.75548	0	0.0145966	0.996	2861	tags=32%	list=14%	signal=37%
GO_POLYOL_TRANSPORT	GO_POLYOL_TRANSPORT		18	0.548233	1.74696	0.0102828	0.0156396	0.998	2588	tags=44%	list=13%	signal=51%
GO_PHOSPHATIDYLETHANOLAMINE_METABOLIC_PROCESS	GO_PHOSPHATIDYLETHANOLAMINE_METABOLIC_PROCESS		18	0.544231	1.74	0.00475059	0.0165454	0.998	3211	tags=50%	list=16%	signal=59%
GO_PHOSPHATE_ION_TRANSPORT	GO_PHOSPHATE_ION_TRANSPORT		18	0.529761	1.73952	0.00512821	0.0165472	0.998	361	tags=33%	list=2%	signal=34%
GO_ZINC_II_ION_TRANSPORT	GO_ZINC_II_ION_TRANSPORT		26	0.484332	1.73655	0.0106101	0.0168807	0.999	4970	tags=46%	list=25%	signal=61%
GO_BLOOD_COAGULATION_FIBRIN_CLOT_FORMATION	GO_BLOOD_COAGULATION_FIBRIN_CLOT_FORMATION		24	0.496009	1.73353	0.00505051	0.017237	0.999	2970	tags=46%	list=15%	signal=54%
GO_SULFUR_COMPOUND_TRANSPORT	GO_SULFUR_COMPOUND_TRANSPORT		32	0.452853	1.73324	0.00775194	0.0172082	0.999	2744	tags=38%	list=14%	signal=43%
GO_CARBOHYDRATE_DERIVATIVE_TRANSPORT	GO_CARBOHYDRATE_DERIVATIVE_TRANSPORT		48	0.406539	1.72451	0.00263852	0.0184269	0.999	4529	tags=52%	list=22%	signal=67%
GO_REGULATION_OF_OXIDATIVE_PHOSPHORYLATION	GO_REGULATION_OF_OXIDATIVE_PHOSPHORYLATION		16	0.551427	1.72351	0.0216867	0.0185294	0.999	3869	tags=56%	list=19%	signal=69%
GO_CELLULAR_CARBOHYDRATE_CATABOLIC_PROCESS	GO_CELLULAR_CARBOHYDRATE_CATABOLIC_PROCESS		33	0.445703	1.71724	0.0027027	0.0195078	0.999	4513	tags=55%	list=22%	signal=70%
GO_LIPID_LOCALIZATION	GO_LIPID_LOCALIZATION		261	0.307293	1.71711	0	0.0194403	0.999	3442	tags=31%	list=17%	signal=36%
GO_TRIVALENT_INORGANIC_CATION_TRANSPORT	GO_TRIVALENT_INORGANIC_CATION_TRANSPORT		38	0.437082	1.71421	0	0.0198476	0.999	5069	tags=58%	list=25%	signal=77%
GO_NEUROTRANSMITTER_METABOLIC_PROCESS	GO_NEUROTRANSMITTER_METABOLIC_PROCESS		25	0.483603	1.71357	0.00808625	0.0198643	0.999	2833	tags=32%	list=14%	signal=37%
GO_REGULATION_OF_RENAL_SODIUM_EXCRETION	GO_REGULATION_OF_RENAL_SODIUM_EXCRETION		24	0.484792	1.70841	0.00769231	0.0206248	0.999	5176	tags=54%	list=26%	signal=73%
GO_STEROL_HOMEOSTASIS	GO_STEROL_HOMEOSTASIS		57	0.394974	1.70106	0	0.0218182	0.999	2768	tags=30%	list=14%	signal=34%
GO_RESPONSE_TO_ZINC_ION	GO_RESPONSE_TO_ZINC_ION		55	0.402599	1.69831	0	0.0221994	0.999	2183	tags=31%	list=11%	signal=35%
GO_AMINO_ACID_TRANSPORT	GO_AMINO_ACID_TRANSPORT		124	0.337472	1.69261	0	0.0230851	1	3676	tags=32%	list=18%	signal=39%
GO_POSITIVE_REGULATION_OF_PROTEIN_TARGETING_TO_MEMBRANE	GO_POSITIVE_REGULATION_OF_PROTEIN_TARGETING_TO_MEMBRANE		23	0.484152	1.68851	0.00477327	0.0236868	1	3838	tags=48%	list=19%	signal=59%
GO_LONG_CHAIN_FATTY_ACID_TRANSPORT	GO_LONG_CHAIN_FATTY_ACID_TRANSPORT		42	0.42536	1.68394	0.002849	0.0245267	1	3518	tags=45%	list=17%	signal=55%
GO_STEROL_TRANSPORT	GO_STEROL_TRANSPORT		49	0.404065	1.67943	0	0.0252104	1	3340	tags=41%	list=16%	signal=49%
GO_GLUCOSE_CATABOLIC_PROCESS	GO_GLUCOSE_CATABOLIC_PROCESS		29	0.461653	1.67393	0.010989	0.0260939	1	3711	tags=45%	list=18%	signal=55%
GO_REGULATION_OF_NUCLEOSIDE_METABOLIC_PROCESS	GO_REGULATION_OF_NUCLEOSIDE_METABOLIC_PROCESS		49	0.398984	1.66999	0.00277008	0.0269118	1	2022	tags=29%	list=10%	signal=32%
GO_POSITIVE_REGULATION_OF_FATTY_ACID_METABOLIC_PROCESS	GO_POSITIVE_REGULATION_OF_FATTY_ACID_METABOLIC_PROCESS		33	0.442309	1.6598	0.0125313	0.0289914	1	2522	tags=36%	list=12%	signal=41%
GO_REGULATION_OF_CELLULAR_RESPIRATION	GO_REGULATION_OF_CELLULAR_RESPIRATION		21	0.487256	1.65388	0.00959233	0.0302549	1	785	tags=29%	list=4%	signal=30%
GO_CELLULAR_CARBOHYDRATE_METABOLIC_PROCESS	GO_CELLULAR_CARBOHYDRATE_METABOLIC_PROCESS		143	0.320044	1.6479	0	0.0316436	1	3410	tags=31%	list=17%	signal=37%
GO_TRNA_METABOLIC_PROCESS	GO_TRNA_METABOLIC_PROCESS		171	0.315623	1.64344	0	0.0324859	1	4904	tags=35%	list=24%	signal=45%
GO_MISFOLDED_OR_INCOMPLETELY_SYNTHESIZED_PROTEIN_CATABOLIC_PROCESS	GO_MISFOLDED_OR_INCOMPLETELY_SYNTHESIZED_PROTEIN_CATABOLIC_PROCESS		16	0.532269	1.64027	0.0190476	0.0331518	1	527	tags=25%	list=3%	signal=26%
GO_MACROMOLECULAR_COMPLEX_REMODELING	GO_MACROMOLECULAR_COMPLEX_REMODELING		24	0.461665	1.63701	0.0102828	0.0338648	1	3830	tags=50%	list=19%	signal=62%
GO_GLUCOCORTICOID_METABOLIC_PROCESS	GO_GLUCOCORTICOID_METABOLIC_PROCESS		16	0.52821	1.63548	0.0220588	0.0340983	1	3340	tags=38%	list=16%	signal=45%
GO_RESPONSE_TO_ARSENIC_CONTAINING_SUBSTANCE	GO_RESPONSE_TO_ARSENIC_CONTAINING_SUBSTANCE		29	0.441749	1.63486	0.0123762	0.0341341	1	4187	tags=45%	list=21%	signal=56%
GO_PURINE_RIBONUCLEOSIDE_BISPHOSPHATE_METABOLIC_PROCESS	GO_PURINE_RIBONUCLEOSIDE_BISPHOSPHATE_METABOLIC_PROCESS		20	0.494379	1.63202	0.0296296	0.034758	1	4603	tags=60%	list=23%	signal=78%
GO_REGULATION_OF_ANION_TRANSMEMBRANE_TRANSPORT	GO_REGULATION_OF_ANION_TRANSMEMBRANE_TRANSPORT		30	0.438204	1.63133	0.0229885	0.0347928	1	3026	tags=40%	list=15%	signal=47%
GO_GLUTATHIONE_DERIVATIVE_METABOLIC_PROCESS	GO_GLUTATHIONE_DERIVATIVE_METABOLIC_PROCESS		21	0.478323	1.62996	0.0243243	0.035067	1	4693	tags=67%	list=23%	signal=87%
GO_C21_STEROID_HORMONE_METABOLIC_PROCESS	GO_C21_STEROID_HORMONE_METABOLIC_PROCESS		25	0.46272	1.62793	0.0103627	0.0354328	1	2723	tags=36%	list=13%	signal=42%
GO_DOPAMINE_METABOLIC_PROCESS	GO_DOPAMINE_METABOLIC_PROCESS		25	0.457097	1.62748	0.0132626	0.0354752	1	1269	tags=24%	list=6%	signal=26%
GO_PROTEIN_LIPID_COMPLEX_ASSEMBLY	GO_PROTEIN_LIPID_COMPLEX_ASSEMBLY		21	0.479594	1.62696	0.0152284	0.0355021	1	3830	tags=43%	list=19%	signal=53%
GO_METANEPHRIC_EPITHELIUM_DEVELOPMENT	GO_METANEPHRIC_EPITHELIUM_DEVELOPMENT		20	0.475042	1.62291	0.0147783	0.0365088	1	2010	tags=45%	list=10%	signal=50%
GO_FAT_SOLUBLE_VITAMIN_METABOLIC_PROCESS	GO_FAT_SOLUBLE_VITAMIN_METABOLIC_PROCESS		32	0.425619	1.62202	0.0163488	0.0366145	1	3556	tags=41%	list=18%	signal=49%
GO_NEGATIVE_REGULATION_OF_DEFENSE_RESPONSE_TO_VIRUS	GO_NEGATIVE_REGULATION_OF_DEFENSE_RESPONSE_TO_VIRUS		18	0.496184	1.61782	0.0282051	0.0377015	1	4616	tags=61%	list=23%	signal=79%
GO_RETINOL_METABOLIC_PROCESS	GO_RETINOL_METABOLIC_PROCESS		29	0.438679	1.61655	0.0160428	0.0379065	1	4856	tags=66%	list=24%	signal=86%
GO_PROTEIN_LIPID_COMPLEX_SUBUNIT_ORGANIZATION	GO_PROTEIN_LIPID_COMPLEX_SUBUNIT_ORGANIZATION		36	0.408289	1.61617	0.0136612	0.0379151	1	3340	tags=39%	list=16%	signal=46%
GO_REGULATION_OF_GENERATION_OF_PRECURSOR_METABOLITES_AND_ENERGY	GO_REGULATION_OF_GENERATION_OF_PRECURSOR_METABOLITES_AND_ENERGY		87	0.34063	1.61369	0.00626959	0.0384475	1	4183	tags=36%	list=21%	signal=45%
GO_CARBOHYDRATE_TRANSPORT	GO_CARBOHYDRATE_TRANSPORT		94	0.338695	1.61362	0	0.0383339	1	2896	tags=31%	list=14%	signal=36%
GO_REGULATION_OF_GLUCOSE_METABOLIC_PROCESS	GO_REGULATION_OF_GLUCOSE_METABOLIC_PROCESS		104	0.332573	1.61099	0	0.0390058	1	3410	tags=28%	list=17%	signal=33%
GO_NEGATIVE_REGULATION_OF_WOUND_HEALING	GO_NEGATIVE_REGULATION_OF_WOUND_HEALING		58	0.373784	1.61017	0.00288184	0.0391399	1	2599	tags=31%	list=13%	signal=35%
GO_PROTEIN_TETRAMERIZATION	GO_PROTEIN_TETRAMERIZATION		132	0.318887	1.60998	0.0034965	0.0390666	1	1801	tags=22%	list=9%	signal=24%
GO_REGULATION_OF_STEROID_METABOLIC_PROCESS	GO_REGULATION_OF_STEROID_METABOLIC_PROCESS		72	0.355732	1.60918	0	0.0391492	1	3830	tags=38%	list=19%	signal=46%
GO_PURINE_NUCLEOBASE_METABOLIC_PROCESS	GO_PURINE_NUCLEOBASE_METABOLIC_PROCESS		21	0.47112	1.60903	0.00947867	0.0390665	1	1984	tags=38%	list=10%	signal=42%
GO_NEUTRAL_LIPID_CATABOLIC_PROCESS	GO_NEUTRAL_LIPID_CATABOLIC_PROCESS		26	0.444274	1.60102	0.00980392	0.0411897	1	2313	tags=35%	list=11%	signal=39%
GO_NEGATIVE_REGULATION_OF_COAGULATION	GO_NEGATIVE_REGULATION_OF_COAGULATION		48	0.384721	1.59812	0.00571429	0.0419426	1	2599	tags=33%	list=13%	signal=38%
GO_LONG_CHAIN_FATTY_ACID_METABOLIC_PROCESS	GO_LONG_CHAIN_FATTY_ACID_METABOLIC_PROCESS		87	0.345671	1.59414	0	0.0429602	1	2165	tags=29%	list=11%	signal=32%
GO_REGULATION_OF_PROTEIN_ACTIVATION_CASCADE	GO_REGULATION_OF_PROTEIN_ACTIVATION_CASCADE		34	0.412915	1.59015	0.0237467	0.0441177	1	4971	tags=50%	list=25%	signal=66%
GO_OLIGOSACCHARIDE_LIPID_INTERMEDIATE_BIOSYNTHETIC_PROCESS	GO_OLIGOSACCHARIDE_LIPID_INTERMEDIATE_BIOSYNTHETIC_PROCESS		20	0.475569	1.58913	0.0220588	0.0442644	1	5910	tags=60%	list=29%	signal=85%
GO_BILE_ACID_AND_BILE_SALT_TRANSPORT	GO_BILE_ACID_AND_BILE_SALT_TRANSPORT		31	0.430059	1.58726	0.0154639	0.0447634	1	2651	tags=35%	list=13%	signal=41%
GO_FATTY_ACID_BIOSYNTHETIC_PROCESS	GO_FATTY_ACID_BIOSYNTHETIC_PROCESS		108	0.319406	1.58038	0	0.0469459	1	3837	tags=39%	list=19%	signal=48%
GO_LIPOPROTEIN_METABOLIC_PROCESS	GO_LIPOPROTEIN_METABOLIC_PROCESS		124	0.319224	1.57484	0	0.0487678	1	3496	tags=29%	list=17%	signal=35%
GO_NEGATIVE_REGULATION_OF_LIPID_TRANSPORT	GO_NEGATIVE_REGULATION_OF_LIPID_TRANSPORT		26	0.43173	1.57301	0.020202	0.0492483	1	2611	tags=31%	list=13%	signal=35%
GO_STEROL_BIOSYNTHETIC_PROCESS	GO_STEROL_BIOSYNTHETIC_PROCESS		42	0.386625	1.57289	0.021164	0.0491293	1	4183	tags=36%	list=21%	signal=45%
GO_MITOCHONDRIAL_MEMBRANE_ORGANIZATION	GO_MITOCHONDRIAL_MEMBRANE_ORGANIZATION		92	0.330812	1.56996	0	0.0500606	1	2886	tags=30%	list=14%	signal=35%
GO_RESPONSE_TO_STARVATION	GO_RESPONSE_TO_STARVATION		152	0.306304	1.56748	0	0.0507742	1	3734	tags=33%	list=18%	signal=40%
GO_ANDROGEN_METABOLIC_PROCESS	GO_ANDROGEN_METABOLIC_PROCESS		30	0.424288	1.56591	0.0206718	0.0511238	1	3766	tags=47%	list=19%	signal=57%
GO_AMINE_METABOLIC_PROCESS	GO_AMINE_METABOLIC_PROCESS		130	0.312071	1.56543	0	0.0511153	1	3340	tags=27%	list=16%	signal=32%
GO_RESPONSE_TO_COPPER_ION	GO_RESPONSE_TO_COPPER_ION		28	0.422796	1.56479	0.025974	0.0512062	1	2588	tags=36%	list=13%	signal=41%
GO_GLYCOSPHINGOLIPID_METABOLIC_PROCESS	GO_GLYCOSPHINGOLIPID_METABOLIC_PROCESS		69	0.344465	1.56323	0.00569801	0.0516038	1	3486	tags=36%	list=17%	signal=44%
GO_CARBOHYDRATE_BIOSYNTHETIC_PROCESS	GO_CARBOHYDRATE_BIOSYNTHETIC_PROCESS		121	0.313341	1.55719	0	0.0535988	1	2191	tags=26%	list=11%	signal=29%
GO_RIBONUCLEOTIDE_CATABOLIC_PROCESS	GO_RIBONUCLEOTIDE_CATABOLIC_PROCESS		28	0.42142	1.54929	0.0367647	0.0564945	1	1840	tags=29%	list=9%	signal=31%
GO_PHAGOSOME_MATURATION	GO_PHAGOSOME_MATURATION		38	0.392736	1.54384	0.0151515	0.0584999	1	3358	tags=45%	list=17%	signal=54%
GO_TRANSITION_METAL_ION_HOMEOSTASIS	GO_TRANSITION_METAL_ION_HOMEOSTASIS		104	0.315825	1.53954	0.00320513	0.0600224	1	2874	tags=24%	list=14%	signal=28%
GO_PRIMARY_AMINO_COMPOUND_METABOLIC_PROCESS	GO_PRIMARY_AMINO_COMPOUND_METABOLIC_PROCESS		15	0.497328	1.53427	0.0451128	0.0620583	1	3187	tags=33%	list=16%	signal=40%
GO_POLYOL_METABOLIC_PROCESS	GO_POLYOL_METABOLIC_PROCESS		95	0.319871	1.53014	0.00660066	0.0635969	1	3542	tags=33%	list=17%	signal=39%
GO_POST_TRANSLATIONAL_PROTEIN_MODIFICATION	GO_POST_TRANSLATIONAL_PROTEIN_MODIFICATION		35	0.393237	1.52932	0.0209974	0.0637908	1	3375	tags=40%	list=17%	signal=48%
GO_CARBOHYDRATE_PHOSPHORYLATION	GO_CARBOHYDRATE_PHOSPHORYLATION		22	0.449461	1.52784	0.0364078	0.0642001	1	3410	tags=50%	list=17%	signal=60%
GO_REGULATION_OF_CARBOHYDRATE_METABOLIC_PROCESS	GO_REGULATION_OF_CARBOHYDRATE_METABOLIC_PROCESS		170	0.290127	1.5233	0	0.066012	1	3410	tags=29%	list=17%	signal=34%
GO_PROTEIN_FOLDING	GO_PROTEIN_FOLDING		218	0.277384	1.51968	0.0037594	0.067388	1	4661	tags=33%	list=23%	signal=42%
GO_PYRIMIDINE_DEOXYRIBONUCLEOTIDE_METABOLIC_PROCESS	GO_PYRIMIDINE_DEOXYRIBONUCLEOTIDE_METABOLIC_PROCESS		16	0.492451	1.51852	0.0599078	0.0677058	1	1726	tags=31%	list=9%	signal=34%
GO_POSITIVE_REGULATION_OF_ORGANIC_ACID_TRANSPORT	GO_POSITIVE_REGULATION_OF_ORGANIC_ACID_TRANSPORT		29	0.406946	1.51685	0.0469974	0.0683025	1	1386	tags=31%	list=7%	signal=33%
GO_PHOSPHOLIPID_CATABOLIC_PROCESS	GO_PHOSPHOLIPID_CATABOLIC_PROCESS		29	0.411149	1.5098	0.0392157	0.0713384	1	3211	tags=41%	list=16%	signal=49%
GO_NITRIC_OXIDE_METABOLIC_PROCESS	GO_NITRIC_OXIDE_METABOLIC_PROCESS		15	0.483763	1.50843	0.0493827	0.0717649	1	2833	tags=33%	list=14%	signal=39%
GO_GUANOSINE_CONTAINING_COMPOUND_METABOLIC_PROCESS	GO_GUANOSINE_CONTAINING_COMPOUND_METABOLIC_PROCESS		44	0.373206	1.50152	0.0215633	0.0749627	1	1774	tags=23%	list=9%	signal=25%
GO_ACUTE_PHASE_RESPONSE	GO_ACUTE_PHASE_RESPONSE		43	0.362102	1.49977	0.0241287	0.075526	1	2859	tags=28%	list=14%	signal=32%
GO_FIBRINOLYSIS	GO_FIBRINOLYSIS		21	0.446036	1.49956	0.0501193	0.0754161	1	1184	tags=29%	list=6%	signal=30%
GO_REGULATION_OF_VIRAL_INDUCED_CYTOPLASMIC_PATTERN_RECOGNITION_RECEPTOR_SIGNALING_PATHWAY	GO_REGULATION_OF_VIRAL_INDUCED_CYTOPLASMIC_PATTERN_RECOGNITION_RECEPTOR_SIGNALING_PATHWAY		15	0.479193	1.49433	0.0647482	0.077824	1	2114	tags=27%	list=10%	signal=30%
GO_RESPONSE_TO_TOXIC_SUBSTANCE	GO_RESPONSE_TO_TOXIC_SUBSTANCE		239	0.273924	1.49417	0	0.0776818	1	2931	tags=26%	list=14%	signal=30%
GO_PYRIMIDINE_NUCLEOTIDE_METABOLIC_PROCESS	GO_PYRIMIDINE_NUCLEOTIDE_METABOLIC_PROCESS		45	0.36454	1.49025	0.0169014	0.079576	1	1726	tags=20%	list=9%	signal=22%
GO_DICARBOXYLIC_ACID_TRANSPORT	GO_DICARBOXYLIC_ACID_TRANSPORT		71	0.334945	1.4892	0.00879765	0.0799406	1	2744	tags=27%	list=14%	signal=31%
GO_LIPOSACCHARIDE_METABOLIC_PROCESS	GO_LIPOSACCHARIDE_METABOLIC_PROCESS		113	0.299982	1.4887	0.00925926	0.0800227	1	3486	tags=32%	list=17%	signal=38%
GO_NUCLEOSIDE_BISPHOSPHATE_BIOSYNTHETIC_PROCESS	GO_NUCLEOSIDE_BISPHOSPHATE_BIOSYNTHETIC_PROCESS		17	0.46799	1.48628	0.0514706	0.0810977	1	3671	tags=47%	list=18%	signal=57%
GO_POSITIVE_REGULATION_OF_SODIUM_ION_TRANSMEMBRANE_TRANSPORT	GO_POSITIVE_REGULATION_OF_SODIUM_ION_TRANSMEMBRANE_TRANSPORT		17	0.460112	1.48615	0.0601852	0.0809569	1	3153	tags=35%	list=16%	signal=42%
GO_L_AMINO_ACID_TRANSPORT	GO_L_AMINO_ACID_TRANSPORT		58	0.34631	1.48512	0.0148368	0.0813114	1	3584	tags=36%	list=18%	signal=44%
GO_RESPONSE_TO_TRANSITION_METAL_NANOPARTICLE	GO_RESPONSE_TO_TRANSITION_METAL_NANOPARTICLE		148	0.295925	1.48166	0.00696864	0.0829098	1	3133	tags=28%	list=15%	signal=33%
GO_REGULATION_OF_RESPONSE_TO_REACTIVE_OXYGEN_SPECIES	GO_REGULATION_OF_RESPONSE_TO_REACTIVE_OXYGEN_SPECIES		33	0.391877	1.48156	0.0441989	0.0827269	1	2861	tags=33%	list=14%	signal=39%
GO_NEGATIVE_REGULATION_OF_REACTIVE_OXYGEN_SPECIES_METABOLIC_PROCESS	GO_NEGATIVE_REGULATION_OF_REACTIVE_OXYGEN_SPECIES_METABOLIC_PROCESS		42	0.36224	1.48084	0.0325203	0.0828932	1	1129	tags=24%	list=6%	signal=25%
GO_INTRACELLULAR_LIPID_TRANSPORT	GO_INTRACELLULAR_LIPID_TRANSPORT		20	0.457479	1.47756	0.0588235	0.0844349	1	3754	tags=55%	list=19%	signal=67%
GO_PROTEIN_MATURATION	GO_PROTEIN_MATURATION		262	0.265856	1.47316	0	0.0866539	1	3001	tags=26%	list=15%	signal=30%
GO_IRON_ION_TRANSPORT	GO_IRON_ION_TRANSPORT		55	0.34403	1.47314	0.0309859	0.0864118	1	5069	tags=47%	list=25%	signal=63%
GO_REGULATION_OF_ANION_TRANSPORT	GO_REGULATION_OF_ANION_TRANSPORT		137	0.287742	1.47239	0	0.0866165	1	3109	tags=28%	list=15%	signal=33%
GO_NUCLEOBASE_BIOSYNTHETIC_PROCESS	GO_NUCLEOBASE_BIOSYNTHETIC_PROCESS		18	0.445632	1.47237	0.0559796	0.0863781	1	3523	tags=50%	list=17%	signal=60%
GO_MITOCHONDRIAL_GENOME_MAINTENANCE	GO_MITOCHONDRIAL_GENOME_MAINTENANCE		24	0.410241	1.47222	0.0323383	0.0862302	1	3585	tags=38%	list=18%	signal=46%
GO_FOLIC_ACID_METABOLIC_PROCESS	GO_FOLIC_ACID_METABOLIC_PROCESS		17	0.466116	1.47163	0.0541237	0.0863172	1	3050	tags=47%	list=15%	signal=55%
GO_RESPONSE_TO_EXTRACELLULAR_STIMULUS	GO_RESPONSE_TO_EXTRACELLULAR_STIMULUS		438	0.249862	1.46977	0	0.0871258	1	3734	tags=27%	list=18%	signal=33%
GO_IRON_ION_HOMEOSTASIS	GO_IRON_ION_HOMEOSTASIS		67	0.330009	1.46887	0.0316623	0.0873962	1	1289	tags=18%	list=6%	signal=19%
GO_POSITIVE_REGULATION_OF_NUCLEOSIDE_METABOLIC_PROCESS	GO_POSITIVE_REGULATION_OF_NUCLEOSIDE_METABOLIC_PROCESS		24	0.423932	1.46785	0.0564103	0.0877106	1	4183	tags=46%	list=21%	signal=58%
GO_ACUTE_INFLAMMATORY_RESPONSE	GO_ACUTE_INFLAMMATORY_RESPONSE		73	0.318359	1.46242	0.0255682	0.0904964	1	2414	tags=26%	list=12%	signal=29%
GO_POSITIVE_REGULATION_OF_COAGULATION	GO_POSITIVE_REGULATION_OF_COAGULATION		25	0.421022	1.46197	0.0637755	0.0905586	1	1748	tags=28%	list=9%	signal=31%
GO_RENAL_SYSTEM_PROCESS_INVOLVED_IN_REGULATION_OF_SYSTEMIC_ARTERIAL_BLOOD_PRESSURE	GO_RENAL_SYSTEM_PROCESS_INVOLVED_IN_REGULATION_OF_SYSTEMIC_ARTERIAL_BLOOD_PRESSURE		23	0.421368	1.46183	0.0588235	0.0903757	1	1949	tags=30%	list=10%	signal=34%
GO_REGULATION_OF_LIPOPROTEIN_LIPASE_ACTIVITY	GO_REGULATION_OF_LIPOPROTEIN_LIPASE_ACTIVITY		15	0.473315	1.45664	0.0682927	0.0930411	1	3691	tags=33%	list=18%	signal=41%
GO_PLASMA_LIPOPROTEIN_PARTICLE_CLEARANCE	GO_PLASMA_LIPOPROTEIN_PARTICLE_CLEARANCE		21	0.43666	1.45662	0.0775	0.0927935	1	3830	tags=43%	list=19%	signal=53%
GO_PREASSEMBLY_OF_GPI_ANCHOR_IN_ER_MEMBRANE	GO_PREASSEMBLY_OF_GPI_ANCHOR_IN_ER_MEMBRANE		15	0.469979	1.45587	0.064133	0.0929297	1	1176	tags=20%	list=6%	signal=21%
GO_SODIUM_ION_HOMEOSTASIS	GO_SODIUM_ION_HOMEOSTASIS		29	0.392205	1.45356	0.0413437	0.094025	1	4555	tags=41%	list=22%	signal=53%
GO_POSITIVE_REGULATION_OF_ANION_TRANSPORT	GO_POSITIVE_REGULATION_OF_ANION_TRANSPORT		57	0.33647	1.45355	0.0347826	0.0937729	1	3109	tags=33%	list=15%	signal=39%
GO_CHOLESTEROL_EFFLUX	GO_CHOLESTEROL_EFFLUX		26	0.397914	1.45025	0.055	0.0954896	1	3830	tags=42%	list=19%	signal=52%
GO_HYPEROSMOTIC_RESPONSE	GO_HYPEROSMOTIC_RESPONSE		20	0.433378	1.4491	0.070529	0.0959653	1	3408	tags=45%	list=17%	signal=54%
GO_ALCOHOL_BIOSYNTHETIC_PROCESS	GO_ALCOHOL_BIOSYNTHETIC_PROCESS		110	0.303534	1.44693	0.0181818	0.0970244	1	3460	tags=27%	list=17%	signal=33%
GO_REGULATION_OF_TRANSLATIONAL_ELONGATION	GO_REGULATION_OF_TRANSLATIONAL_ELONGATION		23	0.418574	1.44407	0.0558511	0.0985126	1	2511	tags=30%	list=12%	signal=35%
GO_UBIQUITIN_DEPENDENT_PROTEIN_CATABOLIC_PROCESS_VIA_THE_MULTIVESICULAR_BODY_SORTING_PATHWAY	GO_UBIQUITIN_DEPENDENT_PROTEIN_CATABOLIC_PROCESS_VIA_THE_MULTIVESICULAR_BODY_SORTING_PATHWAY		18	0.453442	1.44351	0.0651629	0.098601	1	3368	tags=39%	list=17%	signal=47%
GO_PROTEIN_LOCALIZATION_TO_LYSOSOME	GO_PROTEIN_LOCALIZATION_TO_LYSOSOME		20	0.430996	1.44252	0.0518135	0.0989671	1	1913	tags=25%	list=9%	signal=28%
GO_RETINA_LAYER_FORMATION	GO_RETINA_LAYER_FORMATION		22	0.426416	1.4425	0.0721649	0.0987103	1	4374	tags=41%	list=22%	signal=52%
GO_PROTEIN_ACTIVATION_CASCADE	GO_PROTEIN_ACTIVATION_CASCADE		67	0.32599	1.44056	0.0231884	0.0995458	1	4610	tags=45%	list=23%	signal=58%
GO_NADP_METABOLIC_PROCESS	GO_NADP_METABOLIC_PROCESS		28	0.386944	1.43803	0.0569106	0.100851	1	1016	tags=25%	list=5%	signal=26%
GO_RESPONSE_TO_SALT_STRESS	GO_RESPONSE_TO_SALT_STRESS		19	0.436987	1.43345	0.061828	0.103361	1	1633	tags=32%	list=8%	signal=34%
GO_COPPER_ION_TRANSPORT	GO_COPPER_ION_TRANSPORT		19	0.440076	1.42603	0.0522193	0.108037	1	2015	tags=32%	list=10%	signal=35%
GO_CARBOHYDRATE_TRANSMEMBRANE_TRANSPORT	GO_CARBOHYDRATE_TRANSMEMBRANE_TRANSPORT		24	0.413033	1.42555	0.0729167	0.108088	1	2451	tags=33%	list=12%	signal=38%
GO_MONOSACCHARIDE_TRANSPORT	GO_MONOSACCHARIDE_TRANSPORT		54	0.336094	1.42424	0.0367232	0.108671	1	2794	tags=28%	list=14%	signal=32%
GO_PURINE_CONTAINING_COMPOUND_SALVAGE	GO_PURINE_CONTAINING_COMPOUND_SALVAGE		16	0.460902	1.42263	0.0611247	0.10944	1	1984	tags=38%	list=10%	signal=42%
GO_REGULATION_OF_LIPID_METABOLIC_PROCESS	GO_REGULATION_OF_LIPID_METABOLIC_PROCESS		274	0.256597	1.4201	0	0.110906	1	3691	tags=29%	list=18%	signal=35%
GO_RIBONUCLEOSIDE_CATABOLIC_PROCESS	GO_RIBONUCLEOSIDE_CATABOLIC_PROCESS		25	0.390961	1.417	0.0790816	0.112824	1	1801	tags=32%	list=9%	signal=35%
GO_PHENOL_CONTAINING_COMPOUND_BIOSYNTHETIC_PROCESS	GO_PHENOL_CONTAINING_COMPOUND_BIOSYNTHETIC_PROCESS		32	0.379807	1.41632	0.0652174	0.113044	1	1578	tags=22%	list=8%	signal=24%
GO_REGULATION_OF_SUPEROXIDE_METABOLIC_PROCESS	GO_REGULATION_OF_SUPEROXIDE_METABOLIC_PROCESS		21	0.420654	1.41531	0.0805195	0.113422	1	2571	tags=33%	list=13%	signal=38%
GO_NEGATIVE_REGULATION_OF_CARBOHYDRATE_METABOLIC_PROCESS	GO_NEGATIVE_REGULATION_OF_CARBOHYDRATE_METABOLIC_PROCESS		52	0.336346	1.4152	0.0511364	0.113189	1	3009	tags=29%	list=15%	signal=34%
GO_REGULATION_OF_NUCLEOTIDE_CATABOLIC_PROCESS	GO_REGULATION_OF_NUCLEOTIDE_CATABOLIC_PROCESS		36	0.357514	1.41175	0.0406504	0.115425	1	4183	tags=39%	list=21%	signal=49%
GO_INSULIN_RECEPTOR_SIGNALING_PATHWAY	GO_INSULIN_RECEPTOR_SIGNALING_PATHWAY		79	0.306128	1.40926	0.0179104	0.117023	1	4726	tags=41%	list=23%	signal=53%
GO_CATECHOLAMINE_METABOLIC_PROCESS	GO_CATECHOLAMINE_METABOLIC_PROCESS		40	0.348421	1.40787	0.0508475	0.117803	1	4916	tags=40%	list=24%	signal=53%
GO_LIPID_DIGESTION	GO_LIPID_DIGESTION		22	0.411233	1.40714	0.0803782	0.117991	1	2635	tags=32%	list=13%	signal=37%
GO_PYRIMIDINE_CONTAINING_COMPOUND_BIOSYNTHETIC_PROCESS	GO_PYRIMIDINE_CONTAINING_COMPOUND_BIOSYNTHETIC_PROCESS		40	0.35133	1.40471	0.0481013	0.119373	1	3781	tags=30%	list=19%	signal=37%
GO_NEGATIVE_REGULATION_OF_TOR_SIGNALING	GO_NEGATIVE_REGULATION_OF_TOR_SIGNALING		29	0.382288	1.40435	0.0539846	0.119325	1	4608	tags=34%	list=23%	signal=45%
GO_RETINOIC_ACID_METABOLIC_PROCESS	GO_RETINOIC_ACID_METABOLIC_PROCESS		21	0.421267	1.40424	0.084399	0.119093	1	3470	tags=38%	list=17%	signal=46%
GO_STEROID_CATABOLIC_PROCESS	GO_STEROID_CATABOLIC_PROCESS		24	0.401179	1.39886	0.0935252	0.122816	1	6614	tags=71%	list=33%	signal=105%
GO_PYRIMIDINE_CONTAINING_COMPOUND_CATABOLIC_PROCESS	GO_PYRIMIDINE_CONTAINING_COMPOUND_CATABOLIC_PROCESS		32	0.361806	1.39778	0.060274	0.123264	1	1801	tags=28%	list=9%	signal=31%
GO_POSITIVE_REGULATION_OF_FATTY_ACID_BIOSYNTHETIC_PROCESS	GO_POSITIVE_REGULATION_OF_FATTY_ACID_BIOSYNTHETIC_PROCESS		17	0.436385	1.39489	0.0929648	0.125215	1	3340	tags=41%	list=16%	signal=49%
GO_GLYCEROLIPID_CATABOLIC_PROCESS	GO_GLYCEROLIPID_CATABOLIC_PROCESS		36	0.362528	1.39334	0.0520833	0.126062	1	3830	tags=39%	list=19%	signal=48%
GO_VASODILATION	GO_VASODILATION		26	0.385088	1.3913	0.0637119	0.127304	1	3042	tags=31%	list=15%	signal=36%
GO_PYRIMIDINE_RIBONUCLEOTIDE_METABOLIC_PROCESS	GO_PYRIMIDINE_RIBONUCLEOTIDE_METABOLIC_PROCESS		24	0.394699	1.3911	0.0767327	0.127112	1	1261	tags=17%	list=6%	signal=18%
GO_C21_STEROID_HORMONE_BIOSYNTHETIC_PROCESS	GO_C21_STEROID_HORMONE_BIOSYNTHETIC_PROCESS		15	0.455909	1.39033	0.08933	0.12746	1	2723	tags=33%	list=13%	signal=38%
GO_VITAMIN_TRANSPORT	GO_VITAMIN_TRANSPORT		34	0.356407	1.38782	0.0589681	0.129152	1	3550	tags=35%	list=18%	signal=43%
GO_COPULATION	GO_COPULATION		17	0.433089	1.38618	0.0733496	0.130082	1	2044	tags=35%	list=10%	signal=39%
GO_TRIGLYCERIDE_CATABOLIC_PROCESS	GO_TRIGLYCERIDE_CATABOLIC_PROCESS		21	0.413681	1.38486	0.0880952	0.130805	1	3830	tags=43%	list=19%	signal=53%
GO_NUCLEOTIDE_TRANSPORT	GO_NUCLEOTIDE_TRANSPORT		25	0.390106	1.38398	0.0727273	0.131203	1	5118	tags=60%	list=25%	signal=80%
GO_REGULATION_OF_MESONEPHROS_DEVELOPMENT	GO_REGULATION_OF_MESONEPHROS_DEVELOPMENT		26	0.380189	1.38332	0.0740741	0.131484	1	3497	tags=38%	list=17%	signal=46%
GO_REGULATION_OF_HYDROGEN_PEROXIDE_INDUCED_CELL_DEATH	GO_REGULATION_OF_HYDROGEN_PEROXIDE_INDUCED_CELL_DEATH		19	0.425776	1.38237	0.0746988	0.131958	1	2283	tags=32%	list=11%	signal=36%
GO_REGULATION_OF_RECEPTOR_BIOSYNTHETIC_PROCESS	GO_REGULATION_OF_RECEPTOR_BIOSYNTHETIC_PROCESS		21	0.419251	1.38234	0.0906801	0.131643	1	5514	tags=57%	list=27%	signal=78%
GO_SPHINGOLIPID_METABOLIC_PROCESS	GO_SPHINGOLIPID_METABOLIC_PROCESS		130	0.275531	1.3818	0.029703	0.13172	1	3486	tags=31%	list=17%	signal=37%
GO_REGULATION_OF_CELLULAR_AMINE_METABOLIC_PROCESS	GO_REGULATION_OF_CELLULAR_AMINE_METABOLIC_PROCESS		88	0.293272	1.37707	0.039039	0.135102	1	3497	tags=26%	list=17%	signal=31%
GO_CELL_REDOX_HOMEOSTASIS	GO_CELL_REDOX_HOMEOSTASIS		65	0.310412	1.37484	0.0532213	0.136544	1	2627	tags=22%	list=13%	signal=25%
GO_POSITIVE_REGULATION_OF_MESONEPHROS_DEVELOPMENT	GO_POSITIVE_REGULATION_OF_MESONEPHROS_DEVELOPMENT		22	0.395419	1.3746	0.0958231	0.136445	1	3497	tags=41%	list=17%	signal=49%
GO_PHENOL_CONTAINING_COMPOUND_METABOLIC_PROCESS	GO_PHENOL_CONTAINING_COMPOUND_METABOLIC_PROCESS		78	0.293524	1.37196	0.0337838	0.138289	1	2721	tags=24%	list=13%	signal=28%
GO_POLYOL_BIOSYNTHETIC_PROCESS	GO_POLYOL_BIOSYNTHETIC_PROCESS		26	0.379198	1.37174	0.0761421	0.138141	1	2156	tags=31%	list=11%	signal=34%
GO_MEMBRANE_LIPID_METABOLIC_PROCESS	GO_MEMBRANE_LIPID_METABOLIC_PROCESS		174	0.260111	1.37111	0.0145985	0.138366	1	3874	tags=31%	list=19%	signal=38%
GO_REGULATION_OF_HORMONE_LEVELS	GO_REGULATION_OF_HORMONE_LEVELS		472	0.233714	1.36897	0.00584795	0.139821	1	3497	tags=25%	list=17%	signal=30%
GO_PYRIMIDINE_CONTAINING_COMPOUND_METABOLIC_PROCESS	GO_PYRIMIDINE_CONTAINING_COMPOUND_METABOLIC_PROCESS		75	0.299203	1.3681	0.0526316	0.140207	1	3428	tags=27%	list=17%	signal=32%
GO_AMMONIUM_TRANSPORT	GO_AMMONIUM_TRANSPORT		57	0.320918	1.36764	0.0584795	0.140304	1	3119	tags=28%	list=15%	signal=33%
GO_REGULATION_OF_TOR_SIGNALING	GO_REGULATION_OF_TOR_SIGNALING		63	0.309504	1.36624	0.0478873	0.141098	1	5772	tags=41%	list=28%	signal=58%
GO_POLYOL_CATABOLIC_PROCESS	GO_POLYOL_CATABOLIC_PROCESS		18	0.421668	1.36273	0.115183	0.143727	1	4605	tags=50%	list=23%	signal=65%
GO_NEPHRON_EPITHELIUM_DEVELOPMENT	GO_NEPHRON_EPITHELIUM_DEVELOPMENT		93	0.281844	1.35656	0.0339506	0.148768	1	3687	tags=33%	list=18%	signal=41%
GO_NEGATIVE_REGULATION_OF_LIPID_METABOLIC_PROCESS	GO_NEGATIVE_REGULATION_OF_LIPID_METABOLIC_PROCESS		77	0.299476	1.3515	0.0364742	0.153022	1	2945	tags=30%	list=15%	signal=35%
GO_REGULATION_OF_PLASMA_LIPOPROTEIN_PARTICLE_LEVELS	GO_REGULATION_OF_PLASMA_LIPOPROTEIN_PARTICLE_LEVELS		45	0.329309	1.3504	0.0719794	0.153665	1	3830	tags=36%	list=19%	signal=44%
GO_PROTEIN_REFOLDING	GO_PROTEIN_REFOLDING		20	0.407683	1.34974	0.100264	0.153882	1	4433	tags=45%	list=22%	signal=58%
GO_METANEPHRIC_NEPHRON_MORPHOGENESIS	GO_METANEPHRIC_NEPHRON_MORPHOGENESIS		21	0.397768	1.34699	0.11809	0.156075	1	3617	tags=43%	list=18%	signal=52%
GO_REGULATION_OF_LIPID_TRANSPORT	GO_REGULATION_OF_LIPID_TRANSPORT		93	0.279526	1.34565	0.0294118	0.156985	1	3452	tags=28%	list=17%	signal=34%
GO_POSITIVE_REGULATION_OF_AMINE_TRANSPORT	GO_POSITIVE_REGULATION_OF_AMINE_TRANSPORT		32	0.357433	1.34467	0.0815217	0.157506	1	1386	tags=25%	list=7%	signal=27%
GO_NEGATIVE_REGULATION_OF_STEROID_METABOLIC_PROCESS	GO_NEGATIVE_REGULATION_OF_STEROID_METABOLIC_PROCESS		23	0.391544	1.34422	0.121447	0.157603	1	2732	tags=39%	list=13%	signal=45%
GO_CARBOHYDRATE_DERIVATIVE_CATABOLIC_PROCESS	GO_CARBOHYDRATE_DERIVATIVE_CATABOLIC_PROCESS		174	0.255982	1.34197	0.0133333	0.159266	1	2948	tags=26%	list=15%	signal=31%
GO_ACIDIC_AMINO_ACID_TRANSPORT	GO_ACIDIC_AMINO_ACID_TRANSPORT		21	0.392397	1.34163	0.11	0.159221	1	2719	tags=38%	list=13%	signal=44%
GO_REGULATION_OF_STEROL_TRANSPORT	GO_REGULATION_OF_STEROL_TRANSPORT		37	0.337901	1.34004	0.0944882	0.160377	1	2768	tags=32%	list=14%	signal=37%
GO_LIPOPROTEIN_BIOSYNTHETIC_PROCESS	GO_LIPOPROTEIN_BIOSYNTHETIC_PROCESS		85	0.285061	1.33823	0.0497076	0.161681	1	3830	tags=29%	list=19%	signal=36%
GO_PYRIMIDINE_NUCLEOBASE_METABOLIC_PROCESS	GO_PYRIMIDINE_NUCLEOBASE_METABOLIC_PROCESS		19	0.404983	1.33803	0.101205	0.161533	1	2002	tags=32%	list=10%	signal=35%
GO_CEREBELLAR_PURKINJE_CELL_LAYER_DEVELOPMENT	GO_CEREBELLAR_PURKINJE_CELL_LAYER_DEVELOPMENT		24	0.380215	1.3351	0.101036	0.163997	1	1827	tags=29%	list=9%	signal=32%
GO_RESPONSE_TO_MUSCLE_ACTIVITY	GO_RESPONSE_TO_MUSCLE_ACTIVITY		20	0.407457	1.33351	0.111399	0.165045	1	1810	tags=25%	list=9%	signal=27%
GO_NITRIC_OXIDE_MEDIATED_SIGNAL_TRANSDUCTION	GO_NITRIC_OXIDE_MEDIATED_SIGNAL_TRANSDUCTION		18	0.418995	1.33308	0.139535	0.165068	1	5255	tags=44%	list=26%	signal=60%
GO_REGULATION_OF_CARBOHYDRATE_CATABOLIC_PROCESS	GO_REGULATION_OF_CARBOHYDRATE_CATABOLIC_PROCESS		42	0.326117	1.33014	0.0893855	0.167546	1	4763	tags=40%	list=23%	signal=53%
GO_RESPONSE_TO_LEAD_ION	GO_RESPONSE_TO_LEAD_ION		20	0.399328	1.32849	0.119904	0.168757	1	1670	tags=30%	list=8%	signal=33%
GO_REGULATION_OF_DIGESTIVE_SYSTEM_PROCESS	GO_REGULATION_OF_DIGESTIVE_SYSTEM_PROCESS		35	0.348443	1.3273	0.1	0.169525	1	2498	tags=26%	list=12%	signal=29%
GO_POSITIVE_REGULATION_OF_STEROID_METABOLIC_PROCESS	GO_POSITIVE_REGULATION_OF_STEROID_METABOLIC_PROCESS		23	0.378512	1.32727	0.113158	0.169163	1	4183	tags=43%	list=21%	signal=55%
GO_DEOXYRIBONUCLEOTIDE_METABOLIC_PROCESS	GO_DEOXYRIBONUCLEOTIDE_METABOLIC_PROCESS		34	0.345326	1.32643	0.0881612	0.16962	1	1726	tags=24%	list=9%	signal=26%
GO_RESPONSE_TO_INSULIN	GO_RESPONSE_TO_INSULIN		203	0.24806	1.32569	0.0255474	0.169937	1	3579	tags=27%	list=18%	signal=32%
GO_NEGATIVE_REGULATION_OF_RESPONSE_TO_REACTIVE_OXYGEN_SPECIES	GO_NEGATIVE_REGULATION_OF_RESPONSE_TO_REACTIVE_OXYGEN_SPECIES		18	0.406172	1.32521	0.0947368	0.170003	1	5053	tags=50%	list=25%	signal=67%
GO_CARBOHYDRATE_HOMEOSTASIS	GO_CARBOHYDRATE_HOMEOSTASIS		168	0.25471	1.32504	0.013986	0.169814	1	2037	tags=18%	list=10%	signal=20%
GO_ACTIVATION_OF_PROTEIN_KINASE_B_ACTIVITY	GO_ACTIVATION_OF_PROTEIN_KINASE_B_ACTIVITY		22	0.378121	1.3244	0.136247	0.170037	1	2861	tags=27%	list=14%	signal=32%
GO_POSITIVE_REGULATION_OF_LIPID_CATABOLIC_PROCESS	GO_POSITIVE_REGULATION_OF_LIPID_CATABOLIC_PROCESS		25	0.37736	1.32388	0.114355	0.170164	1	1340	tags=24%	list=7%	signal=26%
GO_DIGESTIVE_SYSTEM_PROCESS	GO_DIGESTIVE_SYSTEM_PROCESS		61	0.304768	1.32327	0.0558659	0.170354	1	2986	tags=28%	list=15%	signal=33%
GO_CATECHOLAMINE_BIOSYNTHETIC_PROCESS	GO_CATECHOLAMINE_BIOSYNTHETIC_PROCESS		18	0.404034	1.32286	0.128329	0.170371	1	1269	tags=22%	list=6%	signal=24%
GO_COFACTOR_TRANSPORT	GO_COFACTOR_TRANSPORT		26	0.367818	1.3228	0.106267	0.17006	1	6240	tags=65%	list=31%	signal=94%
GO_TRNA_MODIFICATION	GO_TRNA_MODIFICATION		56	0.308337	1.32137	0.0612245	0.171144	1	4341	tags=29%	list=21%	signal=36%
GO_POSITIVE_REGULATION_OF_RESPONSE_TO_OXIDATIVE_STRESS	GO_POSITIVE_REGULATION_OF_RESPONSE_TO_OXIDATIVE_STRESS		15	0.429389	1.31917	0.136247	0.173008	1	2022	tags=40%	list=10%	signal=44%
GO_RESPONSE_TO_NUTRIENT	GO_RESPONSE_TO_NUTRIENT		191	0.250447	1.31834	0.0172414	0.173455	1	3133	tags=25%	list=15%	signal=29%
GO_POSITIVE_REGULATION_OF_CALCIUM_ION_DEPENDENT_EXOCYTOSIS	GO_POSITIVE_REGULATION_OF_CALCIUM_ION_DEPENDENT_EXOCYTOSIS		26	0.367053	1.31601	0.103723	0.175406	1	2736	tags=31%	list=13%	signal=36%
GO_ZINC_ION_HOMEOSTASIS	GO_ZINC_ION_HOMEOSTASIS		21	0.390044	1.3154	0.111111	0.175636	1	4228	tags=43%	list=21%	signal=54%
GO_POLYAMINE_METABOLIC_PROCESS	GO_POLYAMINE_METABOLIC_PROCESS		15	0.417409	1.31256	0.166259	0.178116	1	4538	tags=47%	list=22%	signal=60%
GO_NEUTRAL_AMINO_ACID_TRANSPORT	GO_NEUTRAL_AMINO_ACID_TRANSPORT		34	0.342459	1.31037	0.0906667	0.179984	1	3514	tags=38%	list=17%	signal=46%
GO_L_ALPHA_AMINO_ACID_TRANSMEMBRANE_TRANSPORT	GO_L_ALPHA_AMINO_ACID_TRANSMEMBRANE_TRANSPORT		31	0.351322	1.30825	0.10221	0.181832	1	3584	tags=35%	list=18%	signal=43%
GO_ORGANOPHOSPHATE_ESTER_TRANSPORT	GO_ORGANOPHOSPHATE_ESTER_TRANSPORT		88	0.277534	1.30478	0.0481928	0.18503	1	2768	tags=26%	list=14%	signal=30%
GO_POSITIVE_REGULATION_OF_LIPID_METABOLIC_PROCESS	GO_POSITIVE_REGULATION_OF_LIPID_METABOLIC_PROCESS		126	0.259396	1.29941	0.0253968	0.190333	1	3132	tags=25%	list=15%	signal=30%
GO_HORMONE_BIOSYNTHETIC_PROCESS	GO_HORMONE_BIOSYNTHETIC_PROCESS		49	0.311436	1.2994	0.0710526	0.189921	1	2723	tags=29%	list=13%	signal=33%
GO_METANEPHRIC_NEPHRON_DEVELOPMENT	GO_METANEPHRIC_NEPHRON_DEVELOPMENT		32	0.341763	1.29891	0.12	0.190018	1	4618	tags=44%	list=23%	signal=57%
GO_KIDNEY_EPITHELIUM_DEVELOPMENT	GO_KIDNEY_EPITHELIUM_DEVELOPMENT		125	0.257122	1.29863	0.0207101	0.189905	1	3920	tags=32%	list=19%	signal=39%
GO_RESPONSE_TO_METAL_ION	GO_RESPONSE_TO_METAL_ION		333	0.227799	1.29378	0.00943396	0.19481	1	2876	tags=23%	list=14%	signal=26%
GO_REGULATION_OF_TRANSLATIONAL_FIDELITY	GO_REGULATION_OF_TRANSLATIONAL_FIDELITY		15	0.417095	1.29211	0.151899	0.196204	1	5961	tags=60%	list=29%	signal=85%
GO_REGULATION_OF_RELEASE_OF_CYTOCHROME_C_FROM_MITOCHONDRIA	GO_REGULATION_OF_RELEASE_OF_CYTOCHROME_C_FROM_MITOCHONDRIA		43	0.316112	1.28883	0.0977012	0.199372	1	3439	tags=33%	list=17%	signal=39%
GO_VACUOLAR_ACIDIFICATION	GO_VACUOLAR_ACIDIFICATION		15	0.430606	1.28792	0.166667	0.200002	1	3049	tags=47%	list=15%	signal=55%
GO_REGULATION_OF_HYDROGEN_PEROXIDE_METABOLIC_PROCESS	GO_REGULATION_OF_HYDROGEN_PEROXIDE_METABOLIC_PROCESS		15	0.426799	1.28702	0.15099	0.200565	1	2861	tags=40%	list=14%	signal=47%
GO_REGULATION_OF_COAGULATION	GO_REGULATION_OF_COAGULATION		88	0.27312	1.28629	0.0601719	0.200889	1	2599	tags=26%	list=13%	signal=30%
GO_REGULATION_OF_RENAL_SYSTEM_PROCESS	GO_REGULATION_OF_RENAL_SYSTEM_PROCESS		38	0.323724	1.28599	0.105943	0.200823	1	5362	tags=47%	list=26%	signal=64%
GO_NITROGEN_COMPOUND_TRANSPORT	GO_NITROGEN_COMPOUND_TRANSPORT		487	0.215866	1.28344	0	0.203376	1	2980	tags=20%	list=15%	signal=23%
GO_RESPONSE_TO_DRUG	GO_RESPONSE_TO_DRUG		428	0.219035	1.28252	0.0111111	0.204035	1	1871	tags=18%	list=9%	signal=19%
GO_METANEPHROS_MORPHOGENESIS	GO_METANEPHROS_MORPHOGENESIS		28	0.345976	1.28062	0.132832	0.205819	1	1542	tags=25%	list=8%	signal=27%
GO_NUCLEOSIDE_SALVAGE	GO_NUCLEOSIDE_SALVAGE		16	0.412486	1.27864	0.160804	0.20771	1	4008	tags=38%	list=20%	signal=47%
GO_RESPONSE_TO_ISCHEMIA	GO_RESPONSE_TO_ISCHEMIA		28	0.348288	1.27641	0.123656	0.209822	1	818	tags=21%	list=4%	signal=22%
GO_NEPHRON_DEVELOPMENT	GO_NEPHRON_DEVELOPMENT		115	0.260827	1.27622	0.0858086	0.209598	1	3687	tags=30%	list=18%	signal=36%
GO_PROTEIN_INSERTION_INTO_MEMBRANE	GO_PROTEIN_INSERTION_INTO_MEMBRANE		22	0.36923	1.27333	0.141361	0.212513	1	4895	tags=41%	list=24%	signal=54%
GO_POSITIVE_REGULATION_OF_SODIUM_ION_TRANSPORT	GO_POSITIVE_REGULATION_OF_SODIUM_ION_TRANSPORT		33	0.336122	1.26924	0.118987	0.216902	1	1614	tags=21%	list=8%	signal=23%
GO_UNSATURATED_FATTY_ACID_METABOLIC_PROCESS	GO_UNSATURATED_FATTY_ACID_METABOLIC_PROCESS		104	0.266872	1.26911	0.0672515	0.216606	1	2943	tags=27%	list=15%	signal=31%
GO_NEGATIVE_REGULATION_OF_RELEASE_OF_CYTOCHROME_C_FROM_MITOCHONDRIA	GO_NEGATIVE_REGULATION_OF_RELEASE_OF_CYTOCHROME_C_FROM_MITOCHONDRIA		17	0.396083	1.26897	0.170157	0.21631	1	3439	tags=41%	list=17%	signal=50%
GO_MITOCHONDRION_LOCALIZATION	GO_MITOCHONDRION_LOCALIZATION		35	0.325912	1.26862	0.105943	0.21627	1	4187	tags=34%	list=21%	signal=43%
GO_PROTEIN_ADP_RIBOSYLATION	GO_PROTEIN_ADP_RIBOSYLATION		20	0.384326	1.26464	0.150649	0.220686	1	417	tags=15%	list=2%	signal=15%
GO_NEGATIVE_REGULATION_OF_OXIDATIVE_STRESS_INDUCED_INTRINSIC_APOPTOTIC_SIGNALING_PATHWAY	GO_NEGATIVE_REGULATION_OF_OXIDATIVE_STRESS_INDUCED_INTRINSIC_APOPTOTIC_SIGNALING_PATHWAY		21	0.372622	1.26138	0.160756	0.224083	1	3726	tags=38%	list=18%	signal=47%
GO_SENSORY_PERCEPTION_OF_LIGHT_STIMULUS	GO_SENSORY_PERCEPTION_OF_LIGHT_STIMULUS		211	0.232457	1.25949	0.0664062	0.225936	1	4435	tags=28%	list=22%	signal=36%
GO_SODIUM_ION_TRANSMEMBRANE_TRANSPORT	GO_SODIUM_ION_TRANSMEMBRANE_TRANSPORT		89	0.268586	1.25701	0.0697674	0.228559	1	3796	tags=33%	list=19%	signal=40%
GO_SPERM_CAPACITATION	GO_SPERM_CAPACITATION		18	0.395842	1.25633	0.171123	0.228928	1	1631	tags=22%	list=8%	signal=24%
GO_CELLULAR_TRANSITION_METAL_ION_HOMEOSTASIS	GO_CELLULAR_TRANSITION_METAL_ION_HOMEOSTASIS		75	0.275664	1.25599	0.0819209	0.228891	1	2874	tags=23%	list=14%	signal=26%
GO_INORGANIC_ANION_TRANSPORT	GO_INORGANIC_ANION_TRANSPORT		128	0.252114	1.25216	0.0771704	0.233256	1	3072	tags=24%	list=15%	signal=28%
GO_RESPONSE_TO_DIETARY_EXCESS	GO_RESPONSE_TO_DIETARY_EXCESS		21	0.375071	1.25105	0.193955	0.23423	1	2313	tags=24%	list=11%	signal=27%
GO_RESPONSE_TO_INTERLEUKIN_6	GO_RESPONSE_TO_INTERLEUKIN_6		26	0.355761	1.25095	0.149746	0.233866	1	471	tags=19%	list=2%	signal=20%
GO_NEGATIVE_REGULATION_OF_LIPID_BIOSYNTHETIC_PROCESS	GO_NEGATIVE_REGULATION_OF_LIPID_BIOSYNTHETIC_PROCESS		43	0.309496	1.25042	0.130319	0.234132	1	2732	tags=28%	list=13%	signal=32%
GO_REGULATION_OF_LIPID_BIOSYNTHETIC_PROCESS	GO_REGULATION_OF_LIPID_BIOSYNTHETIC_PROCESS		126	0.25382	1.24873	0.0764526	0.235928	1	3687	tags=29%	list=18%	signal=35%
GO_GLOMERULAR_EPITHELIUM_DEVELOPMENT	GO_GLOMERULAR_EPITHELIUM_DEVELOPMENT		19	0.38121	1.2473	0.180247	0.23737	1	4134	tags=47%	list=20%	signal=59%
GO_ER_ASSOCIATED_UBIQUITIN_DEPENDENT_PROTEIN_CATABOLIC_PROCESS	GO_ER_ASSOCIATED_UBIQUITIN_DEPENDENT_PROTEIN_CATABOLIC_PROCESS		61	0.287987	1.24503	0.106628	0.239956	1	5457	tags=41%	list=27%	signal=56%
GO_NEGATIVE_REGULATION_OF_NUCLEOSIDE_METABOLIC_PROCESS	GO_NEGATIVE_REGULATION_OF_NUCLEOSIDE_METABOLIC_PROCESS		19	0.386994	1.24429	0.175309	0.24043	1	1668	tags=32%	list=8%	signal=34%
GO_TRNA_PROCESSING	GO_TRNA_PROCESSING		110	0.253185	1.24173	0.0802469	0.243415	1	5081	tags=31%	list=25%	signal=41%
GO_MATING_BEHAVIOR	GO_MATING_BEHAVIOR		23	0.360939	1.2409	0.165842	0.244065	1	2676	tags=35%	list=13%	signal=40%
GO_PHOTORECEPTOR_CELL_MAINTENANCE	GO_PHOTORECEPTOR_CELL_MAINTENANCE		35	0.324019	1.2407	0.15625	0.243839	1	5323	tags=49%	list=26%	signal=66%
GO_NUCLEOTIDE_SUGAR_METABOLIC_PROCESS	GO_NUCLEOTIDE_SUGAR_METABOLIC_PROCESS		33	0.326818	1.23871	0.148883	0.245946	1	4323	tags=39%	list=21%	signal=50%
GO_CELLULAR_RESPONSE_TO_INSULIN_STIMULUS	GO_CELLULAR_RESPONSE_TO_INSULIN_STIMULUS		144	0.243479	1.23703	0.0476191	0.247714	1	3523	tags=26%	list=17%	signal=31%
GO_RESPONSE_TO_OXYGEN_RADICAL	GO_RESPONSE_TO_OXYGEN_RADICAL		18	0.384439	1.23596	0.19759	0.248605	1	3726	tags=39%	list=18%	signal=48%
GO_GOLGI_TO_VACUOLE_TRANSPORT	GO_GOLGI_TO_VACUOLE_TRANSPORT		27	0.343492	1.23455	0.147453	0.249984	1	3031	tags=33%	list=15%	signal=39%
GO_PEPTIDE_CATABOLIC_PROCESS	GO_PEPTIDE_CATABOLIC_PROCESS		24	0.353159	1.23238	0.173697	0.252354	1	2236	tags=33%	list=11%	signal=37%
GO_ERAD_PATHWAY	GO_ERAD_PATHWAY		73	0.272614	1.23215	0.11315	0.252169	1	5457	tags=41%	list=27%	signal=56%
GO_RESPONSE_TO_GROWTH_HORMONE	GO_RESPONSE_TO_GROWTH_HORMONE		30	0.325956	1.22994	0.174242	0.254724	1	2494	tags=30%	list=12%	signal=34%
GO_PROTEIN_EXIT_FROM_ENDOPLASMIC_RETICULUM	GO_PROTEIN_EXIT_FROM_ENDOPLASMIC_RETICULUM		20	0.370918	1.22795	0.183673	0.257008	1	4728	tags=35%	list=23%	signal=46%
GO_POSTSYNAPTIC_MEMBRANE_ORGANIZATION	GO_POSTSYNAPTIC_MEMBRANE_ORGANIZATION		25	0.341937	1.22308	0.171582	0.263223	1	3628	tags=36%	list=18%	signal=44%
GO_PYRIMIDINE_NUCLEOTIDE_BIOSYNTHETIC_PROCESS	GO_PYRIMIDINE_NUCLEOTIDE_BIOSYNTHETIC_PROCESS		30	0.325572	1.22271	0.144737	0.263192	1	1261	tags=13%	list=6%	signal=14%
GO_GLOMERULUS_DEVELOPMENT	GO_GLOMERULUS_DEVELOPMENT		49	0.286181	1.22172	0.138028	0.264119	1	4134	tags=33%	list=20%	signal=41%
GO_REGULATION_OF_FATTY_ACID_BETA_OXIDATION	GO_REGULATION_OF_FATTY_ACID_BETA_OXIDATION		15	0.397678	1.22081	0.196126	0.264923	1	3499	tags=47%	list=17%	signal=56%
GO_ORGANIC_CYCLIC_COMPOUND_CATABOLIC_PROCESS	GO_ORGANIC_CYCLIC_COMPOUND_CATABOLIC_PROCESS		422	0.209681	1.21878	0.0295567	0.267323	1	2806	tags=21%	list=14%	signal=23%
GO_NUCLEOBASE_CONTAINING_SMALL_MOLECULE_INTERCONVERSION	GO_NUCLEOBASE_CONTAINING_SMALL_MOLECULE_INTERCONVERSION		21	0.355933	1.21762	0.211443	0.268466	1	2278	tags=19%	list=11%	signal=21%
GO_HEPATICOBILIARY_SYSTEM_DEVELOPMENT	GO_HEPATICOBILIARY_SYSTEM_DEVELOPMENT		124	0.240383	1.21422	0.109677	0.273019	1	3617	tags=28%	list=18%	signal=34%
GO_GPI_ANCHOR_METABOLIC_PROCESS	GO_GPI_ANCHOR_METABOLIC_PROCESS		33	0.313015	1.20934	0.197403	0.279804	1	6257	tags=52%	list=31%	signal=74%
GO_ESTROGEN_METABOLIC_PROCESS	GO_ESTROGEN_METABOLIC_PROCESS		23	0.347119	1.20929	0.186529	0.279353	1	4458	tags=48%	list=22%	signal=61%
GO_MATING	GO_MATING		37	0.310598	1.20728	0.170103	0.281845	1	2676	tags=30%	list=13%	signal=34%
GO_NEGATIVE_REGULATION_OF_ENDOPLASMIC_RETICULUM_STRESS_INDUCED_INTRINSIC_APOPTOTIC_SIGNALING_PATHWAY	GO_NEGATIVE_REGULATION_OF_ENDOPLASMIC_RETICULUM_STRESS_INDUCED_INTRINSIC_APOPTOTIC_SIGNALING_PATHWAY		19	0.36058	1.2071	0.2075	0.281553	1	3439	tags=37%	list=17%	signal=44%
GO_DEOXYRIBOSE_PHOSPHATE_CATABOLIC_PROCESS	GO_DEOXYRIBOSE_PHOSPHATE_CATABOLIC_PROCESS		21	0.360522	1.20518	0.2025	0.283776	1	1726	tags=29%	list=9%	signal=31%
GO_MONOVALENT_INORGANIC_ANION_HOMEOSTASIS	GO_MONOVALENT_INORGANIC_ANION_HOMEOSTASIS		19	0.358964	1.20493	0.222488	0.283584	1	4016	tags=47%	list=20%	signal=59%
GO_REGULATION_OF_MITOCHONDRIAL_MEMBRANE_POTENTIAL	GO_REGULATION_OF_MITOCHONDRIAL_MEMBRANE_POTENTIAL		54	0.275235	1.20447	0.16338	0.283742	1	2022	tags=22%	list=10%	signal=25%
GO_REGULATION_OF_OXIDOREDUCTASE_ACTIVITY	GO_REGULATION_OF_OXIDOREDUCTASE_ACTIVITY		88	0.25561	1.20443	0.133333	0.283279	1	3065	tags=27%	list=15%	signal=32%
GO_ANTEROGRADE_AXONAL_TRANSPORT	GO_ANTEROGRADE_AXONAL_TRANSPORT		26	0.336721	1.19635	0.214634	0.295149	1	1351	tags=19%	list=7%	signal=21%
GO_AMINO_SUGAR_METABOLIC_PROCESS	GO_AMINO_SUGAR_METABOLIC_PROCESS		40	0.2982	1.19535	0.171745	0.296127	1	4735	tags=38%	list=23%	signal=49%
GO_MACROMOLECULE_DEACYLATION	GO_MACROMOLECULE_DEACYLATION		66	0.271651	1.19323	0.17971	0.298919	1	1971	tags=20%	list=10%	signal=22%
GO_POSITIVE_REGULATION_OF_LIPID_BIOSYNTHETIC_PROCESS	GO_POSITIVE_REGULATION_OF_LIPID_BIOSYNTHETIC_PROCESS		65	0.270689	1.19167	0.134247	0.300811	1	3026	tags=26%	list=15%	signal=31%
GO_REGULATION_OF_CELLULAR_AMINO_ACID_METABOLIC_PROCESS	GO_REGULATION_OF_CELLULAR_AMINO_ACID_METABOLIC_PROCESS		66	0.267343	1.18928	0.150134	0.303954	1	5161	tags=38%	list=25%	signal=51%
GO_WALKING_BEHAVIOR	GO_WALKING_BEHAVIOR		31	0.310322	1.18823	0.211957	0.305061	1	3243	tags=26%	list=16%	signal=31%
GO_NEGATIVE_REGULATION_OF_NEUROTRANSMITTER_TRANSPORT	GO_NEGATIVE_REGULATION_OF_NEUROTRANSMITTER_TRANSPORT		15	0.387892	1.18791	0.243309	0.304982	1	1532	tags=27%	list=8%	signal=29%
GO_RESPONSE_TO_ETHANOL	GO_RESPONSE_TO_ETHANOL		135	0.232616	1.18698	0.0983607	0.30594	1	1471	tags=16%	list=7%	signal=17%
GO_NUCLEOTIDE_SUGAR_BIOSYNTHETIC_PROCESS	GO_NUCLEOTIDE_SUGAR_BIOSYNTHETIC_PROCESS		19	0.365311	1.18537	0.217284	0.307956	1	4829	tags=47%	list=24%	signal=62%
GO_WATER_TRANSPORT	GO_WATER_TRANSPORT		20	0.356609	1.18129	0.24557	0.314041	1	3938	tags=45%	list=19%	signal=56%
GO_PROTEIN_DEGLYCOSYLATION	GO_PROTEIN_DEGLYCOSYLATION		21	0.347675	1.1807	0.223325	0.31442	1	5219	tags=38%	list=26%	signal=51%
GO_REGULATION_OF_APPETITE	GO_REGULATION_OF_APPETITE		24	0.338464	1.18004	0.219072	0.314941	1	4765	tags=42%	list=23%	signal=54%
GO_REACTIVE_OXYGEN_SPECIES_BIOSYNTHETIC_PROCESS	GO_REACTIVE_OXYGEN_SPECIES_BIOSYNTHETIC_PROCESS		23	0.336235	1.17839	0.224543	0.317061	1	2833	tags=30%	list=14%	signal=35%
GO_REPRODUCTIVE_BEHAVIOR	GO_REPRODUCTIVE_BEHAVIOR		30	0.311271	1.17705	0.242105	0.318733	1	2676	tags=30%	list=13%	signal=35%
GO_REGULATION_OF_MULTICELLULAR_ORGANISM_GROWTH	GO_REGULATION_OF_MULTICELLULAR_ORGANISM_GROWTH		66	0.264234	1.17433	0.192771	0.322596	1	3243	tags=23%	list=16%	signal=27%
GO_FUCOSE_METABOLIC_PROCESS	GO_FUCOSE_METABOLIC_PROCESS		16	0.373588	1.17307	0.249395	0.324108	1	4095	tags=50%	list=20%	signal=63%
GO__DE_NOVO_PROTEIN_FOLDING	GO__DE_NOVO_PROTEIN_FOLDING		19	0.362377	1.17143	0.226601	0.32633	1	1241	tags=21%	list=6%	signal=22%
GO_RESPONSE_TO_CARBOHYDRATE	GO_RESPONSE_TO_CARBOHYDRATE		167	0.221809	1.17006	0.117264	0.328048	1	739	tags=11%	list=4%	signal=12%
GO_SYNAPTIC_TRANSMISSION_DOPAMINERGIC	GO_SYNAPTIC_TRANSMISSION_DOPAMINERGIC		17	0.370495	1.16891	0.237745	0.329386	1	2402	tags=24%	list=12%	signal=27%
GO_DIGESTION	GO_DIGESTION		132	0.231265	1.16817	0.138047	0.330113	1	3825	tags=27%	list=19%	signal=33%
GO_REGULATION_OF_SODIUM_ION_TRANSPORT	GO_REGULATION_OF_SODIUM_ION_TRANSPORT		75	0.248183	1.16745	0.178667	0.330726	1	2732	tags=21%	list=13%	signal=25%
GO_RENAL_TUBULE_DEVELOPMENT	GO_RENAL_TUBULE_DEVELOPMENT		78	0.251937	1.16677	0.193548	0.331269	1	3687	tags=29%	list=18%	signal=36%
GO_RETINA_MORPHOGENESIS_IN_CAMERA_TYPE_EYE	GO_RETINA_MORPHOGENESIS_IN_CAMERA_TYPE_EYE		45	0.285089	1.16666	0.213483	0.33084	1	3669	tags=29%	list=18%	signal=35%
GO_COPPER_ION_HOMEOSTASIS	GO_COPPER_ION_HOMEOSTASIS		16	0.367831	1.16467	0.237745	0.333664	1	4863	tags=44%	list=24%	signal=58%
GO_PROTEIN_STABILIZATION	GO_PROTEIN_STABILIZATION		130	0.231759	1.16185	0.136943	0.338059	1	2861	tags=23%	list=14%	signal=27%
GO_REGULATION_OF_CORTICOSTEROID_HORMONE_SECRETION	GO_REGULATION_OF_CORTICOSTEROID_HORMONE_SECRETION		15	0.376547	1.16176	0.256532	0.337601	1	5358	tags=40%	list=26%	signal=54%
GO_REGULATION_OF_MITOCHONDRION_ORGANIZATION	GO_REGULATION_OF_MITOCHONDRION_ORGANIZATION		215	0.218123	1.16169	0.122449	0.337118	1	3126	tags=22%	list=15%	signal=26%
GO_RESPONSE_TO_OSMOTIC_STRESS	GO_RESPONSE_TO_OSMOTIC_STRESS		63	0.260379	1.16138	0.201117	0.337063	1	3617	tags=29%	list=18%	signal=35%
GO_N_ACETYLGLUCOSAMINE_METABOLIC_PROCESS	GO_N_ACETYLGLUCOSAMINE_METABOLIC_PROCESS		16	0.36053	1.16118	0.252381	0.336799	1	3668	tags=38%	list=18%	signal=46%
GO_POSITIVE_REGULATION_OF_RELEASE_OF_CYTOCHROME_C_FROM_MITOCHONDRIA	GO_POSITIVE_REGULATION_OF_RELEASE_OF_CYTOCHROME_C_FROM_MITOCHONDRIA		27	0.32536	1.15807	0.243842	0.341727	1	2886	tags=30%	list=14%	signal=35%
GO_NUCLEOSIDE_TRANSPORT	GO_NUCLEOSIDE_TRANSPORT		16	0.376081	1.15795	0.271462	0.341309	1	2704	tags=38%	list=13%	signal=43%
GO_POSITIVE_REGULATION_OF_BLOOD_PRESSURE	GO_POSITIVE_REGULATION_OF_BLOOD_PRESSURE		37	0.295314	1.15754	0.233161	0.341429	1	1699	tags=22%	list=8%	signal=24%
GO_RESPONSE_TO_MAGNESIUM_ION	GO_RESPONSE_TO_MAGNESIUM_ION		23	0.336008	1.15691	0.226562	0.341937	1	3153	tags=35%	list=16%	signal=41%
GO_AMINO_ACID_IMPORT	GO_AMINO_ACID_IMPORT		15	0.379398	1.15607	0.262755	0.342803	1	2900	tags=40%	list=14%	signal=47%
GO_CALCIUM_MEDIATED_SIGNALING_USING_INTRACELLULAR_CALCIUM_SOURCE	GO_CALCIUM_MEDIATED_SIGNALING_USING_INTRACELLULAR_CALCIUM_SOURCE		16	0.370513	1.15414	0.245098	0.345537	1	2183	tags=25%	list=11%	signal=28%
GO_HORMONE_MEDIATED_SIGNALING_PATHWAY	GO_HORMONE_MEDIATED_SIGNALING_PATHWAY		155	0.219149	1.15392	0.142361	0.345264	1	3890	tags=25%	list=19%	signal=31%
GO_CEREBELLAR_CORTEX_DEVELOPMENT	GO_CEREBELLAR_CORTEX_DEVELOPMENT		45	0.280896	1.15338	0.224324	0.345697	1	2555	tags=24%	list=13%	signal=28%
GO_AUDITORY_RECEPTOR_CELL_DEVELOPMENT	GO_AUDITORY_RECEPTOR_CELL_DEVELOPMENT		17	0.358846	1.15329	0.254408	0.345216	1	4102	tags=41%	list=20%	signal=52%
GO_REGULATION_OF_BLOOD_PRESSURE	GO_REGULATION_OF_BLOOD_PRESSURE		169	0.219172	1.15191	0.125899	0.347002	1	3182	tags=22%	list=16%	signal=26%
GO_CELL_VOLUME_HOMEOSTASIS	GO_CELL_VOLUME_HOMEOSTASIS		28	0.31419	1.14654	0.266833	0.356169	1	2588	tags=29%	list=13%	signal=33%
GO_MEMBRANE_REPOLARIZATION	GO_MEMBRANE_REPOLARIZATION		15	0.374479	1.14637	0.2675	0.355884	1	3480	tags=40%	list=17%	signal=48%
GO_MEMBRANE_LIPID_CATABOLIC_PROCESS	GO_MEMBRANE_LIPID_CATABOLIC_PROCESS		24	0.327389	1.14556	0.232984	0.356697	1	3766	tags=38%	list=19%	signal=46%
GO_CELL_DIFFERENTIATION_INVOLVED_IN_KIDNEY_DEVELOPMENT	GO_CELL_DIFFERENTIATION_INVOLVED_IN_KIDNEY_DEVELOPMENT		36	0.294525	1.14515	0.214106	0.356743	1	4134	tags=39%	list=20%	signal=49%
GO_CELLULAR_RESPONSE_TO_ZINC_ION	GO_CELLULAR_RESPONSE_TO_ZINC_ION		16	0.365393	1.14503	0.276923	0.356351	1	2722	tags=31%	list=13%	signal=36%
GO_GLYCEROLIPID_METABOLIC_PROCESS	GO_GLYCEROLIPID_METABOLIC_PROCESS		352	0.201146	1.14399	0.117904	0.357656	1	3384	tags=22%	list=17%	signal=26%
GO_ORGANELLE_DISASSEMBLY	GO_ORGANELLE_DISASSEMBLY		176	0.219986	1.14394	0.146853	0.357117	1	3843	tags=28%	list=19%	signal=34%
GO_RESPONSE_TO_ACTIVITY	GO_RESPONSE_TO_ACTIVITY		69	0.255571	1.14263	0.211594	0.358879	1	1810	tags=17%	list=9%	signal=19%
GO_REGULATION_OF_ORGANIC_ACID_TRANSPORT	GO_REGULATION_OF_ORGANIC_ACID_TRANSPORT		49	0.275035	1.14173	0.228426	0.359882	1	1763	tags=20%	list=9%	signal=22%
GO_REGULATION_OF_RESPONSE_TO_FOOD	GO_REGULATION_OF_RESPONSE_TO_FOOD		19	0.341859	1.14123	0.260204	0.360188	1	4435	tags=42%	list=22%	signal=54%
GO_SUBSTANTIA_NIGRA_DEVELOPMENT	GO_SUBSTANTIA_NIGRA_DEVELOPMENT		44	0.280778	1.1394	0.226158	0.362951	1	1423	tags=20%	list=7%	signal=22%
GO_REGULATION_OF_ENERGY_HOMEOSTASIS	GO_REGULATION_OF_ENERGY_HOMEOSTASIS		17	0.363256	1.13887	0.277778	0.363301	1	1810	tags=24%	list=9%	signal=26%
GO_FLUID_TRANSPORT	GO_FLUID_TRANSPORT		27	0.313638	1.1382	0.272021	0.363918	1	2588	tags=30%	list=13%	signal=34%
GO_CELLULAR_SODIUM_ION_HOMEOSTASIS	GO_CELLULAR_SODIUM_ION_HOMEOSTASIS		18	0.363515	1.13809	0.270983	0.363467	1	4365	tags=39%	list=22%	signal=50%
GO_PHOTOTRANSDUCTION_VISIBLE_LIGHT	GO_PHOTOTRANSDUCTION_VISIBLE_LIGHT		20	0.335001	1.13222	0.275689	0.373923	1	2232	tags=25%	list=11%	signal=28%
GO_BRAIN_MORPHOGENESIS	GO_BRAIN_MORPHOGENESIS		34	0.294562	1.13136	0.259446	0.374908	1	944	tags=18%	list=5%	signal=18%
GO_ER_TO_GOLGI_VESICLE_MEDIATED_TRANSPORT	GO_ER_TO_GOLGI_VESICLE_MEDIATED_TRANSPORT		163	0.215093	1.12878	0.15894	0.379219	1	3806	tags=24%	list=19%	signal=29%
GO_RESPONSE_TO_FATTY_ACID	GO_RESPONSE_TO_FATTY_ACID		83	0.24211	1.12844	0.212575	0.37923	1	2002	tags=19%	list=10%	signal=21%
GO_REGULATION_OF_SYSTEMIC_ARTERIAL_BLOOD_PRESSURE	GO_REGULATION_OF_SYSTEMIC_ARTERIAL_BLOOD_PRESSURE		84	0.243484	1.12709	0.224615	0.381189	1	2205	tags=21%	list=11%	signal=24%
GO_AUTOPHAGY	GO_AUTOPHAGY		377	0.195982	1.12545	0.0883534	0.383625	1	4522	tags=31%	list=22%	signal=39%
GO_PIGMENT_GRANULE_ORGANIZATION	GO_PIGMENT_GRANULE_ORGANIZATION		23	0.338949	1.1249	0.291139	0.384089	1	4969	tags=48%	list=25%	signal=63%
GO_POSITIVE_REGULATION_OF_TRANSPORTER_ACTIVITY	GO_POSITIVE_REGULATION_OF_TRANSPORTER_ACTIVITY		75	0.242668	1.1248	0.236994	0.383611	1	4542	tags=36%	list=22%	signal=46%
GO_PROTEIN_LOCALIZATION_TO_CILIUM	GO_PROTEIN_LOCALIZATION_TO_CILIUM		25	0.324444	1.1245	0.276961	0.383502	1	5306	tags=44%	list=26%	signal=60%
GO_FATTY_ACID_DERIVATIVE_METABOLIC_PROCESS	GO_FATTY_ACID_DERIVATIVE_METABOLIC_PROCESS		92	0.236297	1.12436	0.233333	0.383128	1	2687	tags=24%	list=13%	signal=27%
GO_CELLULAR_RESPONSE_TO_INTERLEUKIN_6	GO_CELLULAR_RESPONSE_TO_INTERLEUKIN_6		22	0.320808	1.12275	0.31	0.385633	1	471	tags=18%	list=2%	signal=19%
GO_REGULATION_OF_OXIDATIVE_STRESS_INDUCED_INTRINSIC_APOPTOTIC_SIGNALING_PATHWAY	GO_REGULATION_OF_OXIDATIVE_STRESS_INDUCED_INTRINSIC_APOPTOTIC_SIGNALING_PATHWAY		29	0.305933	1.12201	0.272727	0.386464	1	4075	tags=34%	list=20%	signal=43%
GO_SULFUR_COMPOUND_CATABOLIC_PROCESS	GO_SULFUR_COMPOUND_CATABOLIC_PROCESS		39	0.281061	1.12148	0.288952	0.386793	1	4671	tags=46%	list=23%	signal=60%
GO_METANEPHROS_DEVELOPMENT	GO_METANEPHROS_DEVELOPMENT		81	0.240915	1.11893	0.241486	0.391147	1	4390	tags=33%	list=22%	signal=42%
GO_PYRIMIDINE_NUCLEOSIDE_BIOSYNTHETIC_PROCESS	GO_PYRIMIDINE_NUCLEOSIDE_BIOSYNTHETIC_PROCESS		30	0.302497	1.11876	0.28084	0.390806	1	3781	tags=27%	list=19%	signal=33%
GO_RENAL_SYSTEM_PROCESS_INVOLVED_IN_REGULATION_OF_BLOOD_VOLUME	GO_RENAL_SYSTEM_PROCESS_INVOLVED_IN_REGULATION_OF_BLOOD_VOLUME		17	0.358557	1.11824	0.30829	0.391086	1	1949	tags=24%	list=10%	signal=26%
GO_REGULATION_OF_AMINO_ACID_TRANSPORT	GO_REGULATION_OF_AMINO_ACID_TRANSPORT		26	0.315006	1.11765	0.274314	0.391595	1	1763	tags=27%	list=9%	signal=29%
GO_GENITALIA_DEVELOPMENT	GO_GENITALIA_DEVELOPMENT		42	0.280919	1.11689	0.265928	0.392534	1	2037	tags=24%	list=10%	signal=26%
GO_NEGATIVE_REGULATION_OF_LIPASE_ACTIVITY	GO_NEGATIVE_REGULATION_OF_LIPASE_ACTIVITY		15	0.352463	1.11548	0.297222	0.394644	1	560	tags=20%	list=3%	signal=21%
GO_N_GLYCAN_PROCESSING	GO_N_GLYCAN_PROCESSING		20	0.334701	1.11473	0.291954	0.395514	1	4147	tags=35%	list=20%	signal=44%
GO_REGULATION_OF_MITOCHONDRIAL_MEMBRANE_PERMEABILITY_INVOLVED_IN_APOPTOTIC_PROCESS	GO_REGULATION_OF_MITOCHONDRIAL_MEMBRANE_PERMEABILITY_INVOLVED_IN_APOPTOTIC_PROCESS		22	0.332968	1.11429	0.289855	0.39575	1	893	tags=18%	list=4%	signal=19%
GO_GLUCOSAMINE_CONTAINING_COMPOUND_METABOLIC_PROCESS	GO_GLUCOSAMINE_CONTAINING_COMPOUND_METABOLIC_PROCESS		26	0.312231	1.11421	0.301508	0.395242	1	3668	tags=35%	list=18%	signal=42%
GO_EPITHELIAL_CELL_DIFFERENTIATION_INVOLVED_IN_KIDNEY_DEVELOPMENT	GO_EPITHELIAL_CELL_DIFFERENTIATION_INVOLVED_IN_KIDNEY_DEVELOPMENT		24	0.321003	1.11195	0.300716	0.399074	1	4134	tags=42%	list=20%	signal=52%
GO_NEGATIVE_REGULATION_OF_RESPONSE_TO_OXIDATIVE_STRESS	GO_NEGATIVE_REGULATION_OF_RESPONSE_TO_OXIDATIVE_STRESS		35	0.290518	1.11139	0.266304	0.399527	1	4009	tags=34%	list=20%	signal=43%
GO_RESPONSE_TO_THYROID_HORMONE	GO_RESPONSE_TO_THYROID_HORMONE		22	0.320753	1.11095	0.287532	0.399722	1	3851	tags=41%	list=19%	signal=50%
GO_RHYTHMIC_BEHAVIOR	GO_RHYTHMIC_BEHAVIOR		18	0.348535	1.11069	0.287532	0.399576	1	3002	tags=33%	list=15%	signal=39%
GO_APOPTOTIC_MITOCHONDRIAL_CHANGES	GO_APOPTOTIC_MITOCHONDRIAL_CHANGES		57	0.260372	1.11052	0.234104	0.399239	1	3132	tags=25%	list=15%	signal=29%
GO_RESPONSE_TO_FOOD	GO_RESPONSE_TO_FOOD		19	0.342042	1.10844	0.294416	0.402767	1	2687	tags=26%	list=13%	signal=30%
GO_RESPONSE_TO_AMINE	GO_RESPONSE_TO_AMINE		48	0.268585	1.10656	0.275482	0.405757	1	2330	tags=21%	list=11%	signal=23%
GO_REGULATION_OF_RESPONSE_TO_OXIDATIVE_STRESS	GO_REGULATION_OF_RESPONSE_TO_OXIDATIVE_STRESS		63	0.25386	1.10456	0.256065	0.4092	1	4075	tags=32%	list=20%	signal=40%
GO_REGULATION_OF_PROTEIN_STABILITY	GO_REGULATION_OF_PROTEIN_STABILITY		220	0.203637	1.10436	0.209486	0.408945	1	3348	tags=23%	list=17%	signal=27%
GO_GLUCOSE_6_PHOSPHATE_METABOLIC_PROCESS	GO_GLUCOSE_6_PHOSPHATE_METABOLIC_PROCESS		22	0.325317	1.10286	0.334158	0.411308	1	1618	tags=27%	list=8%	signal=30%
GO_PEPTIDE_HORMONE_PROCESSING	GO_PEPTIDE_HORMONE_PROCESSING		32	0.29572	1.10279	0.290761	0.410774	1	2604	tags=28%	list=13%	signal=32%
GO_NEGATIVE_REGULATION_OF_RESPONSE_TO_BIOTIC_STIMULUS	GO_NEGATIVE_REGULATION_OF_RESPONSE_TO_BIOTIC_STIMULUS		28	0.304435	1.10139	0.303191	0.41294	1	2114	tags=25%	list=10%	signal=28%
GO_CELLULAR_ANION_HOMEOSTASIS	GO_CELLULAR_ANION_HOMEOSTASIS		15	0.365443	1.10125	0.334988	0.412532	1	4016	tags=47%	list=20%	signal=58%
GO_MALE_GENITALIA_DEVELOPMENT	GO_MALE_GENITALIA_DEVELOPMENT		21	0.329717	1.10101	0.334165	0.412359	1	2010	tags=24%	list=10%	signal=26%
GO_POSITIVE_REGULATION_OF_TRIGLYCERIDE_METABOLIC_PROCESS	GO_POSITIVE_REGULATION_OF_TRIGLYCERIDE_METABOLIC_PROCESS		20	0.330867	1.09831	0.317585	0.417305	1	3340	tags=25%	list=16%	signal=30%
GO_DETECTION_OF_TEMPERATURE_STIMULUS	GO_DETECTION_OF_TEMPERATURE_STIMULUS		17	0.343252	1.08628	0.338462	0.441901	1	2645	tags=35%	list=13%	signal=41%
GO_POSITIVE_REGULATION_OF_PROTEIN_MATURATION	GO_POSITIVE_REGULATION_OF_PROTEIN_MATURATION		18	0.337652	1.08193	0.323394	0.450579	1	482	tags=17%	list=2%	signal=17%
GO_GLYCEROLIPID_BIOSYNTHETIC_PROCESS	GO_GLYCEROLIPID_BIOSYNTHETIC_PROCESS		208	0.199685	1.08191	0.237226	0.449875	1	3384	tags=22%	list=17%	signal=26%
GO_AXO_DENDRITIC_TRANSPORT	GO_AXO_DENDRITIC_TRANSPORT		37	0.276876	1.07742	0.335897	0.45897	1	4187	tags=30%	list=21%	signal=37%
GO_UROGENITAL_SYSTEM_DEVELOPMENT	GO_UROGENITAL_SYSTEM_DEVELOPMENT		297	0.193505	1.07721	0.209877	0.458713	1	3949	tags=27%	list=19%	signal=33%
GO_EYE_PHOTORECEPTOR_CELL_DEVELOPMENT	GO_EYE_PHOTORECEPTOR_CELL_DEVELOPMENT		31	0.289806	1.07606	0.329412	0.460565	1	4583	tags=39%	list=23%	signal=50%
GO_RESPONSE_TO_PEPTIDE	GO_RESPONSE_TO_PEPTIDE		400	0.185561	1.07556	0.20362	0.460935	1	3423	tags=22%	list=17%	signal=26%
GO_HYDROGEN_PEROXIDE_METABOLIC_PROCESS	GO_HYDROGEN_PEROXIDE_METABOLIC_PROCESS		30	0.290867	1.07388	0.315642	0.463955	1	2687	tags=30%	list=13%	signal=35%
GO_NEGATIVE_REGULATION_OF_NEUROLOGICAL_SYSTEM_PROCESS	GO_NEGATIVE_REGULATION_OF_NEUROLOGICAL_SYSTEM_PROCESS		15	0.359061	1.07306	0.344304	0.465116	1	1518	tags=20%	list=7%	signal=22%
GO_POSITIVE_REGULATION_OF_GLUCOSE_METABOLIC_PROCESS	GO_POSITIVE_REGULATION_OF_GLUCOSE_METABOLIC_PROCESS		36	0.278472	1.0723	0.318681	0.466059	1	908	tags=14%	list=4%	signal=15%
GO_PROTEIN_N_LINKED_GLYCOSYLATION	GO_PROTEIN_N_LINKED_GLYCOSYLATION		75	0.234512	1.07186	0.302671	0.466295	1	4224	tags=28%	list=21%	signal=35%
GO_POSITIVE_REGULATION_OF_MULTICELLULAR_ORGANISM_GROWTH	GO_POSITIVE_REGULATION_OF_MULTICELLULAR_ORGANISM_GROWTH		32	0.281837	1.07099	0.324713	0.467572	1	3042	tags=22%	list=15%	signal=26%
GO_RENAL_SYSTEM_PROCESS	GO_RENAL_SYSTEM_PROCESS		99	0.219855	1.06929	0.271605	0.470693	1	2588	tags=19%	list=13%	signal=22%
GO_NEUROTRANSMITTER_UPTAKE	GO_NEUROTRANSMITTER_UPTAKE		15	0.344145	1.06718	0.356436	0.474758	1	3119	tags=33%	list=15%	signal=39%
GO_POSITIVE_REGULATION_OF_ACTIN_CYTOSKELETON_REORGANIZATION	GO_POSITIVE_REGULATION_OF_ACTIN_CYTOSKELETON_REORGANIZATION		16	0.34616	1.06706	0.377834	0.474261	1	3995	tags=50%	list=20%	signal=62%
GO_LEUKOTRIENE_METABOLIC_PROCESS	GO_LEUKOTRIENE_METABOLIC_PROCESS		30	0.287634	1.06642	0.378788	0.474905	1	2544	tags=30%	list=13%	signal=34%
GO_MESENCHYMAL_TO_EPITHELIAL_TRANSITION	GO_MESENCHYMAL_TO_EPITHELIAL_TRANSITION		15	0.349789	1.06585	0.362745	0.475491	1	3497	tags=40%	list=17%	signal=48%
GO_ENDOPLASMIC_RETICULUM_ORGANIZATION	GO_ENDOPLASMIC_RETICULUM_ORGANIZATION		36	0.274607	1.06361	0.348649	0.480036	1	2464	tags=25%	list=12%	signal=28%
GO_FERTILIZATION	GO_FERTILIZATION		144	0.209368	1.0614	0.327759	0.484342	1	5357	tags=38%	list=26%	signal=52%
GO_POSITIVE_REGULATION_OF_ATPASE_ACTIVITY	GO_POSITIVE_REGULATION_OF_ATPASE_ACTIVITY		40	0.259176	1.05654	0.365591	0.494838	1	3774	tags=30%	list=19%	signal=37%
GO_REGULATION_OF_SODIUM_ION_TRANSMEMBRANE_TRANSPORTER_ACTIVITY	GO_REGULATION_OF_SODIUM_ION_TRANSMEMBRANE_TRANSPORTER_ACTIVITY		38	0.266894	1.05355	0.349127	0.501049	1	2551	tags=24%	list=13%	signal=27%
GO_REGULATION_OF_REACTIVE_OXYGEN_SPECIES_METABOLIC_PROCESS	GO_REGULATION_OF_REACTIVE_OXYGEN_SPECIES_METABOLIC_PROCESS		148	0.206244	1.05309	0.307692	0.501383	1	2571	tags=19%	list=13%	signal=22%
GO_PYRIMIDINE_NUCLEOSIDE_METABOLIC_PROCESS	GO_PYRIMIDINE_NUCLEOSIDE_METABOLIC_PROCESS		49	0.246628	1.05299	0.357955	0.50082	1	1801	tags=16%	list=9%	signal=18%
GO_ERK1_AND_ERK2_CASCADE	GO_ERK1_AND_ERK2_CASCADE		22	0.307363	1.05242	0.3687	0.501358	1	3851	tags=41%	list=19%	signal=50%
GO_ETHANOLAMINE_CONTAINING_COMPOUND_METABOLIC_PROCESS	GO_ETHANOLAMINE_CONTAINING_COMPOUND_METABOLIC_PROCESS		84	0.226356	1.05058	0.339683	0.504973	1	3340	tags=21%	list=16%	signal=26%
GO_UTERUS_DEVELOPMENT	GO_UTERUS_DEVELOPMENT		18	0.321238	1.05014	0.371007	0.505261	1	4974	tags=56%	list=25%	signal=74%
GO_CELLULAR_RESPONSE_TO_PH	GO_CELLULAR_RESPONSE_TO_PH		19	0.325563	1.04961	0.358025	0.505644	1	3253	tags=32%	list=16%	signal=38%
GO_REGULATION_OF_OXIDATIVE_STRESS_INDUCED_CELL_DEATH	GO_REGULATION_OF_OXIDATIVE_STRESS_INDUCED_CELL_DEATH		46	0.257998	1.04849	0.361878	0.507499	1	4075	tags=33%	list=20%	signal=41%
GO_POSITIVE_REGULATION_OF_NUCLEOTIDE_CATABOLIC_PROCESS	GO_POSITIVE_REGULATION_OF_NUCLEOTIDE_CATABOLIC_PROCESS		17	0.331878	1.04766	0.375921	0.508752	1	4183	tags=41%	list=21%	signal=52%
GO_CELLULAR_RESPONSE_TO_ESTRADIOL_STIMULUS	GO_CELLULAR_RESPONSE_TO_ESTRADIOL_STIMULUS		30	0.285188	1.04505	0.412195	0.514122	1	4974	tags=43%	list=25%	signal=57%
GO_POTASSIUM_ION_TRANSPORT	GO_POTASSIUM_ION_TRANSPORT		153	0.202288	1.04485	0.357143	0.513804	1	3796	tags=27%	list=19%	signal=34%
GO_POSITIVE_REGULATION_OF_POTASSIUM_ION_TRANSMEMBRANE_TRANSPORTER_ACTIVITY	GO_POSITIVE_REGULATION_OF_POTASSIUM_ION_TRANSMEMBRANE_TRANSPORTER_ACTIVITY		16	0.337465	1.04348	0.38539	0.516278	1	4082	tags=38%	list=20%	signal=47%
GO_LIVER_REGENERATION	GO_LIVER_REGENERATION		18	0.328581	1.04092	0.384236	0.521554	1	482	tags=17%	list=2%	signal=17%
GO_MULTI_ORGANISM_BEHAVIOR	GO_MULTI_ORGANISM_BEHAVIOR		75	0.227745	1.03928	0.363372	0.524725	1	3904	tags=28%	list=19%	signal=35%
GO_POSITIVE_REGULATION_OF_KIDNEY_DEVELOPMENT	GO_POSITIVE_REGULATION_OF_KIDNEY_DEVELOPMENT		41	0.256616	1.03901	0.375321	0.524608	1	1542	tags=17%	list=8%	signal=18%
GO_PROTEIN_LOCALIZATION_TO_VACUOLE	GO_PROTEIN_LOCALIZATION_TO_VACUOLE		44	0.255233	1.0388	0.374317	0.524306	1	2286	tags=20%	list=11%	signal=23%
GO_MACROAUTOPHAGY	GO_MACROAUTOPHAGY		265	0.185502	1.03763	0.308333	0.526245	1	3843	tags=25%	list=19%	signal=31%
GO_RESPONSE_TO_PH	GO_RESPONSE_TO_PH		42	0.26005	1.03694	0.400517	0.52713	1	3460	tags=31%	list=17%	signal=37%
GO_MAMMARY_GLAND_EPITHELIAL_CELL_DIFFERENTIATION	GO_MAMMARY_GLAND_EPITHELIAL_CELL_DIFFERENTIATION		16	0.333676	1.03691	0.40201	0.526381	1	3132	tags=31%	list=15%	signal=37%
GO_STRIATUM_DEVELOPMENT	GO_STRIATUM_DEVELOPMENT		16	0.334358	1.03631	0.403509	0.526987	1	4612	tags=44%	list=23%	signal=57%
GO_RESPONSE_TO_TOPOLOGICALLY_INCORRECT_PROTEIN	GO_RESPONSE_TO_TOPOLOGICALLY_INCORRECT_PROTEIN		162	0.197045	1.03623	0.365449	0.526378	1	3777	tags=23%	list=19%	signal=29%
GO_SENSORY_PERCEPTION_OF_MECHANICAL_STIMULUS	GO_SENSORY_PERCEPTION_OF_MECHANICAL_STIMULUS		150	0.201486	1.03544	0.341818	0.527515	1	4430	tags=29%	list=22%	signal=37%
GO_PHOSPHOLIPID_METABOLIC_PROCESS	GO_PHOSPHOLIPID_METABOLIC_PROCESS		362	0.178845	1.03479	0.326923	0.528272	1	3689	tags=22%	list=18%	signal=27%
GO_COMPLEMENT_ACTIVATION	GO_COMPLEMENT_ACTIVATION		45	0.256048	1.02944	0.400531	0.540694	1	4971	tags=44%	list=25%	signal=59%
GO_ACTIVIN_RECEPTOR_SIGNALING_PATHWAY	GO_ACTIVIN_RECEPTOR_SIGNALING_PATHWAY		21	0.297201	1.02898	0.42029	0.540996	1	2542	tags=19%	list=13%	signal=22%
GO_REGULATION_OF_SYSTEMIC_ARTERIAL_BLOOD_PRESSURE_BY_HORMONE	GO_REGULATION_OF_SYSTEMIC_ARTERIAL_BLOOD_PRESSURE_BY_HORMONE		35	0.268471	1.02677	0.404255	0.545604	1	2205	tags=26%	list=11%	signal=29%
GO_REGULATION_OF_AMINE_TRANSPORT	GO_REGULATION_OF_AMINE_TRANSPORT		72	0.22361	1.02482	0.423881	0.549603	1	1763	tags=18%	list=9%	signal=20%
GO_WATER_HOMEOSTASIS	GO_WATER_HOMEOSTASIS		69	0.228229	1.02475	0.414634	0.548958	1	4875	tags=35%	list=24%	signal=46%
GO_INNER_EAR_RECEPTOR_STEREOCILIUM_ORGANIZATION	GO_INNER_EAR_RECEPTOR_STEREOCILIUM_ORGANIZATION		21	0.302573	1.02107	0.396867	0.557485	1	4618	tags=38%	list=23%	signal=49%
GO_CELLULAR_PIGMENTATION	GO_CELLULAR_PIGMENTATION		46	0.249951	1.01964	0.413158	0.560196	1	4990	tags=41%	list=25%	signal=55%
GO_DORSAL_SPINAL_CORD_DEVELOPMENT	GO_DORSAL_SPINAL_CORD_DEVELOPMENT		21	0.301131	1.01734	0.419192	0.565033	1	1302	tags=19%	list=6%	signal=20%
GO_CLATHRIN_MEDIATED_ENDOCYTOSIS	GO_CLATHRIN_MEDIATED_ENDOCYTOSIS		35	0.262696	1.01669	0.418231	0.565829	1	5672	tags=40%	list=28%	signal=55%
GO_REGULATION_OF_CARBOHYDRATE_BIOSYNTHETIC_PROCESS	GO_REGULATION_OF_CARBOHYDRATE_BIOSYNTHETIC_PROCESS		86	0.215804	1.01658	0.394813	0.565288	1	3026	tags=21%	list=15%	signal=24%
GO_RESPONSE_TO_VITAMIN_A	GO_RESPONSE_TO_VITAMIN_A		20	0.303921	1.01567	0.411141	0.566715	1	3470	tags=30%	list=17%	signal=36%
GO_CELLULAR_RESPONSE_TO_ESTROGEN_STIMULUS	GO_CELLULAR_RESPONSE_TO_ESTROGEN_STIMULUS		40	0.257122	1.01427	0.413043	0.569406	1	4974	tags=40%	list=25%	signal=53%
GO_RESPONSE_TO_AMINO_ACID	GO_RESPONSE_TO_AMINO_ACID		108	0.205239	1.01342	0.398734	0.570736	1	2287	tags=19%	list=11%	signal=21%
GO_REGULATION_OF_PROTEIN_KINASE_A_SIGNALING	GO_REGULATION_OF_PROTEIN_KINASE_A_SIGNALING		17	0.31416	1.01082	0.401515	0.576585	1	3848	tags=29%	list=19%	signal=36%
GO_RNA_MODIFICATION	GO_RNA_MODIFICATION		110	0.20648	1.01061	0.424855	0.576246	1	4341	tags=25%	list=21%	signal=31%
GO_HORMONE_TRANSPORT	GO_HORMONE_TRANSPORT		76	0.219488	1.00849	0.475309	0.580824	1	4990	tags=38%	list=25%	signal=50%
GO_REGULATION_OF_SODIUM_ION_TRANSMEMBRANE_TRANSPORT	GO_REGULATION_OF_SODIUM_ION_TRANSMEMBRANE_TRANSPORT		47	0.237336	1.00516	0.440233	0.588458	1	2551	tags=21%	list=13%	signal=24%
GO_REGULATION_OF_PROTEIN_MATURATION	GO_REGULATION_OF_PROTEIN_MATURATION		80	0.216686	1.00115	0.473088	0.598123	1	2580	tags=18%	list=13%	signal=20%
GO_REGULATION_OF_PEPTIDE_SECRETION	GO_REGULATION_OF_PEPTIDE_SECRETION		206	0.187094	1.00037	0.439689	0.599288	1	3497	tags=21%	list=17%	signal=25%
GO_NEPHRIC_DUCT_DEVELOPMENT	GO_NEPHRIC_DUCT_DEVELOPMENT		15	0.328175	0.999775	0.457213	0.599966	1	2010	tags=27%	list=10%	signal=30%
GO_REGULATION_OF_MEMBRANE_PERMEABILITY	GO_REGULATION_OF_MEMBRANE_PERMEABILITY		70	0.219498	0.999219	0.477477	0.60056	1	3183	tags=24%	list=16%	signal=29%
GO_REGULATION_OF_HORMONE_SECRETION	GO_REGULATION_OF_HORMONE_SECRETION		258	0.180675	0.998267	0.479839	0.602214	1	3338	tags=20%	list=16%	signal=24%
GO_CELLULAR_IRON_ION_HOMEOSTASIS	GO_CELLULAR_IRON_ION_HOMEOSTASIS		44	0.247925	0.997573	0.48048	0.603189	1	2874	tags=20%	list=14%	signal=24%
GO_REGULATION_OF_TRIGLYCERIDE_BIOSYNTHETIC_PROCESS	GO_REGULATION_OF_TRIGLYCERIDE_BIOSYNTHETIC_PROCESS		17	0.324078	0.99466	0.447942	0.609916	1	2610	tags=24%	list=13%	signal=27%
GO_CEREBELLAR_CORTEX_MORPHOGENESIS	GO_CEREBELLAR_CORTEX_MORPHOGENESIS		29	0.26775	0.991405	0.485014	0.617471	1	2402	tags=21%	list=12%	signal=23%
GO_PIGMENT_GRANULE_LOCALIZATION	GO_PIGMENT_GRANULE_LOCALIZATION		25	0.284432	0.990218	0.475676	0.619649	1	4990	tags=48%	list=25%	signal=64%
GO_POSITIVE_REGULATION_OF_BLOOD_CIRCULATION	GO_POSITIVE_REGULATION_OF_BLOOD_CIRCULATION		93	0.2053	0.985111	0.50625	0.632357	1	2826	tags=23%	list=14%	signal=26%
GO_CELLULAR_RESPONSE_TO_STARVATION	GO_CELLULAR_RESPONSE_TO_STARVATION		115	0.201595	0.985041	0.512195	0.6316	1	3734	tags=26%	list=18%	signal=32%
GO_BICARBONATE_TRANSPORT	GO_BICARBONATE_TRANSPORT		44	0.237495	0.983076	0.492021	0.635878	1	2744	tags=20%	list=14%	signal=24%
GO_CELLULAR_RESPONSE_TO_TOPOLOGICALLY_INCORRECT_PROTEIN	GO_CELLULAR_RESPONSE_TO_TOPOLOGICALLY_INCORRECT_PROTEIN		121	0.197942	0.982805	0.502857	0.635674	1	3418	tags=21%	list=17%	signal=26%
GO_BRANCHING_INVOLVED_IN_URETERIC_BUD_MORPHOGENESIS	GO_BRANCHING_INVOLVED_IN_URETERIC_BUD_MORPHOGENESIS		44	0.237141	0.980353	0.470588	0.641272	1	4376	tags=36%	list=22%	signal=46%
GO_ENDOCYTIC_RECYCLING	GO_ENDOCYTIC_RECYCLING		24	0.280137	0.979106	0.478589	0.64361	1	2646	tags=29%	list=13%	signal=34%
GO_ENDOCRINE_PROCESS	GO_ENDOCRINE_PROCESS		44	0.242776	0.978324	0.472149	0.644745	1	4702	tags=41%	list=23%	signal=53%
GO_AMINE_BIOSYNTHETIC_PROCESS	GO_AMINE_BIOSYNTHETIC_PROCESS		21	0.294989	0.977011	0.502427	0.647312	1	3176	tags=24%	list=16%	signal=28%
GO_CELLULAR_RESPONSE_TO_CORTICOSTEROID_STIMULUS	GO_CELLULAR_RESPONSE_TO_CORTICOSTEROID_STIMULUS		58	0.223041	0.975917	0.514368	0.649217	1	3434	tags=22%	list=17%	signal=27%
GO_NEUROMUSCULAR_PROCESS_CONTROLLING_POSTURE	GO_NEUROMUSCULAR_PROCESS_CONTROLLING_POSTURE		15	0.315217	0.974401	0.498759	0.65235	1	2719	tags=27%	list=13%	signal=31%
GO_RENAL_WATER_HOMEOSTASIS	GO_RENAL_WATER_HOMEOSTASIS		34	0.255791	0.974376	0.515544	0.651471	1	4875	tags=35%	list=24%	signal=46%
GO_NEGATIVE_REGULATION_OF_INTRINSIC_APOPTOTIC_SIGNALING_PATHWAY	GO_NEGATIVE_REGULATION_OF_INTRINSIC_APOPTOTIC_SIGNALING_PATHWAY		90	0.201759	0.972624	0.504559	0.655322	1	3439	tags=24%	list=17%	signal=29%
GO_NEURON_APOPTOTIC_PROCESS	GO_NEURON_APOPTOTIC_PROCESS		34	0.249818	0.972092	0.502632	0.655739	1	2706	tags=26%	list=13%	signal=30%
GO_ARACHIDONIC_ACID_METABOLIC_PROCESS	GO_ARACHIDONIC_ACID_METABOLIC_PROCESS		49	0.230758	0.969806	0.497396	0.660853	1	3327	tags=27%	list=16%	signal=32%
GO_ADIPOSE_TISSUE_DEVELOPMENT	GO_ADIPOSE_TISSUE_DEVELOPMENT		32	0.259371	0.969662	0.481675	0.660298	1	1258	tags=16%	list=6%	signal=17%
GO_KIDNEY_MORPHOGENESIS	GO_KIDNEY_MORPHOGENESIS		82	0.21036	0.968975	0.514706	0.661209	1	4789	tags=34%	list=24%	signal=45%
GO_REGULATION_OF_SYSTEMIC_ARTERIAL_BLOOD_PRESSURE_MEDIATED_BY_A_CHEMICAL_SIGNAL	GO_REGULATION_OF_SYSTEMIC_ARTERIAL_BLOOD_PRESSURE_MEDIATED_BY_A_CHEMICAL_SIGNAL		45	0.235341	0.968165	0.489011	0.662366	1	2205	tags=22%	list=11%	signal=25%
GO_REGULATION_OF_PROTEIN_EXIT_FROM_ENDOPLASMIC_RETICULUM	GO_REGULATION_OF_PROTEIN_EXIT_FROM_ENDOPLASMIC_RETICULUM		19	0.295714	0.968117	0.494898	0.661536	1	3696	tags=32%	list=18%	signal=39%
GO_PYRIMIDINE_NUCLEOSIDE_CATABOLIC_PROCESS	GO_PYRIMIDINE_NUCLEOSIDE_CATABOLIC_PROCESS		21	0.289329	0.967259	0.488608	0.662957	1	1801	tags=24%	list=9%	signal=26%
GO_REGULATION_OF_STEROID_BIOSYNTHETIC_PROCESS	GO_REGULATION_OF_STEROID_BIOSYNTHETIC_PROCESS		48	0.235079	0.967086	0.503876	0.662476	1	2732	tags=23%	list=13%	signal=26%
GO_MESONEPHROS_DEVELOPMENT	GO_MESONEPHROS_DEVELOPMENT		90	0.20546	0.966914	0.521875	0.661995	1	4813	tags=36%	list=24%	signal=46%
GO_SYNAPSIS	GO_SYNAPSIS		34	0.252636	0.962767	0.483607	0.672276	1	1480	tags=15%	list=7%	signal=16%
GO_REGULATION_OF_LIPID_CATABOLIC_PROCESS	GO_REGULATION_OF_LIPID_CATABOLIC_PROCESS		50	0.229899	0.957982	0.570707	0.683889	1	3499	tags=26%	list=17%	signal=31%
GO_PHASIC_SMOOTH_MUSCLE_CONTRACTION	GO_PHASIC_SMOOTH_MUSCLE_CONTRACTION		16	0.306552	0.956612	0.496333	0.686568	1	4662	tags=50%	list=23%	signal=65%
GO_PYRIMIDINE_RIBONUCLEOSIDE_TRIPHOSPHATE_METABOLIC_PROCESS	GO_PYRIMIDINE_RIBONUCLEOSIDE_TRIPHOSPHATE_METABOLIC_PROCESS		16	0.307224	0.95594	0.504739	0.68747	1	2668	tags=19%	list=13%	signal=22%
GO_REGULATION_OF_ACROSOME_REACTION	GO_REGULATION_OF_ACROSOME_REACTION		17	0.298799	0.952249	0.518518	0.696319	1	2723	tags=24%	list=13%	signal=27%
GO_STEROID_HORMONE_MEDIATED_SIGNALING_PATHWAY	GO_STEROID_HORMONE_MEDIATED_SIGNALING_PATHWAY		122	0.191494	0.951093	0.564189	0.698454	1	2468	tags=16%	list=12%	signal=19%
GO_OLIGOSACCHARIDE_METABOLIC_PROCESS	GO_OLIGOSACCHARIDE_METABOLIC_PROCESS		65	0.21666	0.951083	0.561194	0.697499	1	3486	tags=25%	list=17%	signal=30%
GO_PEPTIDYL_ARGININE_MODIFICATION	GO_PEPTIDYL_ARGININE_MODIFICATION		19	0.287312	0.948442	0.524272	0.703505	1	1220	tags=16%	list=6%	signal=17%
GO_VASCULAR_PROCESS_IN_CIRCULATORY_SYSTEM	GO_VASCULAR_PROCESS_IN_CIRCULATORY_SYSTEM		162	0.181579	0.947576	0.616725	0.704834	1	3042	tags=20%	list=15%	signal=23%
GO_RESPONSE_TO_SALT	GO_RESPONSE_TO_SALT		16	0.301134	0.94667	0.491094	0.706214	1	196	tags=13%	list=1%	signal=13%
GO_CELLULAR_COMPONENT_MAINTENANCE	GO_CELLULAR_COMPONENT_MAINTENANCE		17	0.29613	0.944674	0.525641	0.710509	1	1630	tags=24%	list=8%	signal=26%
GO_REGULATION_OF_STRIATED_MUSCLE_CELL_APOPTOTIC_PROCESS	GO_REGULATION_OF_STRIATED_MUSCLE_CELL_APOPTOTIC_PROCESS		22	0.278893	0.942173	0.520305	0.716159	1	424	tags=14%	list=2%	signal=14%
GO_POSITIVE_REGULATION_OF_CIRCADIAN_RHYTHM	GO_POSITIVE_REGULATION_OF_CIRCADIAN_RHYTHM		21	0.278313	0.941439	0.512438	0.717113	1	2498	tags=19%	list=12%	signal=22%
GO_ADULT_BEHAVIOR	GO_ADULT_BEHAVIOR		132	0.187004	0.940438	0.626113	0.718749	1	3284	tags=22%	list=16%	signal=26%
GO_REGULATION_OF_NOREPINEPHRINE_SECRETION	GO_REGULATION_OF_NOREPINEPHRINE_SECRETION		17	0.299411	0.939732	0.536709	0.719669	1	2826	tags=29%	list=14%	signal=34%
GO_CEREBELLAR_CORTEX_FORMATION	GO_CEREBELLAR_CORTEX_FORMATION		21	0.278229	0.938521	0.528117	0.721844	1	3986	tags=29%	list=20%	signal=36%
GO_INNER_EAR_RECEPTOR_CELL_DEVELOPMENT	GO_INNER_EAR_RECEPTOR_CELL_DEVELOPMENT		34	0.249097	0.937913	0.586035	0.722452	1	4618	tags=35%	list=23%	signal=46%
GO_RECEPTOR_CLUSTERING	GO_RECEPTOR_CLUSTERING		41	0.235171	0.937892	0.566176	0.7215	1	5357	tags=41%	list=26%	signal=56%
GO_REGULATION_OF_DELAYED_RECTIFIER_POTASSIUM_CHANNEL_ACTIVITY	GO_REGULATION_OF_DELAYED_RECTIFIER_POTASSIUM_CHANNEL_ACTIVITY		18	0.291948	0.936734	0.559194	0.723609	1	4082	tags=33%	list=20%	signal=42%
GO_PHOSPHOLIPID_TRANSPORT	GO_PHOSPHOLIPID_TRANSPORT		57	0.216109	0.935396	0.572179	0.726221	1	3407	tags=26%	list=17%	signal=32%
GO_NEUROTRANSMITTER_TRANSPORT	GO_NEUROTRANSMITTER_TRANSPORT		155	0.180813	0.934887	0.64527	0.726459	1	2966	tags=18%	list=15%	signal=21%
GO_PURINE_DEOXYRIBONUCLEOTIDE_METABOLIC_PROCESS	GO_PURINE_DEOXYRIBONUCLEOTIDE_METABOLIC_PROCESS		15	0.305624	0.934801	0.536765	0.725697	1	1397	tags=20%	list=7%	signal=21%
GO_RESPONSE_TO_TESTOSTERONE	GO_RESPONSE_TO_TESTOSTERONE		38	0.241401	0.934542	0.565574	0.725391	1	1633	tags=18%	list=8%	signal=20%
GO_ANTERIOR_POSTERIOR_AXIS_SPECIFICATION	GO_ANTERIOR_POSTERIOR_AXIS_SPECIFICATION		48	0.224767	0.933603	0.584746	0.726929	1	2330	tags=19%	list=11%	signal=21%
GO_IMPORT_INTO_CELL	GO_IMPORT_INTO_CELL		36	0.243236	0.933069	0.561358	0.727322	1	3119	tags=28%	list=15%	signal=33%
GO_SINGLE_FERTILIZATION	GO_SINGLE_FERTILIZATION		109	0.188466	0.932659	0.609907	0.727389	1	5357	tags=36%	list=26%	signal=48%
GO_RESPONSE_TO_ACIDIC_PH	GO_RESPONSE_TO_ACIDIC_PH		21	0.266574	0.931763	0.552083	0.728746	1	3253	tags=29%	list=16%	signal=34%
GO_REGULATION_OF_ACTIVIN_RECEPTOR_SIGNALING_PATHWAY	GO_REGULATION_OF_ACTIVIN_RECEPTOR_SIGNALING_PATHWAY		25	0.267566	0.929974	0.570025	0.732333	1	3628	tags=36%	list=18%	signal=44%
GO_POSITIVE_REGULATION_OF_STRIATED_MUSCLE_CONTRACTION	GO_POSITIVE_REGULATION_OF_STRIATED_MUSCLE_CONTRACTION		15	0.304733	0.925055	0.552133	0.744128	1	3729	tags=27%	list=18%	signal=33%
GO_CHAPERONE_MEDIATED_PROTEIN_FOLDING	GO_CHAPERONE_MEDIATED_PROTEIN_FOLDING		47	0.221836	0.924738	0.618384	0.74397	1	2535	tags=17%	list=13%	signal=19%
GO_CELLULAR_RESPONSE_TO_TOXIC_SUBSTANCE	GO_CELLULAR_RESPONSE_TO_TOXIC_SUBSTANCE		24	0.26457	0.924701	0.589242	0.743043	1	1129	tags=17%	list=6%	signal=18%
GO_CELLULAR_RESPONSE_TO_PEPTIDE	GO_CELLULAR_RESPONSE_TO_PEPTIDE		271	0.167445	0.924151	0.745833	0.743427	1	3423	tags=21%	list=17%	signal=25%
GO_SMOOTH_MUSCLE_CONTRACTION	GO_SMOOTH_MUSCLE_CONTRACTION		45	0.227299	0.92241	0.614085	0.746837	1	3065	tags=22%	list=15%	signal=26%
GO_MESONEPHRIC_TUBULE_MORPHOGENESIS	GO_MESONEPHRIC_TUBULE_MORPHOGENESIS		53	0.213581	0.921825	0.604905	0.747314	1	4702	tags=36%	list=23%	signal=47%
GO_LOCOMOTORY_BEHAVIOR	GO_LOCOMOTORY_BEHAVIOR		179	0.174988	0.921597	0.687023	0.746888	1	3243	tags=20%	list=16%	signal=24%
GO_REGULATION_OF_CATECHOLAMINE_SECRETION	GO_REGULATION_OF_CATECHOLAMINE_SECRETION		43	0.22608	0.921198	0.585635	0.746921	1	1455	tags=16%	list=7%	signal=18%
GO_RESPONSE_TO_IRON_ION	GO_RESPONSE_TO_IRON_ION		35	0.236411	0.91991	0.602817	0.749264	1	1215	tags=14%	list=6%	signal=15%
GO_PROTEIN_LOCALIZATION_TO_SYNAPSE	GO_PROTEIN_LOCALIZATION_TO_SYNAPSE		15	0.304274	0.917396	0.596577	0.754737	1	4889	tags=40%	list=24%	signal=53%
GO_LYTIC_VACUOLE_ORGANIZATION	GO_LYTIC_VACUOLE_ORGANIZATION		50	0.218156	0.916273	0.614173	0.756547	1	2861	tags=24%	list=14%	signal=28%
GO_PROTEIN_TARGETING_TO_LYSOSOME	GO_PROTEIN_TARGETING_TO_LYSOSOME		15	0.294132	0.912615	0.567089	0.764712	1	1015	tags=13%	list=5%	signal=14%
GO_AUTOPHAGOSOME_ORGANIZATION	GO_AUTOPHAGOSOME_ORGANIZATION		40	0.225209	0.911667	0.614362	0.765996	1	3821	tags=33%	list=19%	signal=40%
GO_REGULATION_OF_ATPASE_ACTIVITY	GO_REGULATION_OF_ATPASE_ACTIVITY		58	0.210391	0.910974	0.631728	0.766795	1	3788	tags=26%	list=19%	signal=32%
GO_REGULATION_OF_PEPTIDYL_SERINE_PHOSPHORYLATION_OF_STAT_PROTEIN	GO_REGULATION_OF_PEPTIDYL_SERINE_PHOSPHORYLATION_OF_STAT_PROTEIN		21	0.276047	0.910423	0.603865	0.767111	1	3326	tags=19%	list=16%	signal=23%
GO_REGULATION_OF_KIDNEY_DEVELOPMENT	GO_REGULATION_OF_KIDNEY_DEVELOPMENT		55	0.211784	0.908924	0.633423	0.769782	1	2010	tags=16%	list=10%	signal=18%
GO_SENSORY_PERCEPTION_OF_TEMPERATURE_STIMULUS	GO_SENSORY_PERCEPTION_OF_TEMPERATURE_STIMULUS		21	0.263481	0.908344	0.582418	0.770204	1	2645	tags=29%	list=13%	signal=33%
GO_REGULATION_OF_MICROTUBULE_BASED_MOVEMENT	GO_REGULATION_OF_MICROTUBULE_BASED_MOVEMENT		18	0.27758	0.904971	0.5775	0.777555	1	3042	tags=28%	list=15%	signal=33%
GO_POLYSACCHARIDE_CATABOLIC_PROCESS	GO_POLYSACCHARIDE_CATABOLIC_PROCESS		24	0.256142	0.904153	0.596244	0.778485	1	4864	tags=46%	list=24%	signal=60%
GO_METHYLATION	GO_METHYLATION		262	0.162625	0.903032	0.793651	0.780141	1	3662	tags=20%	list=18%	signal=24%
GO_CELLULAR_RESPONSE_TO_LEPTIN_STIMULUS	GO_CELLULAR_RESPONSE_TO_LEPTIN_STIMULUS		16	0.284258	0.901172	0.596659	0.783684	1	3042	tags=25%	list=15%	signal=29%
GO_HYDROGEN_PEROXIDE_CATABOLIC_PROCESS	GO_HYDROGEN_PEROXIDE_CATABOLIC_PROCESS		20	0.273217	0.900758	0.611549	0.783626	1	2387	tags=25%	list=12%	signal=28%
GO_SINGLE_ORGANISM_MEMBRANE_BUDDING	GO_SINGLE_ORGANISM_MEMBRANE_BUDDING		70	0.199318	0.900387	0.663842	0.783507	1	3477	tags=23%	list=17%	signal=27%
GO_NEGATIVE_REGULATION_OF_JNK_CASCADE	GO_NEGATIVE_REGULATION_OF_JNK_CASCADE		33	0.239834	0.899741	0.62982	0.784057	1	2016	tags=21%	list=10%	signal=24%
GO_NEGATIVE_REGULATION_OF_RETINOIC_ACID_RECEPTOR_SIGNALING_PATHWAY	GO_NEGATIVE_REGULATION_OF_RETINOIC_ACID_RECEPTOR_SIGNALING_PATHWAY		23	0.258814	0.899394	0.596774	0.783868	1	7039	tags=61%	list=35%	signal=93%
GO_METENCEPHALON_DEVELOPMENT	GO_METENCEPHALON_DEVELOPMENT		99	0.188186	0.899166	0.70303	0.78342	1	3062	tags=19%	list=15%	signal=22%
GO_NEUROTROPHIN_TRK_RECEPTOR_SIGNALING_PATHWAY	GO_NEUROTROPHIN_TRK_RECEPTOR_SIGNALING_PATHWAY		15	0.290294	0.898937	0.59	0.782949	1	2888	tags=27%	list=14%	signal=31%
GO_POSITIVE_REGULATION_OF_WOUND_HEALING	GO_POSITIVE_REGULATION_OF_WOUND_HEALING		48	0.217381	0.897937	0.66	0.784316	1	2334	tags=19%	list=12%	signal=21%
GO_ADRENAL_GLAND_DEVELOPMENT	GO_ADRENAL_GLAND_DEVELOPMENT		23	0.258392	0.896964	0.628141	0.78566	1	1542	tags=17%	list=8%	signal=19%
GO_NEURAL_RETINA_DEVELOPMENT	GO_NEURAL_RETINA_DEVELOPMENT		50	0.213479	0.89296	0.644909	0.79418	1	3669	tags=24%	list=18%	signal=29%
GO_REGULATION_OF_TRIGLYCERIDE_METABOLIC_PROCESS	GO_REGULATION_OF_TRIGLYCERIDE_METABOLIC_PROCESS		32	0.234144	0.889966	0.634286	0.800283	1	3691	tags=25%	list=18%	signal=31%
GO_MUSCLE_CELL_CELLULAR_HOMEOSTASIS	GO_MUSCLE_CELL_CELLULAR_HOMEOSTASIS		19	0.266695	0.88896	0.611386	0.801501	1	3521	tags=32%	list=17%	signal=38%
GO_PHOSPHOLIPID_BIOSYNTHETIC_PROCESS	GO_PHOSPHOLIPID_BIOSYNTHETIC_PROCESS		233	0.164963	0.888801	0.807971	0.800783	1	3386	tags=19%	list=17%	signal=23%
GO_NEURAL_NUCLEUS_DEVELOPMENT	GO_NEURAL_NUCLEUS_DEVELOPMENT		65	0.200441	0.887362	0.701807	0.803118	1	1423	tags=14%	list=7%	signal=15%
GO_CERAMIDE_METABOLIC_PROCESS	GO_CERAMIDE_METABOLIC_PROCESS		67	0.199946	0.886669	0.719101	0.803706	1	3486	tags=25%	list=17%	signal=31%
GO_RETROGRADE_PROTEIN_TRANSPORT_ER_TO_CYTOSOL	GO_RETROGRADE_PROTEIN_TRANSPORT_ER_TO_CYTOSOL		16	0.282651	0.88655	0.584951	0.802952	1	4728	tags=31%	list=23%	signal=41%
GO_CHLORIDE_TRANSPORT	GO_CHLORIDE_TRANSPORT		99	0.184537	0.886016	0.729947	0.80315	1	2961	tags=20%	list=15%	signal=24%
GO_NEGATIVE_REGULATION_OF_GLYCOPROTEIN_METABOLIC_PROCESS	GO_NEGATIVE_REGULATION_OF_GLYCOPROTEIN_METABOLIC_PROCESS		15	0.288562	0.88589	0.616137	0.802397	1	2201	tags=33%	list=11%	signal=37%
GO_CELLULAR_RESPONSE_TO_STEROID_HORMONE_STIMULUS	GO_CELLULAR_RESPONSE_TO_STEROID_HORMONE_STIMULUS		213	0.165338	0.884909	0.848837	0.803643	1	3894	tags=22%	list=19%	signal=26%
GO_NEGATIVE_REGULATION_OF_RNA_SPLICING	GO_NEGATIVE_REGULATION_OF_RNA_SPLICING		18	0.271295	0.884592	0.606599	0.803333	1	2114	tags=17%	list=10%	signal=19%
GO_NEGATIVE_REGULATION_OF_HORMONE_SECRETION	GO_NEGATIVE_REGULATION_OF_HORMONE_SECRETION		74	0.196996	0.883884	0.705167	0.80389	1	3331	tags=20%	list=16%	signal=24%
GO_EMBRYONIC_AXIS_SPECIFICATION	GO_EMBRYONIC_AXIS_SPECIFICATION		33	0.237045	0.882399	0.645408	0.806289	1	2014	tags=18%	list=10%	signal=20%
GO_FEEDING_BEHAVIOR	GO_FEEDING_BEHAVIOR		91	0.183237	0.877822	0.744986	0.815612	1	3904	tags=23%	list=19%	signal=28%
GO_RESPONSE_TO_AMPHETAMINE	GO_RESPONSE_TO_AMPHETAMINE		30	0.239083	0.876039	0.641026	0.818584	1	1269	tags=13%	list=6%	signal=14%
GO_PYRIMIDINE_RIBONUCLEOSIDE_METABOLIC_PROCESS	GO_PYRIMIDINE_RIBONUCLEOSIDE_METABOLIC_PROCESS		32	0.229947	0.873378	0.665072	0.823401	1	1801	tags=16%	list=9%	signal=17%
GO_POSITIVE_REGULATION_OF_TISSUE_REMODELING	GO_POSITIVE_REGULATION_OF_TISSUE_REMODELING		26	0.243519	0.87213	0.65679	0.82518	1	1150	tags=15%	list=6%	signal=16%
GO_PROSTANOID_METABOLIC_PROCESS	GO_PROSTANOID_METABOLIC_PROCESS		27	0.247241	0.870698	0.670951	0.827241	1	3211	tags=30%	list=16%	signal=35%
GO_NUCLEOTIDE_EXCISION_REPAIR_DNA_DAMAGE_RECOGNITION	GO_NUCLEOTIDE_EXCISION_REPAIR_DNA_DAMAGE_RECOGNITION		23	0.249187	0.870411	0.670077	0.826773	1	3820	tags=30%	list=19%	signal=37%
GO_REGULATION_OF_RESPONSE_TO_EXTRACELLULAR_STIMULUS	GO_REGULATION_OF_RESPONSE_TO_EXTRACELLULAR_STIMULUS		171	0.165579	0.869708	0.84585	0.827353	1	3294	tags=21%	list=16%	signal=25%
GO_PEPTIDYL_CYSTEINE_MODIFICATION	GO_PEPTIDYL_CYSTEINE_MODIFICATION		20	0.259283	0.868709	0.63728	0.828472	1	3894	tags=35%	list=19%	signal=43%
GO_REGULATION_OF_INCLUSION_BODY_ASSEMBLY	GO_REGULATION_OF_INCLUSION_BODY_ASSEMBLY		16	0.280896	0.867876	0.648718	0.829248	1	4599	tags=38%	list=23%	signal=48%
GO_NEGATIVE_REGULATION_OF_PEPTIDE_SECRETION	GO_NEGATIVE_REGULATION_OF_PEPTIDE_SECRETION		49	0.2093	0.867182	0.737789	0.829723	1	3331	tags=18%	list=16%	signal=22%
GO_BINDING_OF_SPERM_TO_ZONA_PELLUCIDA	GO_BINDING_OF_SPERM_TO_ZONA_PELLUCIDA		33	0.22785	0.865581	0.688565	0.832231	1	5954	tags=39%	list=29%	signal=56%
GO_REGULATION_OF_ENDOCRINE_PROCESS	GO_REGULATION_OF_ENDOCRINE_PROCESS		47	0.209585	0.865194	0.729508	0.831931	1	3253	tags=21%	list=16%	signal=25%
GO_REGULATION_OF_STEROID_HORMONE_SECRETION	GO_REGULATION_OF_STEROID_HORMONE_SECRETION		20	0.261689	0.861673	0.678474	0.838481	1	1271	tags=15%	list=6%	signal=16%
GO_REGULATION_OF_MORPHOGENESIS_OF_A_BRANCHING_STRUCTURE	GO_REGULATION_OF_MORPHOGENESIS_OF_A_BRANCHING_STRUCTURE		53	0.2027	0.859323	0.731383	0.842286	1	1572	tags=15%	list=8%	signal=16%
GO_PHOTORECEPTOR_CELL_DEVELOPMENT	GO_PHOTORECEPTOR_CELL_DEVELOPMENT		39	0.220493	0.859023	0.686327	0.84183	1	4583	tags=33%	list=23%	signal=43%
GO_SPINAL_CORD_DEVELOPMENT	GO_SPINAL_CORD_DEVELOPMENT		106	0.177323	0.857222	0.799363	0.8446	1	3703	tags=24%	list=18%	signal=29%
GO_ADULT_LOCOMOTORY_BEHAVIOR	GO_ADULT_LOCOMOTORY_BEHAVIOR		79	0.181905	0.856095	0.765625	0.845871	1	3243	tags=23%	list=16%	signal=27%
GO_ESTABLISHMENT_OF_PROTEIN_LOCALIZATION_TO_VACUOLE	GO_ESTABLISHMENT_OF_PROTEIN_LOCALIZATION_TO_VACUOLE		30	0.230165	0.853565	0.708223	0.85007	1	6163	tags=47%	list=30%	signal=67%
GO_POSITIVE_REGULATION_OF_OXIDOREDUCTASE_ACTIVITY	GO_POSITIVE_REGULATION_OF_OXIDOREDUCTASE_ACTIVITY		46	0.207255	0.852089	0.732143	0.85208	1	3065	tags=26%	list=15%	signal=31%
GO_CELLULAR_CARBOHYDRATE_BIOSYNTHETIC_PROCESS	GO_CELLULAR_CARBOHYDRATE_BIOSYNTHETIC_PROCESS		51	0.198585	0.850405	0.781163	0.854429	1	5112	tags=39%	list=25%	signal=52%
GO_MONOAMINE_TRANSPORT	GO_MONOAMINE_TRANSPORT		22	0.249194	0.849536	0.714286	0.855138	1	2022	tags=18%	list=10%	signal=20%
GO_REGULATION_OF_ICOSANOID_SECRETION	GO_REGULATION_OF_ICOSANOID_SECRETION		20	0.252498	0.846148	0.686916	0.861054	1	739	tags=15%	list=4%	signal=16%
GO_GLUCAN_METABOLIC_PROCESS	GO_GLUCAN_METABOLIC_PROCESS		58	0.199856	0.845174	0.797143	0.861944	1	4864	tags=34%	list=24%	signal=45%
GO_LACTATION	GO_LACTATION		41	0.210504	0.842964	0.767123	0.865333	1	1942	tags=15%	list=10%	signal=16%
GO_POSITIVE_REGULATION_OF_VASODILATION	GO_POSITIVE_REGULATION_OF_VASODILATION		32	0.223781	0.842196	0.723684	0.865832	1	2446	tags=19%	list=12%	signal=21%
GO_REGULATION_OF_ANDROGEN_RECEPTOR_SIGNALING_PATHWAY	GO_REGULATION_OF_ANDROGEN_RECEPTOR_SIGNALING_PATHWAY		22	0.248701	0.841853	0.716418	0.865421	1	2022	tags=18%	list=10%	signal=20%
GO_SULFATION	GO_SULFATION		16	0.263215	0.840268	0.673267	0.867415	1	4603	tags=44%	list=23%	signal=57%
GO_HINDBRAIN_MORPHOGENESIS	GO_HINDBRAIN_MORPHOGENESIS		39	0.21145	0.839948	0.758974	0.866954	1	5581	tags=38%	list=28%	signal=53%
GO_EYE_PHOTORECEPTOR_CELL_DIFFERENTIATION	GO_EYE_PHOTORECEPTOR_CELL_DIFFERENTIATION		42	0.211535	0.837165	0.745407	0.871251	1	4583	tags=33%	list=23%	signal=43%
GO_NEGATIVE_REGULATION_OF_RECEPTOR_ACTIVITY	GO_NEGATIVE_REGULATION_OF_RECEPTOR_ACTIVITY		29	0.228423	0.834688	0.728997	0.874806	1	5066	tags=31%	list=25%	signal=41%
GO_SINGLE_ORGANISM_MEMBRANE_FUSION	GO_SINGLE_ORGANISM_MEMBRANE_FUSION		128	0.165884	0.834483	0.903973	0.874064	1	3967	tags=23%	list=20%	signal=28%
GO_LOCALIZATION_WITHIN_MEMBRANE	GO_LOCALIZATION_WITHIN_MEMBRANE		120	0.166147	0.832644	0.857616	0.876535	1	3628	tags=23%	list=18%	signal=27%
GO_NEGATIVE_REGULATION_OF_BLOOD_PRESSURE	GO_NEGATIVE_REGULATION_OF_BLOOD_PRESSURE		43	0.203909	0.831106	0.793194	0.878322	1	2645	tags=19%	list=13%	signal=21%
GO_CELL_DIFFERENTIATION_IN_HINDBRAIN	GO_CELL_DIFFERENTIATION_IN_HINDBRAIN		20	0.24893	0.830797	0.700957	0.877764	1	1827	tags=15%	list=9%	signal=16%
GO_RESPONSE_TO_GLUCAGON	GO_RESPONSE_TO_GLUCAGON		48	0.201764	0.830496	0.776504	0.877245	1	3410	tags=23%	list=17%	signal=27%
GO_REGULATION_OF_DOPAMINE_SECRETION	GO_REGULATION_OF_DOPAMINE_SECRETION		22	0.246033	0.828533	0.714976	0.879818	1	1455	tags=18%	list=7%	signal=20%
GO_INTRASPECIES_INTERACTION_BETWEEN_ORGANISMS	GO_INTRASPECIES_INTERACTION_BETWEEN_ORGANISMS		46	0.201824	0.825297	0.782828	0.884618	1	3430	tags=22%	list=17%	signal=26%
GO_N_TERMINAL_PROTEIN_AMINO_ACID_MODIFICATION	GO_N_TERMINAL_PROTEIN_AMINO_ACID_MODIFICATION		24	0.233455	0.822965	0.703608	0.887585	1	4265	tags=33%	list=21%	signal=42%
GO_CYCLIC_NUCLEOTIDE_METABOLIC_PROCESS	GO_CYCLIC_NUCLEOTIDE_METABOLIC_PROCESS		56	0.191001	0.819238	0.802898	0.893059	1	5572	tags=39%	list=27%	signal=54%
GO_PIGMENTATION	GO_PIGMENTATION		83	0.176364	0.817227	0.843844	0.895501	1	4494	tags=30%	list=22%	signal=39%
GO_CYCLIC_NUCLEOTIDE_CATABOLIC_PROCESS	GO_CYCLIC_NUCLEOTIDE_CATABOLIC_PROCESS		17	0.259321	0.808393	0.720588	0.909288	1	4976	tags=41%	list=25%	signal=55%
GO_ORGANELLE_FUSION	GO_ORGANELLE_FUSION		128	0.16334	0.808352	0.92163	0.908226	1	3967	tags=24%	list=20%	signal=30%
GO_REGULATION_OF_TRANSCRIPTION_INVOLVED_IN_CELL_FATE_COMMITMENT	GO_REGULATION_OF_TRANSCRIPTION_INVOLVED_IN_CELL_FATE_COMMITMENT		20	0.234415	0.805261	0.752525	0.912155	1	1910	tags=20%	list=9%	signal=22%
GO_REGULATION_OF_METANEPHROS_DEVELOPMENT	GO_REGULATION_OF_METANEPHROS_DEVELOPMENT		23	0.233763	0.803662	0.746702	0.913566	1	3497	tags=26%	list=17%	signal=31%
GO_REGULATION_OF_SYNAPTIC_TRANSMISSION_DOPAMINERGIC	GO_REGULATION_OF_SYNAPTIC_TRANSMISSION_DOPAMINERGIC		17	0.252228	0.802725	0.748092	0.913946	1	3419	tags=24%	list=17%	signal=28%
GO_RNA_METHYLATION	GO_RNA_METHYLATION		48	0.193702	0.801313	0.823529	0.915039	1	5186	tags=31%	list=26%	signal=42%
GO_MODIFICATION_BY_SYMBIONT_OF_HOST_MORPHOLOGY_OR_PHYSIOLOGY	GO_MODIFICATION_BY_SYMBIONT_OF_HOST_MORPHOLOGY_OR_PHYSIOLOGY		45	0.194399	0.801202	0.848739	0.91409	1	1754	tags=16%	list=9%	signal=17%
GO_TOXIN_TRANSPORT	GO_TOXIN_TRANSPORT		36	0.207141	0.799148	0.817919	0.916291	1	5954	tags=42%	list=29%	signal=59%
GO_CELLULAR_RESPONSE_TO_STEROL	GO_CELLULAR_RESPONSE_TO_STEROL		15	0.261868	0.798802	0.763466	0.915727	1	1258	tags=13%	list=6%	signal=14%
GO_INSULIN_SECRETION	GO_INSULIN_SECRETION		38	0.203223	0.798152	0.80593	0.91559	1	5292	tags=39%	list=26%	signal=53%
GO_SYNAPTIC_VESICLE_ENDOCYTOSIS	GO_SYNAPTIC_VESICLE_ENDOCYTOSIS		17	0.253158	0.798149	0.756158	0.914479	1	4975	tags=35%	list=25%	signal=47%
GO_NUCLEOPHAGY	GO_NUCLEOPHAGY		17	0.250213	0.794632	0.789855	0.918716	1	3821	tags=29%	list=19%	signal=36%
GO_POSITIVE_REGULATION_OF_MUSCLE_CONTRACTION	GO_POSITIVE_REGULATION_OF_MUSCLE_CONTRACTION		44	0.190257	0.794622	0.81694	0.917613	1	4071	tags=27%	list=20%	signal=34%
GO_VESICLE_TARGETING	GO_VESICLE_TARGETING		75	0.176061	0.793879	0.905556	0.917623	1	3477	tags=21%	list=17%	signal=26%
GO_SPINAL_CORD_PATTERNING	GO_SPINAL_CORD_PATTERNING		24	0.226182	0.792828	0.78553	0.918071	1	3703	tags=25%	list=18%	signal=31%
GO_REGULATION_OF_ESTABLISHMENT_OF_PROTEIN_LOCALIZATION_TO_PLASMA_MEMBRANE	GO_REGULATION_OF_ESTABLISHMENT_OF_PROTEIN_LOCALIZATION_TO_PLASMA_MEMBRANE		48	0.18789	0.790776	0.838889	0.920036	1	2446	tags=19%	list=12%	signal=21%
GO_EATING_BEHAVIOR	GO_EATING_BEHAVIOR		30	0.214258	0.789929	0.816712	0.920131	1	3825	tags=27%	list=19%	signal=33%
GO_HEPARAN_SULFATE_PROTEOGLYCAN_BIOSYNTHETIC_PROCESS	GO_HEPARAN_SULFATE_PROTEOGLYCAN_BIOSYNTHETIC_PROCESS		23	0.224448	0.789791	0.752359	0.91921	1	3761	tags=30%	list=19%	signal=37%
GO_VESICLE_COATING	GO_VESICLE_COATING		73	0.172951	0.788259	0.886905	0.920384	1	3477	tags=22%	list=17%	signal=26%
GO_CELLULAR_RESPONSE_TO_AMINO_ACID_STARVATION	GO_CELLULAR_RESPONSE_TO_AMINO_ACID_STARVATION		25	0.22355	0.786179	0.831169	0.922352	1	1722	tags=16%	list=8%	signal=17%
GO_GLYCOPROTEIN_CATABOLIC_PROCESS	GO_GLYCOPROTEIN_CATABOLIC_PROCESS		15	0.257763	0.785967	0.747017	0.921529	1	1527	tags=13%	list=8%	signal=14%
GO_NEGATIVE_REGULATION_OF_STRIATED_MUSCLE_CELL_APOPTOTIC_PROCESS	GO_NEGATIVE_REGULATION_OF_STRIATED_MUSCLE_CELL_APOPTOTIC_PROCESS		17	0.248638	0.784686	0.784416	0.922236	1	414	tags=12%	list=2%	signal=12%
GO_INTRA_GOLGI_VESICLE_MEDIATED_TRANSPORT	GO_INTRA_GOLGI_VESICLE_MEDIATED_TRANSPORT		46	0.191763	0.783946	0.845745	0.922159	1	3806	tags=20%	list=19%	signal=24%
GO_BICELLULAR_TIGHT_JUNCTION_ASSEMBLY	GO_BICELLULAR_TIGHT_JUNCTION_ASSEMBLY		31	0.210346	0.781412	0.829333	0.92459	1	4871	tags=35%	list=24%	signal=47%
GO_SYNAPTIC_VESICLE_CYTOSKELETAL_TRANSPORT	GO_SYNAPTIC_VESICLE_CYTOSKELETAL_TRANSPORT		15	0.253755	0.780457	0.774272	0.924805	1	929	tags=13%	list=5%	signal=14%
GO_CYCLIC_NUCLEOTIDE_MEDIATED_SIGNALING	GO_CYCLIC_NUCLEOTIDE_MEDIATED_SIGNALING		46	0.189821	0.779833	0.857534	0.924534	1	4443	tags=33%	list=22%	signal=42%
GO_REGULATION_OF_CGMP_BIOSYNTHETIC_PROCESS	GO_REGULATION_OF_CGMP_BIOSYNTHETIC_PROCESS		22	0.233124	0.779483	0.795181	0.923929	1	2313	tags=18%	list=11%	signal=21%
GO_DETECTION_OF_MECHANICAL_STIMULUS_INVOLVED_IN_SENSORY_PERCEPTION	GO_DETECTION_OF_MECHANICAL_STIMULUS_INVOLVED_IN_SENSORY_PERCEPTION		24	0.22539	0.779083	0.792079	0.923368	1	1853	tags=17%	list=9%	signal=18%
GO_NEGATIVE_REGULATION_OF_ORGANIC_ACID_TRANSPORT	GO_NEGATIVE_REGULATION_OF_ORGANIC_ACID_TRANSPORT		18	0.239935	0.776401	0.796569	0.92595	1	1763	tags=17%	list=9%	signal=18%
GO_ESTABLISHMENT_OF_MITOCHONDRION_LOCALIZATION	GO_ESTABLISHMENT_OF_MITOCHONDRION_LOCALIZATION		17	0.245111	0.77453	0.794737	0.927257	1	5516	tags=47%	list=27%	signal=65%
GO_REGULATION_OF_FATTY_ACID_TRANSPORT	GO_REGULATION_OF_FATTY_ACID_TRANSPORT		26	0.216104	0.773768	0.826203	0.927128	1	739	tags=12%	list=4%	signal=12%
GO_CELLULAR_RESPONSE_TO_DEXAMETHASONE_STIMULUS	GO_CELLULAR_RESPONSE_TO_DEXAMETHASONE_STIMULUS		27	0.219246	0.772606	0.833333	0.927538	1	1338	tags=11%	list=7%	signal=12%
GO_MEMBRANE_FUSION	GO_MEMBRANE_FUSION		157	0.149834	0.771819	0.988506	0.927445	1	3967	tags=22%	list=20%	signal=27%
GO_REGULATION_OF_NITRIC_OXIDE_SYNTHASE_ACTIVITY	GO_REGULATION_OF_NITRIC_OXIDE_SYNTHASE_ACTIVITY		48	0.185879	0.771209	0.896359	0.927108	1	2877	tags=21%	list=14%	signal=24%
GO_SYNAPTIC_VESICLE_RECYCLING	GO_SYNAPTIC_VESICLE_RECYCLING		23	0.223252	0.768417	0.832461	0.929698	1	2736	tags=22%	list=13%	signal=25%
GO_HUMORAL_IMMUNE_RESPONSE_MEDIATED_BY_CIRCULATING_IMMUNOGLOBULIN	GO_HUMORAL_IMMUNE_RESPONSE_MEDIATED_BY_CIRCULATING_IMMUNOGLOBULIN		36	0.196349	0.767621	0.867725	0.929602	1	4610	tags=33%	list=23%	signal=43%
GO_NEGATIVE_REGULATION_OF_ACTIN_FILAMENT_BUNDLE_ASSEMBLY	GO_NEGATIVE_REGULATION_OF_ACTIN_FILAMENT_BUNDLE_ASSEMBLY		19	0.234275	0.766119	0.820896	0.93041	1	1727	tags=16%	list=9%	signal=17%
GO_REGULATION_OF_EPITHELIAL_CELL_DIFFERENTIATION_INVOLVED_IN_KIDNEY_DEVELOPMENT	GO_REGULATION_OF_EPITHELIAL_CELL_DIFFERENTIATION_INVOLVED_IN_KIDNEY_DEVELOPMENT		15	0.253599	0.766114	0.821826	0.929319	1	616	tags=13%	list=3%	signal=14%
GO_HINDBRAIN_DEVELOPMENT	GO_HINDBRAIN_DEVELOPMENT		135	0.151692	0.762962	0.970684	0.932043	1	3470	tags=19%	list=17%	signal=22%
GO_NEGATIVE_REGULATION_OF_MEGAKARYOCYTE_DIFFERENTIATION	GO_NEGATIVE_REGULATION_OF_MEGAKARYOCYTE_DIFFERENTIATION		17	0.241609	0.762754	0.791262	0.931194	1	15381	tags=100%	list=76%	signal=414%
GO_POSITIVE_REGULATION_OF_PEPTIDE_SECRETION	GO_POSITIVE_REGULATION_OF_PEPTIDE_SECRETION		90	0.159405	0.76098	0.922636	0.932203	1	3338	tags=19%	list=16%	signal=23%
GO_VACUOLE_FUSION	GO_VACUOLE_FUSION		21	0.224464	0.759444	0.803234	0.932948	1	3368	tags=29%	list=17%	signal=34%
GO_NEGATIVE_REGULATION_OF_PROTEIN_MATURATION	GO_NEGATIVE_REGULATION_OF_PROTEIN_MATURATION		35	0.194901	0.757889	0.852792	0.933708	1	2426	tags=14%	list=12%	signal=16%
GO_SEX_DETERMINATION	GO_SEX_DETERMINATION		22	0.220587	0.757014	0.829333	0.93368	1	1845	tags=18%	list=9%	signal=20%
GO_RELEASE_OF_CYTOCHROME_C_FROM_MITOCHONDRIA	GO_RELEASE_OF_CYTOCHROME_C_FROM_MITOCHONDRIA		22	0.219293	0.754266	0.840909	0.935846	1	3726	tags=27%	list=18%	signal=33%
GO_REGULATION_OF_N_METHYL_D_ASPARTATE_SELECTIVE_GLUTAMATE_RECEPTOR_ACTIVITY	GO_REGULATION_OF_N_METHYL_D_ASPARTATE_SELECTIVE_GLUTAMATE_RECEPTOR_ACTIVITY		15	0.247999	0.753317	0.822014	0.935795	1	440	tags=13%	list=2%	signal=14%
GO_POSITIVE_REGULATION_OF_TOR_SIGNALING	GO_POSITIVE_REGULATION_OF_TOR_SIGNALING		26	0.214156	0.752585	0.884211	0.935496	1	5354	tags=38%	list=26%	signal=52%
GO_REGULATION_OF_CIRCADIAN_SLEEP_WAKE_CYCLE	GO_REGULATION_OF_CIRCADIAN_SLEEP_WAKE_CYCLE		25	0.205183	0.745272	0.857143	0.942624	1	2498	tags=16%	list=12%	signal=18%
GO_SPERMATID_DIFFERENTIATION	GO_SPERMATID_DIFFERENTIATION		124	0.148352	0.736892	0.996667	0.950125	1	4827	tags=26%	list=24%	signal=34%
GO_CGMP_METABOLIC_PROCESS	GO_CGMP_METABOLIC_PROCESS		23	0.21783	0.73605	0.870801	0.949857	1	5832	tags=48%	list=29%	signal=67%
GO_MECHANORECEPTOR_DIFFERENTIATION	GO_MECHANORECEPTOR_DIFFERENTIATION		50	0.172959	0.728394	0.921196	0.956111	1	3306	tags=20%	list=16%	signal=24%
GO_GASTRULATION_WITH_MOUTH_FORMING_SECOND	GO_GASTRULATION_WITH_MOUTH_FORMING_SECOND		28	0.201884	0.727609	0.906801	0.955683	1	4399	tags=29%	list=22%	signal=36%
GO_PHOTOTRANSDUCTION	GO_PHOTOTRANSDUCTION		42	0.179805	0.724374	0.932249	0.957574	1	2232	tags=14%	list=11%	signal=16%
GO_FEAR_RESPONSE	GO_FEAR_RESPONSE		29	0.195738	0.717398	0.895262	0.962744	1	1825	tags=14%	list=9%	signal=15%
GO_POSITIVE_REGULATION_OF_INSULIN_SECRETION_INVOLVED_IN_CELLULAR_RESPONSE_TO_GLUCOSE_STIMULUS	GO_POSITIVE_REGULATION_OF_INSULIN_SECRETION_INVOLVED_IN_CELLULAR_RESPONSE_TO_GLUCOSE_STIMULUS		27	0.196448	0.705253	0.923884	0.971564	1	434	tags=7%	list=2%	signal=8%
GO_PSEUDOURIDINE_SYNTHESIS	GO_PSEUDOURIDINE_SYNTHESIS		17	0.217625	0.704174	0.868545	0.971315	1	1887	tags=12%	list=9%	signal=13%
GO_PHOTORECEPTOR_CELL_DIFFERENTIATION	GO_PHOTORECEPTOR_CELL_DIFFERENTIATION		50	0.169263	0.70303	0.944297	0.971051	1	4583	tags=30%	list=23%	signal=39%
GO_NUCLEOTIDE_EXCISION_REPAIR_DNA_DUPLEX_UNWINDING	GO_NUCLEOTIDE_EXCISION_REPAIR_DNA_DUPLEX_UNWINDING		22	0.20226	0.7026	0.892857	0.970232	1	3912	tags=32%	list=19%	signal=39%
GO_AZOLE_TRANSPORT	GO_AZOLE_TRANSPORT		15	0.230036	0.701657	0.870712	0.969863	1	3119	tags=27%	list=15%	signal=31%
GO_REGULATION_OF_POTASSIUM_ION_TRANSMEMBRANE_TRANSPORTER_ACTIVITY	GO_REGULATION_OF_POTASSIUM_ION_TRANSMEMBRANE_TRANSPORTER_ACTIVITY		41	0.176394	0.699081	0.9467	0.970739	1	4365	tags=29%	list=22%	signal=37%
GO_REGULATION_OF_INSULIN_SECRETION_INVOLVED_IN_CELLULAR_RESPONSE_TO_GLUCOSE_STIMULUS	GO_REGULATION_OF_INSULIN_SECRETION_INVOLVED_IN_CELLULAR_RESPONSE_TO_GLUCOSE_STIMULUS		51	0.165227	0.693575	0.963918	0.97358	1	3338	tags=18%	list=16%	signal=21%
GO_POSITIVE_REGULATION_OF_STEROL_TRANSPORT	GO_POSITIVE_REGULATION_OF_STEROL_TRANSPORT		17	0.219359	0.691581	0.892523	0.973861	1	2573	tags=24%	list=13%	signal=27%
GO_PROTEIN_K63_LINKED_UBIQUITINATION	GO_PROTEIN_K63_LINKED_UBIQUITINATION		36	0.179171	0.684295	0.951923	0.977623	1	1129	tags=8%	list=6%	signal=9%
GO_MEMBRANE_BUDDING	GO_MEMBRANE_BUDDING		111	0.139309	0.681889	1	0.977968	1	3576	tags=21%	list=18%	signal=25%
GO_RNA_CAPPING	GO_RNA_CAPPING		37	0.172037	0.680802	0.948087	0.977513	1	4056	tags=27%	list=20%	signal=34%
GO_NUCLEOTIDE_EXCISION_REPAIR_PREINCISION_COMPLEX_ASSEMBLY	GO_NUCLEOTIDE_EXCISION_REPAIR_PREINCISION_COMPLEX_ASSEMBLY		29	0.183515	0.680548	0.939086	0.976559	1	3912	tags=28%	list=19%	signal=34%
GO_PROTEIN_K11_LINKED_UBIQUITINATION	GO_PROTEIN_K11_LINKED_UBIQUITINATION		27	0.184189	0.669949	0.94321	0.981862	1	3120	tags=19%	list=15%	signal=22%
GO_REGULATION_OF_RHODOPSIN_MEDIATED_SIGNALING_PATHWAY	GO_REGULATION_OF_RHODOPSIN_MEDIATED_SIGNALING_PATHWAY		27	0.181081	0.669841	0.955497	0.9808	1	2232	tags=15%	list=11%	signal=17%
GO_GLUCAN_BIOSYNTHETIC_PROCESS	GO_GLUCAN_BIOSYNTHETIC_PROCESS		25	0.192534	0.664031	0.95	0.982841	1	4829	tags=36%	list=24%	signal=47%
GO_PYRIMIDINE_NUCLEOSIDE_TRIPHOSPHATE_METABOLIC_PROCESS	GO_PYRIMIDINE_NUCLEOSIDE_TRIPHOSPHATE_METABOLIC_PROCESS		21	0.199514	0.662022	0.934673	0.98282	1	2668	tags=14%	list=13%	signal=16%
GO_TRNA_METHYLATION	GO_TRNA_METHYLATION		22	0.188463	0.658277	0.952854	0.98365	1	4901	tags=27%	list=24%	signal=36%
GO_PHOSPHATIDYLCHOLINE_BIOSYNTHETIC_PROCESS	GO_PHOSPHATIDYLCHOLINE_BIOSYNTHETIC_PROCESS		27	0.18203	0.658245	0.96124	0.982551	1	5366	tags=33%	list=26%	signal=45%
GO_RESPONSE_TO_LEPTIN	GO_RESPONSE_TO_LEPTIN		20	0.204382	0.657519	0.924242	0.981791	1	630	tags=10%	list=3%	signal=10%
GO_REGULATION_OF_AUTOPHAGOSOME_ASSEMBLY	GO_REGULATION_OF_AUTOPHAGOSOME_ASSEMBLY		34	0.172761	0.655825	0.950392	0.981514	1	973	tags=9%	list=5%	signal=9%
GO_REGULATION_OF_DENDRITE_EXTENSION	GO_REGULATION_OF_DENDRITE_EXTENSION		19	0.196909	0.648976	0.942211	0.983619	1	5608	tags=37%	list=28%	signal=51%
GO_POSITIVE_REGULATION_OF_NITRIC_OXIDE_SYNTHASE_ACTIVITY	GO_POSITIVE_REGULATION_OF_NITRIC_OXIDE_SYNTHASE_ACTIVITY		21	0.186405	0.646818	0.954436	0.98351	1	4974	tags=38%	list=25%	signal=50%
GO_ENDOTHELIAL_CELL_DEVELOPMENT	GO_ENDOTHELIAL_CELL_DEVELOPMENT		44	0.157394	0.644619	0.97832	0.98334	1	5336	tags=34%	list=26%	signal=46%
GO_REGULATION_OF_RESPIRATORY_GASEOUS_EXCHANGE	GO_REGULATION_OF_RESPIRATORY_GASEOUS_EXCHANGE		23	0.180437	0.641401	0.946292	0.983609	1	2645	tags=17%	list=13%	signal=20%
GO_REGULATION_OF_LONG_TERM_NEURONAL_SYNAPTIC_PLASTICITY	GO_REGULATION_OF_LONG_TERM_NEURONAL_SYNAPTIC_PLASTICITY		24	0.181031	0.639703	0.942066	0.983211	1	891	tags=8%	list=4%	signal=9%
GO_REGULATION_OF_CELL_MATURATION	GO_REGULATION_OF_CELL_MATURATION		18	0.194463	0.632252	0.931204	0.985068	1	4549	tags=33%	list=22%	signal=43%
GO_GLOBAL_GENOME_NUCLEOTIDE_EXCISION_REPAIR	GO_GLOBAL_GENOME_NUCLEOTIDE_EXCISION_REPAIR		32	0.165348	0.620154	0.974937	0.988392	1	3912	tags=25%	list=19%	signal=31%
GO_EPITHELIAL_CILIUM_MOVEMENT	GO_EPITHELIAL_CILIUM_MOVEMENT		17	0.193189	0.617379	0.947781	0.988133	1	16362	tags=100%	list=81%	signal=517%
GO_RETROGRADE_TRANSPORT_VESICLE_RECYCLING_WITHIN_GOLGI	GO_RETROGRADE_TRANSPORT_VESICLE_RECYCLING_WITHIN_GOLGI		23	0.172108	0.60553	0.97561	0.990545	1	2892	tags=13%	list=14%	signal=15%
GO_REGULATION_OF_SYNAPTIC_TRANSMISSION_GABAERGIC	GO_REGULATION_OF_SYNAPTIC_TRANSMISSION_GABAERGIC		29	0.166185	0.596077	0.994475	0.992	1	5176	tags=31%	list=26%	signal=42%
GO_CILIUM_MOVEMENT	GO_CILIUM_MOVEMENT		33	0.157951	0.59219	0.986595	0.991895	1	5222	tags=33%	list=26%	signal=45%
GO_REGULATION_OF_TELOMERASE_RNA_LOCALIZATION_TO_CAJAL_BODY	GO_REGULATION_OF_TELOMERASE_RNA_LOCALIZATION_TO_CAJAL_BODY		15	0.192783	0.589347	0.973558	0.991468	1	6495	tags=60%	list=32%	signal=88%
GO_MYELIN_ASSEMBLY	GO_MYELIN_ASSEMBLY		17	0.184782	0.576375	0.973684	0.993099	1	5103	tags=35%	list=25%	signal=47%
GO_SERTOLI_CELL_DEVELOPMENT	GO_SERTOLI_CELL_DEVELOPMENT		15	0.18856	0.575127	0.957245	0.992254	1	3595	tags=27%	list=18%	signal=32%
GO_PROTEIN_LOCALIZATION_TO_GOLGI_APPARATUS	GO_PROTEIN_LOCALIZATION_TO_GOLGI_APPARATUS		32	0.137417	0.513203	1	0.999015	1	17494	tags=100%	list=86%	signal=727%
GO_SERTOLI_CELL_DIFFERENTIATION	GO_SERTOLI_CELL_DIFFERENTIATION		20	0.146468	0.487793	0.997319	0.999407	1	17309	tags=100%	list=85%	signal=683%
GO_REGULATION_OF_MEGAKARYOCYTE_DIFFERENTIATION	GO_REGULATION_OF_MEGAKARYOCYTE_DIFFERENTIATION		25	0.13411	0.47993	1	0.998623	1	17560	tags=100%	list=87%	signal=745%

## Sheet: gsea_report_for_negative
NAME	GS<br> follow link to MSigDB	GS DETAILS	SIZE	ES	NES	NOM p-val	FDR q-val	FWER p-val	RANK AT MAX	LEADING EDGE
GO_SISTER_CHROMATID_SEGREGATION	GO_SISTER_CHROMATID_SEGREGATION	Details ...	170	-0.52238	-2.51606	0	0	0	5065	tags=54%	list=25%	signal=72%
GO_LYMPHOCYTE_ACTIVATION	GO_LYMPHOCYTE_ACTIVATION	Details ...	338	-0.468405	-2.41687	0	0	0	5637	tags=54%	list=28%	signal=74%
GO_REGULATION_OF_ANTIGEN_RECEPTOR_MEDIATED_SIGNALING_PATHWAY	GO_REGULATION_OF_ANTIGEN_RECEPTOR_MEDIATED_SIGNALING_PATHWAY	Details ...	41	-0.640133	-2.39392	0	0	0	4424	tags=76%	list=22%	signal=97%
GO_REGULATION_OF_LEUKOCYTE_PROLIFERATION	GO_REGULATION_OF_LEUKOCYTE_PROLIFERATION	Details ...	203	-0.486478	-2.37721	0	0	0	5709	tags=57%	list=28%	signal=79%
GO_LEUKOCYTE_ACTIVATION	GO_LEUKOCYTE_ACTIVATION	Details ...	409	-0.455883	-2.37283	0	0	0	5503	tags=51%	list=27%	signal=69%
GO_REGULATION_OF_HOMOTYPIC_CELL_CELL_ADHESION	GO_REGULATION_OF_HOMOTYPIC_CELL_CELL_ADHESION	Details ...	300	-0.461926	-2.36319	0	0	0	5503	tags=54%	list=27%	signal=73%
GO_SISTER_CHROMATID_COHESION	GO_SISTER_CHROMATID_COHESION	Details ...	108	-0.525881	-2.36153	0	0	0	4980	tags=56%	list=25%	signal=74%
GO_REGULATION_OF_INTERLEUKIN_2_PRODUCTION	GO_REGULATION_OF_INTERLEUKIN_2_PRODUCTION	Details ...	48	-0.619164	-2.35182	0	0	0	4902	tags=63%	list=24%	signal=82%
GO_NUCLEAR_TRANSCRIBED_MRNA_CATABOLIC_PROCESS_NONSENSE_MEDIATED_DECAY	GO_NUCLEAR_TRANSCRIBED_MRNA_CATABOLIC_PROCESS_NONSENSE_MEDIATED_DECAY	Details ...	115	-0.522034	-2.34608	0	0	0	7437	tags=75%	list=37%	signal=117%
GO_T_CELL_DIFFERENTIATION	GO_T_CELL_DIFFERENTIATION	Details ...	123	-0.510875	-2.34416	0	0	0	6433	tags=67%	list=32%	signal=97%
GO_LEUKOCYTE_CHEMOTAXIS	GO_LEUKOCYTE_CHEMOTAXIS	Details ...	117	-0.517845	-2.34313	0	0	0	4135	tags=50%	list=20%	signal=62%
GO_REGULATION_OF_CELL_ACTIVATION	GO_REGULATION_OF_CELL_ACTIVATION	Details ...	455	-0.440712	-2.32927	0	0	0	5044	tags=49%	list=25%	signal=64%
GO_POSITIVE_REGULATION_OF_CELL_ACTIVATION	GO_POSITIVE_REGULATION_OF_CELL_ACTIVATION	Details ...	284	-0.456789	-2.32785	0	0	0	5503	tags=53%	list=27%	signal=72%
GO_SPINDLE_ASSEMBLY	GO_SPINDLE_ASSEMBLY	Details ...	68	-0.556173	-2.31766	0	0	0	6517	tags=68%	list=32%	signal=99%
GO_POSITIVE_REGULATION_OF_INTERLEUKIN_2_PRODUCTION	GO_POSITIVE_REGULATION_OF_INTERLEUKIN_2_PRODUCTION	Details ...	31	-0.665746	-2.31445	0	0	0	4806	tags=71%	list=24%	signal=93%
GO_REGULATION_OF_B_CELL_ACTIVATION	GO_REGULATION_OF_B_CELL_ACTIVATION	Details ...	100	-0.518859	-2.31343	0	0	0	5014	tags=57%	list=25%	signal=75%
GO_REGULATION_OF_LEUKOCYTE_MEDIATED_IMMUNITY	GO_REGULATION_OF_LEUKOCYTE_MEDIATED_IMMUNITY	Details ...	155	-0.484869	-2.31293	0	0	0	5244	tags=54%	list=26%	signal=73%
GO_REGULATION_OF_ADAPTIVE_IMMUNE_RESPONSE	GO_REGULATION_OF_ADAPTIVE_IMMUNE_RESPONSE	Details ...	123	-0.508234	-2.30992	0	6.36057e-05	0.001	5503	tags=58%	list=27%	signal=79%
GO_MULTI_ORGANISM_METABOLIC_PROCESS	GO_MULTI_ORGANISM_METABOLIC_PROCESS	Details ...	138	-0.500329	-2.30256	0	6.0258e-05	0.001	7498	tags=72%	list=37%	signal=113%
GO_LEUKOCYTE_DIFFERENTIATION	GO_LEUKOCYTE_DIFFERENTIATION	Details ...	292	-0.449046	-2.29549	0	5.72451e-05	0.001	6464	tags=59%	list=32%	signal=85%
GO_POSITIVE_REGULATION_OF_EPIDERMIS_DEVELOPMENT	GO_POSITIVE_REGULATION_OF_EPIDERMIS_DEVELOPMENT		32	-0.662096	-2.29401	0	5.45191e-05	0.001	2928	tags=53%	list=14%	signal=62%
GO_T_CELL_SELECTION	GO_T_CELL_SELECTION		36	-0.640633	-2.29162	0	5.2041e-05	0.001	3062	tags=56%	list=15%	signal=65%
GO_LEUKOCYTE_CELL_CELL_ADHESION	GO_LEUKOCYTE_CELL_CELL_ADHESION		255	-0.458256	-2.29143	0	4.97783e-05	0.001	5503	tags=52%	list=27%	signal=71%
GO_REGULATION_OF_LYMPHOCYTE_MEDIATED_IMMUNITY	GO_REGULATION_OF_LYMPHOCYTE_MEDIATED_IMMUNITY		113	-0.505022	-2.29005	0	4.77042e-05	0.001	5244	tags=58%	list=26%	signal=77%
GO_REGULATION_OF_B_CELL_PROLIFERATION	GO_REGULATION_OF_B_CELL_PROLIFERATION		54	-0.575224	-2.28615	0	4.57961e-05	0.001	3832	tags=54%	list=19%	signal=66%
GO_REGULATION_OF_CELL_CELL_ADHESION	GO_REGULATION_OF_CELL_CELL_ADHESION		372	-0.437573	-2.28609	0	8.8307e-05	0.002	5028	tags=49%	list=25%	signal=64%
GO_MITOTIC_SISTER_CHROMATID_SEGREGATION	GO_MITOTIC_SISTER_CHROMATID_SEGREGATION		87	-0.529369	-2.27848	0	8.50363e-05	0.002	5065	tags=52%	list=25%	signal=69%
GO_CELL_CYCLE_CHECKPOINT	GO_CELL_CYCLE_CHECKPOINT		191	-0.467971	-2.27375	0	8.19993e-05	0.002	6386	tags=57%	list=31%	signal=82%
GO_REGULATION_OF_MICROTUBULE_POLYMERIZATION_OR_DEPOLYMERIZATION	GO_REGULATION_OF_MICROTUBULE_POLYMERIZATION_OR_DEPOLYMERIZATION		173	-0.475262	-2.27317	0	7.91718e-05	0.002	5066	tags=51%	list=25%	signal=67%
GO_LYMPHOCYTE_DIFFERENTIATION	GO_LYMPHOCYTE_DIFFERENTIATION		209	-0.462249	-2.26112	0	0.000114885	0.003	5637	tags=54%	list=28%	signal=73%
GO_NUCLEAR_CHROMOSOME_SEGREGATION	GO_NUCLEAR_CHROMOSOME_SEGREGATION		218	-0.456289	-2.25961	0	0.000111179	0.003	6149	tags=53%	list=30%	signal=75%
GO_REGULATION_OF_ALPHA_BETA_T_CELL_ACTIVATION	GO_REGULATION_OF_ALPHA_BETA_T_CELL_ACTIVATION		68	-0.545953	-2.25813	0	0.000107704	0.003	3608	tags=49%	list=18%	signal=59%
GO_MITOTIC_NUCLEAR_DIVISION	GO_MITOTIC_NUCLEAR_DIVISION		349	-0.434301	-2.25158	0	0.00013857	0.004	5095	tags=43%	list=25%	signal=57%
GO_ESTABLISHMENT_OF_PROTEIN_LOCALIZATION_TO_ENDOPLASMIC_RETICULUM	GO_ESTABLISHMENT_OF_PROTEIN_LOCALIZATION_TO_ENDOPLASMIC_RETICULUM		104	-0.500055	-2.24528	0	0.000134494	0.004	7154	tags=75%	list=35%	signal=115%
GO_POSITIVE_REGULATION_OF_CYTOKINE_PRODUCTION	GO_POSITIVE_REGULATION_OF_CYTOKINE_PRODUCTION		365	-0.43363	-2.24434	0	0.000130652	0.004	5503	tags=49%	list=27%	signal=66%
GO_DNA_REPLICATION	GO_DNA_REPLICATION		195	-0.46075	-2.2405	0	0.000127022	0.004	5761	tags=53%	list=28%	signal=73%
GO_RNA_CATABOLIC_PROCESS	GO_RNA_CATABOLIC_PROCESS		223	-0.454713	-2.23909	0	0.000123589	0.004	6823	tags=62%	list=34%	signal=93%
GO_REGULATION_OF_T_CELL_PROLIFERATION	GO_REGULATION_OF_T_CELL_PROLIFERATION		145	-0.483283	-2.23443	0	0.000120337	0.004	5503	tags=57%	list=27%	signal=78%
GO_LYMPHOCYTE_COSTIMULATION	GO_LYMPHOCYTE_COSTIMULATION		72	-0.534023	-2.23133	0	0.000117251	0.004	5503	tags=63%	list=27%	signal=85%
GO_REGULATION_OF_CD4_POSITIVE_ALPHA_BETA_T_CELL_ACTIVATION	GO_REGULATION_OF_CD4_POSITIVE_ALPHA_BETA_T_CELL_ACTIVATION		38	-0.614204	-2.23087	0	0.00011432	0.004	4863	tags=63%	list=24%	signal=83%
GO_REGULATION_OF_INTERLEUKIN_6_PRODUCTION	GO_REGULATION_OF_INTERLEUKIN_6_PRODUCTION		100	-0.4983	-2.2304	0	0.000111532	0.004	5019	tags=54%	list=25%	signal=71%
GO_MITOTIC_SPINDLE_ORGANIZATION	GO_MITOTIC_SPINDLE_ORGANIZATION		68	-0.536125	-2.22532	0	0.000108876	0.004	6397	tags=66%	list=32%	signal=96%
GO_MITOTIC_CELL_CYCLE_CHECKPOINT	GO_MITOTIC_CELL_CYCLE_CHECKPOINT		138	-0.476208	-2.21776	0	0.00013315	0.005	6103	tags=55%	list=30%	signal=78%
GO_REGULATION_OF_CELL_CYCLE_G2_M_PHASE_TRANSITION	GO_REGULATION_OF_CELL_CYCLE_G2_M_PHASE_TRANSITION		57	-0.559301	-2.21259	0	0.000155856	0.006	5207	tags=58%	list=26%	signal=78%
GO_DNA_REPLICATION_INITIATION	GO_DNA_REPLICATION_INITIATION		24	-0.692174	-2.20886	0	0.000152393	0.006	3499	tags=71%	list=17%	signal=86%
GO_POSITIVE_REGULATION_OF_INTERLEUKIN_1_BETA_PRODUCTION	GO_POSITIVE_REGULATION_OF_INTERLEUKIN_1_BETA_PRODUCTION		30	-0.637691	-2.20834	0	0.00014908	0.006	4135	tags=67%	list=20%	signal=84%
GO_REGULATION_OF_LEUKOCYTE_APOPTOTIC_PROCESS	GO_REGULATION_OF_LEUKOCYTE_APOPTOTIC_PROCESS		77	-0.523319	-2.20442	0	0.000145908	0.006	2830	tags=45%	list=14%	signal=53%
GO_CELL_CYCLE_G1_S_PHASE_TRANSITION	GO_CELL_CYCLE_G1_S_PHASE_TRANSITION		104	-0.494539	-2.20339	0	0.000142868	0.006	6522	tags=63%	list=32%	signal=93%
GO_POSITIVE_REGULATION_OF_B_CELL_ACTIVATION	GO_POSITIVE_REGULATION_OF_B_CELL_ACTIVATION		66	-0.535046	-2.20233	0	0.00016307	0.007	6089	tags=64%	list=30%	signal=91%
GO_CHROMOSOME_SEGREGATION	GO_CHROMOSOME_SEGREGATION		259	-0.440407	-2.2009	0	0.000205822	0.009	4980	tags=45%	list=25%	signal=59%
GO_POSITIVE_REGULATION_OF_ANTIGEN_RECEPTOR_MEDIATED_SIGNALING_PATHWAY	GO_POSITIVE_REGULATION_OF_ANTIGEN_RECEPTOR_MEDIATED_SIGNALING_PATHWAY		15	-0.772077	-2.20027	0	0.000201786	0.009	3778	tags=87%	list=19%	signal=106%
GO_POSITIVE_REGULATION_OF_INTERFERON_GAMMA_PRODUCTION	GO_POSITIVE_REGULATION_OF_INTERFERON_GAMMA_PRODUCTION		64	-0.542585	-2.19831	0	0.000219564	0.01	3832	tags=48%	list=19%	signal=60%
GO_REGULATION_OF_INTERLEUKIN_1_BETA_PRODUCTION	GO_REGULATION_OF_INTERLEUKIN_1_BETA_PRODUCTION		47	-0.581274	-2.19785	0	0.000237538	0.011	4135	tags=57%	list=20%	signal=72%
GO_GRANULOCYTE_MIGRATION	GO_GRANULOCYTE_MIGRATION		75	-0.520055	-2.19566	0	0.000253733	0.012	3983	tags=49%	list=20%	signal=61%
GO_POSITIVE_REGULATION_OF_CELL_CELL_ADHESION	GO_POSITIVE_REGULATION_OF_CELL_CELL_ADHESION		235	-0.439807	-2.19347	0	0.00024912	0.012	5503	tags=51%	list=27%	signal=69%
GO_REGULATION_OF_INTERFERON_GAMMA_PRODUCTION	GO_REGULATION_OF_INTERFERON_GAMMA_PRODUCTION		93	-0.498169	-2.19169	0	0.000265385	0.013	4969	tags=53%	list=25%	signal=69%
GO_ADAPTIVE_IMMUNE_RESPONSE	GO_ADAPTIVE_IMMUNE_RESPONSE		253	-0.43638	-2.19111	0	0.000260729	0.013	4575	tags=46%	list=23%	signal=58%
GO_POSITIVE_REGULATION_OF_INTERLEUKIN_6_PRODUCTION	GO_POSITIVE_REGULATION_OF_INTERLEUKIN_6_PRODUCTION		65	-0.526329	-2.18973	0	0.000256233	0.013	4135	tags=54%	list=20%	signal=67%
GO_POSITIVE_T_CELL_SELECTION	GO_POSITIVE_T_CELL_SELECTION		21	-0.693647	-2.18835	0	0.00025189	0.013	2514	tags=57%	list=12%	signal=65%
GO_REGULATION_OF_TUMOR_NECROSIS_FACTOR_SUPERFAMILY_CYTOKINE_PRODUCTION	GO_REGULATION_OF_TUMOR_NECROSIS_FACTOR_SUPERFAMILY_CYTOKINE_PRODUCTION		101	-0.496515	-2.18793	0	0.000247692	0.013	7236	tags=67%	list=36%	signal=104%
GO_CHONDROCYTE_DIFFERENTIATION	GO_CHONDROCYTE_DIFFERENTIATION		60	-0.538298	-2.1795	0	0.000300033	0.016	5761	tags=63%	list=28%	signal=88%
GO_NEGATIVE_REGULATION_OF_PROTEIN_COMPLEX_DISASSEMBLY	GO_NEGATIVE_REGULATION_OF_PROTEIN_COMPLEX_DISASSEMBLY		168	-0.457691	-2.17743	0	0.000295194	0.016	6798	tags=62%	list=34%	signal=92%
GO_POSITIVE_REGULATION_OF_LEUKOCYTE_PROLIFERATION	GO_POSITIVE_REGULATION_OF_LEUKOCYTE_PROLIFERATION		136	-0.473697	-2.17733	0	0.000290508	0.016	5664	tags=55%	list=28%	signal=76%
GO_MYELOID_LEUKOCYTE_MIGRATION	GO_MYELOID_LEUKOCYTE_MIGRATION		99	-0.49482	-2.1764	0	0.000285969	0.016	4047	tags=46%	list=20%	signal=58%
GO_CELL_DIVISION	GO_CELL_DIVISION		446	-0.40882	-2.17497	0	0.000281569	0.016	5095	tags=41%	list=25%	signal=54%
GO_CELL_CYCLE_PHASE_TRANSITION	GO_CELL_CYCLE_PHASE_TRANSITION		242	-0.436365	-2.17321	0	0.000277303	0.016	6522	tags=57%	list=32%	signal=82%
GO_COLLAGEN_FIBRIL_ORGANIZATION	GO_COLLAGEN_FIBRIL_ORGANIZATION		37	-0.603857	-2.16772	0	0.00032496	0.019	5067	tags=65%	list=25%	signal=86%
GO_MITOTIC_DNA_INTEGRITY_CHECKPOINT	GO_MITOTIC_DNA_INTEGRITY_CHECKPOINT		99	-0.493852	-2.16494	0	0.000354044	0.021	5806	tags=56%	list=29%	signal=77%
GO_REGULATION_OF_LEUKOCYTE_MIGRATION	GO_REGULATION_OF_LEUKOCYTE_MIGRATION		148	-0.465419	-2.16481	0	0.000348913	0.021	4135	tags=43%	list=20%	signal=54%
GO_POSITIVE_REGULATION_OF_TUMOR_NECROSIS_FACTOR_SUPERFAMILY_CYTOKINE_PRODUCTION	GO_POSITIVE_REGULATION_OF_TUMOR_NECROSIS_FACTOR_SUPERFAMILY_CYTOKINE_PRODUCTION		57	-0.534518	-2.16121	0	0.000343929	0.021	4135	tags=49%	list=20%	signal=62%
GO_RESPONSE_TO_MURAMYL_DIPEPTIDE	GO_RESPONSE_TO_MURAMYL_DIPEPTIDE		15	-0.748253	-2.16003	0	0.000339085	0.021	2016	tags=67%	list=10%	signal=74%
GO_REGULATION_OF_T_CELL_RECEPTOR_SIGNALING_PATHWAY	GO_REGULATION_OF_T_CELL_RECEPTOR_SIGNALING_PATHWAY		28	-0.633423	-2.1584	0	0.000334375	0.021	4424	tags=75%	list=22%	signal=96%
GO_REGULATION_OF_MICROTUBULE_BASED_PROCESS	GO_REGULATION_OF_MICROTUBULE_BASED_PROCESS		234	-0.435655	-2.15558	0	0.000329795	0.021	6397	tags=56%	list=32%	signal=80%
GO_NEGATIVE_REGULATION_OF_CHROMOSOME_ORGANIZATION	GO_NEGATIVE_REGULATION_OF_CHROMOSOME_ORGANIZATION		96	-0.484462	-2.14809	0	0.000403319	0.026	7500	tags=59%	list=37%	signal=94%
GO_DNA_INTEGRITY_CHECKPOINT	GO_DNA_INTEGRITY_CHECKPOINT		143	-0.463895	-2.14675	0	0.000397942	0.026	7066	tags=62%	list=35%	signal=94%
GO_EXTRACELLULAR_MATRIX_DISASSEMBLY	GO_EXTRACELLULAR_MATRIX_DISASSEMBLY		74	-0.50743	-2.14669	0	0.000392706	0.026	2277	tags=39%	list=11%	signal=44%
GO_POSITIVE_REGULATION_OF_LEUKOCYTE_APOPTOTIC_PROCESS	GO_POSITIVE_REGULATION_OF_LEUKOCYTE_APOPTOTIC_PROCESS		26	-0.648825	-2.14203	0	0.000432273	0.028	3794	tags=62%	list=19%	signal=76%
GO_IMMUNE_EFFECTOR_PROCESS	GO_IMMUNE_EFFECTOR_PROCESS		446	-0.406487	-2.13932	0	0.000441759	0.029	4461	tags=40%	list=22%	signal=51%
GO_REGULATION_OF_LYMPHOCYTE_APOPTOTIC_PROCESS	GO_REGULATION_OF_LYMPHOCYTE_APOPTOTIC_PROCESS		53	-0.547117	-2.13726	0	0.000450608	0.03	2628	tags=47%	list=13%	signal=54%
GO_MICROTUBULE_POLYMERIZATION_OR_DEPOLYMERIZATION	GO_MICROTUBULE_POLYMERIZATION_OR_DEPOLYMERIZATION		41	-0.568448	-2.13608	0	0.000444975	0.03	3996	tags=51%	list=20%	signal=64%
GO_INTERFERON_GAMMA_MEDIATED_SIGNALING_PATHWAY	GO_INTERFERON_GAMMA_MEDIATED_SIGNALING_PATHWAY		68	-0.519463	-2.13359	0	0.000453386	0.031	5935	tags=62%	list=29%	signal=87%
GO_REGULATION_OF_INTERLEUKIN_1_PRODUCTION	GO_REGULATION_OF_INTERLEUKIN_1_PRODUCTION		57	-0.534668	-2.13309	0	0.000461844	0.032	4135	tags=51%	list=20%	signal=64%
GO_MICROTUBULE_CYTOSKELETON_ORGANIZATION	GO_MICROTUBULE_CYTOSKELETON_ORGANIZATION		335	-0.413851	-2.13109	0	0.000483819	0.034	5659	tags=47%	list=28%	signal=64%
GO_POSITIVE_REGULATION_OF_EPIDERMAL_CELL_DIFFERENTIATION	GO_POSITIVE_REGULATION_OF_EPIDERMAL_CELL_DIFFERENTIATION		20	-0.678314	-2.13072	0	0.000478059	0.034	2672	tags=50%	list=13%	signal=58%
GO_CELLULAR_RESPONSE_TO_BIOTIC_STIMULUS	GO_CELLULAR_RESPONSE_TO_BIOTIC_STIMULUS		160	-0.450807	-2.12889	0	0.000472435	0.034	6508	tags=59%	list=32%	signal=86%
GO_REGULATION_OF_CHROMOSOME_SEGREGATION	GO_REGULATION_OF_CHROMOSOME_SEGREGATION		85	-0.489261	-2.12854	0	0.000466941	0.034	4941	tags=48%	list=24%	signal=64%
GO_T_CELL_PROLIFERATION	GO_T_CELL_PROLIFERATION		36	-0.584765	-2.12722	0	0.00047471	0.035	6721	tags=72%	list=33%	signal=108%
GO_POSITIVE_REGULATION_OF_ADAPTIVE_IMMUNE_RESPONSE	GO_POSITIVE_REGULATION_OF_ADAPTIVE_IMMUNE_RESPONSE		73	-0.505683	-2.1248	0	0.000482211	0.036	5870	tags=62%	list=29%	signal=86%
GO_SINGLE_ORGANISM_CELL_ADHESION	GO_SINGLE_ORGANISM_CELL_ADHESION		454	-0.402163	-2.12428	0	0.00048931	0.037	6732	tags=54%	list=33%	signal=79%
GO_POSITIVE_REGULATION_OF_ALPHA_BETA_T_CELL_ACTIVATION	GO_POSITIVE_REGULATION_OF_ALPHA_BETA_T_CELL_ACTIVATION		51	-0.544738	-2.12321	0	0.000496311	0.038	3608	tags=49%	list=18%	signal=59%
GO_NEGATIVE_REGULATION_OF_LEUKOCYTE_PROLIFERATION	GO_NEGATIVE_REGULATION_OF_LEUKOCYTE_PROLIFERATION		67	-0.510606	-2.12228	0	0.000490857	0.038	7298	tags=76%	list=36%	signal=119%
GO_POSITIVE_REGULATION_OF_ALPHA_BETA_T_CELL_PROLIFERATION	GO_POSITIVE_REGULATION_OF_ALPHA_BETA_T_CELL_PROLIFERATION		19	-0.693826	-2.12164	0	0.000485521	0.038	3339	tags=63%	list=16%	signal=76%
GO_CELL_CHEMOTAXIS	GO_CELL_CHEMOTAXIS		162	-0.44451	-2.11464	0	0.000529116	0.041	4135	tags=42%	list=20%	signal=52%
GO_MYELOID_LEUKOCYTE_ACTIVATION	GO_MYELOID_LEUKOCYTE_ACTIVATION		97	-0.481153	-2.11456	0	0.000523487	0.041	4431	tags=46%	list=22%	signal=59%
GO_REGULATION_OF_INTERLEUKIN_12_PRODUCTION	GO_REGULATION_OF_INTERLEUKIN_12_PRODUCTION		51	-0.541849	-2.11406	0	0.000517977	0.041	6346	tags=71%	list=31%	signal=102%
GO_POSITIVE_REGULATION_OF_LYMPHOCYTE_DIFFERENTIATION	GO_POSITIVE_REGULATION_OF_LYMPHOCYTE_DIFFERENTIATION		79	-0.500249	-2.11355	0	0.000512581	0.041	2514	tags=42%	list=12%	signal=47%
GO_DNA_DEPENDENT_DNA_REPLICATION	GO_DNA_DEPENDENT_DNA_REPLICATION		91	-0.480613	-2.11308	0	0.000530897	0.043	5528	tags=54%	list=27%	signal=74%
GO_ALPHA_BETA_T_CELL_ACTIVATION	GO_ALPHA_BETA_T_CELL_ACTIVATION		54	-0.530149	-2.10858	0	0.000572191	0.047	5325	tags=59%	list=26%	signal=80%
GO_CELLULAR_RESPONSE_TO_INTERFERON_GAMMA	GO_CELLULAR_RESPONSE_TO_INTERFERON_GAMMA		119	-0.465569	-2.10455	0	0.000589362	0.049	6346	tags=58%	list=31%	signal=84%
GO_RESPONSE_TO_X_RAY	GO_RESPONSE_TO_X_RAY		30	-0.606301	-2.10298	0	0.000594881	0.05	3918	tags=50%	list=19%	signal=62%
GO_POSITIVE_REGULATION_OF_LEUKOCYTE_DIFFERENTIATION	GO_POSITIVE_REGULATION_OF_LEUKOCYTE_DIFFERENTIATION		129	-0.464771	-2.1021	0	0.000588991	0.05	4135	tags=45%	list=20%	signal=56%
GO_STRAND_DISPLACEMENT	GO_STRAND_DISPLACEMENT		23	-0.642191	-2.10043	0	0.000594507	0.051	4207	tags=61%	list=21%	signal=77%
GO_REGULATION_OF_LYMPHOCYTE_DIFFERENTIATION	GO_REGULATION_OF_LYMPHOCYTE_DIFFERENTIATION		131	-0.454962	-2.09666	0	0.000599742	0.052	5458	tags=55%	list=27%	signal=75%
GO_NEGATIVE_REGULATION_OF_CELL_CYCLE_PHASE_TRANSITION	GO_NEGATIVE_REGULATION_OF_CELL_CYCLE_PHASE_TRANSITION		145	-0.444217	-2.09124	0	0.000660289	0.058	4956	tags=46%	list=24%	signal=60%
GO_IMMUNE_RESPONSE_REGULATING_CELL_SURFACE_RECEPTOR_SIGNALING_PATHWAY	GO_IMMUNE_RESPONSE_REGULATING_CELL_SURFACE_RECEPTOR_SIGNALING_PATHWAY		286	-0.41237	-2.09047	0	0.000675891	0.06	4575	tags=43%	list=23%	signal=54%
GO_CELLULAR_DEFENSE_RESPONSE	GO_CELLULAR_DEFENSE_RESPONSE		59	-0.517398	-2.0892	0	0.000690984	0.062	5872	tags=66%	list=29%	signal=93%
GO_G_PROTEIN_COUPLED_PURINERGIC_RECEPTOR_SIGNALING_PATHWAY	GO_G_PROTEIN_COUPLED_PURINERGIC_RECEPTOR_SIGNALING_PATHWAY		20	-0.680968	-2.08891	0	0.000684526	0.062	2564	tags=60%	list=13%	signal=69%
GO_POSITIVE_REGULATION_OF_T_CELL_PROLIFERATION	GO_POSITIVE_REGULATION_OF_T_CELL_PROLIFERATION		95	-0.474385	-2.08736	0	0.000762713	0.07	5503	tags=57%	list=27%	signal=78%
GO_POSITIVE_REGULATION_OF_CD4_POSITIVE_ALPHA_BETA_T_CELL_ACTIVATION	GO_POSITIVE_REGULATION_OF_CD4_POSITIVE_ALPHA_BETA_T_CELL_ACTIVATION		27	-0.613508	-2.08503	0	0.000818214	0.075	3608	tags=56%	list=18%	signal=67%
GO_NEGATIVE_REGULATION_OF_HOMOTYPIC_CELL_CELL_ADHESION	GO_NEGATIVE_REGULATION_OF_HOMOTYPIC_CELL_CELL_ADHESION		100	-0.474709	-2.08432	0	0.000810775	0.075	5709	tags=58%	list=28%	signal=80%
GO_REGULATION_OF_ALPHA_BETA_T_CELL_PROLIFERATION	GO_REGULATION_OF_ALPHA_BETA_T_CELL_PROLIFERATION		23	-0.647289	-2.08418	0	0.000803471	0.075	3339	tags=57%	list=16%	signal=68%
GO_REGULATION_OF_INTERLEUKIN_1_SECRETION	GO_REGULATION_OF_INTERLEUKIN_1_SECRETION		32	-0.595483	-2.08313	0	0.000806465	0.076	4881	tags=66%	list=24%	signal=86%
GO_REGULATION_OF_CHROMOSOME_ORGANIZATION	GO_REGULATION_OF_CHROMOSOME_ORGANIZATION		271	-0.413586	-2.08244	0	0.000809339	0.077	4941	tags=39%	list=24%	signal=52%
GO_POSITIVE_REGULATION_OF_CELL_CYCLE_ARREST	GO_POSITIVE_REGULATION_OF_CELL_CYCLE_ARREST		84	-0.484951	-2.0769	0	0.00087338	0.084	6056	tags=58%	list=30%	signal=83%
GO_REGULATION_OF_LEUKOCYTE_DIFFERENTIATION	GO_REGULATION_OF_LEUKOCYTE_DIFFERENTIATION		230	-0.417157	-2.07619	0	0.000875777	0.084	5364	tags=49%	list=26%	signal=66%
GO_PURINERGIC_NUCLEOTIDE_RECEPTOR_SIGNALING_PATHWAY	GO_PURINERGIC_NUCLEOTIDE_RECEPTOR_SIGNALING_PATHWAY		22	-0.649752	-2.07569	0.00165837	0.000868227	0.084	4539	tags=64%	list=22%	signal=82%
GO_THYMIC_T_CELL_SELECTION	GO_THYMIC_T_CELL_SELECTION		19	-0.675742	-2.07542	0	0.000870734	0.085	3062	tags=63%	list=15%	signal=74%
GO_LEUKOCYTE_HOMEOSTASIS	GO_LEUKOCYTE_HOMEOSTASIS		59	-0.519607	-2.07535	0	0.000863354	0.085	5952	tags=66%	list=29%	signal=93%
GO_MITOTIC_SPINDLE_ASSEMBLY	GO_MITOTIC_SPINDLE_ASSEMBLY		40	-0.56491	-2.07525	0	0.000856099	0.085	5066	tags=60%	list=25%	signal=80%
GO_RESPONSE_TO_MOLECULE_OF_BACTERIAL_ORIGIN	GO_RESPONSE_TO_MOLECULE_OF_BACTERIAL_ORIGIN		318	-0.402722	-2.06727	0	0.000935166	0.093	6504	tags=55%	list=32%	signal=80%
GO_NEGATIVE_REGULATION_OF_CHROMATIN_MODIFICATION	GO_NEGATIVE_REGULATION_OF_CHROMATIN_MODIFICATION		45	-0.540616	-2.06723	0	0.000927437	0.093	4374	tags=44%	list=22%	signal=57%
GO_DNA_STRAND_ELONGATION	GO_DNA_STRAND_ELONGATION		30	-0.593411	-2.06413	0	0.000957562	0.096	4532	tags=60%	list=22%	signal=77%
GO_EXTRACELLULAR_STRUCTURE_ORGANIZATION	GO_EXTRACELLULAR_STRUCTURE_ORGANIZATION		299	-0.403676	-2.06247	0	0.000968454	0.098	5067	tags=43%	list=25%	signal=57%
GO_CYTOKINE_MEDIATED_SIGNALING_PATHWAY	GO_CYTOKINE_MEDIATED_SIGNALING_PATHWAY		446	-0.388796	-2.06203	0	0.000960644	0.098	6446	tags=50%	list=32%	signal=71%
GO_MEMBRANE_RAFT_ORGANIZATION	GO_MEMBRANE_RAFT_ORGANIZATION		17	-0.693355	-2.06145	0	0.000952959	0.098	4023	tags=65%	list=20%	signal=81%
GO_PROTEIN_TRIMERIZATION	GO_PROTEIN_TRIMERIZATION		39	-0.567155	-2.06078	0	0.000945395	0.098	4728	tags=54%	list=23%	signal=70%
GO_POSITIVE_REGULATION_OF_JUN_KINASE_ACTIVITY	GO_POSITIVE_REGULATION_OF_JUN_KINASE_ACTIVITY		63	-0.505099	-2.05771	0	0.000991525	0.104	5753	tags=62%	list=28%	signal=86%
GO_REGULATION_OF_T_CELL_MIGRATION	GO_REGULATION_OF_T_CELL_MIGRATION		24	-0.639965	-2.05768	0	0.000983778	0.104	3867	tags=58%	list=19%	signal=72%
GO_POSITIVE_REGULATION_OF_CELL_ADHESION	GO_POSITIVE_REGULATION_OF_CELL_ADHESION		366	-0.395066	-2.05601	0	0.000993876	0.106	5296	tags=45%	list=26%	signal=60%
GO_MULTICELLULAR_ORGANISMAL_MACROMOLECULE_METABOLIC_PROCESS	GO_MULTICELLULAR_ORGANISMAL_MACROMOLECULE_METABOLIC_PROCESS		77	-0.487432	-2.05448	0	0.00099494	0.107	3189	tags=44%	list=16%	signal=52%
GO_NEGATIVE_REGULATION_OF_CELL_ACTIVATION	GO_NEGATIVE_REGULATION_OF_CELL_ACTIVATION		155	-0.433548	-2.05312	0	0.00101347	0.11	5399	tags=52%	list=27%	signal=70%
GO_PURINERGIC_RECEPTOR_SIGNALING_PATHWAY	GO_PURINERGIC_RECEPTOR_SIGNALING_PATHWAY		28	-0.609583	-2.05215	0.00163399	0.00101436	0.111	4793	tags=61%	list=24%	signal=79%
GO_REGULATION_OF_LYMPHOCYTE_MIGRATION	GO_REGULATION_OF_LYMPHOCYTE_MIGRATION		37	-0.55807	-2.05195	0	0.00101539	0.112	3867	tags=51%	list=19%	signal=63%
GO_PROTEIN_SUMOYLATION	GO_PROTEIN_SUMOYLATION		115	-0.455777	-2.05039	0	0.00105895	0.117	3562	tags=39%	list=18%	signal=47%
GO_NEGATIVE_REGULATION_OF_CHONDROCYTE_DIFFERENTIATION	GO_NEGATIVE_REGULATION_OF_CHONDROCYTE_DIFFERENTIATION		19	-0.674354	-2.04976	0	0.00106787	0.119	5706	tags=84%	list=28%	signal=117%
GO_ACTIVATION_OF_IMMUNE_RESPONSE	GO_ACTIVATION_OF_IMMUNE_RESPONSE		388	-0.391373	-2.04937	0	0.00106855	0.12	4575	tags=41%	list=23%	signal=52%
GO_REGULATION_OF_JUN_KINASE_ACTIVITY	GO_REGULATION_OF_JUN_KINASE_ACTIVITY		81	-0.481488	-2.04916	0	0.0010692	0.121	5753	tags=59%	list=28%	signal=82%
GO_REGULATION_OF_SISTER_CHROMATID_SEGREGATION	GO_REGULATION_OF_SISTER_CHROMATID_SEGREGATION		67	-0.49264	-2.04834	0	0.00106966	0.122	4941	tags=48%	list=24%	signal=63%
GO_NEGATIVE_REGULATION_OF_MITOTIC_CELL_CYCLE	GO_NEGATIVE_REGULATION_OF_MITOTIC_CELL_CYCLE		198	-0.415652	-2.04529	0	0.00110287	0.126	6103	tags=50%	list=30%	signal=71%
GO_ALPHA_BETA_T_CELL_DIFFERENTIATION	GO_ALPHA_BETA_T_CELL_DIFFERENTIATION		45	-0.54174	-2.04446	0	0.00110313	0.127	4881	tags=58%	list=24%	signal=76%
GO_POSITIVE_REGULATION_OF_CELL_CYCLE_PROCESS	GO_POSITIVE_REGULATION_OF_CELL_CYCLE_PROCESS		243	-0.411149	-2.04133	0	0.00117593	0.135	5438	tags=45%	list=27%	signal=61%
GO_LEUKOCYTE_MIGRATION	GO_LEUKOCYTE_MIGRATION		259	-0.405429	-2.04087	0	0.00116765	0.135	4047	tags=39%	list=20%	signal=49%
GO_POSITIVE_REGULATION_OF_CYTOKINE_SECRETION	GO_POSITIVE_REGULATION_OF_CYTOKINE_SECRETION		96	-0.464796	-2.03437	0	0.00124711	0.146	5019	tags=51%	list=25%	signal=68%
GO_PROTEIN_LOCALIZATION_TO_ENDOPLASMIC_RETICULUM	GO_PROTEIN_LOCALIZATION_TO_ENDOPLASMIC_RETICULUM		123	-0.445901	-2.03266	0	0.00125442	0.147	7437	tags=69%	list=37%	signal=108%
GO_CHROMOSOME_LOCALIZATION	GO_CHROMOSOME_LOCALIZATION		59	-0.502303	-2.031	0	0.0012853	0.152	4026	tags=44%	list=20%	signal=55%
GO_REGULATION_OF_T_HELPER_CELL_DIFFERENTIATION	GO_REGULATION_OF_T_HELPER_CELL_DIFFERENTIATION		26	-0.614362	-2.02708	0	0.00137829	0.164	2606	tags=50%	list=13%	signal=57%
GO_POSITIVE_REGULATION_OF_CYTOKINE_BIOSYNTHETIC_PROCESS	GO_POSITIVE_REGULATION_OF_CYTOKINE_BIOSYNTHETIC_PROCESS		58	-0.503282	-2.02337	0	0.00146248	0.175	7537	tags=69%	list=37%	signal=109%
GO_G1_DNA_DAMAGE_CHECKPOINT	GO_G1_DNA_DAMAGE_CHECKPOINT		72	-0.488877	-2.02305	0	0.0014526	0.175	5806	tags=57%	list=29%	signal=80%
GO_REGULATION_OF_T_CELL_MEDIATED_IMMUNITY	GO_REGULATION_OF_T_CELL_MEDIATED_IMMUNITY		52	-0.509694	-2.02286	0	0.00144285	0.175	5182	tags=56%	list=26%	signal=75%
GO_VIRAL_LIFE_CYCLE	GO_VIRAL_LIFE_CYCLE		287	-0.397426	-2.0215	0	0.00147166	0.179	6823	tags=56%	list=34%	signal=83%
GO_RESPONSE_TO_INTERFERON_GAMMA	GO_RESPONSE_TO_INTERFERON_GAMMA		141	-0.432735	-2.01771	0	0.00152234	0.185	6482	tags=56%	list=32%	signal=82%
GO_POSITIVE_REGULATION_OF_HEMOPOIESIS	GO_POSITIVE_REGULATION_OF_HEMOPOIESIS		160	-0.424171	-2.01757	0	0.00152746	0.186	6474	tags=55%	list=32%	signal=80%
GO_POSITIVE_REGULATION_OF_INTERLEUKIN_1_PRODUCTION	GO_POSITIVE_REGULATION_OF_INTERLEUKIN_1_PRODUCTION		36	-0.57231	-2.01623	0	0.00154775	0.188	4135	tags=56%	list=20%	signal=70%
GO_REGULATION_OF_PROTEIN_COMPLEX_DISASSEMBLY	GO_REGULATION_OF_PROTEIN_COMPLEX_DISASSEMBLY		212	-0.413034	-2.01325	0	0.00162663	0.196	5148	tags=47%	list=25%	signal=63%
GO_REGULATION_OF_CYTOSKELETON_ORGANIZATION	GO_REGULATION_OF_CYTOSKELETON_ORGANIZATION		490	-0.376154	-2.01325	0	0.00161614	0.196	6134	tags=48%	list=30%	signal=67%
GO_REGULATION_OF_DNA_REPLICATION	GO_REGULATION_OF_DNA_REPLICATION		157	-0.426424	-2.00947	0	0.0017014	0.206	5535	tags=46%	list=27%	signal=63%
GO_REGULATION_OF_NUCLEAR_DIVISION	GO_REGULATION_OF_NUCLEAR_DIVISION		159	-0.424446	-2.00936	0	0.00169056	0.206	3997	tags=37%	list=20%	signal=46%
GO_REGULATION_OF_T_CELL_DIFFERENTIATION	GO_REGULATION_OF_T_CELL_DIFFERENTIATION		106	-0.453342	-2.0092	0	0.00168722	0.207	5458	tags=54%	list=27%	signal=73%
GO_TRANSLATIONAL_INITIATION	GO_TRANSLATIONAL_INITIATION		144	-0.430878	-2.00911	0	0.0016909	0.207	7716	tags=67%	list=38%	signal=107%
GO_MEGAKARYOCYTE_DIFFERENTIATION	GO_MEGAKARYOCYTE_DIFFERENTIATION		20	-0.644394	-2.00751	0	0.00175214	0.216	6428	tags=80%	list=32%	signal=117%
GO_REGULATION_OF_CHROMATIN_ORGANIZATION	GO_REGULATION_OF_CHROMATIN_ORGANIZATION		151	-0.428682	-2.00646	0	0.00177656	0.221	4939	tags=42%	list=24%	signal=56%
GO_REGULATION_OF_CYTOKINE_SECRETION	GO_REGULATION_OF_CYTOKINE_SECRETION		144	-0.43002	-2.00316	0	0.00184289	0.231	4881	tags=47%	list=24%	signal=61%
GO_REGULATION_OF_CELL_CYCLE_PHASE_TRANSITION	GO_REGULATION_OF_CELL_CYCLE_PHASE_TRANSITION		317	-0.393168	-2.00298	0	0.00183866	0.232	5480	tags=42%	list=27%	signal=56%
GO_POSITIVE_REGULATION_OF_STRESS_ACTIVATED_PROTEIN_KINASE_SIGNALING_CASCADE	GO_POSITIVE_REGULATION_OF_STRESS_ACTIVATED_PROTEIN_KINASE_SIGNALING_CASCADE		135	-0.434709	-2.00226	0	0.00184156	0.234	5957	tags=56%	list=29%	signal=78%
GO_REGULATION_OF_HEMOPOIESIS	GO_REGULATION_OF_HEMOPOIESIS		308	-0.390503	-2.00031	0	0.00187881	0.24	5364	tags=45%	list=26%	signal=60%
GO_NEGATIVE_REGULATION_OF_CELL_CELL_ADHESION	GO_NEGATIVE_REGULATION_OF_CELL_CELL_ADHESION		136	-0.431201	-1.9983	0	0.00194273	0.249	4989	tags=51%	list=25%	signal=68%
GO_MESENCHYME_MORPHOGENESIS	GO_MESENCHYME_MORPHOGENESIS		38	-0.543402	-1.99733	0	0.00197207	0.252	5053	tags=55%	list=25%	signal=73%
GO_PHAGOCYTOSIS	GO_PHAGOCYTOSIS		158	-0.42441	-1.99627	0	0.00200126	0.255	3699	tags=39%	list=18%	signal=48%
GO_POSITIVE_REGULATION_OF_LYMPHOCYTE_MEDIATED_IMMUNITY	GO_POSITIVE_REGULATION_OF_LYMPHOCYTE_MEDIATED_IMMUNITY		68	-0.478647	-1.99424	0	0.0020166	0.257	5244	tags=56%	list=26%	signal=75%
GO_NEGATIVE_REGULATION_OF_CYTOKINE_PRODUCTION	GO_NEGATIVE_REGULATION_OF_CYTOKINE_PRODUCTION		205	-0.410139	-1.99287	0	0.00201145	0.258	6483	tags=56%	list=32%	signal=81%
GO_POSITIVE_REGULATION_OF_NF_KAPPAB_TRANSCRIPTION_FACTOR_ACTIVITY	GO_POSITIVE_REGULATION_OF_NF_KAPPAB_TRANSCRIPTION_FACTOR_ACTIVITY		129	-0.43303	-1.99078	0	0.00207334	0.267	6067	tags=56%	list=30%	signal=79%
GO_RESPONSE_TO_IONIZING_RADIATION	GO_RESPONSE_TO_IONIZING_RADIATION		140	-0.432208	-1.98743	0	0.00214754	0.276	5590	tags=49%	list=28%	signal=68%
GO_NEGATIVE_REGULATION_OF_CELL_CYCLE_PROCESS	GO_NEGATIVE_REGULATION_OF_CELL_CYCLE_PROCESS		212	-0.402241	-1.98642	0	0.00216828	0.281	4956	tags=42%	list=24%	signal=55%
GO_TELOMERE_MAINTENANCE_VIA_RECOMBINATION	GO_TELOMERE_MAINTENANCE_VIA_RECOMBINATION		32	-0.568017	-1.98576	0	0.00216243	0.282	3017	tags=50%	list=15%	signal=59%
GO_REGULATION_OF_CELL_DIVISION	GO_REGULATION_OF_CELL_DIVISION		266	-0.392638	-1.98557	0	0.00216305	0.284	4008	tags=35%	list=20%	signal=43%
GO_CYTOKINESIS	GO_CYTOKINESIS		83	-0.462176	-1.98473	0	0.0021832	0.289	5065	tags=48%	list=25%	signal=64%
GO_REGULATION_OF_SIGNAL_TRANSDUCTION_BY_P53_CLASS_MEDIATOR	GO_REGULATION_OF_SIGNAL_TRANSDUCTION_BY_P53_CLASS_MEDIATOR		159	-0.421571	-1.98334	0	0.00220907	0.293	6782	tags=55%	list=33%	signal=83%
GO_ACTIN_FILAMENT_BASED_PROCESS	GO_ACTIN_FILAMENT_BASED_PROCESS		445	-0.370482	-1.98065	0	0.00229313	0.303	6180	tags=47%	list=30%	signal=66%
GO_POSITIVE_REGULATION_OF_INTERLEUKIN_1_SECRETION	GO_POSITIVE_REGULATION_OF_INTERLEUKIN_1_SECRETION		24	-0.607479	-1.98062	0	0.00228031	0.303	4759	tags=67%	list=23%	signal=87%
GO_POSITIVE_REGULATION_OF_CHROMOSOME_SEGREGATION	GO_POSITIVE_REGULATION_OF_CHROMOSOME_SEGREGATION		25	-0.603534	-1.98042	0	0.00226765	0.303	3321	tags=52%	list=16%	signal=62%
GO_LYMPHOCYTE_HOMEOSTASIS	GO_LYMPHOCYTE_HOMEOSTASIS		50	-0.519455	-1.97977	0	0.0022615	0.304	5952	tags=64%	list=29%	signal=90%
GO_REGULATION_OF_ALPHA_BETA_T_CELL_DIFFERENTIATION	GO_REGULATION_OF_ALPHA_BETA_T_CELL_DIFFERENTIATION		46	-0.516098	-1.97883	0	0.00228681	0.309	2606	tags=41%	list=13%	signal=47%
GO_POSITIVE_REGULATION_OF_TRANSCRIPTION_FACTOR_IMPORT_INTO_NUCLEUS	GO_POSITIVE_REGULATION_OF_TRANSCRIPTION_FACTOR_IMPORT_INTO_NUCLEUS		51	-0.501447	-1.9779	0	0.00232442	0.313	6400	tags=57%	list=32%	signal=83%
GO_HISTONE_PHOSPHORYLATION	GO_HISTONE_PHOSPHORYLATION		25	-0.600499	-1.97654	0.00162866	0.0023553	0.318	3607	tags=56%	list=18%	signal=68%
GO_MAST_CELL_ACTIVATION	GO_MAST_CELL_ACTIVATION		20	-0.634796	-1.97512	0	0.00237984	0.321	4361	tags=60%	list=22%	signal=76%
GO_POSITIVE_REGULATION_OF_CELL_CYCLE	GO_POSITIVE_REGULATION_OF_CELL_CYCLE		327	-0.377578	-1.97409	0	0.0023856	0.324	6328	tags=48%	list=31%	signal=68%
GO_NEGATIVE_REGULATION_OF_CARTILAGE_DEVELOPMENT	GO_NEGATIVE_REGULATION_OF_CARTILAGE_DEVELOPMENT		25	-0.604421	-1.97405	0	0.00237284	0.324	5706	tags=72%	list=28%	signal=100%
GO_TAXIS	GO_TAXIS		462	-0.370489	-1.9728	0	0.0024089	0.33	6232	tags=46%	list=31%	signal=65%
GO_MEMBRANE_DISASSEMBLY	GO_MEMBRANE_DISASSEMBLY		46	-0.516766	-1.97237	0	0.00240818	0.332	6134	tags=57%	list=30%	signal=81%
GO_REGULATION_OF_CELL_CYCLE_G1_S_PHASE_TRANSITION	GO_REGULATION_OF_CELL_CYCLE_G1_S_PHASE_TRANSITION		145	-0.417992	-1.97226	0	0.0023955	0.332	5480	tags=45%	list=27%	signal=61%
GO_POSITIVE_REGULATION_OF_LEUKOCYTE_MEDIATED_IMMUNITY	GO_POSITIVE_REGULATION_OF_LEUKOCYTE_MEDIATED_IMMUNITY		84	-0.458998	-1.97225	0	0.00238888	0.333	5244	tags=55%	list=26%	signal=74%
GO_REGULATION_OF_LEUKOCYTE_CHEMOTAXIS	GO_REGULATION_OF_LEUKOCYTE_CHEMOTAXIS		95	-0.451376	-1.97121	0	0.00240621	0.337	4135	tags=45%	list=20%	signal=57%
GO_DNA_STRAND_ELONGATION_INVOLVED_IN_DNA_REPLICATION	GO_DNA_STRAND_ELONGATION_INVOLVED_IN_DNA_REPLICATION		25	-0.590858	-1.97009	0	0.00245325	0.344	4532	tags=60%	list=22%	signal=77%
GO_REGULATION_OF_DNA_METABOLIC_PROCESS	GO_REGULATION_OF_DNA_METABOLIC_PROCESS		330	-0.382424	-1.96798	0	0.00249925	0.35	7263	tags=56%	list=36%	signal=85%
GO_REGULATION_OF_TRANSCRIPTION_FACTOR_IMPORT_INTO_NUCLEUS	GO_REGULATION_OF_TRANSCRIPTION_FACTOR_IMPORT_INTO_NUCLEUS		94	-0.452337	-1.96751	0	0.00251588	0.354	4988	tags=40%	list=25%	signal=53%
GO_RAS_PROTEIN_SIGNAL_TRANSDUCTION	GO_RAS_PROTEIN_SIGNAL_TRANSDUCTION		142	-0.427768	-1.96707	0	0.00252636	0.357	4434	tags=42%	list=22%	signal=53%
GO_POSITIVE_REGULATION_OF_IMMUNE_EFFECTOR_PROCESS	GO_POSITIVE_REGULATION_OF_IMMUNE_EFFECTOR_PROCESS		153	-0.41711	-1.96707	0	0.00251354	0.357	6434	tags=57%	list=32%	signal=83%
GO_MEGAKARYOCYTE_DEVELOPMENT	GO_MEGAKARYOCYTE_DEVELOPMENT		16	-0.658635	-1.96657	0	0.00251243	0.359	6428	tags=81%	list=32%	signal=119%
GO_CELL_ACTIVATION_INVOLVED_IN_IMMUNE_RESPONSE	GO_CELL_ACTIVATION_INVOLVED_IN_IMMUNE_RESPONSE		137	-0.416594	-1.96467	0	0.00255125	0.365	4881	tags=42%	list=24%	signal=55%
GO_POSITIVE_REGULATION_OF_INFLAMMATORY_RESPONSE	GO_POSITIVE_REGULATION_OF_INFLAMMATORY_RESPONSE		113	-0.436348	-1.95991	0	0.00269323	0.383	4086	tags=45%	list=20%	signal=56%
GO_POSITIVE_REGULATION_OF_LYMPHOCYTE_APOPTOTIC_PROCESS	GO_POSITIVE_REGULATION_OF_LYMPHOCYTE_APOPTOTIC_PROCESS		19	-0.632159	-1.95732	0.00163399	0.00277692	0.394	3794	tags=63%	list=19%	signal=78%
GO_REGULATION_OF_CYTOKINE_BIOSYNTHETIC_PROCESS	GO_REGULATION_OF_CYTOKINE_BIOSYNTHETIC_PROCESS		94	-0.446112	-1.95711	0	0.00276317	0.394	7537	tags=65%	list=37%	signal=103%
GO_NEGATIVE_REGULATION_OF_CELL_CYCLE_G1_S_PHASE_TRANSITION	GO_NEGATIVE_REGULATION_OF_CELL_CYCLE_G1_S_PHASE_TRANSITION		97	-0.444762	-1.95545	0	0.00282274	0.405	4544	tags=43%	list=22%	signal=56%
GO_SIGNAL_TRANSDUCTION_IN_RESPONSE_TO_DNA_DAMAGE	GO_SIGNAL_TRANSDUCTION_IN_RESPONSE_TO_DNA_DAMAGE		95	-0.447976	-1.95465	0	0.00283714	0.408	7033	tags=63%	list=35%	signal=96%
GO_POSITIVE_REGULATION_OF_IMMUNOGLOBULIN_PRODUCTION	GO_POSITIVE_REGULATION_OF_IMMUNOGLOBULIN_PRODUCTION		30	-0.576655	-1.95347	0	0.00284561	0.41	6044	tags=77%	list=30%	signal=109%
GO_ESTROUS_CYCLE	GO_ESTROUS_CYCLE		19	-0.628501	-1.95332	0	0.0028318	0.41	3122	tags=53%	list=15%	signal=62%
GO_RESPONSE_TO_PROTOZOAN	GO_RESPONSE_TO_PROTOZOAN		20	-0.627136	-1.95285	0	0.00284045	0.413	3608	tags=60%	list=18%	signal=73%
GO_REGULATION_OF_DNA_DEPENDENT_DNA_REPLICATION	GO_REGULATION_OF_DNA_DEPENDENT_DNA_REPLICATION		41	-0.53222	-1.95209	0	0.00285983	0.418	6508	tags=71%	list=32%	signal=104%
GO_PATTERN_RECOGNITION_RECEPTOR_SIGNALING_PATHWAY	GO_PATTERN_RECOGNITION_RECEPTOR_SIGNALING_PATHWAY		109	-0.433137	-1.95054	0	0.00291724	0.425	6504	tags=57%	list=32%	signal=83%
GO_CYTOSKELETON_DEPENDENT_CYTOKINESIS	GO_CYTOSKELETON_DEPENDENT_CYTOKINESIS		39	-0.53143	-1.95046	0	0.00290335	0.425	5065	tags=54%	list=25%	signal=72%
GO_MITOTIC_CYTOKINESIS	GO_MITOTIC_CYTOKINESIS		31	-0.560094	-1.94802	0.00170648	0.00298725	0.438	5065	tags=58%	list=25%	signal=77%
GO_PROTEIN_LOCALIZATION_TO_CHROMOSOME	GO_PROTEIN_LOCALIZATION_TO_CHROMOSOME		44	-0.511658	-1.94769	0	0.00297854	0.439	3967	tags=43%	list=20%	signal=54%
GO_GLAND_MORPHOGENESIS	GO_GLAND_MORPHOGENESIS		97	-0.443213	-1.94755	0	0.00296456	0.439	6861	tags=54%	list=34%	signal=81%
GO_FC_GAMMA_RECEPTOR_SIGNALING_PATHWAY	GO_FC_GAMMA_RECEPTOR_SIGNALING_PATHWAY		73	-0.459137	-1.94538	0	0.00301438	0.447	4273	tags=48%	list=21%	signal=61%
GO_INFLAMMATORY_RESPONSE	GO_INFLAMMATORY_RESPONSE		445	-0.365858	-1.94501	0	0.00302164	0.448	5480	tags=45%	list=27%	signal=60%
GO_POSITIVE_REGULATION_OF_LEUKOCYTE_MIGRATION	GO_POSITIVE_REGULATION_OF_LEUKOCYTE_MIGRATION		109	-0.433382	-1.9445	0	0.00303971	0.452	4135	tags=40%	list=20%	signal=50%
GO_POSITIVE_REGULATION_OF_CHEMOKINE_PRODUCTION	GO_POSITIVE_REGULATION_OF_CHEMOKINE_PRODUCTION		49	-0.498483	-1.94327	0	0.00306798	0.457	4752	tags=53%	list=23%	signal=69%
GO_REGULATION_OF_B_CELL_RECEPTOR_SIGNALING_PATHWAY	GO_REGULATION_OF_B_CELL_RECEPTOR_SIGNALING_PATHWAY		15	-0.668717	-1.94226	0.00158479	0.00309558	0.46	4424	tags=80%	list=22%	signal=102%
GO_RESPONSE_TO_UV	GO_RESPONSE_TO_UV		125	-0.423114	-1.94162	0	0.00312835	0.463	7066	tags=57%	list=35%	signal=87%
GO_NEGATIVE_REGULATION_OF_CYTOSKELETON_ORGANIZATION	GO_NEGATIVE_REGULATION_OF_CYTOSKELETON_ORGANIZATION		219	-0.397377	-1.94014	0	0.00317136	0.472	5148	tags=46%	list=25%	signal=61%
GO_DNA_BIOSYNTHETIC_PROCESS	GO_DNA_BIOSYNTHETIC_PROCESS		112	-0.433826	-1.93952	0	0.00319385	0.477	5424	tags=43%	list=27%	signal=58%
GO_NEGATIVE_REGULATION_OF_IMMUNE_RESPONSE	GO_NEGATIVE_REGULATION_OF_IMMUNE_RESPONSE		119	-0.42885	-1.93785	0	0.00324162	0.483	3653	tags=39%	list=18%	signal=47%
GO_POSITIVE_REGULATION_OF_INNATE_IMMUNE_RESPONSE	GO_POSITIVE_REGULATION_OF_INNATE_IMMUNE_RESPONSE		244	-0.384644	-1.93588	0	0.00330402	0.493	6536	tags=49%	list=32%	signal=72%
GO_MICROTUBULE_ORGANIZING_CENTER_ORGANIZATION	GO_MICROTUBULE_ORGANIZING_CENTER_ORGANIZATION		83	-0.450183	-1.93404	0	0.00338635	0.506	6604	tags=59%	list=33%	signal=87%
GO_RRNA_METABOLIC_PROCESS	GO_RRNA_METABOLIC_PROCESS		245	-0.389415	-1.93281	0	0.00341696	0.511	6844	tags=57%	list=34%	signal=85%
GO_MITOTIC_RECOMBINATION	GO_MITOTIC_RECOMBINATION		39	-0.541036	-1.93266	0	0.00340686	0.511	3017	tags=46%	list=15%	signal=54%
GO_RESPONSE_TO_VIRUS	GO_RESPONSE_TO_VIRUS		244	-0.386408	-1.93251	0	0.00340194	0.512	6456	tags=49%	list=32%	signal=71%
GO_ORGANELLE_FISSION	GO_ORGANELLE_FISSION		476	-0.362595	-1.93131	0	0.00341711	0.514	5172	tags=39%	list=26%	signal=51%
GO_MYELOID_CELL_ACTIVATION_INVOLVED_IN_IMMUNE_RESPONSE	GO_MYELOID_CELL_ACTIVATION_INVOLVED_IN_IMMUNE_RESPONSE		40	-0.523808	-1.93122	0	0.00340218	0.514	4361	tags=48%	list=22%	signal=60%
GO_NEGATIVE_REGULATION_OF_HISTONE_MODIFICATION	GO_NEGATIVE_REGULATION_OF_HISTONE_MODIFICATION		36	-0.533736	-1.92946	0.00164204	0.00346172	0.519	4374	tags=42%	list=22%	signal=53%
GO_POSITIVE_REGULATION_OF_DEFENSE_RESPONSE	GO_POSITIVE_REGULATION_OF_DEFENSE_RESPONSE		361	-0.373193	-1.92927	0	0.00345165	0.519	5424	tags=42%	list=27%	signal=57%
GO_NEGATIVE_REGULATION_OF_T_CELL_PROLIFERATION	GO_NEGATIVE_REGULATION_OF_T_CELL_PROLIFERATION		50	-0.4947	-1.92889	0	0.00346114	0.52	4845	tags=56%	list=24%	signal=73%
GO_POSITIVE_REGULATION_OF_CHEMOTAXIS	GO_POSITIVE_REGULATION_OF_CHEMOTAXIS		120	-0.425441	-1.92852	0	0.0034611	0.522	4135	tags=40%	list=20%	signal=50%
GO_PLATELET_ACTIVATION	GO_PLATELET_ACTIVATION		141	-0.416138	-1.92847	0	0.00344631	0.522	4666	tags=45%	list=23%	signal=59%
GO_REGULATION_OF_TYPE_I_INTERFERON_PRODUCTION	GO_REGULATION_OF_TYPE_I_INTERFERON_PRODUCTION		109	-0.426583	-1.92755	0	0.00347538	0.529	6483	tags=57%	list=32%	signal=83%
GO_REGULATION_OF_PRODUCTION_OF_MOLECULAR_MEDIATOR_OF_IMMUNE_RESPONSE	GO_REGULATION_OF_PRODUCTION_OF_MOLECULAR_MEDIATOR_OF_IMMUNE_RESPONSE		99	-0.442159	-1.92732	0	0.00347507	0.529	6417	tags=60%	list=32%	signal=87%
GO_MYELOID_LEUKOCYTE_DIFFERENTIATION	GO_MYELOID_LEUKOCYTE_DIFFERENTIATION		96	-0.439761	-1.92462	0	0.00357137	0.54	6464	tags=60%	list=32%	signal=88%
GO_REGULATION_OF_OSSIFICATION	GO_REGULATION_OF_OSSIFICATION		177	-0.399444	-1.92375	0	0.00360441	0.545	5861	tags=46%	list=29%	signal=64%
GO_DENDRITIC_CELL_MIGRATION	GO_DENDRITIC_CELL_MIGRATION		21	-0.60885	-1.92302	0	0.0036274	0.548	5893	tags=71%	list=29%	signal=101%
GO_REGULATION_OF_T_CELL_APOPTOTIC_PROCESS	GO_REGULATION_OF_T_CELL_APOPTOTIC_PROCESS		32	-0.549247	-1.92216	0	0.00363598	0.552	5171	tags=63%	list=26%	signal=84%
GO_NEGATIVE_REGULATION_OF_B_CELL_PROLIFERATION	GO_NEGATIVE_REGULATION_OF_B_CELL_PROLIFERATION		15	-0.66948	-1.92173	0	0.00365882	0.554	3477	tags=67%	list=17%	signal=80%
GO_NEGATIVE_REGULATION_OF_CELL_CYCLE_G2_M_PHASE_TRANSITION	GO_NEGATIVE_REGULATION_OF_CELL_CYCLE_G2_M_PHASE_TRANSITION		25	-0.58367	-1.91745	0	0.00385642	0.578	5207	tags=64%	list=26%	signal=86%
GO_DEFENSE_RESPONSE_TO_VIRUS	GO_DEFENSE_RESPONSE_TO_VIRUS		161	-0.407325	-1.91741	0	0.00384055	0.578	4257	tags=37%	list=21%	signal=46%
GO_POSITIVE_REGULATION_OF_DNA_METABOLIC_PROCESS	GO_POSITIVE_REGULATION_OF_DNA_METABOLIC_PROCESS		179	-0.395675	-1.9171	0	0.00384368	0.579	7263	tags=57%	list=36%	signal=88%
GO_MAST_CELL_MEDIATED_IMMUNITY	GO_MAST_CELL_MEDIATED_IMMUNITY		17	-0.642253	-1.91523	0.00502513	0.00392104	0.588	4361	tags=59%	list=22%	signal=75%
GO_POSITIVE_REGULATION_OF_LEUKOCYTE_CHEMOTAXIS	GO_POSITIVE_REGULATION_OF_LEUKOCYTE_CHEMOTAXIS		81	-0.442269	-1.91442	0	0.00391907	0.591	4135	tags=44%	list=20%	signal=56%
GO_REGULATION_OF_MITOTIC_CELL_CYCLE	GO_REGULATION_OF_MITOTIC_CELL_CYCLE		459	-0.362765	-1.91356	0	0.00394476	0.594	5480	tags=40%	list=27%	signal=53%
GO_HEAD_MORPHOGENESIS	GO_HEAD_MORPHOGENESIS		36	-0.529345	-1.91311	0.00166113	0.00395671	0.596	5244	tags=61%	list=26%	signal=82%
GO_BONE_DEVELOPMENT	GO_BONE_DEVELOPMENT		155	-0.404876	-1.91175	0	0.00400516	0.603	5407	tags=44%	list=27%	signal=59%
GO_POSITIVE_REGULATION_OF_SEQUENCE_SPECIFIC_DNA_BINDING_TRANSCRIPTION_FACTOR_ACTIVITY	GO_POSITIVE_REGULATION_OF_SEQUENCE_SPECIFIC_DNA_BINDING_TRANSCRIPTION_FACTOR_ACTIVITY		225	-0.387245	-1.91148	0	0.00400759	0.604	6428	tags=53%	list=32%	signal=77%
GO_NEGATIVE_REGULATION_OF_STRIATED_MUSCLE_CELL_DIFFERENTIATION	GO_NEGATIVE_REGULATION_OF_STRIATED_MUSCLE_CELL_DIFFERENTIATION		26	-0.576075	-1.91127	0	0.00402359	0.607	6478	tags=73%	list=32%	signal=107%
GO_LEUKOCYTE_DEGRANULATION	GO_LEUKOCYTE_DEGRANULATION		28	-0.556463	-1.91102	0.00166667	0.00401669	0.607	4361	tags=50%	list=22%	signal=64%
GO_REGULATION_OF_NIK_NF_KAPPAB_SIGNALING	GO_REGULATION_OF_NIK_NF_KAPPAB_SIGNALING		42	-0.508028	-1.90957	0	0.00405961	0.614	5113	tags=52%	list=25%	signal=70%
GO_POSITIVE_REGULATION_OF_B_CELL_PROLIFERATION	GO_POSITIVE_REGULATION_OF_B_CELL_PROLIFERATION		37	-0.523587	-1.90776	0	0.00416064	0.62	6089	tags=59%	list=30%	signal=85%
GO_POSITIVE_REGULATION_OF_CHROMATIN_MODIFICATION	GO_POSITIVE_REGULATION_OF_CHROMATIN_MODIFICATION		84	-0.439459	-1.90766	0	0.00414432	0.62	4939	tags=43%	list=24%	signal=56%
GO_LYMPHOCYTE_MIGRATION	GO_LYMPHOCYTE_MIGRATION		49	-0.491874	-1.90598	0	0.00421324	0.627	4694	tags=47%	list=23%	signal=61%
GO_REGULATION_OF_CHEMOKINE_PRODUCTION	GO_REGULATION_OF_CHEMOKINE_PRODUCTION		65	-0.466056	-1.905	0	0.00425919	0.631	4904	tags=52%	list=24%	signal=69%
GO_REGULATION_OF_EPIDERMIS_DEVELOPMENT	GO_REGULATION_OF_EPIDERMIS_DEVELOPMENT		62	-0.468791	-1.9049	0	0.00424268	0.631	6551	tags=58%	list=32%	signal=86%
GO_CENTRIOLE_ASSEMBLY	GO_CENTRIOLE_ASSEMBLY		18	-0.63219	-1.9036	0.00170648	0.00432798	0.638	4695	tags=67%	list=23%	signal=87%
GO_FACE_DEVELOPMENT	GO_FACE_DEVELOPMENT		50	-0.498605	-1.90307	0	0.0043379	0.642	5244	tags=58%	list=26%	signal=78%
GO_POSITIVE_REGULATION_OF_PRODUCTION_OF_MOLECULAR_MEDIATOR_OF_IMMUNE_RESPONSE	GO_POSITIVE_REGULATION_OF_PRODUCTION_OF_MOLECULAR_MEDIATOR_OF_IMMUNE_RESPONSE		62	-0.471843	-1.90246	0	0.00433454	0.643	6173	tags=61%	list=30%	signal=88%
GO_REGULATION_OF_MAST_CELL_ACTIVATION	GO_REGULATION_OF_MAST_CELL_ACTIVATION		38	-0.518694	-1.90237	0	0.00432232	0.643	2857	tags=42%	list=14%	signal=49%
GO_REGULATION_OF_INTERLEUKIN_2_BIOSYNTHETIC_PROCESS	GO_REGULATION_OF_INTERLEUKIN_2_BIOSYNTHETIC_PROCESS		18	-0.6318	-1.90149	0.0017094	0.00434953	0.647	5503	tags=72%	list=27%	signal=99%
GO_POSITIVE_REGULATION_OF_T_HELPER_CELL_DIFFERENTIATION	GO_POSITIVE_REGULATION_OF_T_HELPER_CELL_DIFFERENTIATION		18	-0.622014	-1.90062	0.00160772	0.0044022	0.651	6434	tags=78%	list=32%	signal=114%
GO_NEGATIVE_REGULATION_OF_CELL_ADHESION	GO_NEGATIVE_REGULATION_OF_CELL_ADHESION		220	-0.381585	-1.90015	0	0.00440732	0.653	4904	tags=43%	list=24%	signal=56%
GO_BONE_CELL_DEVELOPMENT	GO_BONE_CELL_DEVELOPMENT		22	-0.602288	-1.89936	0	0.00442516	0.653	6428	tags=82%	list=32%	signal=120%
GO_REGULATION_OF_STRIATED_MUSCLE_CELL_DIFFERENTIATION	GO_REGULATION_OF_STRIATED_MUSCLE_CELL_DIFFERENTIATION		84	-0.441517	-1.89708	0	0.00451989	0.663	6478	tags=61%	list=32%	signal=89%
GO_REGULATION_OF_TYPE_2_IMMUNE_RESPONSE	GO_REGULATION_OF_TYPE_2_IMMUNE_RESPONSE		26	-0.569217	-1.8968	0.00169779	0.00452429	0.664	3892	tags=54%	list=19%	signal=67%
GO_POSITIVE_REGULATION_OF_PROTEIN_IMPORT	GO_POSITIVE_REGULATION_OF_PROTEIN_IMPORT		104	-0.428496	-1.89572	0	0.00457562	0.671	6400	tags=52%	list=32%	signal=75%
GO_POSITIVE_REGULATION_OF_CHROMOSOME_ORGANIZATION	GO_POSITIVE_REGULATION_OF_CHROMOSOME_ORGANIZATION		145	-0.411677	-1.89518	0	0.00457555	0.672	4939	tags=39%	list=24%	signal=51%
GO_PEPTIDYL_LYSINE_MODIFICATION	GO_PEPTIDYL_LYSINE_MODIFICATION		297	-0.368145	-1.89413	0	0.00465577	0.678	5023	tags=40%	list=25%	signal=52%
GO_RESPONSE_TO_BACTERIUM	GO_RESPONSE_TO_BACTERIUM		482	-0.355314	-1.894	0	0.00465967	0.68	6504	tags=49%	list=32%	signal=70%
GO_THYMOCYTE_AGGREGATION	GO_THYMOCYTE_AGGREGATION		45	-0.494359	-1.89278	0.00308642	0.00471844	0.683	3962	tags=51%	list=20%	signal=63%
GO_PROTEIN_DEPOLYMERIZATION	GO_PROTEIN_DEPOLYMERIZATION		25	-0.571464	-1.89108	0.00157233	0.00480555	0.689	3996	tags=52%	list=20%	signal=65%
GO_MULTICELLULAR_ORGANISM_METABOLIC_PROCESS	GO_MULTICELLULAR_ORGANISM_METABOLIC_PROCESS		91	-0.437165	-1.88969	0	0.00487589	0.694	3189	tags=41%	list=16%	signal=48%
GO_ANTIGEN_RECEPTOR_MEDIATED_SIGNALING_PATHWAY	GO_ANTIGEN_RECEPTOR_MEDIATED_SIGNALING_PATHWAY		170	-0.395461	-1.88644	0	0.00504932	0.706	4575	tags=42%	list=23%	signal=53%
GO_NEGATIVE_REGULATION_OF_INTERLEUKIN_6_PRODUCTION	GO_NEGATIVE_REGULATION_OF_INTERLEUKIN_6_PRODUCTION		34	-0.523878	-1.88257	0.00475436	0.00529167	0.729	5827	tags=59%	list=29%	signal=82%
GO_CENTROSOME_CYCLE	GO_CENTROSOME_CYCLE		44	-0.496207	-1.8823	0	0.00528915	0.729	4170	tags=50%	list=21%	signal=63%
GO_POSITIVE_REGULATION_OF_NUCLEOCYTOPLASMIC_TRANSPORT	GO_POSITIVE_REGULATION_OF_NUCLEOCYTOPLASMIC_TRANSPORT		121	-0.414305	-1.88226	0	0.00527019	0.729	6400	tags=52%	list=32%	signal=76%
GO_CENTROSOME_LOCALIZATION	GO_CENTROSOME_LOCALIZATION		18	-0.619083	-1.88169	0.00167224	0.00527623	0.73	2446	tags=44%	list=12%	signal=50%
GO_REGULATION_OF_HISTONE_H3_K4_METHYLATION	GO_REGULATION_OF_HISTONE_H3_K4_METHYLATION		27	-0.557694	-1.88124	0.00158228	0.00527783	0.731	2260	tags=37%	list=11%	signal=42%
GO_DENDRITIC_CELL_CHEMOTAXIS	GO_DENDRITIC_CELL_CHEMOTAXIS		16	-0.643959	-1.88083	0	0.00528744	0.733	5893	tags=75%	list=29%	signal=106%
GO_NEGATIVE_REGULATION_OF_T_CELL_MEDIATED_IMMUNITY	GO_NEGATIVE_REGULATION_OF_T_CELL_MEDIATED_IMMUNITY		16	-0.651692	-1.87647	0	0.00559239	0.751	3230	tags=56%	list=16%	signal=67%
GO_POSITIVE_REGULATION_OF_INTERLEUKIN_4_PRODUCTION	GO_POSITIVE_REGULATION_OF_INTERLEUKIN_4_PRODUCTION		22	-0.603591	-1.87529	0.0017094	0.00562533	0.754	4684	tags=59%	list=23%	signal=77%
GO_SIGNAL_TRANSDUCTION_BY_P53_CLASS_MEDIATOR	GO_SIGNAL_TRANSDUCTION_BY_P53_CLASS_MEDIATOR		123	-0.413304	-1.87492	0	0.00564585	0.758	4988	tags=46%	list=25%	signal=61%
GO_NEGATIVE_REGULATION_OF_DNA_METABOLIC_PROCESS	GO_NEGATIVE_REGULATION_OF_DNA_METABOLIC_PROCESS		108	-0.418519	-1.87448	0	0.0056581	0.761	7419	tags=62%	list=37%	signal=97%
GO_REGULATION_OF_HISTONE_METHYLATION	GO_REGULATION_OF_HISTONE_METHYLATION		55	-0.473757	-1.87403	0	0.00567814	0.764	6820	tags=58%	list=34%	signal=87%
GO_NEGATIVE_REGULATION_OF_IMMUNE_SYSTEM_PROCESS	GO_NEGATIVE_REGULATION_OF_IMMUNE_SYSTEM_PROCESS		363	-0.358614	-1.87264	0	0.00580956	0.773	5039	tags=41%	list=25%	signal=53%
GO_KERATINOCYTE_DIFFERENTIATION	GO_KERATINOCYTE_DIFFERENTIATION		98	-0.423266	-1.87063	0	0.00590416	0.784	6205	tags=45%	list=31%	signal=64%
GO_MAMMARY_GLAND_MORPHOGENESIS	GO_MAMMARY_GLAND_MORPHOGENESIS		40	-0.509674	-1.86943	0	0.00598235	0.792	5244	tags=45%	list=26%	signal=61%
GO_MYELOID_DENDRITIC_CELL_ACTIVATION	GO_MYELOID_DENDRITIC_CELL_ACTIVATION		26	-0.566592	-1.86939	0	0.00596179	0.792	4135	tags=54%	list=20%	signal=68%
GO_REGULATION_OF_B_CELL_MEDIATED_IMMUNITY	GO_REGULATION_OF_B_CELL_MEDIATED_IMMUNITY		41	-0.50102	-1.86923	0	0.00594918	0.793	5244	tags=59%	list=26%	signal=79%
GO_MYOBLAST_DIFFERENTIATION	GO_MYOBLAST_DIFFERENTIATION		37	-0.507217	-1.86899	0.00164474	0.00594854	0.795	2931	tags=41%	list=14%	signal=47%
GO_POSITIVE_REGULATION_OF_MITOTIC_CELL_CYCLE	GO_POSITIVE_REGULATION_OF_MITOTIC_CELL_CYCLE		122	-0.412806	-1.86758	0	0.00604137	0.799	5244	tags=43%	list=26%	signal=58%
GO_METAPHASE_PLATE_CONGRESSION	GO_METAPHASE_PLATE_CONGRESSION		40	-0.506728	-1.86727	0	0.00604033	0.8	3611	tags=40%	list=18%	signal=49%
GO_REGULATION_OF_CHEMOTAXIS	GO_REGULATION_OF_CHEMOTAXIS		179	-0.384833	-1.866	0	0.00610083	0.805	4135	tags=37%	list=20%	signal=46%
GO_POSITIVE_REGULATION_OF_OSSIFICATION	GO_POSITIVE_REGULATION_OF_OSSIFICATION		84	-0.438968	-1.86503	0	0.00613835	0.808	4989	tags=45%	list=25%	signal=60%
GO_ENDOCARDIAL_CUSHION_MORPHOGENESIS	GO_ENDOCARDIAL_CUSHION_MORPHOGENESIS		22	-0.580716	-1.86275	0.00462963	0.00629462	0.816	4989	tags=59%	list=25%	signal=78%
GO_CHEMOKINE_MEDIATED_SIGNALING_PATHWAY	GO_CHEMOKINE_MEDIATED_SIGNALING_PATHWAY		72	-0.447081	-1.86261	0	0.00628496	0.817	7286	tags=67%	list=36%	signal=104%
GO_ESTABLISHMENT_OF_MITOTIC_SPINDLE_ORIENTATION	GO_ESTABLISHMENT_OF_MITOTIC_SPINDLE_ORIENTATION		20	-0.601735	-1.86203	0.0016	0.00633253	0.819	4245	tags=60%	list=21%	signal=76%
GO_POSITIVE_REGULATION_OF_B_CELL_MEDIATED_IMMUNITY	GO_POSITIVE_REGULATION_OF_B_CELL_MEDIATED_IMMUNITY		26	-0.570199	-1.86072	0	0.0064373	0.827	5807	tags=69%	list=29%	signal=97%
GO_LYMPHOCYTE_CHEMOTAXIS	GO_LYMPHOCYTE_CHEMOTAXIS		38	-0.505272	-1.85904	0	0.00653336	0.834	8297	tags=79%	list=41%	signal=133%
GO_B_CELL_HOMEOSTASIS	GO_B_CELL_HOMEOSTASIS		21	-0.590093	-1.85838	0	0.00660649	0.838	3832	tags=52%	list=19%	signal=65%
GO_COVALENT_CHROMATIN_MODIFICATION	GO_COVALENT_CHROMATIN_MODIFICATION		335	-0.360299	-1.85696	0	0.00667518	0.84	6094	tags=44%	list=30%	signal=63%
GO_B_CELL_ACTIVATION	GO_B_CELL_ACTIVATION		131	-0.40089	-1.85689	0	0.00665329	0.84	5860	tags=49%	list=29%	signal=68%
GO_MYELOID_LEUKOCYTE_MEDIATED_IMMUNITY	GO_MYELOID_LEUKOCYTE_MEDIATED_IMMUNITY		42	-0.502651	-1.85469	0	0.00677742	0.844	4361	tags=48%	list=22%	signal=61%
GO_REGULATION_OF_IMMUNE_EFFECTOR_PROCESS	GO_REGULATION_OF_IMMUNE_EFFECTOR_PROCESS		416	-0.351953	-1.85308	0	0.00691531	0.849	6434	tags=50%	list=32%	signal=71%
GO_POSITIVE_REGULATION_OF_OSTEOBLAST_DIFFERENTIATION	GO_POSITIVE_REGULATION_OF_OSTEOBLAST_DIFFERENTIATION		60	-0.460328	-1.85258	0	0.0069374	0.851	4989	tags=47%	list=25%	signal=62%
GO_POSITIVE_REGULATION_OF_ALPHA_BETA_T_CELL_DIFFERENTIATION	GO_POSITIVE_REGULATION_OF_ALPHA_BETA_T_CELL_DIFFERENTIATION		37	-0.513609	-1.85176	0.00156986	0.00698554	0.852	2514	tags=41%	list=12%	signal=46%
GO_LEUKOCYTE_MEDIATED_IMMUNITY	GO_LEUKOCYTE_MEDIATED_IMMUNITY		153	-0.397388	-1.8498	0	0.00712942	0.858	4424	tags=40%	list=22%	signal=51%
GO_TELOMERE_ORGANIZATION	GO_TELOMERE_ORGANIZATION		98	-0.423594	-1.84891	0	0.00718349	0.86	4674	tags=37%	list=23%	signal=48%
GO_ESTABLISHMENT_OF_MITOTIC_SPINDLE_LOCALIZATION	GO_ESTABLISHMENT_OF_MITOTIC_SPINDLE_LOCALIZATION		24	-0.56342	-1.84858	0.00162602	0.00717507	0.86	4245	tags=54%	list=21%	signal=68%
GO_REGULATION_OF_PROTEIN_LOCALIZATION_TO_NUCLEUS	GO_REGULATION_OF_PROTEIN_LOCALIZATION_TO_NUCLEUS		216	-0.375002	-1.84787	0	0.007207	0.862	6429	tags=47%	list=32%	signal=68%
GO_DENDRITIC_CELL_DIFFERENTIATION	GO_DENDRITIC_CELL_DIFFERENTIATION		33	-0.52097	-1.84696	0	0.00725695	0.865	3634	tags=48%	list=18%	signal=59%
GO_EPITHELIAL_TO_MESENCHYMAL_TRANSITION	GO_EPITHELIAL_TO_MESENCHYMAL_TRANSITION		56	-0.464616	-1.84672	0	0.0072592	0.865	5244	tags=46%	list=26%	signal=62%
GO_REGULATION_OF_NUCLEOCYTOPLASMIC_TRANSPORT	GO_REGULATION_OF_NUCLEOCYTOPLASMIC_TRANSPORT		219	-0.377092	-1.84604	0	0.00728301	0.866	6400	tags=48%	list=32%	signal=69%
GO_REGULATION_OF_OSTEOBLAST_DIFFERENTIATION	GO_REGULATION_OF_OSTEOBLAST_DIFFERENTIATION		112	-0.410959	-1.84584	0	0.00727454	0.867	4989	tags=40%	list=25%	signal=53%
GO_NEGATIVE_REGULATION_OF_LEUKOCYTE_MEDIATED_IMMUNITY	GO_NEGATIVE_REGULATION_OF_LEUKOCYTE_MEDIATED_IMMUNITY		47	-0.484096	-1.8452	0	0.00731633	0.869	4424	tags=47%	list=22%	signal=60%
GO_ACTIVATION_OF_INNATE_IMMUNE_RESPONSE	GO_ACTIVATION_OF_INNATE_IMMUNE_RESPONSE		202	-0.377457	-1.84466	0	0.00732912	0.869	6536	tags=49%	list=32%	signal=72%
GO_REGULATION_OF_IMMUNOGLOBULIN_PRODUCTION	GO_REGULATION_OF_IMMUNOGLOBULIN_PRODUCTION		46	-0.48464	-1.84287	0	0.00745681	0.872	6282	tags=72%	list=31%	signal=104%
GO_CELL_CYCLE_G2_M_PHASE_TRANSITION	GO_CELL_CYCLE_G2_M_PHASE_TRANSITION		132	-0.401016	-1.84228	0	0.00748004	0.876	6134	tags=52%	list=30%	signal=73%
GO_REGULATION_OF_STRESS_ACTIVATED_PROTEIN_KINASE_SIGNALING_CASCADE	GO_REGULATION_OF_STRESS_ACTIVATED_PROTEIN_KINASE_SIGNALING_CASCADE		197	-0.372315	-1.84198	0	0.00748507	0.877	6824	tags=54%	list=34%	signal=80%
GO_REGULATION_OF_RESPONSE_TO_DNA_DAMAGE_STIMULUS	GO_REGULATION_OF_RESPONSE_TO_DNA_DAMAGE_STIMULUS		143	-0.395978	-1.84128	0	0.00753638	0.883	7239	tags=55%	list=36%	signal=84%
GO_NEGATIVE_REGULATION_OF_ADAPTIVE_IMMUNE_RESPONSE	GO_NEGATIVE_REGULATION_OF_ADAPTIVE_IMMUNE_RESPONSE		37	-0.504327	-1.84092	0	0.00754813	0.883	3230	tags=41%	list=16%	signal=48%
GO_REGULATION_OF_CELL_KILLING	GO_REGULATION_OF_CELL_KILLING		62	-0.452698	-1.84044	0	0.00756351	0.885	5182	tags=52%	list=26%	signal=69%
GO_ENDOCARDIAL_CUSHION_DEVELOPMENT	GO_ENDOCARDIAL_CUSHION_DEVELOPMENT		32	-0.521919	-1.8399	0	0.00759285	0.887	4989	tags=47%	list=25%	signal=62%
GO_DNA_CONFORMATION_CHANGE	GO_DNA_CONFORMATION_CHANGE		257	-0.361451	-1.83881	0	0.00766093	0.889	5429	tags=37%	list=27%	signal=50%
GO_DEFENSE_RESPONSE_TO_BACTERIUM	GO_DEFENSE_RESPONSE_TO_BACTERIUM		195	-0.377196	-1.8379	0	0.007711	0.89	7200	tags=51%	list=36%	signal=79%
GO_SKELETAL_MUSCLE_CELL_DIFFERENTIATION	GO_SKELETAL_MUSCLE_CELL_DIFFERENTIATION		53	-0.465818	-1.83756	0.00155763	0.00771191	0.89	5861	tags=49%	list=29%	signal=69%
GO_PROTEIN_TARGETING_TO_MEMBRANE	GO_PROTEIN_TARGETING_TO_MEMBRANE		157	-0.392916	-1.83673	0	0.00776123	0.892	7202	tags=64%	list=36%	signal=98%
GO_DNA_SYNTHESIS_INVOLVED_IN_DNA_REPAIR	GO_DNA_SYNTHESIS_INVOLVED_IN_DNA_REPAIR		71	-0.447525	-1.83463	0	0.00788327	0.9	5620	tags=46%	list=28%	signal=64%
GO_DEFENSE_RESPONSE_TO_OTHER_ORGANISM	GO_DEFENSE_RESPONSE_TO_OTHER_ORGANISM		458	-0.345817	-1.8338	0	0.00792847	0.902	7165	tags=50%	list=35%	signal=75%
GO_REGULATION_OF_VIRAL_GENOME_REPLICATION	GO_REGULATION_OF_VIRAL_GENOME_REPLICATION		75	-0.434333	-1.83296	0	0.00798332	0.906	4817	tags=45%	list=24%	signal=59%
GO_POSITIVE_REGULATION_OF_PROTEIN_LOCALIZATION_TO_NUCLEUS	GO_POSITIVE_REGULATION_OF_PROTEIN_LOCALIZATION_TO_NUCLEUS		128	-0.396782	-1.83281	0	0.0079869	0.906	6429	tags=48%	list=32%	signal=70%
GO_POSITIVE_REGULATION_OF_MITOTIC_NUCLEAR_DIVISION	GO_POSITIVE_REGULATION_OF_MITOTIC_NUCLEAR_DIVISION		51	-0.471451	-1.83196	0	0.00806206	0.909	3351	tags=37%	list=17%	signal=45%
GO_CELLULAR_RESPONSE_TO_INTERLEUKIN_4	GO_CELLULAR_RESPONSE_TO_INTERLEUKIN_4		26	-0.558558	-1.83083	0.00163132	0.00813999	0.912	3623	tags=54%	list=18%	signal=65%
GO_REGULATION_OF_SMALL_GTPASE_MEDIATED_SIGNAL_TRANSDUCTION	GO_REGULATION_OF_SMALL_GTPASE_MEDIATED_SIGNAL_TRANSDUCTION		271	-0.362932	-1.83053	0	0.00812598	0.912	4307	tags=36%	list=21%	signal=45%
GO_REGULATION_OF_T_CELL_CYTOKINE_PRODUCTION	GO_REGULATION_OF_T_CELL_CYTOKINE_PRODUCTION		22	-0.582351	-1.82834	0.00337838	0.00829502	0.913	4792	tags=50%	list=24%	signal=65%
GO_INTRINSIC_APOPTOTIC_SIGNALING_PATHWAY_IN_RESPONSE_TO_DNA_DAMAGE_BY_P53_CLASS_MEDIATOR	GO_INTRINSIC_APOPTOTIC_SIGNALING_PATHWAY_IN_RESPONSE_TO_DNA_DAMAGE_BY_P53_CLASS_MEDIATOR		29	-0.530928	-1.82826	0.00160514	0.00828734	0.913	4597	tags=59%	list=23%	signal=76%
GO_MAMMARY_GLAND_DUCT_MORPHOGENESIS	GO_MAMMARY_GLAND_DUCT_MORPHOGENESIS		28	-0.532	-1.82826	0.00328407	0.00826297	0.913	6861	tags=57%	list=34%	signal=86%
GO_REGULATION_OF_INTERFERON_BETA_PRODUCTION	GO_REGULATION_OF_INTERFERON_BETA_PRODUCTION		44	-0.486069	-1.82707	0	0.00834267	0.914	6791	tags=61%	list=33%	signal=92%
GO_REGULATION_OF_PROTEIN_IMPORT	GO_REGULATION_OF_PROTEIN_IMPORT		182	-0.375515	-1.82379	0	0.00859337	0.919	6400	tags=47%	list=32%	signal=68%
GO_PEPTIDYL_LYSINE_METHYLATION	GO_PEPTIDYL_LYSINE_METHYLATION		69	-0.445613	-1.8237	0	0.00857162	0.919	4939	tags=48%	list=24%	signal=63%
GO_POSITIVE_REGULATION_OF_LYMPHOCYTE_MIGRATION	GO_POSITIVE_REGULATION_OF_LYMPHOCYTE_MIGRATION		26	-0.542747	-1.82342	0	0.00857309	0.92	3867	tags=50%	list=19%	signal=62%
GO_REGULATION_OF_T_HELPER_1_TYPE_IMMUNE_RESPONSE	GO_REGULATION_OF_T_HELPER_1_TYPE_IMMUNE_RESPONSE		22	-0.553778	-1.82153	0.00177305	0.00875786	0.927	6482	tags=68%	list=32%	signal=100%
GO_FIBRIL_ORGANIZATION	GO_FIBRIL_ORGANIZATION		18	-0.609145	-1.82145	0.00679117	0.00873255	0.927	4374	tags=67%	list=22%	signal=85%
GO_ACTIN_CYTOSKELETON_REORGANIZATION	GO_ACTIN_CYTOSKELETON_REORGANIZATION		55	-0.460879	-1.8207	0.00159744	0.00879669	0.928	3141	tags=38%	list=15%	signal=45%
GO_DNA_REPLICATION_INDEPENDENT_NUCLEOSOME_ORGANIZATION	GO_DNA_REPLICATION_INDEPENDENT_NUCLEOSOME_ORGANIZATION		50	-0.476	-1.82053	0	0.00877796	0.928	4097	tags=38%	list=20%	signal=48%
GO_I_KAPPAB_KINASE_NF_KAPPAB_SIGNALING	GO_I_KAPPAB_KINASE_NF_KAPPAB_SIGNALING		70	-0.435452	-1.82034	0	0.00877559	0.928	7560	tags=70%	list=37%	signal=111%
GO_POSITIVE_REGULATION_OF_STEM_CELL_DIFFERENTIATION	GO_POSITIVE_REGULATION_OF_STEM_CELL_DIFFERENTIATION		50	-0.464458	-1.82008	0	0.00876691	0.928	5692	tags=58%	list=28%	signal=80%
GO_NEGATIVE_REGULATION_OF_CELL_CYCLE	GO_NEGATIVE_REGULATION_OF_CELL_CYCLE		426	-0.343029	-1.81931	0	0.00879726	0.929	6294	tags=45%	list=31%	signal=63%
GO_MITOTIC_G2_M_TRANSITION_CHECKPOINT	GO_MITOTIC_G2_M_TRANSITION_CHECKPOINT		19	-0.588333	-1.81867	0.00671141	0.0088631	0.932	4565	tags=58%	list=23%	signal=75%
GO_REGULATION_OF_EPIDERMAL_CELL_DIFFERENTIATION	GO_REGULATION_OF_EPIDERMAL_CELL_DIFFERENTIATION		44	-0.481075	-1.81749	0.00784929	0.00896064	0.933	6474	tags=57%	list=32%	signal=83%
GO_NEGATIVE_REGULATION_OF_VIRAL_GENOME_REPLICATION	GO_NEGATIVE_REGULATION_OF_VIRAL_GENOME_REPLICATION		49	-0.465623	-1.81729	0	0.00894499	0.933	4817	tags=49%	list=24%	signal=64%
GO_CENTROSOME_DUPLICATION	GO_CENTROSOME_DUPLICATION		31	-0.522085	-1.81612	0.00309598	0.00904237	0.933	6991	tags=68%	list=34%	signal=103%
GO_REGULATION_OF_INFLAMMATORY_RESPONSE	GO_REGULATION_OF_INFLAMMATORY_RESPONSE		290	-0.355954	-1.81457	0	0.00920619	0.938	3477	tags=33%	list=17%	signal=39%
GO_RESPONSE_TO_NERVE_GROWTH_FACTOR	GO_RESPONSE_TO_NERVE_GROWTH_FACTOR		37	-0.508249	-1.81431	0.00157233	0.00921892	0.939	5480	tags=54%	list=27%	signal=74%
GO_REGULATION_OF_DNA_DAMAGE_RESPONSE_SIGNAL_TRANSDUCTION_BY_P53_CLASS_MEDIATOR	GO_REGULATION_OF_DNA_DAMAGE_RESPONSE_SIGNAL_TRANSDUCTION_BY_P53_CLASS_MEDIATOR		28	-0.536073	-1.81416	0.00311042	0.00921868	0.94	7239	tags=79%	list=36%	signal=122%
GO_TISSUE_MIGRATION	GO_TISSUE_MIGRATION		82	-0.424071	-1.81235	0	0.00941934	0.943	6618	tags=55%	list=33%	signal=81%
GO_POST_ANAL_TAIL_MORPHOGENESIS	GO_POST_ANAL_TAIL_MORPHOGENESIS		18	-0.604508	-1.81182	0	0.00943443	0.945	7311	tags=78%	list=36%	signal=122%
GO_NEGATIVE_REGULATION_OF_CELL_DIVISION	GO_NEGATIVE_REGULATION_OF_CELL_DIVISION		60	-0.441893	-1.8093	0.00154799	0.00966766	0.948	4837	tags=43%	list=24%	signal=57%
GO_POSITIVE_REGULATION_OF_EPITHELIAL_TO_MESENCHYMAL_TRANSITION	GO_POSITIVE_REGULATION_OF_EPITHELIAL_TO_MESENCHYMAL_TRANSITION		34	-0.50166	-1.80861	0.00159236	0.00972335	0.949	5474	tags=62%	list=27%	signal=84%
GO_MULTI_ORGANISM_LOCALIZATION	GO_MULTI_ORGANISM_LOCALIZATION		67	-0.439144	-1.80789	0.00152672	0.0098008	0.951	6783	tags=61%	list=33%	signal=92%
GO_NEGATIVE_REGULATION_OF_DNA_REPLICATION	GO_NEGATIVE_REGULATION_OF_DNA_REPLICATION		52	-0.456821	-1.80679	0.00314961	0.00988039	0.954	5244	tags=48%	list=26%	signal=65%
GO_NEGATIVE_REGULATION_OF_CD4_POSITIVE_ALPHA_BETA_T_CELL_ACTIVATION	GO_NEGATIVE_REGULATION_OF_CD4_POSITIVE_ALPHA_BETA_T_CELL_ACTIVATION		15	-0.634989	-1.80678	0.00170358	0.0098565	0.955	4774	tags=67%	list=24%	signal=87%
GO_REGULATION_OF_STEM_CELL_PROLIFERATION	GO_REGULATION_OF_STEM_CELL_PROLIFERATION		88	-0.417975	-1.80613	0	0.00990159	0.956	6477	tags=55%	list=32%	signal=80%
GO_POSITIVE_REGULATION_OF_NUCLEAR_DIVISION	GO_POSITIVE_REGULATION_OF_NUCLEAR_DIVISION		62	-0.44915	-1.80587	0	0.00989953	0.957	3752	tags=37%	list=19%	signal=45%
GO_POSITIVE_REGULATION_OF_NEUTROPHIL_MIGRATION	GO_POSITIVE_REGULATION_OF_NEUTROPHIL_MIGRATION		27	-0.534941	-1.80555	0.00660066	0.00992216	0.959	6231	tags=74%	list=31%	signal=107%
GO_NEGATIVE_REGULATION_OF_B_CELL_ACTIVATION	GO_NEGATIVE_REGULATION_OF_B_CELL_ACTIVATION		30	-0.522772	-1.8045	0.00162075	0.00997578	0.962	4914	tags=60%	list=24%	signal=79%
GO_NEGATIVE_REGULATION_OF_INTERLEUKIN_12_PRODUCTION	GO_NEGATIVE_REGULATION_OF_INTERLEUKIN_12_PRODUCTION		15	-0.617508	-1.80349	0.00165289	0.0100813	0.962	5804	tags=80%	list=29%	signal=112%
GO_NUCLEAR_ENVELOPE_REASSEMBLY	GO_NUCLEAR_ENVELOPE_REASSEMBLY		17	-0.599401	-1.80342	0.00511945	0.0100633	0.962	2966	tags=47%	list=15%	signal=55%
GO_REGULATION_OF_SISTER_CHROMATID_COHESION	GO_REGULATION_OF_SISTER_CHROMATID_COHESION		17	-0.605071	-1.80282	0	0.0100792	0.964	3319	tags=53%	list=16%	signal=63%
GO_ENDOCARDIAL_CUSHION_FORMATION	GO_ENDOCARDIAL_CUSHION_FORMATION		15	-0.625393	-1.80225	0.00520833	0.0101197	0.966	4904	tags=60%	list=24%	signal=79%
GO_REGULATION_OF_INNATE_IMMUNE_RESPONSE	GO_REGULATION_OF_INNATE_IMMUNE_RESPONSE		351	-0.350317	-1.80178	0	0.010151	0.966	6536	tags=46%	list=32%	signal=67%
GO_DNA_GEOMETRIC_CHANGE	GO_DNA_GEOMETRIC_CHANGE		80	-0.423019	-1.80126	0	0.0101697	0.966	4752	tags=45%	list=23%	signal=59%
GO_POSITIVE_REGULATION_OF_PEPTIDYL_TYROSINE_PHOSPHORYLATION	GO_POSITIVE_REGULATION_OF_PEPTIDYL_TYROSINE_PHOSPHORYLATION		162	-0.377819	-1.8012	0	0.0101549	0.966	6499	tags=52%	list=32%	signal=77%
GO_CHROMATIN_REMODELING	GO_CHROMATIN_REMODELING		146	-0.384619	-1.80113	0	0.010134	0.966	5077	tags=38%	list=25%	signal=51%
GO_NEGATIVE_REGULATION_OF_ORGANELLE_ORGANIZATION	GO_NEGATIVE_REGULATION_OF_ORGANELLE_ORGANIZATION		384	-0.346262	-1.80097	0	0.0101314	0.966	5194	tags=41%	list=26%	signal=54%
GO_POSITIVE_REGULATION_OF_NIK_NF_KAPPAB_SIGNALING	GO_POSITIVE_REGULATION_OF_NIK_NF_KAPPAB_SIGNALING		29	-0.518246	-1.79944	0.00676819	0.0102374	0.968	5605	tags=55%	list=28%	signal=76%
GO_FC_RECEPTOR_SIGNALING_PATHWAY	GO_FC_RECEPTOR_SIGNALING_PATHWAY		183	-0.369602	-1.79864	0	0.0103009	0.968	5153	tags=40%	list=25%	signal=54%
GO_REGULATION_OF_FIBROBLAST_PROLIFERATION	GO_REGULATION_OF_FIBROBLAST_PROLIFERATION		80	-0.420615	-1.79855	0	0.0102948	0.968	7710	tags=59%	list=38%	signal=94%
GO_OOCYTE_MATURATION	GO_OOCYTE_MATURATION		18	-0.594902	-1.79851	0.00488599	0.0102739	0.968	5637	tags=61%	list=28%	signal=85%
GO_RESPONSE_TO_RADIATION	GO_RESPONSE_TO_RADIATION		406	-0.344187	-1.79764	0	0.0103668	0.969	5753	tags=41%	list=28%	signal=56%
GO_EMBRYONIC_HINDLIMB_MORPHOGENESIS	GO_EMBRYONIC_HINDLIMB_MORPHOGENESIS		29	-0.531456	-1.79436	0.00161031	0.0107397	0.971	5147	tags=52%	list=25%	signal=69%
GO_POSITIVE_REGULATION_OF_ACUTE_INFLAMMATORY_RESPONSE	GO_POSITIVE_REGULATION_OF_ACUTE_INFLAMMATORY_RESPONSE		28	-0.529715	-1.79435	0.00157978	0.0107118	0.971	4814	tags=64%	list=24%	signal=84%
GO_REGULATION_OF_CYTOKINE_PRODUCTION_INVOLVED_IN_IMMUNE_RESPONSE	GO_REGULATION_OF_CYTOKINE_PRODUCTION_INVOLVED_IN_IMMUNE_RESPONSE		57	-0.454887	-1.79415	0	0.010705	0.971	4792	tags=46%	list=24%	signal=60%
GO_POSITIVE_REGULATION_OF_INTERLEUKIN_12_PRODUCTION	GO_POSITIVE_REGULATION_OF_INTERLEUKIN_12_PRODUCTION		33	-0.497251	-1.79386	0.00330579	0.010698	0.971	6346	tags=64%	list=31%	signal=92%
GO_BODY_MORPHOGENESIS	GO_BODY_MORPHOGENESIS		44	-0.473266	-1.79363	0.00153139	0.0106941	0.971	5244	tags=52%	list=26%	signal=70%
GO_NEGATIVE_REGULATION_OF_STEM_CELL_PROLIFERATION	GO_NEGATIVE_REGULATION_OF_STEM_CELL_PROLIFERATION		17	-0.607438	-1.79355	0.00168067	0.0106784	0.971	5761	tags=65%	list=28%	signal=90%
GO_REGULATION_OF_CARTILAGE_DEVELOPMENT	GO_REGULATION_OF_CARTILAGE_DEVELOPMENT		62	-0.438129	-1.79354	0	0.0106569	0.972	6952	tags=61%	list=34%	signal=93%
GO_MYELOID_CELL_DIFFERENTIATION	GO_MYELOID_CELL_DIFFERENTIATION		187	-0.372261	-1.7921	0	0.0107967	0.974	6464	tags=55%	list=32%	signal=79%
GO_B_CELL_RECEPTOR_SIGNALING_PATHWAY	GO_B_CELL_RECEPTOR_SIGNALING_PATHWAY		34	-0.503968	-1.79121	0	0.0108799	0.976	5272	tags=62%	list=26%	signal=83%
GO_RESPONSE_TO_INTERLEUKIN_1	GO_RESPONSE_TO_INTERLEUKIN_1		114	-0.397444	-1.79081	0	0.0109192	0.977	5458	tags=46%	list=27%	signal=62%
GO_NEGATIVE_REGULATION_OF_HISTONE_METHYLATION	GO_NEGATIVE_REGULATION_OF_HISTONE_METHYLATION		16	-0.612837	-1.79074	0.00173913	0.0108944	0.977	3947	tags=50%	list=19%	signal=62%
GO_CYTOKINE_PRODUCTION	GO_CYTOKINE_PRODUCTION		119	-0.393779	-1.7906	0	0.0108784	0.977	5686	tags=48%	list=28%	signal=66%
GO_POSITIVE_REGULATION_OF_FIBROBLAST_PROLIFERATION	GO_POSITIVE_REGULATION_OF_FIBROBLAST_PROLIFERATION		52	-0.451566	-1.78773	0.00299401	0.0111832	0.982	7263	tags=60%	list=36%	signal=93%
GO_INTEGRIN_MEDIATED_SIGNALING_PATHWAY	GO_INTEGRIN_MEDIATED_SIGNALING_PATHWAY		82	-0.412446	-1.7859	0.00153846	0.0114056	0.982	4034	tags=39%	list=20%	signal=49%
GO_RIBONUCLEOPROTEIN_COMPLEX_BIOGENESIS	GO_RIBONUCLEOPROTEIN_COMPLEX_BIOGENESIS		415	-0.34029	-1.78389	0	0.0116617	0.983	6847	tags=50%	list=34%	signal=73%
GO_NEGATIVE_REGULATION_OF_ALPHA_BETA_T_CELL_ACTIVATION	GO_NEGATIVE_REGULATION_OF_ALPHA_BETA_T_CELL_ACTIVATION		23	-0.542096	-1.78385	0.00335008	0.0116325	0.983	4774	tags=57%	list=24%	signal=74%
GO_REGULATION_OF_INTERLEUKIN_10_PRODUCTION	GO_REGULATION_OF_INTERLEUKIN_10_PRODUCTION		44	-0.479082	-1.78323	0	0.0117062	0.985	4881	tags=55%	list=24%	signal=72%
GO_REGULATION_OF_SPINDLE_ORGANIZATION	GO_REGULATION_OF_SPINDLE_ORGANIZATION		18	-0.596642	-1.78289	0.00175439	0.0117057	0.985	3219	tags=50%	list=16%	signal=59%
GO_REGULATION_OF_NEUTROPHIL_CHEMOTAXIS	GO_REGULATION_OF_NEUTROPHIL_CHEMOTAXIS		27	-0.525156	-1.78158	0.00485437	0.0118444	0.986	6231	tags=74%	list=31%	signal=107%
GO_NUCLEAR_ENVELOPE_ORGANIZATION	GO_NUCLEAR_ENVELOPE_ORGANIZATION		79	-0.424439	-1.78102	0	0.0118888	0.986	6159	tags=49%	list=30%	signal=71%
GO_REGULATION_OF_SEQUENCE_SPECIFIC_DNA_BINDING_TRANSCRIPTION_FACTOR_ACTIVITY	GO_REGULATION_OF_SEQUENCE_SPECIFIC_DNA_BINDING_TRANSCRIPTION_FACTOR_ACTIVITY		358	-0.343747	-1.77945	0	0.0120633	0.987	6294	tags=46%	list=31%	signal=65%
GO_DOUBLE_STRAND_BREAK_REPAIR	GO_DOUBLE_STRAND_BREAK_REPAIR		153	-0.381161	-1.77894	0	0.0121012	0.987	4221	tags=35%	list=21%	signal=43%
GO_REGULATION_OF_ANTIGEN_PROCESSING_AND_PRESENTATION	GO_REGULATION_OF_ANTIGEN_PROCESSING_AND_PRESENTATION		23	-0.548486	-1.77891	0.00336134	0.0120714	0.987	2855	tags=48%	list=14%	signal=56%
GO_REGULATION_OF_CHROMATIN_SILENCING	GO_REGULATION_OF_CHROMATIN_SILENCING		21	-0.57348	-1.77814	0	0.012126	0.987	4288	tags=62%	list=21%	signal=78%
GO_REGULATION_OF_TELOMERASE_ACTIVITY	GO_REGULATION_OF_TELOMERASE_ACTIVITY		40	-0.47422	-1.77685	0.00160256	0.0122534	0.988	4281	tags=38%	list=21%	signal=47%
GO_BONE_MORPHOGENESIS	GO_BONE_MORPHOGENESIS		79	-0.412884	-1.77643	0.00156006	0.0122712	0.988	5244	tags=47%	list=26%	signal=63%
GO_REGULATION_OF_ACTIVATED_T_CELL_PROLIFERATION	GO_REGULATION_OF_ACTIVATED_T_CELL_PROLIFERATION		40	-0.484884	-1.77562	0.0015949	0.0123473	0.988	4863	tags=52%	list=24%	signal=69%
GO_PROTEIN_DEALKYLATION	GO_PROTEIN_DEALKYLATION		29	-0.518161	-1.77518	0.00154083	0.0123562	0.988	6423	tags=66%	list=32%	signal=96%
GO_REGULATION_OF_CELL_CYCLE_ARREST	GO_REGULATION_OF_CELL_CYCLE_ARREST		107	-0.400021	-1.77506	0	0.0123345	0.988	4485	tags=42%	list=22%	signal=54%
GO_REGULATION_OF_DNA_RECOMBINATION	GO_REGULATION_OF_DNA_RECOMBINATION		58	-0.442355	-1.77431	0	0.0124043	0.988	6661	tags=57%	list=33%	signal=84%
GO_ESTABLISHMENT_OR_MAINTENANCE_OF_CELL_POLARITY	GO_ESTABLISHMENT_OR_MAINTENANCE_OF_CELL_POLARITY		140	-0.378686	-1.77274	0	0.0126286	0.989	6718	tags=48%	list=33%	signal=71%
GO_NUCLEAR_TRANSCRIBED_MRNA_POLY_A_TAIL_SHORTENING	GO_NUCLEAR_TRANSCRIBED_MRNA_POLY_A_TAIL_SHORTENING		25	-0.531648	-1.76876	0.00323625	0.0131136	0.99	4292	tags=44%	list=21%	signal=56%
GO_INTRINSIC_APOPTOTIC_SIGNALING_PATHWAY_IN_RESPONSE_TO_DNA_DAMAGE	GO_INTRINSIC_APOPTOTIC_SIGNALING_PATHWAY_IN_RESPONSE_TO_DNA_DAMAGE		70	-0.423769	-1.76774	0.00301205	0.0132364	0.99	4761	tags=47%	list=23%	signal=61%
GO_NEGATIVE_REGULATION_OF_VIRAL_PROCESS	GO_NEGATIVE_REGULATION_OF_VIRAL_PROCESS		88	-0.412687	-1.76526	0	0.0135365	0.992	6446	tags=57%	list=32%	signal=83%
GO_TRNA_TRANSPORT	GO_TRNA_TRANSPORT		34	-0.490951	-1.76511	0.00307692	0.0135288	0.992	6105	tags=56%	list=30%	signal=80%
GO_POSITIVE_REGULATION_OF_STAT_CASCADE	GO_POSITIVE_REGULATION_OF_STAT_CASCADE		73	-0.422302	-1.76474	0	0.0135455	0.992	6474	tags=56%	list=32%	signal=82%
GO_REGULATION_OF_NFAT_PROTEIN_IMPORT_INTO_NUCLEUS	GO_REGULATION_OF_NFAT_PROTEIN_IMPORT_INTO_NUCLEUS		17	-0.594009	-1.76473	0.010084	0.0135133	0.992	4119	tags=53%	list=20%	signal=66%
GO_POSITIVE_REGULATION_OF_HISTONE_H3_K4_METHYLATION	GO_POSITIVE_REGULATION_OF_HISTONE_H3_K4_METHYLATION		16	-0.598647	-1.7646	0.00328407	0.0135138	0.992	2093	tags=38%	list=10%	signal=42%
GO_NEGATIVE_REGULATION_OF_TRANSCRIPTION_FACTOR_IMPORT_INTO_NUCLEUS	GO_NEGATIVE_REGULATION_OF_TRANSCRIPTION_FACTOR_IMPORT_INTO_NUCLEUS		38	-0.482264	-1.7645	0.00158479	0.0134899	0.992	4568	tags=37%	list=23%	signal=47%
GO_DNA_REPAIR	GO_DNA_REPAIR		461	-0.330977	-1.76261	0	0.0137314	0.993	5536	tags=38%	list=27%	signal=51%
GO_POSITIVE_REGULATION_OF_RESPONSE_TO_EXTERNAL_STIMULUS	GO_POSITIVE_REGULATION_OF_RESPONSE_TO_EXTERNAL_STIMULUS		294	-0.345144	-1.76196	0	0.0137827	0.993	4135	tags=35%	list=20%	signal=44%
GO_LEUKOCYTE_MEDIATED_CYTOTOXICITY	GO_LEUKOCYTE_MEDIATED_CYTOTOXICITY		33	-0.496774	-1.76169	0.00318471	0.013788	0.993	4424	tags=45%	list=22%	signal=58%
GO_REGULATION_OF_VASCULAR_ENDOTHELIAL_GROWTH_FACTOR_PRODUCTION	GO_REGULATION_OF_VASCULAR_ENDOTHELIAL_GROWTH_FACTOR_PRODUCTION		31	-0.50084	-1.76143	0.00652529	0.0137984	0.993	5867	tags=55%	list=29%	signal=77%
GO_REGULATION_OF_INTERLEUKIN_6_BIOSYNTHETIC_PROCESS	GO_REGULATION_OF_INTERLEUKIN_6_BIOSYNTHETIC_PROCESS		16	-0.607646	-1.76057	0.00673401	0.0138677	0.993	5499	tags=63%	list=27%	signal=86%
GO_MICROTUBULE_POLYMERIZATION	GO_MICROTUBULE_POLYMERIZATION		27	-0.525014	-1.76026	0.00163399	0.0138753	0.993	3689	tags=48%	list=18%	signal=59%
GO_REGULATION_OF_CELL_SUBSTRATE_ADHESION	GO_REGULATION_OF_CELL_SUBSTRATE_ADHESION		171	-0.369493	-1.75963	0	0.0139575	0.993	4224	tags=37%	list=21%	signal=47%
GO_LIPOPOLYSACCHARIDE_MEDIATED_SIGNALING_PATHWAY	GO_LIPOPOLYSACCHARIDE_MEDIATED_SIGNALING_PATHWAY		31	-0.509679	-1.75963	0.00158983	0.013925	0.993	6853	tags=68%	list=34%	signal=102%
GO_REGULATION_OF_MEMBRANE_DEPOLARIZATION	GO_REGULATION_OF_MEMBRANE_DEPOLARIZATION		41	-0.472227	-1.75883	0.00314961	0.0140015	0.993	3978	tags=44%	list=20%	signal=55%
GO_PHARYNGEAL_SYSTEM_DEVELOPMENT	GO_PHARYNGEAL_SYSTEM_DEVELOPMENT		18	-0.576548	-1.75675	0.00517241	0.0143422	0.994	4619	tags=44%	list=23%	signal=58%
GO_REGULATION_OF_MAST_CELL_ACTIVATION_INVOLVED_IN_IMMUNE_RESPONSE	GO_REGULATION_OF_MAST_CELL_ACTIVATION_INVOLVED_IN_IMMUNE_RESPONSE		31	-0.512672	-1.75648	0	0.0143407	0.995	3473	tags=48%	list=17%	signal=58%
GO_POSITIVE_REGULATION_OF_DNA_REPLICATION	GO_POSITIVE_REGULATION_OF_DNA_REPLICATION		85	-0.410127	-1.75642	0.00149925	0.0143181	0.995	5194	tags=41%	list=26%	signal=55%
GO_POSITIVE_REGULATION_OF_TELOMERE_CAPPING	GO_POSITIVE_REGULATION_OF_TELOMERE_CAPPING		16	-0.583867	-1.75607	0.0083612	0.0143404	0.995	4238	tags=44%	list=21%	signal=55%
GO_REGULATION_OF_TOLERANCE_INDUCTION	GO_REGULATION_OF_TOLERANCE_INDUCTION		18	-0.579964	-1.75541	0.00683761	0.0144098	0.995	4792	tags=56%	list=24%	signal=73%
GO_EPIDERMIS_DEVELOPMENT	GO_EPIDERMIS_DEVELOPMENT		249	-0.352339	-1.754	0	0.0146315	0.995	3659	tags=29%	list=18%	signal=35%
GO_NUCLEAR_IMPORT	GO_NUCLEAR_IMPORT		128	-0.389339	-1.75384	0	0.0146347	0.995	7379	tags=54%	list=36%	signal=84%
GO_REGULATION_OF_EXIT_FROM_MITOSIS	GO_REGULATION_OF_EXIT_FROM_MITOSIS		16	-0.598683	-1.7537	0.00494234	0.0146169	0.995	3167	tags=44%	list=16%	signal=52%
GO_POSITIVE_REGULATION_OF_PROTEIN_DEACETYLATION	GO_POSITIVE_REGULATION_OF_PROTEIN_DEACETYLATION		18	-0.578131	-1.75304	0.00829187	0.0146776	0.995	5384	tags=61%	list=27%	signal=83%
GO_RNA_LOCALIZATION	GO_RNA_LOCALIZATION		167	-0.367146	-1.75167	0	0.0148544	0.997	6479	tags=46%	list=32%	signal=67%
GO_BRANCHING_INVOLVED_IN_MAMMARY_GLAND_DUCT_MORPHOGENESIS	GO_BRANCHING_INVOLVED_IN_MAMMARY_GLAND_DUCT_MORPHOGENESIS		20	-0.5596	-1.75136	0.00507614	0.0148776	0.997	2119	tags=35%	list=10%	signal=39%
GO_CHONDROITIN_SULFATE_PROTEOGLYCAN_BIOSYNTHETIC_PROCESS	GO_CHONDROITIN_SULFATE_PROTEOGLYCAN_BIOSYNTHETIC_PROCESS		30	-0.50309	-1.75126	0.00160256	0.0148568	0.997	5070	tags=53%	list=25%	signal=71%
GO_DNA_RECOMBINATION	GO_DNA_RECOMBINATION		196	-0.357201	-1.75095	0	0.014898	0.997	5674	tags=44%	list=28%	signal=60%
GO_HEMATOPOIETIC_PROGENITOR_CELL_DIFFERENTIATION	GO_HEMATOPOIETIC_PROGENITOR_CELL_DIFFERENTIATION		97	-0.402892	-1.75042	0.0014771	0.014965	0.997	6927	tags=57%	list=34%	signal=86%
GO_NEGATIVE_REGULATION_OF_DNA_DEPENDENT_DNA_REPLICATION	GO_NEGATIVE_REGULATION_OF_DNA_DEPENDENT_DNA_REPLICATION		16	-0.592327	-1.74934	0.0116861	0.0151063	0.998	5186	tags=63%	list=26%	signal=84%
GO_CHONDROITIN_SULFATE_BIOSYNTHETIC_PROCESS	GO_CHONDROITIN_SULFATE_BIOSYNTHETIC_PROCESS		25	-0.530242	-1.74662	0.00814332	0.0154947	0.998	5070	tags=56%	list=25%	signal=75%
GO_POSITIVE_REGULATION_OF_VASCULAR_ENDOTHELIAL_GROWTH_FACTOR_PRODUCTION	GO_POSITIVE_REGULATION_OF_VASCULAR_ENDOTHELIAL_GROWTH_FACTOR_PRODUCTION		26	-0.534084	-1.74639	0.00162602	0.0154728	0.998	5600	tags=54%	list=28%	signal=74%
GO_POSITIVE_REGULATION_OF_MAPK_CASCADE	GO_POSITIVE_REGULATION_OF_MAPK_CASCADE		466	-0.329079	-1.74595	0	0.0155223	0.998	6127	tags=44%	list=30%	signal=61%
GO_RNA_SPLICING	GO_RNA_SPLICING		335	-0.336862	-1.74473	0	0.0156763	0.999	6483	tags=43%	list=32%	signal=62%
GO_WOUND_HEALING	GO_WOUND_HEALING		465	-0.327163	-1.7445	0	0.0156644	0.999	3778	tags=31%	list=19%	signal=37%
GO_DERMATAN_SULFATE_PROTEOGLYCAN_METABOLIC_PROCESS	GO_DERMATAN_SULFATE_PROTEOGLYCAN_METABOLIC_PROCESS		16	-0.59083	-1.74447	0.00335008	0.0156322	0.999	5070	tags=69%	list=25%	signal=92%
GO_REGULATION_OF_MYOTUBE_DIFFERENTIATION	GO_REGULATION_OF_MYOTUBE_DIFFERENTIATION		55	-0.4441	-1.74153	0	0.0160751	0.999	6382	tags=60%	list=31%	signal=87%
GO_PRODUCTION_OF_MOLECULAR_MEDIATOR_OF_IMMUNE_RESPONSE	GO_PRODUCTION_OF_MOLECULAR_MEDIATOR_OF_IMMUNE_RESPONSE		59	-0.430057	-1.74128	0.00630915	0.0160801	0.999	7457	tags=66%	list=37%	signal=104%
GO_REGULATION_OF_GRANULOCYTE_CHEMOTAXIS	GO_REGULATION_OF_GRANULOCYTE_CHEMOTAXIS		39	-0.476092	-1.74116	0.00155039	0.0160573	0.999	6231	tags=64%	list=31%	signal=92%
GO_ATP_DEPENDENT_CHROMATIN_REMODELING	GO_ATP_DEPENDENT_CHROMATIN_REMODELING		71	-0.427455	-1.74075	0.00151745	0.0160621	0.999	5077	tags=39%	list=25%	signal=52%
GO_REGULATION_OF_TRANSCRIPTION_INVOLVED_IN_G1_S_TRANSITION_OF_MITOTIC_CELL_CYCLE	GO_REGULATION_OF_TRANSCRIPTION_INVOLVED_IN_G1_S_TRANSITION_OF_MITOTIC_CELL_CYCLE		25	-0.525149	-1.74004	0	0.0161878	0.999	3992	tags=56%	list=20%	signal=70%
GO_MRNA_PROCESSING	GO_MRNA_PROCESSING		397	-0.331073	-1.73964	0	0.0162196	0.999	6341	tags=42%	list=31%	signal=60%
GO_CELLULAR_EXTRAVASATION	GO_CELLULAR_EXTRAVASATION		25	-0.528977	-1.73806	0	0.0164465	0.999	6442	tags=64%	list=32%	signal=94%
GO_REGULATION_OF_MUSCLE_CELL_DIFFERENTIATION	GO_REGULATION_OF_MUSCLE_CELL_DIFFERENTIATION		151	-0.370139	-1.7366	0	0.016602	0.999	6861	tags=54%	list=34%	signal=81%
GO_POSITIVE_REGULATION_OF_NF_KAPPAB_IMPORT_INTO_NUCLEUS	GO_POSITIVE_REGULATION_OF_NF_KAPPAB_IMPORT_INTO_NUCLEUS		27	-0.513504	-1.73564	0.00653595	0.0167307	0.999	3867	tags=44%	list=19%	signal=55%
GO_NEGATIVE_REGULATION_OF_LYMPHOCYTE_APOPTOTIC_PROCESS	GO_NEGATIVE_REGULATION_OF_LYMPHOCYTE_APOPTOTIC_PROCESS		27	-0.515685	-1.73524	0.00495868	0.0167813	0.999	5171	tags=59%	list=26%	signal=79%
GO_POSITIVE_REGULATION_OF_I_KAPPAB_KINASE_NF_KAPPAB_SIGNALING	GO_POSITIVE_REGULATION_OF_I_KAPPAB_KINASE_NF_KAPPAB_SIGNALING		179	-0.35859	-1.73505	0	0.0167871	0.999	6429	tags=51%	list=32%	signal=75%
GO_REGULATION_OF_CHONDROCYTE_DIFFERENTIATION	GO_REGULATION_OF_CHONDROCYTE_DIFFERENTIATION		45	-0.45934	-1.73435	0	0.0168644	0.999	5706	tags=56%	list=28%	signal=77%
GO_CENTROMERE_COMPLEX_ASSEMBLY	GO_CENTROMERE_COMPLEX_ASSEMBLY		45	-0.458656	-1.73394	0.00317965	0.0168992	0.999	3286	tags=33%	list=16%	signal=40%
GO_LEUKOCYTE_PROLIFERATION	GO_LEUKOCYTE_PROLIFERATION		88	-0.403552	-1.7339	0	0.0168678	0.999	3867	tags=38%	list=19%	signal=46%
GO_TOLL_LIKE_RECEPTOR_SIGNALING_PATHWAY	GO_TOLL_LIKE_RECEPTOR_SIGNALING_PATHWAY		85	-0.40156	-1.73379	0.00152672	0.0168514	0.999	6504	tags=55%	list=32%	signal=81%
GO_SPROUTING_ANGIOGENESIS	GO_SPROUTING_ANGIOGENESIS		45	-0.461927	-1.73355	0.00326264	0.0168595	0.999	6618	tags=60%	list=33%	signal=89%
GO_REGULATION_OF_NF_KAPPAB_IMPORT_INTO_NUCLEUS	GO_REGULATION_OF_NF_KAPPAB_IMPORT_INTO_NUCLEUS		48	-0.446603	-1.73349	0.00158228	0.016826	0.999	4988	tags=42%	list=25%	signal=55%
GO_STEM_CELL_PROLIFERATION	GO_STEM_CELL_PROLIFERATION		59	-0.433732	-1.73331	0.00303951	0.0168171	0.999	6805	tags=58%	list=34%	signal=86%
GO_SMOOTH_MUSCLE_CELL_DIFFERENTIATION	GO_SMOOTH_MUSCLE_CELL_DIFFERENTIATION		30	-0.493642	-1.73222	0.00488599	0.0169366	0.999	2718	tags=37%	list=13%	signal=42%
GO_NEGATIVE_REGULATION_OF_TYPE_I_INTERFERON_PRODUCTION	GO_NEGATIVE_REGULATION_OF_TYPE_I_INTERFERON_PRODUCTION		39	-0.476428	-1.731	0.00331675	0.0170754	0.999	6791	tags=62%	list=33%	signal=92%
GO_ADAPTIVE_IMMUNE_RESPONSE_BASED_ON_SOMATIC_RECOMBINATION_OF_IMMUNE_RECEPTORS_BUILT_FROM_IMMUNOGLOBULIN_SUPERFAMILY_DOMAINS	GO_ADAPTIVE_IMMUNE_RESPONSE_BASED_ON_SOMATIC_RECOMBINATION_OF_IMMUNE_RECEPTORS_BUILT_FROM_IMMUNOGLOBULIN_SUPERFAMILY_DOMAINS		121	-0.380206	-1.73015	0.00141243	0.0171532	0.999	7429	tags=59%	list=37%	signal=92%
GO_ENDOCYTOSIS	GO_ENDOCYTOSIS		476	-0.32369	-1.72671	0	0.0177294	1	4857	tags=35%	list=24%	signal=45%
GO_TELOMERE_MAINTENANCE_VIA_TELOMERE_LENGTHENING	GO_TELOMERE_MAINTENANCE_VIA_TELOMERE_LENGTHENING		25	-0.523374	-1.72483	0.00473934	0.0180412	1	4674	tags=44%	list=23%	signal=57%
GO_REGULATION_OF_LEUKOCYTE_DEGRANULATION	GO_REGULATION_OF_LEUKOCYTE_DEGRANULATION		41	-0.469697	-1.72446	0.00155763	0.0180779	1	3473	tags=46%	list=17%	signal=56%
GO_REGULATION_OF_INTERLEUKIN_8_SECRETION	GO_REGULATION_OF_INTERLEUKIN_8_SECRETION		19	-0.558886	-1.72314	0.00676819	0.0182991	1	3111	tags=53%	list=15%	signal=62%
GO_POSITIVE_REGULATION_OF_HISTONE_METHYLATION	GO_POSITIVE_REGULATION_OF_HISTONE_METHYLATION		32	-0.491505	-1.72314	0.00684931	0.0182608	1	6737	tags=56%	list=33%	signal=84%
GO_REGULATION_OF_NEUTROPHIL_MIGRATION	GO_REGULATION_OF_NEUTROPHIL_MIGRATION		32	-0.494577	-1.72298	0.00320513	0.0182611	1	6231	tags=69%	list=31%	signal=99%
GO_REGULATION_OF_PROTEIN_SERINE_THREONINE_KINASE_ACTIVITY	GO_REGULATION_OF_PROTEIN_SERINE_THREONINE_KINASE_ACTIVITY		466	-0.325202	-1.72257	0	0.0182827	1	6665	tags=47%	list=33%	signal=68%
GO_POSITIVE_REGULATION_OF_KINASE_ACTIVITY	GO_POSITIVE_REGULATION_OF_KINASE_ACTIVITY		479	-0.323574	-1.72161	0	0.0184182	1	5649	tags=40%	list=28%	signal=54%
GO_REGULATION_OF_MAP_KINASE_ACTIVITY	GO_REGULATION_OF_MAP_KINASE_ACTIVITY		318	-0.337016	-1.72139	0	0.0184207	1	5649	tags=42%	list=28%	signal=57%
GO_REGULATION_OF_HISTONE_H3_K9_METHYLATION	GO_REGULATION_OF_HISTONE_H3_K9_METHYLATION		17	-0.56925	-1.72027	0.00996678	0.0186049	1	4649	tags=53%	list=23%	signal=69%
GO_SPINDLE_LOCALIZATION	GO_SPINDLE_LOCALIZATION		38	-0.480996	-1.71899	0.00483871	0.0188248	1	4666	tags=50%	list=23%	signal=65%
GO_RESPONSE_TO_ISOQUINOLINE_ALKALOID	GO_RESPONSE_TO_ISOQUINOLINE_ALKALOID		30	-0.492803	-1.71886	0.00823723	0.0188001	1	3912	tags=47%	list=19%	signal=58%
GO_NEGATIVE_REGULATION_OF_CELL_SUBSTRATE_ADHESION	GO_NEGATIVE_REGULATION_OF_CELL_SUBSTRATE_ADHESION		53	-0.432448	-1.71883	0.00621118	0.0187638	1	3446	tags=36%	list=17%	signal=43%
GO_WNT_SIGNALING_PATHWAY	GO_WNT_SIGNALING_PATHWAY		350	-0.330966	-1.71826	0	0.0188216	1	6612	tags=46%	list=33%	signal=67%
GO_REGULATION_OF_SMOOTH_MUSCLE_CELL_PROLIFERATION	GO_REGULATION_OF_SMOOTH_MUSCLE_CELL_PROLIFERATION		98	-0.387004	-1.71768	0.00145985	0.0189145	1	5591	tags=45%	list=28%	signal=62%
GO_RESPONSE_TO_INTERLEUKIN_4	GO_RESPONSE_TO_INTERLEUKIN_4		31	-0.491288	-1.71767	0.0032	0.0188805	1	4269	tags=48%	list=21%	signal=61%
GO_REGULATION_OF_LEUKOCYTE_MEDIATED_CYTOTOXICITY	GO_REGULATION_OF_LEUKOCYTE_MEDIATED_CYTOTOXICITY		52	-0.443076	-1.71666	0.00630915	0.0190057	1	6346	tags=58%	list=31%	signal=84%
GO_EPIBOLY	GO_EPIBOLY		23	-0.526165	-1.71641	0.00831947	0.0190158	1	4854	tags=52%	list=24%	signal=69%
GO_RESPONSE_TO_GAMMA_RADIATION	GO_RESPONSE_TO_GAMMA_RADIATION		50	-0.438967	-1.71602	0.00308166	0.0190538	1	7165	tags=60%	list=35%	signal=93%
GO_REGULATION_OF_T_CELL_MEDIATED_CYTOTOXICITY	GO_REGULATION_OF_T_CELL_MEDIATED_CYTOTOXICITY		23	-0.530315	-1.716	0.00796178	0.0190175	1	6346	tags=70%	list=31%	signal=101%
GO_NEGATIVE_REGULATION_OF_LYMPHOCYTE_MEDIATED_IMMUNITY	GO_NEGATIVE_REGULATION_OF_LYMPHOCYTE_MEDIATED_IMMUNITY		36	-0.482122	-1.71526	0.0031746	0.0190758	1	4424	tags=47%	list=22%	signal=60%
GO_NEGATIVE_REGULATION_OF_LEUKOCYTE_APOPTOTIC_PROCESS	GO_NEGATIVE_REGULATION_OF_LEUKOCYTE_APOPTOTIC_PROCESS		43	-0.459227	-1.7127	0.00155763	0.0195112	1	2830	tags=42%	list=14%	signal=49%
GO_APPENDAGE_DEVELOPMENT	GO_APPENDAGE_DEVELOPMENT		168	-0.358599	-1.71223	0	0.0195781	1	3979	tags=31%	list=20%	signal=38%
GO_SPLEEN_DEVELOPMENT	GO_SPLEEN_DEVELOPMENT		38	-0.468275	-1.71176	0	0.0196307	1	7749	tags=66%	list=38%	signal=106%
GO_PROTEIN_AUTOPHOSPHORYLATION	GO_PROTEIN_AUTOPHOSPHORYLATION		190	-0.352675	-1.71142	0	0.0196579	1	6429	tags=47%	list=32%	signal=68%
GO_TRABECULA_MORPHOGENESIS	GO_TRABECULA_MORPHOGENESIS		39	-0.466319	-1.71138	0.00311042	0.0196253	1	5196	tags=54%	list=26%	signal=72%
GO_OSSIFICATION	GO_OSSIFICATION		248	-0.342834	-1.71128	0	0.0196136	1	5744	tags=44%	list=28%	signal=61%
GO_SKELETAL_MUSCLE_ORGAN_DEVELOPMENT	GO_SKELETAL_MUSCLE_ORGAN_DEVELOPMENT		137	-0.370124	-1.7112	0.00138122	0.0195859	1	6402	tags=50%	list=32%	signal=72%
GO_CARDIAC_EPITHELIAL_TO_MESENCHYMAL_TRANSITION	GO_CARDIAC_EPITHELIAL_TO_MESENCHYMAL_TRANSITION		24	-0.529476	-1.7107	0.0096	0.0196408	1	4989	tags=50%	list=25%	signal=66%
GO_RIBOSOME_BIOGENESIS	GO_RIBOSOME_BIOGENESIS		295	-0.335156	-1.71059	0	0.0196176	1	6844	tags=52%	list=34%	signal=78%
GO_REGULATION_OF_CALCIUM_ION_TRANSPORT	GO_REGULATION_OF_CALCIUM_ION_TRANSPORT		208	-0.344982	-1.71042	0	0.0196037	1	4883	tags=39%	list=24%	signal=51%
GO_REGULATION_OF_CELL_PROLIFERATION_INVOLVED_IN_HEART_MORPHOGENESIS	GO_REGULATION_OF_CELL_PROLIFERATION_INVOLVED_IN_HEART_MORPHOGENESIS		15	-0.589341	-1.71039	0.0118044	0.0195718	1	5051	tags=60%	list=25%	signal=80%
GO_BETA_CATENIN_TCF_COMPLEX_ASSEMBLY	GO_BETA_CATENIN_TCF_COMPLEX_ASSEMBLY		42	-0.452027	-1.71015	0.00313972	0.0195783	1	4145	tags=33%	list=20%	signal=42%
GO_POSITIVE_REGULATION_OF_RESPONSE_TO_WOUNDING	GO_POSITIVE_REGULATION_OF_RESPONSE_TO_WOUNDING		162	-0.362376	-1.70928	0	0.0196752	1	4377	tags=39%	list=22%	signal=49%
GO_ACTIN_MEDIATED_CELL_CONTRACTION	GO_ACTIN_MEDIATED_CELL_CONTRACTION		74	-0.4065	-1.70892	0.00151286	0.0197173	1	5405	tags=49%	list=27%	signal=66%
GO_REGULATION_OF_INTERLEUKIN_4_PRODUCTION	GO_REGULATION_OF_INTERLEUKIN_4_PRODUCTION		29	-0.500923	-1.70738	0.00991735	0.0200203	1	4684	tags=48%	list=23%	signal=63%
GO_CHROMOSOME_CONDENSATION	GO_CHROMOSOME_CONDENSATION		31	-0.489665	-1.70687	0.00328947	0.0200732	1	4442	tags=52%	list=22%	signal=66%
GO_MICROTUBULE_BUNDLE_FORMATION	GO_MICROTUBULE_BUNDLE_FORMATION		64	-0.418483	-1.7067	0.0015456	0.02007	1	5659	tags=45%	list=28%	signal=63%
GO_POSITIVE_REGULATION_OF_INTERLEUKIN_10_PRODUCTION	GO_POSITIVE_REGULATION_OF_INTERLEUKIN_10_PRODUCTION		29	-0.493144	-1.70637	0.00325203	0.0201107	1	4881	tags=55%	list=24%	signal=73%
GO_REGULATION_OF_CARDIAC_MUSCLE_CELL_DIFFERENTIATION	GO_REGULATION_OF_CARDIAC_MUSCLE_CELL_DIFFERENTIATION		18	-0.560214	-1.70629	0.0102041	0.0200872	1	6478	tags=72%	list=32%	signal=106%
GO_REGULATION_OF_MITOCHONDRIAL_DEPOLARIZATION	GO_REGULATION_OF_MITOCHONDRIAL_DEPOLARIZATION		18	-0.557536	-1.70534	0.0148515	0.0202637	1	3978	tags=44%	list=20%	signal=55%
GO_CRANIAL_NERVE_DEVELOPMENT	GO_CRANIAL_NERVE_DEVELOPMENT		43	-0.44993	-1.70512	0.00321027	0.0202602	1	1298	tags=26%	list=6%	signal=27%
GO_DEFENSE_RESPONSE_TO_GRAM_POSITIVE_BACTERIUM	GO_DEFENSE_RESPONSE_TO_GRAM_POSITIVE_BACTERIUM		67	-0.413233	-1.70351	0	0.0205433	1	3657	tags=37%	list=18%	signal=45%
GO_POSITIVE_REGULATION_OF_CELL_SUBSTRATE_ADHESION	GO_POSITIVE_REGULATION_OF_CELL_SUBSTRATE_ADHESION		98	-0.38885	-1.70333	0.0014556	0.020539	1	4224	tags=40%	list=21%	signal=50%
GO_TONGUE_DEVELOPMENT	GO_TONGUE_DEVELOPMENT		20	-0.541759	-1.70327	0.00332226	0.0205061	1	2320	tags=35%	list=11%	signal=39%
GO_REGULATION_OF_FAT_CELL_DIFFERENTIATION	GO_REGULATION_OF_FAT_CELL_DIFFERENTIATION		105	-0.38415	-1.70188	0	0.0207505	1	5784	tags=45%	list=29%	signal=62%
GO_RNA_SPLICING_VIA_TRANSESTERIFICATION_REACTIONS	GO_RNA_SPLICING_VIA_TRANSESTERIFICATION_REACTIONS		248	-0.341807	-1.70135	0	0.0208078	1	6483	tags=42%	list=32%	signal=61%
GO_POSITIVE_REGULATION_OF_PROTEIN_SECRETION	GO_POSITIVE_REGULATION_OF_PROTEIN_SECRETION		207	-0.346654	-1.70115	0	0.0208007	1	6328	tags=46%	list=31%	signal=67%
GO_PEPTIDYL_TYROSINE_AUTOPHOSPHORYLATION	GO_PEPTIDYL_TYROSINE_AUTOPHOSPHORYLATION		39	-0.452005	-1.70105	0.00316957	0.0207739	1	6429	tags=62%	list=32%	signal=90%
GO_TERMINATION_OF_RNA_POLYMERASE_II_TRANSCRIPTION	GO_TERMINATION_OF_RNA_POLYMERASE_II_TRANSCRIPTION		50	-0.427959	-1.70084	0.0064	0.0207626	1	8475	tags=62%	list=42%	signal=106%
GO_RESPIRATORY_BURST	GO_RESPIRATORY_BURST		15	-0.594096	-1.699	0.010274	0.0211229	1	1638	tags=47%	list=8%	signal=51%
GO_REGULATION_OF_INTERLEUKIN_17_PRODUCTION	GO_REGULATION_OF_INTERLEUKIN_17_PRODUCTION		21	-0.528785	-1.69838	0.0102389	0.0212434	1	5294	tags=57%	list=26%	signal=77%
GO_REGULATION_OF_B_CELL_DIFFERENTIATION	GO_REGULATION_OF_B_CELL_DIFFERENTIATION		22	-0.52671	-1.69821	0.0064	0.0212357	1	3062	tags=50%	list=15%	signal=59%
GO_PEPTIDYL_SERINE_MODIFICATION	GO_PEPTIDYL_SERINE_MODIFICATION		146	-0.361916	-1.69778	0	0.0212758	1	5538	tags=42%	list=27%	signal=57%
GO_MUSCLE_TISSUE_DEVELOPMENT	GO_MUSCLE_TISSUE_DEVELOPMENT		275	-0.335667	-1.69762	0	0.0212744	1	6434	tags=44%	list=32%	signal=64%
GO_EMBRYONIC_CRANIAL_SKELETON_MORPHOGENESIS	GO_EMBRYONIC_CRANIAL_SKELETON_MORPHOGENESIS		46	-0.444536	-1.69641	0.0031746	0.0214922	1	4837	tags=46%	list=24%	signal=60%
GO_REGULATION_OF_RESPONSE_TO_CYTOKINE_STIMULUS	GO_REGULATION_OF_RESPONSE_TO_CYTOKINE_STIMULUS		142	-0.366538	-1.69531	0	0.021692	1	4761	tags=37%	list=23%	signal=48%
GO_THYMUS_DEVELOPMENT	GO_THYMUS_DEVELOPMENT		46	-0.440166	-1.69515	0.00460123	0.0216878	1	4191	tags=41%	list=21%	signal=52%
GO_ESTABLISHMENT_OF_SPINDLE_ORIENTATION	GO_ESTABLISHMENT_OF_SPINDLE_ORIENTATION		26	-0.514616	-1.69472	0.00162866	0.021748	1	4245	tags=50%	list=21%	signal=63%
GO_CELL_SUBSTRATE_JUNCTION_ASSEMBLY	GO_CELL_SUBSTRATE_JUNCTION_ASSEMBLY		41	-0.456853	-1.69451	0.00162075	0.0217566	1	7119	tags=61%	list=35%	signal=94%
GO_POSITIVE_REGULATION_OF_T_HELPER_1_TYPE_IMMUNE_RESPONSE	GO_POSITIVE_REGULATION_OF_T_HELPER_1_TYPE_IMMUNE_RESPONSE		15	-0.592698	-1.6944	0.00991735	0.0217286	1	6482	tags=80%	list=32%	signal=118%
GO_REGULATION_OF_CALCIUM_MEDIATED_SIGNALING	GO_REGULATION_OF_CALCIUM_MEDIATED_SIGNALING		76	-0.39976	-1.69428	0.00151976	0.0217243	1	5710	tags=47%	list=28%	signal=66%
GO_REGULATION_OF_B_CELL_APOPTOTIC_PROCESS	GO_REGULATION_OF_B_CELL_APOPTOTIC_PROCESS		18	-0.562674	-1.69386	0.0114566	0.021786	1	4303	tags=56%	list=21%	signal=70%
GO_MUSCLE_ORGAN_DEVELOPMENT	GO_MUSCLE_ORGAN_DEVELOPMENT		277	-0.336525	-1.69377	0	0.0217539	1	7886	tags=56%	list=39%	signal=90%
GO_PLATELET_MORPHOGENESIS	GO_PLATELET_MORPHOGENESIS		19	-0.562438	-1.69369	0.00656814	0.0217326	1	4666	tags=58%	list=23%	signal=75%
GO_DNA_DEPENDENT_DNA_REPLICATION_MAINTENANCE_OF_FIDELITY	GO_DNA_DEPENDENT_DNA_REPLICATION_MAINTENANCE_OF_FIDELITY		22	-0.52835	-1.69353	0.00519931	0.0217305	1	5528	tags=64%	list=27%	signal=87%
GO_STEM_CELL_DIVISION	GO_STEM_CELL_DIVISION		29	-0.496929	-1.69108	0.00487013	0.0221945	1	8747	tags=72%	list=43%	signal=127%
GO_MONOCYTE_CHEMOTAXIS	GO_MONOCYTE_CHEMOTAXIS		41	-0.450814	-1.68968	0.00309598	0.0224964	1	6028	tags=49%	list=30%	signal=69%
GO_T_CELL_HOMEOSTASIS	GO_T_CELL_HOMEOSTASIS		34	-0.473545	-1.68924	0.00479233	0.0225373	1	5725	tags=59%	list=28%	signal=82%
GO_LYMPHOCYTE_ACTIVATION_INVOLVED_IN_IMMUNE_RESPONSE	GO_LYMPHOCYTE_ACTIVATION_INVOLVED_IN_IMMUNE_RESPONSE		97	-0.382911	-1.68911	0.00149031	0.0225381	1	4881	tags=41%	list=24%	signal=54%
GO_HISTONE_METHYLATION	GO_HISTONE_METHYLATION		84	-0.392585	-1.68846	0.0015361	0.0226377	1	4939	tags=44%	list=24%	signal=58%
GO_POSITIVE_REGULATION_OF_PROTEIN_SERINE_THREONINE_KINASE_ACTIVITY	GO_POSITIVE_REGULATION_OF_PROTEIN_SERINE_THREONINE_KINASE_ACTIVITY		288	-0.332573	-1.68838	0	0.0226087	1	6328	tags=45%	list=31%	signal=65%
GO_SKELETAL_MUSCLE_CONTRACTION	GO_SKELETAL_MUSCLE_CONTRACTION		31	-0.481524	-1.68825	0.00328407	0.0225964	1	5138	tags=58%	list=25%	signal=78%
GO_DNA_PACKAGING	GO_DNA_PACKAGING		179	-0.3506	-1.68815	0	0.0225802	1	5419	tags=35%	list=27%	signal=47%
GO_NEGATIVE_REGULATION_OF_MUSCLE_CELL_DIFFERENTIATION	GO_NEGATIVE_REGULATION_OF_MUSCLE_CELL_DIFFERENTIATION		55	-0.424474	-1.68685	0.00631912	0.02281	1	6861	tags=60%	list=34%	signal=90%
GO_NEGATIVE_REGULATION_OF_TUMOR_NECROSIS_FACTOR_SUPERFAMILY_CYTOKINE_PRODUCTION	GO_NEGATIVE_REGULATION_OF_TUMOR_NECROSIS_FACTOR_SUPERFAMILY_CYTOKINE_PRODUCTION		44	-0.44465	-1.68676	0.00322061	0.0227871	1	7236	tags=66%	list=36%	signal=102%
GO_REGULATION_OF_EMBRYONIC_DEVELOPMENT	GO_REGULATION_OF_EMBRYONIC_DEVELOPMENT		113	-0.372118	-1.68647	0.00147929	0.0228141	1	5067	tags=41%	list=25%	signal=54%
GO_MRNA_SPLICE_SITE_SELECTION	GO_MRNA_SPLICE_SITE_SELECTION		19	-0.54876	-1.6861	0.011236	0.0228414	1	6847	tags=68%	list=34%	signal=103%
GO_POSITIVE_REGULATION_OF_ERK1_AND_ERK2_CASCADE	GO_POSITIVE_REGULATION_OF_ERK1_AND_ERK2_CASCADE		170	-0.34927	-1.68568	0	0.0228933	1	4377	tags=34%	list=22%	signal=42%
GO_REGULATION_OF_GENE_EXPRESSION_EPIGENETIC	GO_REGULATION_OF_GENE_EXPRESSION_EPIGENETIC		218	-0.342109	-1.68538	0	0.0229243	1	6148	tags=40%	list=30%	signal=57%
GO_POSITIVE_REGULATION_OF_ANTIGEN_PROCESSING_AND_PRESENTATION	GO_POSITIVE_REGULATION_OF_ANTIGEN_PROCESSING_AND_PRESENTATION		16	-0.574606	-1.68478	0.0167504	0.0230295	1	2855	tags=56%	list=14%	signal=65%
GO_POSITIVE_REGULATION_OF_MAP_KINASE_ACTIVITY	GO_POSITIVE_REGULATION_OF_MAP_KINASE_ACTIVITY		207	-0.344445	-1.68475	0	0.0229983	1	6328	tags=47%	list=31%	signal=67%
GO_ACTIN_FILAMENT_ORGANIZATION	GO_ACTIN_FILAMENT_ORGANIZATION		170	-0.349533	-1.68378	0	0.0231794	1	6169	tags=46%	list=30%	signal=65%
GO_RHO_PROTEIN_SIGNAL_TRANSDUCTION	GO_RHO_PROTEIN_SIGNAL_TRANSDUCTION		50	-0.439088	-1.68345	0	0.0232242	1	4622	tags=48%	list=23%	signal=62%
GO_REGULATION_OF_I_KAPPAB_KINASE_NF_KAPPAB_SIGNALING	GO_REGULATION_OF_I_KAPPAB_KINASE_NF_KAPPAB_SIGNALING		233	-0.338727	-1.68241	0	0.0234271	1	6441	tags=48%	list=32%	signal=69%
GO_POSITIVE_REGULATION_OF_CYTOSKELETON_ORGANIZATION	GO_POSITIVE_REGULATION_OF_CYTOSKELETON_ORGANIZATION		172	-0.350479	-1.68175	0	0.0235489	1	3991	tags=34%	list=20%	signal=42%
GO_REGULATION_OF_INTERLEUKIN_8_PRODUCTION	GO_REGULATION_OF_INTERLEUKIN_8_PRODUCTION		61	-0.41572	-1.68162	0.00153139	0.0235496	1	4965	tags=46%	list=24%	signal=61%
GO_NEGATIVE_REGULATION_OF_HEART_CONTRACTION	GO_NEGATIVE_REGULATION_OF_HEART_CONTRACTION		22	-0.521203	-1.68144	0.0179153	0.0235381	1	3293	tags=36%	list=16%	signal=43%
GO_REGULATION_OF_LYMPHOCYTE_CHEMOTAXIS	GO_REGULATION_OF_LYMPHOCYTE_CHEMOTAXIS		19	-0.549191	-1.68083	0.0115702	0.0236042	1	3867	tags=53%	list=19%	signal=65%
GO_CRANIAL_SKELETAL_SYSTEM_DEVELOPMENT	GO_CRANIAL_SKELETAL_SYSTEM_DEVELOPMENT		55	-0.424765	-1.68062	0.00611621	0.0236169	1	4837	tags=44%	list=24%	signal=57%
GO_NEGATIVE_REGULATION_OF_OSTEOBLAST_DIFFERENTIATION	GO_NEGATIVE_REGULATION_OF_OSTEOBLAST_DIFFERENTIATION		40	-0.450425	-1.68044	0.00492611	0.0236134	1	2233	tags=28%	list=11%	signal=31%
GO_NEGATIVE_REGULATION_OF_CYTOKINE_PRODUCTION_INVOLVED_IN_IMMUNE_RESPONSE	GO_NEGATIVE_REGULATION_OF_CYTOKINE_PRODUCTION_INVOLVED_IN_IMMUNE_RESPONSE		22	-0.525159	-1.68027	0.0165563	0.0235899	1	3477	tags=50%	list=17%	signal=60%
GO_KERATINIZATION	GO_KERATINIZATION		49	-0.439795	-1.6802	0.00161031	0.0235745	1	6205	tags=49%	list=31%	signal=70%
GO_REGULATION_OF_MUSCLE_TISSUE_DEVELOPMENT	GO_REGULATION_OF_MUSCLE_TISSUE_DEVELOPMENT		101	-0.384363	-1.67997	0	0.0235671	1	6478	tags=51%	list=32%	signal=75%
GO_PROSTATE_GLAND_DEVELOPMENT	GO_PROSTATE_GLAND_DEVELOPMENT		41	-0.459217	-1.67975	0.00468019	0.0235557	1	1864	tags=32%	list=9%	signal=35%
GO_CELL_GROWTH	GO_CELL_GROWTH		129	-0.368115	-1.67866	0	0.0237374	1	3247	tags=32%	list=16%	signal=38%
GO_CYTOSOLIC_CALCIUM_ION_TRANSPORT	GO_CYTOSOLIC_CALCIUM_ION_TRANSPORT		53	-0.429247	-1.677	0.00454545	0.0240692	1	3979	tags=42%	list=20%	signal=52%
GO_REGULATION_OF_JNK_CASCADE	GO_REGULATION_OF_JNK_CASCADE		159	-0.354134	-1.67685	0	0.024063	1	5753	tags=45%	list=28%	signal=63%
GO_EPIDERMAL_CELL_DIFFERENTIATION	GO_EPIDERMAL_CELL_DIFFERENTIATION		138	-0.362323	-1.67487	0	0.0244718	1	6205	tags=42%	list=31%	signal=60%
GO_CHONDROCYTE_DEVELOPMENT	GO_CHONDROCYTE_DEVELOPMENT		21	-0.53767	-1.67402	0.0162602	0.0246083	1	5050	tags=57%	list=25%	signal=76%
GO_CD4_POSITIVE_ALPHA_BETA_T_CELL_ACTIVATION	GO_CD4_POSITIVE_ALPHA_BETA_T_CELL_ACTIVATION		34	-0.465034	-1.67397	0.00783699	0.0245794	1	7403	tags=71%	list=37%	signal=111%
GO_LYMPH_NODE_DEVELOPMENT	GO_LYMPH_NODE_DEVELOPMENT		17	-0.555545	-1.67391	0.0181518	0.0245546	1	5294	tags=65%	list=26%	signal=87%
GO_DEVELOPMENTAL_CELL_GROWTH	GO_DEVELOPMENTAL_CELL_GROWTH		76	-0.394971	-1.67126	0	0.0251252	1	3247	tags=33%	list=16%	signal=39%
GO_NEGATIVE_REGULATION_OF_EXTRINSIC_APOPTOTIC_SIGNALING_PATHWAY	GO_NEGATIVE_REGULATION_OF_EXTRINSIC_APOPTOTIC_SIGNALING_PATHWAY		98	-0.381344	-1.67124	0	0.0250837	1	5535	tags=44%	list=27%	signal=60%
GO_ESTABLISHMENT_OF_CELL_POLARITY	GO_ESTABLISHMENT_OF_CELL_POLARITY		88	-0.390295	-1.67109	0.00453858	0.0250838	1	6717	tags=49%	list=33%	signal=73%
GO_RIBONUCLEOPROTEIN_COMPLEX_LOCALIZATION	GO_RIBONUCLEOPROTEIN_COMPLEX_LOCALIZATION		105	-0.376112	-1.67083	0.00142857	0.0251	1	7409	tags=52%	list=37%	signal=82%
GO_POSITIVE_REGULATION_OF_CELL_CYCLE_PHASE_TRANSITION	GO_POSITIVE_REGULATION_OF_CELL_CYCLE_PHASE_TRANSITION		67	-0.408249	-1.67033	0.00309598	0.0251435	1	3228	tags=31%	list=16%	signal=37%
GO_WNT_SIGNALING_PATHWAY_CALCIUM_MODULATING_PATHWAY	GO_WNT_SIGNALING_PATHWAY_CALCIUM_MODULATING_PATHWAY		39	-0.448989	-1.66973	0.00481541	0.0252441	1	5712	tags=51%	list=28%	signal=71%
GO_EPIDERMIS_MORPHOGENESIS	GO_EPIDERMIS_MORPHOGENESIS		29	-0.481344	-1.66947	0.00661157	0.0252794	1	4550	tags=45%	list=22%	signal=58%
GO_NEURON_PROJECTION_GUIDANCE	GO_NEURON_PROJECTION_GUIDANCE		204	-0.343616	-1.66939	0	0.0252537	1	6068	tags=41%	list=30%	signal=57%
GO_REGULATION_OF_MULTI_ORGANISM_PROCESS	GO_REGULATION_OF_MULTI_ORGANISM_PROCESS		461	-0.31187	-1.6691	0	0.0252869	1	4257	tags=33%	list=21%	signal=41%
GO_REGULATION_OF_CALCIUM_ION_TRANSPORT_INTO_CYTOSOL	GO_REGULATION_OF_CALCIUM_ION_TRANSPORT_INTO_CYTOSOL		92	-0.385375	-1.66884	0.00469484	0.0252885	1	4858	tags=40%	list=24%	signal=53%
GO_DETECTION_OF_OTHER_ORGANISM	GO_DETECTION_OF_OTHER_ORGANISM		17	-0.551079	-1.66798	0.00865052	0.0254344	1	7207	tags=71%	list=36%	signal=109%
GO_PLATELET_AGGREGATION	GO_PLATELET_AGGREGATION		39	-0.451736	-1.6678	0.00609756	0.0254436	1	5216	tags=51%	list=26%	signal=69%
GO_REGULATION_OF_GRANULOCYTE_MACROPHAGE_COLONY_STIMULATING_FACTOR_PRODUCTION	GO_REGULATION_OF_GRANULOCYTE_MACROPHAGE_COLONY_STIMULATING_FACTOR_PRODUCTION		15	-0.58397	-1.66769	0.0171527	0.0254178	1	4965	tags=60%	list=24%	signal=79%
GO_CELL_CELL_SIGNALING_INVOLVED_IN_CARDIAC_CONDUCTION	GO_CELL_CELL_SIGNALING_INVOLVED_IN_CARDIAC_CONDUCTION		22	-0.523524	-1.66766	0.00862069	0.0253786	1	4986	tags=50%	list=25%	signal=66%
GO_CARTILAGE_DEVELOPMENT	GO_CARTILAGE_DEVELOPMENT		147	-0.356057	-1.66707	0.00141243	0.0254774	1	5859	tags=47%	list=29%	signal=66%
GO_POSITIVE_REGULATION_OF_INTERLEUKIN_8_PRODUCTION	GO_POSITIVE_REGULATION_OF_INTERLEUKIN_8_PRODUCTION		45	-0.438092	-1.66631	0.00335008	0.0256514	1	4965	tags=49%	list=24%	signal=65%
GO_ANTIGEN_PROCESSING_AND_PRESENTATION_VIA_MHC_CLASS_IB	GO_ANTIGEN_PROCESSING_AND_PRESENTATION_VIA_MHC_CLASS_IB		15	-0.573725	-1.66601	0.00844595	0.0257029	1	3631	tags=60%	list=18%	signal=73%
GO_REGULATION_OF_INFLAMMATORY_RESPONSE_TO_ANTIGENIC_STIMULUS	GO_REGULATION_OF_INFLAMMATORY_RESPONSE_TO_ANTIGENIC_STIMULUS		18	-0.555221	-1.66574	0.0101695	0.0257173	1	4377	tags=61%	list=22%	signal=78%
GO_POSITIVE_REGULATION_OF_DNA_BIOSYNTHETIC_PROCESS	GO_POSITIVE_REGULATION_OF_DNA_BIOSYNTHETIC_PROCESS		58	-0.423077	-1.66573	0.00771605	0.0256818	1	7218	tags=57%	list=36%	signal=88%
GO_JNK_CASCADE	GO_JNK_CASCADE		82	-0.387961	-1.66465	0.00151286	0.0259075	1	5753	tags=54%	list=28%	signal=75%
GO_LUNG_CELL_DIFFERENTIATION	GO_LUNG_CELL_DIFFERENTIATION		25	-0.501947	-1.66428	0.0220126	0.0259618	1	3595	tags=52%	list=18%	signal=63%
GO_NEGATIVE_REGULATION_OF_VIRAL_TRANSCRIPTION	GO_NEGATIVE_REGULATION_OF_VIRAL_TRANSCRIPTION		24	-0.509241	-1.66419	0.0113452	0.0259413	1	7456	tags=75%	list=37%	signal=118%
GO_NATURAL_KILLER_CELL_MEDIATED_IMMUNITY	GO_NATURAL_KILLER_CELL_MEDIATED_IMMUNITY		24	-0.501952	-1.66403	0.0118644	0.0259266	1	3498	tags=42%	list=17%	signal=50%
GO_REGULATION_OF_MONOCYTE_CHEMOTAXIS	GO_REGULATION_OF_MONOCYTE_CHEMOTAXIS		20	-0.534731	-1.66376	0.0114007	0.0259543	1	4988	tags=50%	list=25%	signal=66%
GO_CELLULAR_RESPONSE_TO_INTERLEUKIN_1	GO_CELLULAR_RESPONSE_TO_INTERLEUKIN_1		87	-0.382122	-1.66359	0	0.0259396	1	5458	tags=44%	list=27%	signal=60%
GO_REGULATION_OF_DNA_REPAIR	GO_REGULATION_OF_DNA_REPAIR		74	-0.392252	-1.66295	0.0074184	0.0260239	1	4207	tags=35%	list=21%	signal=44%
GO_NEURON_PROJECTION_MORPHOGENESIS	GO_NEURON_PROJECTION_MORPHOGENESIS		398	-0.316954	-1.66228	0	0.0261294	1	6068	tags=38%	list=30%	signal=54%
GO_OSTEOCLAST_DIFFERENTIATION	GO_OSTEOCLAST_DIFFERENTIATION		30	-0.473897	-1.66182	0.00783699	0.0261962	1	6464	tags=63%	list=32%	signal=93%
GO_MUSCLE_STRUCTURE_DEVELOPMENT	GO_MUSCLE_STRUCTURE_DEVELOPMENT		431	-0.315496	-1.6616	0	0.0261985	1	6643	tags=44%	list=33%	signal=64%
GO_BONE_REMODELING	GO_BONE_REMODELING		35	-0.463214	-1.66153	0.00806452	0.0261778	1	2141	tags=34%	list=11%	signal=38%
GO_CELLULAR_RESPONSE_TO_UV	GO_CELLULAR_RESPONSE_TO_UV		65	-0.405451	-1.65988	0	0.0265575	1	5297	tags=43%	list=26%	signal=58%
GO_PROTEIN_LOCALIZATION_TO_NUCLEUS	GO_PROTEIN_LOCALIZATION_TO_NUCLEUS		155	-0.351709	-1.65899	0	0.0267115	1	6841	tags=45%	list=34%	signal=68%
GO_REGULATION_OF_KERATINOCYTE_DIFFERENTIATION	GO_REGULATION_OF_KERATINOCYTE_DIFFERENTIATION		26	-0.508005	-1.65841	0.00811688	0.0267994	1	6474	tags=62%	list=32%	signal=90%
GO_INTRINSIC_APOPTOTIC_SIGNALING_PATHWAY_BY_P53_CLASS_MEDIATOR	GO_INTRINSIC_APOPTOTIC_SIGNALING_PATHWAY_BY_P53_CLASS_MEDIATOR		51	-0.42448	-1.6583	0.00917431	0.026776	1	4597	tags=47%	list=23%	signal=61%
GO_NEGATIVE_REGULATION_OF_SMALL_GTPASE_MEDIATED_SIGNAL_TRANSDUCTION	GO_NEGATIVE_REGULATION_OF_SMALL_GTPASE_MEDIATED_SIGNAL_TRANSDUCTION		38	-0.447361	-1.65768	0.00990099	0.0269139	1	4131	tags=42%	list=20%	signal=53%
GO_RESPONSE_TO_MECHANICAL_STIMULUS	GO_RESPONSE_TO_MECHANICAL_STIMULUS		208	-0.340149	-1.65646	0	0.0271601	1	6524	tags=50%	list=32%	signal=73%
GO_REGULATION_OF_PROTEIN_INSERTION_INTO_MITOCHONDRIAL_MEMBRANE_INVOLVED_IN_APOPTOTIC_SIGNALING_PATHWAY	GO_REGULATION_OF_PROTEIN_INSERTION_INTO_MITOCHONDRIAL_MEMBRANE_INVOLVED_IN_APOPTOTIC_SIGNALING_PATHWAY		29	-0.481324	-1.65517	0.00991735	0.0274571	1	4992	tags=52%	list=25%	signal=69%
GO_REGULATION_OF_PROTEIN_DEACETYLATION	GO_REGULATION_OF_PROTEIN_DEACETYLATION		34	-0.46889	-1.65485	0.00656814	0.0274832	1	5609	tags=50%	list=28%	signal=69%
GO_REGULATION_OF_ISOTYPE_SWITCHING	GO_REGULATION_OF_ISOTYPE_SWITCHING		24	-0.497842	-1.65366	0.0132231	0.0277566	1	6282	tags=71%	list=31%	signal=103%
GO_ACTIN_FILAMENT_BASED_MOVEMENT	GO_ACTIN_FILAMENT_BASED_MOVEMENT		93	-0.376224	-1.65356	0.00154321	0.0277357	1	5405	tags=46%	list=27%	signal=63%
GO_INTERLEUKIN_1_PRODUCTION	GO_INTERLEUKIN_1_PRODUCTION		15	-0.56802	-1.65314	0.0138408	0.0278115	1	4514	tags=60%	list=22%	signal=77%
GO_NEGATIVE_REGULATION_OF_RESPONSE_TO_DNA_DAMAGE_STIMULUS	GO_NEGATIVE_REGULATION_OF_RESPONSE_TO_DNA_DAMAGE_STIMULUS		51	-0.424416	-1.65193	0.00806452	0.0280877	1	7595	tags=65%	list=37%	signal=103%
GO_NEURON_PROJECTION_EXTENSION	GO_NEURON_PROJECTION_EXTENSION		52	-0.427128	-1.65112	0.00512821	0.028224	1	3247	tags=35%	list=16%	signal=41%
GO_T_CELL_RECEPTOR_SIGNALING_PATHWAY	GO_T_CELL_RECEPTOR_SIGNALING_PATHWAY		141	-0.353806	-1.65111	0.00284091	0.0281839	1	4575	tags=38%	list=23%	signal=49%
GO_TISSUE_REGENERATION	GO_TISSUE_REGENERATION		51	-0.417715	-1.65081	0.00473934	0.0282066	1	5256	tags=47%	list=26%	signal=63%
GO_REGULATION_OF_NATURAL_KILLER_CELL_MEDIATED_IMMUNITY	GO_REGULATION_OF_NATURAL_KILLER_CELL_MEDIATED_IMMUNITY		34	-0.460027	-1.65016	0.00323625	0.0283193	1	6732	tags=62%	list=33%	signal=92%
GO_CELL_SURFACE_RECEPTOR_SIGNALING_PATHWAY_INVOLVED_IN_HEART_DEVELOPMENT	GO_CELL_SURFACE_RECEPTOR_SIGNALING_PATHWAY_INVOLVED_IN_HEART_DEVELOPMENT		16	-0.553929	-1.64915	0.0232172	0.0285127	1	5014	tags=63%	list=25%	signal=83%
GO_POSITIVE_REGULATION_OF_TELOMERASE_ACTIVITY	GO_POSITIVE_REGULATION_OF_TELOMERASE_ACTIVITY		28	-0.49198	-1.64882	0.0118443	0.0285422	1	4988	tags=43%	list=25%	signal=57%
GO_TRABECULA_FORMATION	GO_TRABECULA_FORMATION		23	-0.515497	-1.64844	0.00991735	0.0286064	1	4083	tags=52%	list=20%	signal=65%
GO_NEGATIVE_REGULATION_OF_LEUKOCYTE_MIGRATION	GO_NEGATIVE_REGULATION_OF_LEUKOCYTE_MIGRATION		31	-0.469983	-1.64819	0.0124611	0.0286158	1	4988	tags=48%	list=25%	signal=64%
GO_NEGATIVE_REGULATION_OF_EMBRYONIC_DEVELOPMENT	GO_NEGATIVE_REGULATION_OF_EMBRYONIC_DEVELOPMENT		26	-0.493492	-1.64801	0.00680272	0.0286269	1	5050	tags=50%	list=25%	signal=66%
GO_T_CELL_DIFFERENTIATION_INVOLVED_IN_IMMUNE_RESPONSE	GO_T_CELL_DIFFERENTIATION_INVOLVED_IN_IMMUNE_RESPONSE		29	-0.477744	-1.64702	0.0129241	0.028866	1	7802	tags=72%	list=38%	signal=118%
GO_NEGATIVE_REGULATION_OF_MYOTUBE_DIFFERENTIATION	GO_NEGATIVE_REGULATION_OF_MYOTUBE_DIFFERENTIATION		18	-0.53935	-1.64665	0.020202	0.0289289	1	6294	tags=67%	list=31%	signal=97%
GO_POSITIVE_REGULATION_OF_GENE_EXPRESSION_EPIGENETIC	GO_POSITIVE_REGULATION_OF_GENE_EXPRESSION_EPIGENETIC		75	-0.387822	-1.64592	0.00302572	0.029054	1	6148	tags=41%	list=30%	signal=59%
GO_POSITIVE_REGULATION_OF_LOCOMOTION	GO_POSITIVE_REGULATION_OF_LOCOMOTION		417	-0.314282	-1.64588	0	0.0290151	1	5670	tags=40%	list=28%	signal=54%
GO_REGULATION_OF_TYROSINE_PHOSPHORYLATION_OF_STAT_PROTEIN	GO_REGULATION_OF_TYROSINE_PHOSPHORYLATION_OF_STAT_PROTEIN		68	-0.400702	-1.64521	0.00588235	0.0291595	1	6474	tags=54%	list=32%	signal=80%
GO_NEGATIVE_REGULATION_OF_CHROMOSOME_SEGREGATION	GO_NEGATIVE_REGULATION_OF_CHROMOSOME_SEGREGATION		28	-0.479966	-1.64471	0.00967742	0.0292636	1	7298	tags=64%	list=36%	signal=100%
GO_PHAGOCYTOSIS_ENGULFMENT	GO_PHAGOCYTOSIS_ENGULFMENT		18	-0.539735	-1.64468	0.0120482	0.0292228	1	4666	tags=50%	list=23%	signal=65%
GO_TISSUE_REMODELING	GO_TISSUE_REMODELING		87	-0.38257	-1.64436	0.00455927	0.0292598	1	4687	tags=38%	list=23%	signal=49%
GO_REGULATION_OF_CARDIAC_MUSCLE_TISSUE_DEVELOPMENT	GO_REGULATION_OF_CARDIAC_MUSCLE_TISSUE_DEVELOPMENT		47	-0.429519	-1.64362	0.011041	0.0293943	1	6478	tags=57%	list=32%	signal=84%
GO_STRIATED_MUSCLE_CONTRACTION	GO_STRIATED_MUSCLE_CONTRACTION		98	-0.376297	-1.64327	0	0.0294547	1	5138	tags=43%	list=25%	signal=57%
GO_NEGATIVE_REGULATION_OF_MULTI_ORGANISM_PROCESS	GO_NEGATIVE_REGULATION_OF_MULTI_ORGANISM_PROCESS		147	-0.352186	-1.64305	0.00141643	0.0294641	1	6483	tags=50%	list=32%	signal=73%
GO_INNERVATION	GO_INNERVATION		23	-0.501466	-1.64302	0.0119454	0.029427	1	1404	tags=26%	list=7%	signal=28%
GO_T_HELPER_1_TYPE_IMMUNE_RESPONSE	GO_T_HELPER_1_TYPE_IMMUNE_RESPONSE		19	-0.532843	-1.6428	0.0150502	0.0294383	1	8693	tags=84%	list=43%	signal=147%
GO_REGULATION_OF_ODONTOGENESIS	GO_REGULATION_OF_ODONTOGENESIS		24	-0.50832	-1.64208	0.01	0.0295926	1	5403	tags=54%	list=27%	signal=74%
GO_POSITIVE_REGULATION_OF_FAT_CELL_DIFFERENTIATION	GO_POSITIVE_REGULATION_OF_FAT_CELL_DIFFERENTIATION		51	-0.419626	-1.64189	0.00792393	0.0295927	1	6283	tags=47%	list=31%	signal=68%
GO_REGULATION_OF_EXTRINSIC_APOPTOTIC_SIGNALING_PATHWAY_VIA_DEATH_DOMAIN_RECEPTORS	GO_REGULATION_OF_EXTRINSIC_APOPTOTIC_SIGNALING_PATHWAY_VIA_DEATH_DOMAIN_RECEPTORS		54	-0.415212	-1.641	0.0063593	0.0298034	1	4728	tags=41%	list=23%	signal=53%
GO_HOMOTYPIC_CELL_CELL_ADHESION	GO_HOMOTYPIC_CELL_CELL_ADHESION		51	-0.425037	-1.64043	0.00946372	0.0298872	1	5216	tags=45%	list=26%	signal=61%
GO_REGULATION_OF_ENDOTHELIAL_CELL_DIFFERENTIATION	GO_REGULATION_OF_ENDOTHELIAL_CELL_DIFFERENTIATION		27	-0.484841	-1.64036	0.014377	0.0298551	1	5914	tags=59%	list=29%	signal=84%
GO_REPLACEMENT_OSSIFICATION	GO_REPLACEMENT_OSSIFICATION		26	-0.494358	-1.64027	0.0134228	0.0298389	1	5067	tags=54%	list=25%	signal=72%
GO_POSITIVE_REGULATION_OF_CELL_MORPHOGENESIS_INVOLVED_IN_DIFFERENTIATION	GO_POSITIVE_REGULATION_OF_CELL_MORPHOGENESIS_INVOLVED_IN_DIFFERENTIATION		161	-0.34612	-1.63995	0.00288184	0.0298885	1	5531	tags=42%	list=27%	signal=57%
GO_REGULATION_OF_RELEASE_OF_SEQUESTERED_CALCIUM_ION_INTO_CYTOSOL	GO_REGULATION_OF_RELEASE_OF_SEQUESTERED_CALCIUM_ION_INTO_CYTOSOL		75	-0.391257	-1.63956	0.00150602	0.0299379	1	4858	tags=41%	list=24%	signal=54%
GO_ACTIVATION_OF_PHOSPHOLIPASE_C_ACTIVITY	GO_ACTIVATION_OF_PHOSPHOLIPASE_C_ACTIVITY		27	-0.481058	-1.63805	0.00488599	0.030317	1	3053	tags=44%	list=15%	signal=52%
GO_POSITIVE_REGULATION_OF_RESPONSE_TO_DNA_DAMAGE_STIMULUS	GO_POSITIVE_REGULATION_OF_RESPONSE_TO_DNA_DAMAGE_STIMULUS		63	-0.402693	-1.63767	0.0016	0.0303759	1	7595	tags=63%	list=37%	signal=101%
GO_CELLULAR_RESPONSE_TO_MECHANICAL_STIMULUS	GO_CELLULAR_RESPONSE_TO_MECHANICAL_STIMULUS		79	-0.38381	-1.63713	0	0.0304773	1	5590	tags=51%	list=28%	signal=70%
GO_DNA_DEMETHYLATION	GO_DNA_DEMETHYLATION		15	-0.57762	-1.63679	0.0213115	0.0305618	1	5536	tags=60%	list=27%	signal=82%
GO_NEGATIVE_REGULATION_OF_T_CELL_DIFFERENTIATION	GO_NEGATIVE_REGULATION_OF_T_CELL_DIFFERENTIATION		32	-0.463758	-1.63674	0.0178282	0.0305238	1	5325	tags=53%	list=26%	signal=72%
GO_REGULATION_OF_NITRIC_OXIDE_SYNTHASE_BIOSYNTHETIC_PROCESS	GO_REGULATION_OF_NITRIC_OXIDE_SYNTHASE_BIOSYNTHETIC_PROCESS		19	-0.531669	-1.63613	0.0210016	0.0306504	1	6441	tags=58%	list=32%	signal=85%
GO_CELL_SUBSTRATE_ADHESION	GO_CELL_SUBSTRATE_ADHESION		161	-0.348009	-1.63572	0	0.0307153	1	4304	tags=34%	list=21%	signal=42%
GO_STRESS_ACTIVATED_PROTEIN_KINASE_SIGNALING_CASCADE	GO_STRESS_ACTIVATED_PROTEIN_KINASE_SIGNALING_CASCADE		103	-0.369279	-1.6357	0.00145138	0.030672	1	5753	tags=50%	list=28%	signal=70%
GO_REGULATION_OF_SEQUESTERING_OF_CALCIUM_ION	GO_REGULATION_OF_SEQUESTERING_OF_CALCIUM_ION		107	-0.368743	-1.63541	0	0.0307124	1	5637	tags=45%	list=28%	signal=62%
GO_SMALL_GTPASE_MEDIATED_SIGNAL_TRANSDUCTION	GO_SMALL_GTPASE_MEDIATED_SIGNAL_TRANSDUCTION		345	-0.318075	-1.63448	0	0.0309443	1	4295	tags=31%	list=21%	signal=39%
GO_POSITIVE_REGULATION_OF_MEMBRANE_PROTEIN_ECTODOMAIN_PROTEOLYSIS	GO_POSITIVE_REGULATION_OF_MEMBRANE_PROTEIN_ECTODOMAIN_PROTEOLYSIS		15	-0.564933	-1.63374	0.027027	0.0310954	1	4662	tags=60%	list=23%	signal=78%
GO_EXTRACELLULAR_MATRIX_ASSEMBLY	GO_EXTRACELLULAR_MATRIX_ASSEMBLY		16	-0.573531	-1.63339	0.014975	0.0311609	1	3844	tags=50%	list=19%	signal=62%
GO_REGULATION_OF_CYTOKINESIS	GO_REGULATION_OF_CYTOKINESIS		62	-0.403959	-1.63283	0.00468019	0.0312661	1	5065	tags=42%	list=25%	signal=56%
GO_NEGATIVE_REGULATION_OF_LEUKOCYTE_DIFFERENTIATION	GO_NEGATIVE_REGULATION_OF_LEUKOCYTE_DIFFERENTIATION		82	-0.380231	-1.63269	0.0031746	0.0312761	1	4994	tags=43%	list=25%	signal=56%
GO_LYMPHOCYTE_MEDIATED_IMMUNITY	GO_LYMPHOCYTE_MEDIATED_IMMUNITY		112	-0.36237	-1.63232	0.00294551	0.0313394	1	7429	tags=56%	list=37%	signal=88%
GO_NEGATIVE_REGULATION_OF_CELL_MATRIX_ADHESION	GO_NEGATIVE_REGULATION_OF_CELL_MATRIX_ADHESION		30	-0.47939	-1.63231	0.0156495	0.0312938	1	3192	tags=37%	list=16%	signal=43%
GO_POSITIVE_REGULATION_OF_CELL_DIVISION	GO_POSITIVE_REGULATION_OF_CELL_DIVISION		131	-0.354403	-1.63173	0.0028777	0.0314105	1	3351	tags=30%	list=17%	signal=35%
GO_APOPTOTIC_SIGNALING_PATHWAY	GO_APOPTOTIC_SIGNALING_PATHWAY		286	-0.319697	-1.63118	0	0.0315062	1	4784	tags=37%	list=24%	signal=47%
GO_REGULATION_OF_PEPTIDYL_TYROSINE_PHOSPHORYLATION	GO_REGULATION_OF_PEPTIDYL_TYROSINE_PHOSPHORYLATION		213	-0.330122	-1.63095	0	0.0315173	1	6499	tags=47%	list=32%	signal=69%
GO_CELL_DIFFERENTIATION_INVOLVED_IN_EMBRYONIC_PLACENTA_DEVELOPMENT	GO_CELL_DIFFERENTIATION_INVOLVED_IN_EMBRYONIC_PLACENTA_DEVELOPMENT		25	-0.488619	-1.63092	0.00993378	0.0314803	1	6593	tags=64%	list=33%	signal=95%
GO_MYELOID_CELL_DEVELOPMENT	GO_MYELOID_CELL_DEVELOPMENT		44	-0.429788	-1.63089	0.00771605	0.0314417	1	6428	tags=61%	list=32%	signal=90%
GO_VASCULAR_ENDOTHELIAL_GROWTH_FACTOR_RECEPTOR_SIGNALING_PATHWAY	GO_VASCULAR_ENDOTHELIAL_GROWTH_FACTOR_RECEPTOR_SIGNALING_PATHWAY		73	-0.385483	-1.63049	0.00305344	0.0314923	1	4273	tags=36%	list=21%	signal=45%
GO_NEGATIVE_REGULATION_OF_MAP_KINASE_ACTIVITY	GO_NEGATIVE_REGULATION_OF_MAP_KINASE_ACTIVITY		73	-0.382419	-1.63005	0.00300752	0.0315477	1	4837	tags=42%	list=24%	signal=56%
GO_DNA_DOUBLE_STRAND_BREAK_PROCESSING	GO_DNA_DOUBLE_STRAND_BREAK_PROCESSING		17	-0.53665	-1.6282	0.0221465	0.0321212	1	2922	tags=35%	list=14%	signal=41%
GO_ACTIVATION_OF_JUN_KINASE_ACTIVITY	GO_ACTIVATION_OF_JUN_KINASE_ACTIVITY		35	-0.45175	-1.62817	0.0131579	0.0320819	1	6540	tags=63%	list=32%	signal=93%
GO_REGULATION_OF_CYTOPLASMIC_TRANSPORT	GO_REGULATION_OF_CYTOPLASMIC_TRANSPORT		476	-0.306011	-1.62715	0	0.0322828	1	5014	tags=34%	list=25%	signal=44%
GO_ACTIN_MYOSIN_FILAMENT_SLIDING	GO_ACTIN_MYOSIN_FILAMENT_SLIDING		38	-0.441765	-1.62632	0.0163934	0.0324741	1	3687	tags=42%	list=18%	signal=51%
GO_MICROVILLUS_ORGANIZATION	GO_MICROVILLUS_ORGANIZATION		20	-0.520993	-1.62605	0.0116667	0.0325025	1	4800	tags=55%	list=24%	signal=72%
GO_REGULATION_OF_DNA_BIOSYNTHETIC_PROCESS	GO_REGULATION_OF_DNA_BIOSYNTHETIC_PROCESS		90	-0.36881	-1.6254	0.00152905	0.0326576	1	7218	tags=53%	list=36%	signal=82%
GO_REGULATION_OF_GENE_SILENCING	GO_REGULATION_OF_GENE_SILENCING		52	-0.411559	-1.62396	0.00605144	0.0330222	1	7999	tags=63%	list=39%	signal=105%
GO_B_CELL_ACTIVATION_INVOLVED_IN_IMMUNE_RESPONSE	GO_B_CELL_ACTIVATION_INVOLVED_IN_IMMUNE_RESPONSE		35	-0.446123	-1.62307	0.014658	0.0331942	1	6488	tags=66%	list=32%	signal=96%
GO_SOMATIC_STEM_CELL_DIVISION	GO_SOMATIC_STEM_CELL_DIVISION		22	-0.509784	-1.62292	0.0182724	0.0331842	1	5649	tags=50%	list=28%	signal=69%
GO_VASCULATURE_DEVELOPMENT	GO_VASCULATURE_DEVELOPMENT		468	-0.305396	-1.62239	0	0.0332969	1	7193	tags=47%	list=35%	signal=72%
GO_HINDLIMB_MORPHOGENESIS	GO_HINDLIMB_MORPHOGENESIS		37	-0.441371	-1.62142	0.00978793	0.0335389	1	5147	tags=46%	list=25%	signal=61%
GO_REGULATION_OF_RYANODINE_SENSITIVE_CALCIUM_RELEASE_CHANNEL_ACTIVITY	GO_REGULATION_OF_RYANODINE_SENSITIVE_CALCIUM_RELEASE_CHANNEL_ACTIVITY		27	-0.483785	-1.62119	0.0160256	0.033552	1	4627	tags=41%	list=23%	signal=53%
GO_POSITIVE_REGULATION_OF_MYOTUBE_DIFFERENTIATION	GO_POSITIVE_REGULATION_OF_MYOTUBE_DIFFERENTIATION		29	-0.469055	-1.62013	0.00970874	0.0338228	1	1267	tags=31%	list=6%	signal=33%
GO_MACROPHAGE_ACTIVATION	GO_MACROPHAGE_ACTIVATION		31	-0.467526	-1.61971	0.0133111	0.0339056	1	7537	tags=68%	list=37%	signal=108%
GO_CHROMATIN_ASSEMBLY_OR_DISASSEMBLY	GO_CHROMATIN_ASSEMBLY_OR_DISASSEMBLY		162	-0.340502	-1.61782	0.00140647	0.0343691	1	5419	tags=34%	list=27%	signal=46%
GO_NEGATIVE_REGULATION_OF_ANTIGEN_RECEPTOR_MEDIATED_SIGNALING_PATHWAY	GO_NEGATIVE_REGULATION_OF_ANTIGEN_RECEPTOR_MEDIATED_SIGNALING_PATHWAY		20	-0.509485	-1.61749	0.0176367	0.0344158	1	4424	tags=60%	list=22%	signal=77%
GO_G2_DNA_DAMAGE_CHECKPOINT	GO_G2_DNA_DAMAGE_CHECKPOINT		31	-0.462846	-1.61677	0.015949	0.0345686	1	3606	tags=35%	list=18%	signal=43%
GO_REGULATION_OF_VASCULATURE_DEVELOPMENT	GO_REGULATION_OF_VASCULATURE_DEVELOPMENT		233	-0.326768	-1.61632	0	0.0346513	1	6776	tags=46%	list=33%	signal=69%
GO_REGULATION_OF_EXTRINSIC_APOPTOTIC_SIGNALING_PATHWAY	GO_REGULATION_OF_EXTRINSIC_APOPTOTIC_SIGNALING_PATHWAY		151	-0.343351	-1.61606	0	0.0347053	1	5649	tags=40%	list=28%	signal=56%
GO_MUCOPOLYSACCHARIDE_METABOLIC_PROCESS	GO_MUCOPOLYSACCHARIDE_METABOLIC_PROCESS		106	-0.360684	-1.61576	0.00142653	0.034738	1	5480	tags=42%	list=27%	signal=57%
GO_NEGATIVE_REGULATION_OF_G_PROTEIN_COUPLED_RECEPTOR_PROTEIN_SIGNALING_PATHWAY	GO_NEGATIVE_REGULATION_OF_G_PROTEIN_COUPLED_RECEPTOR_PROTEIN_SIGNALING_PATHWAY		40	-0.439823	-1.61551	0.0145396	0.0347473	1	4374	tags=40%	list=22%	signal=51%
GO_NEGATIVE_REGULATION_OF_NUCLEAR_DIVISION	GO_NEGATIVE_REGULATION_OF_NUCLEAR_DIVISION		46	-0.425236	-1.61374	0.00996678	0.0352644	1	6289	tags=52%	list=31%	signal=75%
GO_REGULATION_OF_BINDING	GO_REGULATION_OF_BINDING		283	-0.321235	-1.61371	0	0.0352333	1	6841	tags=48%	list=34%	signal=71%
GO_ANGIOGENESIS	GO_ANGIOGENESIS		292	-0.317824	-1.61369	0	0.0351858	1	6851	tags=47%	list=34%	signal=69%
GO_REGULATION_OF_SKELETAL_MUSCLE_TISSUE_DEVELOPMENT	GO_REGULATION_OF_SKELETAL_MUSCLE_TISSUE_DEVELOPMENT		50	-0.414251	-1.61335	0.00304414	0.0352372	1	2718	tags=32%	list=13%	signal=37%
GO_CYTOKINE_SECRETION	GO_CYTOKINE_SECRETION		37	-0.446471	-1.61333	0.00826446	0.0351932	1	4514	tags=51%	list=22%	signal=66%
GO_REGULATION_OF_TELOMERE_CAPPING	GO_REGULATION_OF_TELOMERE_CAPPING		22	-0.506547	-1.6122	0.0222603	0.0355091	1	7409	tags=55%	list=37%	signal=86%
GO_DNA_METHYLATION_OR_DEMETHYLATION	GO_DNA_METHYLATION_OR_DEMETHYLATION		59	-0.406412	-1.61209	0.003125	0.035496	1	5536	tags=47%	list=27%	signal=65%
GO_NEGATIVE_REGULATION_OF_EPITHELIAL_CELL_DIFFERENTIATION	GO_NEGATIVE_REGULATION_OF_EPITHELIAL_CELL_DIFFERENTIATION		36	-0.447928	-1.61195	0.0113821	0.0354829	1	4687	tags=47%	list=23%	signal=61%
GO_GROWTH	GO_GROWTH		401	-0.306594	-1.61152	0	0.0355534	1	6338	tags=43%	list=31%	signal=62%
GO_SYNCYTIUM_FORMATION	GO_SYNCYTIUM_FORMATION		25	-0.491502	-1.611	0.0206897	0.0356839	1	4666	tags=48%	list=23%	signal=62%
GO_DEVELOPMENTAL_GROWTH	GO_DEVELOPMENTAL_GROWTH		328	-0.314628	-1.61057	0	0.035783	1	5841	tags=41%	list=29%	signal=56%
GO_NEGATIVE_REGULATION_OF_OSSIFICATION	GO_NEGATIVE_REGULATION_OF_OSSIFICATION		68	-0.386449	-1.61051	0.00928793	0.0357567	1	5717	tags=44%	list=28%	signal=61%
GO_POSITIVE_REGULATION_OF_BIOMINERAL_TISSUE_DEVELOPMENT	GO_POSITIVE_REGULATION_OF_BIOMINERAL_TISSUE_DEVELOPMENT		38	-0.441556	-1.61039	0.0124611	0.0357419	1	5244	tags=47%	list=26%	signal=64%
GO_NEGATIVE_REGULATION_OF_INNATE_IMMUNE_RESPONSE	GO_NEGATIVE_REGULATION_OF_INNATE_IMMUNE_RESPONSE		37	-0.448895	-1.61011	0.0156006	0.0357804	1	3653	tags=38%	list=18%	signal=46%
GO_REGULATION_OF_DOUBLE_STRAND_BREAK_REPAIR	GO_REGULATION_OF_DOUBLE_STRAND_BREAK_REPAIR		38	-0.441589	-1.60973	0.0124224	0.0358447	1	4207	tags=42%	list=21%	signal=53%
GO_REGULATION_OF_PROTEIN_BINDING	GO_REGULATION_OF_PROTEIN_BINDING		168	-0.334805	-1.60968	0.00145349	0.035825	1	6822	tags=49%	list=34%	signal=73%
GO_SKIN_DEVELOPMENT	GO_SKIN_DEVELOPMENT		208	-0.326898	-1.60914	0	0.0359311	1	8578	tags=55%	list=42%	signal=94%
GO_MUSCLE_SYSTEM_PROCESS	GO_MUSCLE_SYSTEM_PROCESS		281	-0.317979	-1.60794	0	0.0362723	1	5405	tags=39%	list=27%	signal=53%
GO_POSITIVE_REGULATION_OF_CELL_DEVELOPMENT	GO_POSITIVE_REGULATION_OF_CELL_DEVELOPMENT		463	-0.301641	-1.60773	0	0.036279	1	5893	tags=38%	list=29%	signal=52%
GO_POSITIVE_REGULATION_OF_EPITHELIAL_CELL_PROLIFERATION	GO_POSITIVE_REGULATION_OF_EPITHELIAL_CELL_PROLIFERATION		153	-0.343488	-1.6072	0.00141044	0.0364243	1	6829	tags=49%	list=34%	signal=73%
GO_POSITIVE_REGULATION_OF_MYELOID_CELL_DIFFERENTIATION	GO_POSITIVE_REGULATION_OF_MYELOID_CELL_DIFFERENTIATION		79	-0.376258	-1.6064	0.00923077	0.0366269	1	7359	tags=57%	list=36%	signal=89%
GO_REGULATION_OF_NEUROBLAST_PROLIFERATION	GO_REGULATION_OF_NEUROBLAST_PROLIFERATION		28	-0.470457	-1.60551	0.0125589	0.0368341	1	5470	tags=50%	list=27%	signal=68%
GO_REGULATION_OF_WNT_SIGNALING_PATHWAY	GO_REGULATION_OF_WNT_SIGNALING_PATHWAY		306	-0.313128	-1.60548	0	0.0367921	1	5470	tags=38%	list=27%	signal=52%
GO_RESPONSE_TO_INTERFERON_ALPHA	GO_RESPONSE_TO_INTERFERON_ALPHA		20	-0.509908	-1.6049	0.0251678	0.036933	1	3078	tags=35%	list=15%	signal=41%
GO_EMBRYONIC_FORELIMB_MORPHOGENESIS	GO_EMBRYONIC_FORELIMB_MORPHOGENESIS		32	-0.44826	-1.60481	0.00664452	0.0369101	1	3979	tags=47%	list=20%	signal=58%
GO_REGULATION_OF_SYMBIOSIS_ENCOMPASSING_MUTUALISM_THROUGH_PARASITISM	GO_REGULATION_OF_SYMBIOSIS_ENCOMPASSING_MUTUALISM_THROUGH_PARASITISM		203	-0.328173	-1.60478	0	0.0368649	1	4817	tags=38%	list=24%	signal=49%
GO_REGULATION_OF_RESPONSE_TO_WOUNDING	GO_REGULATION_OF_RESPONSE_TO_WOUNDING		407	-0.30692	-1.60471	0	0.0368423	1	4137	tags=32%	list=20%	signal=39%
GO_REGULATION_OF_PHAGOCYTOSIS	GO_REGULATION_OF_PHAGOCYTOSIS		67	-0.392883	-1.60344	0.00439883	0.037247	1	7619	tags=63%	list=38%	signal=100%
GO_REGULATION_OF_AXONOGENESIS	GO_REGULATION_OF_AXONOGENESIS		166	-0.332275	-1.60223	0.00135501	0.0375853	1	5209	tags=36%	list=26%	signal=48%
GO_RESPONSE_TO_LIPOPROTEIN_PARTICLE	GO_RESPONSE_TO_LIPOPROTEIN_PARTICLE		20	-0.514152	-1.60171	0.0238474	0.0376806	1	7499	tags=65%	list=37%	signal=103%
GO_NEGATIVE_REGULATION_OF_BINDING	GO_NEGATIVE_REGULATION_OF_BINDING		131	-0.348439	-1.60148	0.00151515	0.0377077	1	4619	tags=39%	list=23%	signal=50%
GO_CARDIAC_CONDUCTION	GO_CARDIAC_CONDUCTION		82	-0.372205	-1.6009	0.00152207	0.0378468	1	4706	tags=38%	list=23%	signal=49%
GO_NUCLEAR_TRANSCRIBED_MRNA_CATABOLIC_PROCESS_DEADENYLATION_DEPENDENT_DECAY	GO_NUCLEAR_TRANSCRIBED_MRNA_CATABOLIC_PROCESS_DEADENYLATION_DEPENDENT_DECAY		57	-0.405388	-1.60075	0.00884956	0.0378358	1	6712	tags=54%	list=33%	signal=81%
GO_REGULATION_OF_CELL_SHAPE	GO_REGULATION_OF_CELL_SHAPE		137	-0.342146	-1.59975	0	0.0381155	1	6435	tags=49%	list=32%	signal=71%
GO_RESPONSE_TO_BMP	GO_RESPONSE_TO_BMP		94	-0.363368	-1.59958	0.00152905	0.0381279	1	5067	tags=38%	list=25%	signal=51%
GO_REGULATION_OF_TUMOR_NECROSIS_FACTOR_MEDIATED_SIGNALING_PATHWAY	GO_REGULATION_OF_TUMOR_NECROSIS_FACTOR_MEDIATED_SIGNALING_PATHWAY		49	-0.418827	-1.59949	0.00317965	0.0380991	1	7499	tags=63%	list=37%	signal=100%
GO_REGULATION_OF_OSTEOCLAST_DIFFERENTIATION	GO_REGULATION_OF_OSTEOCLAST_DIFFERENTIATION		62	-0.395675	-1.59938	0.00770416	0.0380797	1	5090	tags=45%	list=25%	signal=60%
GO_RESPONSE_TO_MUSCLE_STRETCH	GO_RESPONSE_TO_MUSCLE_STRETCH		19	-0.518857	-1.59873	0.0116667	0.0382501	1	7263	tags=74%	list=36%	signal=115%
GO_POSITIVE_REGULATION_OF_PROTEIN_OLIGOMERIZATION	GO_POSITIVE_REGULATION_OF_PROTEIN_OLIGOMERIZATION		21	-0.505315	-1.59867	0.0205479	0.0382134	1	6653	tags=67%	list=33%	signal=99%
GO_HEART_DEVELOPMENT	GO_HEART_DEVELOPMENT		462	-0.298806	-1.59661	0	0.0388356	1	7280	tags=46%	list=36%	signal=70%
GO_RESPONSE_TO_GROWTH_FACTOR	GO_RESPONSE_TO_GROWTH_FACTOR		473	-0.301243	-1.59619	0	0.0389263	1	5711	tags=38%	list=28%	signal=52%
GO_POSITIVE_REGULATION_OF_CELL_ADHESION_MEDIATED_BY_INTEGRIN	GO_POSITIVE_REGULATION_OF_CELL_ADHESION_MEDIATED_BY_INTEGRIN		16	-0.535651	-1.59596	0.0225303	0.0389498	1	4424	tags=56%	list=22%	signal=72%
GO_ENDOCHONDRAL_BONE_MORPHOGENESIS	GO_ENDOCHONDRAL_BONE_MORPHOGENESIS		45	-0.416504	-1.59588	0.015873	0.038928	1	5067	tags=47%	list=25%	signal=62%
GO_CRANIAL_NERVE_MORPHOGENESIS	GO_CRANIAL_NERVE_MORPHOGENESIS		23	-0.483965	-1.59542	0.0160772	0.0390308	1	1052	tags=26%	list=5%	signal=27%
GO_VESICLE_DOCKING	GO_VESICLE_DOCKING		56	-0.401415	-1.59504	0.00322061	0.0391146	1	4727	tags=36%	list=23%	signal=46%
GO_STAT_CASCADE	GO_STAT_CASCADE		50	-0.409219	-1.59362	0.0140625	0.0395061	1	6112	tags=48%	list=30%	signal=69%
GO_POSTREPLICATION_REPAIR	GO_POSTREPLICATION_REPAIR		54	-0.399898	-1.59351	0.00758725	0.0394852	1	5424	tags=43%	list=27%	signal=58%
GO_REGULATION_OF_CELL_JUNCTION_ASSEMBLY	GO_REGULATION_OF_CELL_JUNCTION_ASSEMBLY		67	-0.381863	-1.59206	0.00907716	0.0399251	1	4988	tags=43%	list=25%	signal=57%
GO_MESENCHYME_DEVELOPMENT	GO_MESENCHYME_DEVELOPMENT		188	-0.328071	-1.59122	0	0.0401637	1	6193	tags=40%	list=31%	signal=58%
GO_REGULATION_OF_ACTIN_FILAMENT_BASED_PROCESS	GO_REGULATION_OF_ACTIN_FILAMENT_BASED_PROCESS		308	-0.309323	-1.59087	0	0.0402146	1	6128	tags=41%	list=30%	signal=58%
GO_RECOMBINATIONAL_REPAIR	GO_RECOMBINATIONAL_REPAIR		70	-0.385912	-1.59017	0.0140845	0.0403945	1	6514	tags=50%	list=32%	signal=73%
GO_POSITIVE_REGULATION_OF_SMOOTH_MUSCLE_CELL_MIGRATION	GO_POSITIVE_REGULATION_OF_SMOOTH_MUSCLE_CELL_MIGRATION		30	-0.46844	-1.58942	0.0199336	0.0406016	1	4881	tags=43%	list=24%	signal=57%
GO_DNA_REPLICATION_CHECKPOINT	GO_DNA_REPLICATION_CHECKPOINT		15	-0.557376	-1.58922	0.0313589	0.0406163	1	5300	tags=73%	list=26%	signal=99%
GO_POSITIVE_REGULATION_OF_PROTEIN_POLYMERIZATION	GO_POSITIVE_REGULATION_OF_PROTEIN_POLYMERIZATION		87	-0.366412	-1.58877	0.00299401	0.04074	1	3118	tags=32%	list=15%	signal=38%
GO_REGULATION_OF_CELL_MORPHOGENESIS_INVOLVED_IN_DIFFERENTIATION	GO_REGULATION_OF_CELL_MORPHOGENESIS_INVOLVED_IN_DIFFERENTIATION		335	-0.308527	-1.58781	0	0.041077	1	5535	tags=37%	list=27%	signal=50%
GO_REGULATION_OF_MYELOID_CELL_DIFFERENTIATION	GO_REGULATION_OF_MYELOID_CELL_DIFFERENTIATION		178	-0.331244	-1.58753	0.00274725	0.0411097	1	5141	tags=37%	list=25%	signal=49%
GO_T_CELL_MEDIATED_IMMUNITY	GO_T_CELL_MEDIATED_IMMUNITY		28	-0.474886	-1.58705	0.0211039	0.0411971	1	7350	tags=57%	list=36%	signal=90%
GO_HOMEOSTASIS_OF_NUMBER_OF_CELLS	GO_HOMEOSTASIS_OF_NUMBER_OF_CELLS		174	-0.331602	-1.58533	0.00142857	0.0418023	1	4939	tags=43%	list=24%	signal=56%
GO_NEGATIVE_REGULATION_OF_OSTEOCLAST_DIFFERENTIATION	GO_NEGATIVE_REGULATION_OF_OSTEOCLAST_DIFFERENTIATION		25	-0.47393	-1.58509	0.0219595	0.0418352	1	4994	tags=48%	list=25%	signal=64%
GO_BONE_RESORPTION	GO_BONE_RESORPTION		21	-0.499194	-1.58484	0.0250836	0.0418816	1	1636	tags=33%	list=8%	signal=36%
GO_NEGATIVE_REGULATION_OF_MYELOID_LEUKOCYTE_DIFFERENTIATION	GO_NEGATIVE_REGULATION_OF_MYELOID_LEUKOCYTE_DIFFERENTIATION		44	-0.419092	-1.58478	0.0132013	0.0418441	1	4994	tags=43%	list=25%	signal=57%
GO_MYELOID_DENDRITIC_CELL_DIFFERENTIATION	GO_MYELOID_DENDRITIC_CELL_DIFFERENTIATION		20	-0.513965	-1.58434	0.0293638	0.041945	1	3634	tags=45%	list=18%	signal=55%
GO_NERVE_DEVELOPMENT	GO_NERVE_DEVELOPMENT		68	-0.387007	-1.5842	0.00314465	0.0419517	1	1404	tags=22%	list=7%	signal=24%
GO_CARDIAC_RIGHT_VENTRICLE_MORPHOGENESIS	GO_CARDIAC_RIGHT_VENTRICLE_MORPHOGENESIS		16	-0.546554	-1.58418	0.0140105	0.0419037	1	3571	tags=44%	list=18%	signal=53%
GO_REGULATION_OF_EPITHELIAL_CELL_PROLIFERATION	GO_REGULATION_OF_EPITHELIAL_CELL_PROLIFERATION		284	-0.312135	-1.58335	0	0.042107	1	6829	tags=46%	list=34%	signal=68%
GO_POSITIVE_REGULATION_OF_LAMELLIPODIUM_ASSEMBLY	GO_POSITIVE_REGULATION_OF_LAMELLIPODIUM_ASSEMBLY		15	-0.540071	-1.58301	0.019802	0.0421963	1	4801	tags=60%	list=24%	signal=79%
GO_REGULATION_OF_ERK1_AND_ERK2_CASCADE	GO_REGULATION_OF_ERK1_AND_ERK2_CASCADE		236	-0.319935	-1.58271	0	0.0422251	1	4424	tags=32%	list=22%	signal=41%
GO_NUCLEUS_ORGANIZATION	GO_NUCLEUS_ORGANIZATION		133	-0.344577	-1.58249	0	0.04223	1	7129	tags=48%	list=35%	signal=74%
GO_POSITIVE_REGULATION_OF_NOTCH_SIGNALING_PATHWAY	GO_POSITIVE_REGULATION_OF_NOTCH_SIGNALING_PATHWAY		33	-0.443415	-1.58154	0.014658	0.0425149	1	6771	tags=55%	list=33%	signal=82%
GO_ATRIOVENTRICULAR_VALVE_MORPHOGENESIS	GO_ATRIOVENTRICULAR_VALVE_MORPHOGENESIS		16	-0.536175	-1.58152	0.0273504	0.0424755	1	4989	tags=44%	list=25%	signal=58%
GO_INFLAMMATORY_RESPONSE_TO_ANTIGENIC_STIMULUS	GO_INFLAMMATORY_RESPONSE_TO_ANTIGENIC_STIMULUS		25	-0.474241	-1.5811	0.0211039	0.0425728	1	5219	tags=56%	list=26%	signal=75%
GO_PROTEIN_HOMOTRIMERIZATION	GO_PROTEIN_HOMOTRIMERIZATION		19	-0.519231	-1.58038	0.0199005	0.0427821	1	4728	tags=47%	list=23%	signal=62%
GO_NEGATIVE_REGULATION_OF_CALCIUM_MEDIATED_SIGNALING	GO_NEGATIVE_REGULATION_OF_CALCIUM_MEDIATED_SIGNALING		19	-0.515725	-1.58035	0.0276423	0.0427321	1	4384	tags=47%	list=22%	signal=60%
GO_REGULATION_OF_MYELOID_LEUKOCYTE_DIFFERENTIATION	GO_REGULATION_OF_MYELOID_LEUKOCYTE_DIFFERENTIATION		107	-0.352854	-1.5801	0.00149254	0.0427706	1	5090	tags=40%	list=25%	signal=53%
GO_MUSCLE_CELL_DIFFERENTIATION	GO_MUSCLE_CELL_DIFFERENTIATION		236	-0.315884	-1.57986	0.0013245	0.0428045	1	5087	tags=36%	list=25%	signal=47%
GO_REGULATION_OF_RAS_PROTEIN_SIGNAL_TRANSDUCTION	GO_REGULATION_OF_RAS_PROTEIN_SIGNAL_TRANSDUCTION		179	-0.329459	-1.57981	0	0.0427651	1	4236	tags=34%	list=21%	signal=43%
GO_POSITIVE_REGULATION_OF_STRIATED_MUSCLE_CELL_DIFFERENTIATION	GO_POSITIVE_REGULATION_OF_STRIATED_MUSCLE_CELL_DIFFERENTIATION		51	-0.404162	-1.5784	0.0190476	0.0432216	1	6382	tags=55%	list=31%	signal=80%
GO_POSITIVE_REGULATION_OF_INTERFERON_BETA_PRODUCTION	GO_POSITIVE_REGULATION_OF_INTERFERON_BETA_PRODUCTION		30	-0.446737	-1.57703	0.0187075	0.0436416	1	5413	tags=50%	list=27%	signal=68%
GO_NEGATIVE_REGULATION_OF_IMMUNE_EFFECTOR_PROCESS	GO_NEGATIVE_REGULATION_OF_IMMUNE_EFFECTOR_PROCESS		102	-0.357734	-1.57588	0.00291545	0.0440292	1	3653	tags=34%	list=18%	signal=42%
GO_PEPTIDE_CROSS_LINKING	GO_PEPTIDE_CROSS_LINKING		54	-0.392222	-1.57418	0.0172684	0.0445868	1	9915	tags=76%	list=49%	signal=148%
GO_BLOOD_VESSEL_MORPHOGENESIS	GO_BLOOD_VESSEL_MORPHOGENESIS		363	-0.303442	-1.57393	0	0.0446267	1	6851	tags=46%	list=34%	signal=68%
GO_SEGMENTATION	GO_SEGMENTATION		89	-0.360508	-1.57266	0.00870827	0.0450675	1	7311	tags=58%	list=36%	signal=91%
GO_SPINDLE_CHECKPOINT	GO_SPINDLE_CHECKPOINT		25	-0.481716	-1.57152	0.0296875	0.0454535	1	6782	tags=64%	list=33%	signal=96%
GO_PHOSPHATIDYLSERINE_ACYL_CHAIN_REMODELING	GO_PHOSPHATIDYLSERINE_ACYL_CHAIN_REMODELING		16	-0.532073	-1.57062	0.0413793	0.0457597	1	3223	tags=50%	list=16%	signal=59%
GO_MORPHOGENESIS_OF_A_BRANCHING_STRUCTURE	GO_MORPHOGENESIS_OF_A_BRANCHING_STRUCTURE		167	-0.329131	-1.5687	0.0027894	0.0464045	1	6861	tags=49%	list=34%	signal=73%
GO_CELLULAR_RESPONSE_TO_RETINOIC_ACID	GO_CELLULAR_RESPONSE_TO_RETINOIC_ACID		65	-0.380804	-1.568	0.0122137	0.0466065	1	7201	tags=57%	list=36%	signal=88%
GO_EPHRIN_RECEPTOR_SIGNALING_PATHWAY	GO_EPHRIN_RECEPTOR_SIGNALING_PATHWAY		85	-0.364242	-1.56789	0.00431035	0.0465775	1	6429	tags=46%	list=32%	signal=67%
GO_DEVELOPMENTAL_GROWTH_INVOLVED_IN_MORPHOGENESIS	GO_DEVELOPMENTAL_GROWTH_INVOLVED_IN_MORPHOGENESIS		103	-0.351723	-1.56705	0.00292398	0.0468292	1	3362	tags=32%	list=17%	signal=38%
GO_PROTEIN_SECRETION	GO_PROTEIN_SECRETION		115	-0.349402	-1.56662	0.00145138	0.0469418	1	5141	tags=40%	list=25%	signal=53%
GO_NUCLEAR_TRANSPORT	GO_NUCLEAR_TRANSPORT		337	-0.303693	-1.56643	0	0.0469625	1	7409	tags=47%	list=37%	signal=73%
GO_HISTONE_EXCHANGE	GO_HISTONE_EXCHANGE		50	-0.398241	-1.56621	0.00652529	0.046996	1	4980	tags=36%	list=25%	signal=48%
GO_NEGATIVE_REGULATION_OF_INTERLEUKIN_8_PRODUCTION	GO_NEGATIVE_REGULATION_OF_INTERLEUKIN_8_PRODUCTION		15	-0.54383	-1.56609	0.0238908	0.0469827	1	3477	tags=53%	list=17%	signal=64%
GO_RETINOIC_ACID_RECEPTOR_SIGNALING_PATHWAY	GO_RETINOIC_ACID_RECEPTOR_SIGNALING_PATHWAY		18	-0.512629	-1.56599	0.0201005	0.0469579	1	1464	tags=33%	list=7%	signal=36%
GO_POSITIVE_REGULATION_OF_PEPTIDYL_THREONINE_PHOSPHORYLATION	GO_POSITIVE_REGULATION_OF_PEPTIDYL_THREONINE_PHOSPHORYLATION		25	-0.470341	-1.56585	0.0200334	0.0469462	1	4119	tags=44%	list=20%	signal=55%
GO_MIDDLE_EAR_MORPHOGENESIS	GO_MIDDLE_EAR_MORPHOGENESIS		20	-0.51085	-1.56566	0.0263591	0.0469912	1	5649	tags=65%	list=28%	signal=90%
GO_NEGATIVE_REGULATION_OF_WNT_SIGNALING_PATHWAY	GO_NEGATIVE_REGULATION_OF_WNT_SIGNALING_PATHWAY		196	-0.319181	-1.56535	0	0.0470708	1	5470	tags=39%	list=27%	signal=53%
GO_REGULATION_OF_PHOSPHOLIPASE_C_ACTIVITY	GO_REGULATION_OF_PHOSPHOLIPASE_C_ACTIVITY		39	-0.422959	-1.56524	0.0182421	0.0470604	1	3053	tags=36%	list=15%	signal=42%
GO_REGULATION_OF_CALCIUM_ION_TRANSMEMBRANE_TRANSPORT	GO_REGULATION_OF_CALCIUM_ION_TRANSMEMBRANE_TRANSPORT		116	-0.34839	-1.56453	0.00426743	0.0472848	1	4858	tags=41%	list=24%	signal=54%
GO_REGULATION_OF_EPITHELIAL_CELL_DIFFERENTIATION	GO_REGULATION_OF_EPITHELIAL_CELL_DIFFERENTIATION		121	-0.343721	-1.56425	0.00145773	0.0473305	1	4837	tags=35%	list=24%	signal=45%
GO_NUCLEAR_EXPORT	GO_NUCLEAR_EXPORT		133	-0.338095	-1.56415	0.00422535	0.0473229	1	6479	tags=46%	list=32%	signal=67%
GO_HEART_VALVE_DEVELOPMENT	GO_HEART_VALVE_DEVELOPMENT		34	-0.439983	-1.56406	0.0147059	0.0472964	1	5067	tags=38%	list=25%	signal=51%
GO_MEIOTIC_CELL_CYCLE_PROCESS	GO_MEIOTIC_CELL_CYCLE_PROCESS		145	-0.335241	-1.56242	0.00147275	0.0479348	1	5639	tags=39%	list=28%	signal=54%
GO_POSITIVE_REGULATION_OF_TYROSINE_PHOSPHORYLATION_OF_STAT3_PROTEIN	GO_POSITIVE_REGULATION_OF_TYROSINE_PHOSPHORYLATION_OF_STAT3_PROTEIN		37	-0.429711	-1.56233	0.0192308	0.0479077	1	6702	tags=59%	list=33%	signal=89%
GO_REGULATION_OF_CYTOSOLIC_CALCIUM_ION_CONCENTRATION	GO_REGULATION_OF_CYTOSOLIC_CALCIUM_ION_CONCENTRATION		202	-0.318969	-1.56223	0.00140845	0.0478806	1	5637	tags=43%	list=28%	signal=59%
GO_POSITIVE_REGULATION_OF_PROTEIN_COMPLEX_ASSEMBLY	GO_POSITIVE_REGULATION_OF_PROTEIN_COMPLEX_ASSEMBLY		192	-0.321285	-1.56181	0.002849	0.0479771	1	3991	tags=34%	list=20%	signal=42%
GO_ODONTOGENESIS	GO_ODONTOGENESIS		105	-0.3494	-1.56174	0.0058309	0.0479413	1	3922	tags=34%	list=19%	signal=42%
GO_POSITIVE_REGULATION_OF_MITOCHONDRIAL_OUTER_MEMBRANE_PERMEABILIZATION_INVOLVED_IN_APOPTOTIC_SIGNALING_PATHWAY	GO_POSITIVE_REGULATION_OF_MITOCHONDRIAL_OUTER_MEMBRANE_PERMEABILIZATION_INVOLVED_IN_APOPTOTIC_SIGNALING_PATHWAY		36	-0.426929	-1.56147	0.0144462	0.0480016	1	4992	tags=44%	list=25%	signal=59%
GO_B_CELL_DIFFERENTIATION	GO_B_CELL_DIFFERENTIATION		89	-0.360989	-1.56062	0.010219	0.048288	1	5637	tags=43%	list=28%	signal=59%
GO_OSTEOBLAST_DIFFERENTIATION	GO_OSTEOBLAST_DIFFERENTIATION		124	-0.337687	-1.56049	0.00297177	0.0482864	1	5139	tags=41%	list=25%	signal=55%
GO_CELLULAR_RESPONSE_TO_GROWTH_HORMONE_STIMULUS	GO_CELLULAR_RESPONSE_TO_GROWTH_HORMONE_STIMULUS		20	-0.498243	-1.56015	0.031457	0.0483488	1	2606	tags=35%	list=13%	signal=40%
GO_REGULATION_OF_PHOSPHOLIPASE_ACTIVITY	GO_REGULATION_OF_PHOSPHOLIPASE_ACTIVITY		64	-0.38658	-1.55956	0.0123077	0.0485314	1	4934	tags=42%	list=24%	signal=56%
GO_POSITIVE_REGULATION_OF_PROTEIN_EXPORT_FROM_NUCLEUS	GO_POSITIVE_REGULATION_OF_PROTEIN_EXPORT_FROM_NUCLEUS		19	-0.500214	-1.5589	0.0240964	0.0487302	1	4119	tags=58%	list=20%	signal=73%
GO_CELLULAR_RESPONSE_TO_ABIOTIC_STIMULUS	GO_CELLULAR_RESPONSE_TO_ABIOTIC_STIMULUS		259	-0.310337	-1.55874	0	0.0487506	1	5860	tags=42%	list=29%	signal=58%
GO_NEGATIVE_REGULATION_OF_EXOCYTOSIS	GO_NEGATIVE_REGULATION_OF_EXOCYTOSIS		27	-0.454827	-1.55839	0.0255183	0.0488534	1	4374	tags=44%	list=22%	signal=57%
GO_POSITIVE_REGULATION_OF_CYTOKINE_PRODUCTION_INVOLVED_IN_IMMUNE_RESPONSE	GO_POSITIVE_REGULATION_OF_CYTOKINE_PRODUCTION_INVOLVED_IN_IMMUNE_RESPONSE		30	-0.448613	-1.55698	0.0329489	0.0493526	1	4728	tags=47%	list=23%	signal=61%
GO_ATRIOVENTRICULAR_VALVE_DEVELOPMENT	GO_ATRIOVENTRICULAR_VALVE_DEVELOPMENT		19	-0.499626	-1.55607	0.0371025	0.0496516	1	4989	tags=37%	list=25%	signal=49%
GO_MORPHOGENESIS_OF_AN_EPITHELIAL_SHEET	GO_MORPHOGENESIS_OF_AN_EPITHELIAL_SHEET		43	-0.410216	-1.55569	0.0229133	0.0497389	1	4854	tags=42%	list=24%	signal=55%
GO_REGULATION_OF_GLIAL_CELL_PROLIFERATION	GO_REGULATION_OF_GLIAL_CELL_PROLIFERATION		19	-0.490174	-1.55531	0.031614	0.0498301	1	5861	tags=58%	list=29%	signal=81%
GO_REGULATION_OF_ADENYLATE_CYCLASE_ACTIVITY	GO_REGULATION_OF_ADENYLATE_CYCLASE_ACTIVITY		70	-0.371939	-1.55531	0.00737463	0.0497701	1	4271	tags=36%	list=21%	signal=45%
GO_MORPHOGENESIS_OF_AN_EPITHELIUM	GO_MORPHOGENESIS_OF_AN_EPITHELIUM		398	-0.299589	-1.55461	0	0.050002	1	6861	tags=45%	list=34%	signal=66%
GO_NEGATIVE_REGULATION_OF_INFLAMMATORY_RESPONSE	GO_NEGATIVE_REGULATION_OF_INFLAMMATORY_RESPONSE		97	-0.357658	-1.55431	0.0058997	0.0500534	1	4881	tags=41%	list=24%	signal=54%
GO_OOGENESIS	GO_OOGENESIS		65	-0.377142	-1.55369	0.00771605	0.0502621	1	6381	tags=46%	list=31%	signal=67%
GO_POSITIVE_REGULATION_OF_TYPE_I_INTERFERON_PRODUCTION	GO_POSITIVE_REGULATION_OF_TYPE_I_INTERFERON_PRODUCTION		69	-0.375422	-1.55285	0.00609756	0.0505293	1	7537	tags=61%	list=37%	signal=97%
GO_REGULATION_OF_CELL_CYCLE_CHECKPOINT	GO_REGULATION_OF_CELL_CYCLE_CHECKPOINT		28	-0.459657	-1.55285	0.025974	0.0504716	1	8026	tags=71%	list=40%	signal=118%
GO_REGULATION_OF_PROTEIN_COMPLEX_ASSEMBLY	GO_REGULATION_OF_PROTEIN_COMPLEX_ASSEMBLY		366	-0.29934	-1.55252	0	0.0505273	1	5087	tags=36%	list=25%	signal=47%
GO_REGULATION_OF_BIOMINERAL_TISSUE_DEVELOPMENT	GO_REGULATION_OF_BIOMINERAL_TISSUE_DEVELOPMENT		74	-0.368112	-1.55151	0.010219	0.0508627	1	5717	tags=43%	list=28%	signal=60%
GO_OUTFLOW_TRACT_MORPHOGENESIS	GO_OUTFLOW_TRACT_MORPHOGENESIS		56	-0.388772	-1.55151	0.0096463	0.0508061	1	7903	tags=57%	list=39%	signal=93%
GO_REGULATION_OF_CENTROSOME_CYCLE	GO_REGULATION_OF_CENTROSOME_CYCLE		36	-0.429208	-1.55119	0.0189274	0.0508769	1	5914	tags=53%	list=29%	signal=74%
GO_REGULATION_OF_HEART_MORPHOGENESIS	GO_REGULATION_OF_HEART_MORPHOGENESIS		29	-0.454059	-1.55116	0.0289855	0.0508204	1	5244	tags=55%	list=26%	signal=74%
GO_REGULATION_OF_CELL_MATRIX_ADHESION	GO_REGULATION_OF_CELL_MATRIX_ADHESION		89	-0.356758	-1.55022	0.00895522	0.0511096	1	4988	tags=40%	list=25%	signal=53%
GO_PHOSPHATIDYLETHANOLAMINE_ACYL_CHAIN_REMODELING	GO_PHOSPHATIDYLETHANOLAMINE_ACYL_CHAIN_REMODELING		22	-0.482944	-1.54974	0.0332226	0.0512326	1	3777	tags=45%	list=19%	signal=56%
GO_CELL_MORPHOGENESIS_INVOLVED_IN_NEURON_DIFFERENTIATION	GO_CELL_MORPHOGENESIS_INVOLVED_IN_NEURON_DIFFERENTIATION		363	-0.29758	-1.5482	0	0.0518196	1	6068	tags=38%	list=30%	signal=53%
GO_CELLULAR_RESPONSE_TO_HEAT	GO_CELLULAR_RESPONSE_TO_HEAT		36	-0.426034	-1.54709	0.0266458	0.0522095	1	3078	tags=36%	list=15%	signal=42%
GO_MUSCLE_CONTRACTION	GO_MUSCLE_CONTRACTION		232	-0.315706	-1.54671	0.00135685	0.0522977	1	5405	tags=39%	list=27%	signal=52%
GO_NEGATIVE_REGULATION_OF_HOMEOSTATIC_PROCESS	GO_NEGATIVE_REGULATION_OF_HOMEOSTATIC_PROCESS		124	-0.338546	-1.54435	0	0.0532342	1	5821	tags=42%	list=29%	signal=58%
GO_REGULATION_OF_PEPTIDYL_THREONINE_PHOSPHORYLATION	GO_REGULATION_OF_PEPTIDYL_THREONINE_PHOSPHORYLATION		37	-0.431543	-1.54422	0.0206349	0.0532209	1	4119	tags=38%	list=20%	signal=47%
GO_REGULATION_OF_MUSCLE_CONTRACTION	GO_REGULATION_OF_MUSCLE_CONTRACTION		147	-0.332221	-1.54399	0	0.0532354	1	4940	tags=39%	list=24%	signal=52%
GO_NEGATIVE_REGULATION_OF_CARDIAC_MUSCLE_TISSUE_DEVELOPMENT	GO_NEGATIVE_REGULATION_OF_CARDIAC_MUSCLE_TISSUE_DEVELOPMENT		17	-0.509451	-1.54353	0.0305603	0.0533714	1	6816	tags=65%	list=34%	signal=97%
GO_ENDODERM_DEVELOPMENT	GO_ENDODERM_DEVELOPMENT		70	-0.369393	-1.54347	0.00638978	0.0533305	1	5692	tags=47%	list=28%	signal=65%
GO_NEGATIVE_REGULATION_OF_CELL_KILLING	GO_NEGATIVE_REGULATION_OF_CELL_KILLING		18	-0.512927	-1.54272	0.0441426	0.053602	1	7350	tags=78%	list=36%	signal=122%
GO_EMBRYONIC_EYE_MORPHOGENESIS	GO_EMBRYONIC_EYE_MORPHOGENESIS		33	-0.440985	-1.5426	0.0295031	0.0535883	1	5861	tags=55%	list=29%	signal=77%
GO_CELL_RECOGNITION	GO_CELL_RECOGNITION		128	-0.33604	-1.54204	0.00581395	0.0537545	1	6523	tags=44%	list=32%	signal=64%
GO_POSITIVE_REGULATION_OF_OSTEOCLAST_DIFFERENTIATION	GO_POSITIVE_REGULATION_OF_OSTEOCLAST_DIFFERENTIATION		23	-0.47443	-1.54099	0.0317195	0.0541535	1	7329	tags=65%	list=36%	signal=102%
GO_EPITHELIAL_CELL_APOPTOTIC_PROCESS	GO_EPITHELIAL_CELL_APOPTOTIC_PROCESS		25	-0.45715	-1.54013	0.0388513	0.0544624	1	2165	tags=32%	list=11%	signal=36%
GO_POSITIVE_REGULATION_OF_AXON_EXTENSION	GO_POSITIVE_REGULATION_OF_AXON_EXTENSION		36	-0.427827	-1.53956	0.022508	0.0546563	1	6718	tags=53%	list=33%	signal=79%
GO_REGULATION_OF_MUSCLE_SYSTEM_PROCESS	GO_REGULATION_OF_MUSCLE_SYSTEM_PROCESS		192	-0.318702	-1.53863	0.0013624	0.0549673	1	4940	tags=37%	list=24%	signal=48%
GO_POSITIVE_REGULATION_OF_ACTIN_FILAMENT_POLYMERIZATION	GO_POSITIVE_REGULATION_OF_ACTIN_FILAMENT_POLYMERIZATION		67	-0.380168	-1.53852	0.00930233	0.0549467	1	2785	tags=31%	list=14%	signal=36%
GO_REGULATION_OF_STRIATED_MUSCLE_CONTRACTION	GO_REGULATION_OF_STRIATED_MUSCLE_CONTRACTION		79	-0.360752	-1.53807	0.0132743	0.0550518	1	4763	tags=38%	list=23%	signal=49%
GO_GRANULOCYTE_ACTIVATION	GO_GRANULOCYTE_ACTIVATION		21	-0.480501	-1.53787	0.035533	0.0550817	1	2585	tags=38%	list=13%	signal=44%
GO_REGULATION_OF_NEURON_PROJECTION_DEVELOPMENT	GO_REGULATION_OF_NEURON_PROJECTION_DEVELOPMENT		400	-0.291921	-1.53742	0	0.0552151	1	5649	tags=35%	list=28%	signal=48%
GO_PROTEIN_LOCALIZATION_TO_CYTOSKELETON	GO_PROTEIN_LOCALIZATION_TO_CYTOSKELETON		29	-0.44724	-1.53643	0.0305603	0.0556203	1	5656	tags=59%	list=28%	signal=81%
GO_RESPONSE_TO_PROGESTERONE	GO_RESPONSE_TO_PROGESTERONE		49	-0.3998	-1.53595	0.00770416	0.0557852	1	6328	tags=51%	list=31%	signal=74%
GO_REGULATION_OF_PROTEIN_POLYMERIZATION	GO_REGULATION_OF_PROTEIN_POLYMERIZATION		169	-0.320719	-1.53521	0	0.0560391	1	6128	tags=44%	list=30%	signal=62%
GO_DETECTION_OF_BIOTIC_STIMULUS	GO_DETECTION_OF_BIOTIC_STIMULUS		24	-0.468081	-1.53518	0.0278689	0.0559931	1	7207	tags=71%	list=36%	signal=110%
GO_REGULATION_OF_HISTONE_DEACETYLATION	GO_REGULATION_OF_HISTONE_DEACETYLATION		24	-0.469274	-1.53467	0.0357143	0.0561474	1	3218	tags=38%	list=16%	signal=45%
GO_CONNECTIVE_TISSUE_DEVELOPMENT	GO_CONNECTIVE_TISSUE_DEVELOPMENT		194	-0.313324	-1.53448	0.00277393	0.0561661	1	5859	tags=43%	list=29%	signal=60%
GO_SOMITOGENESIS	GO_SOMITOGENESIS		62	-0.378449	-1.53411	0.0139104	0.0562563	1	7931	tags=69%	list=39%	signal=114%
GO_RESPONSE_TO_ACETYLCHOLINE	GO_RESPONSE_TO_ACETYLCHOLINE		18	-0.513048	-1.5339	0.0368509	0.056294	1	5998	tags=61%	list=30%	signal=87%
GO_DEMETHYLATION	GO_DEMETHYLATION		54	-0.387326	-1.53389	0.0141509	0.0562278	1	5536	tags=48%	list=27%	signal=66%
GO_EMBRYONIC_DIGIT_MORPHOGENESIS	GO_EMBRYONIC_DIGIT_MORPHOGENESIS		60	-0.382309	-1.53353	0.0168196	0.0563299	1	3922	tags=35%	list=19%	signal=43%
GO_MEIOTIC_CELL_CYCLE	GO_MEIOTIC_CELL_CYCLE		179	-0.321318	-1.53352	0.0042796	0.0562679	1	5639	tags=37%	list=28%	signal=51%
GO_MYD88_INDEPENDENT_TOLL_LIKE_RECEPTOR_SIGNALING_PATHWAY	GO_MYD88_INDEPENDENT_TOLL_LIKE_RECEPTOR_SIGNALING_PATHWAY		30	-0.442245	-1.53346	0.0184255	0.0562208	1	7537	tags=70%	list=37%	signal=111%
GO_CELL_JUNCTION_ASSEMBLY	GO_CELL_JUNCTION_ASSEMBLY		127	-0.335507	-1.5333	0.00446429	0.0562342	1	5647	tags=43%	list=28%	signal=59%
GO_REGULATION_OF_TYROSINE_PHOSPHORYLATION_OF_STAT3_PROTEIN	GO_REGULATION_OF_TYROSINE_PHOSPHORYLATION_OF_STAT3_PROTEIN		44	-0.408909	-1.53277	0.0236967	0.0563771	1	6702	tags=55%	list=33%	signal=81%
GO_OOCYTE_DIFFERENTIATION	GO_OOCYTE_DIFFERENTIATION		38	-0.424756	-1.53253	0.026534	0.056445	1	6026	tags=47%	list=30%	signal=67%
GO_CHONDROITIN_SULFATE_PROTEOGLYCAN_METABOLIC_PROCESS	GO_CHONDROITIN_SULFATE_PROTEOGLYCAN_METABOLIC_PROCESS		42	-0.411319	-1.5324	0.0303514	0.0564378	1	5070	tags=45%	list=25%	signal=60%
GO_POSITIVE_REGULATION_OF_INTRACELLULAR_TRANSPORT	GO_POSITIVE_REGULATION_OF_INTRACELLULAR_TRANSPORT		367	-0.296441	-1.53204	0	0.0565072	1	5014	tags=34%	list=25%	signal=45%
GO_CELLULAR_RESPONSE_TO_IONIZING_RADIATION	GO_CELLULAR_RESPONSE_TO_IONIZING_RADIATION		51	-0.39631	-1.53144	0.0165837	0.0567274	1	7066	tags=61%	list=35%	signal=93%
GO_ACTIVATION_OF_PROTEIN_KINASE_ACTIVITY	GO_ACTIVATION_OF_PROTEIN_KINASE_ACTIVITY		278	-0.303677	-1.53126	0.00134228	0.0567505	1	6540	tags=45%	list=32%	signal=65%
GO_PEPTIDYL_TYROSINE_MODIFICATION	GO_PEPTIDYL_TYROSINE_MODIFICATION		184	-0.319432	-1.53091	0	0.056851	1	5664	tags=38%	list=28%	signal=52%
GO_NEGATIVE_REGULATION_OF_NOTCH_SIGNALING_PATHWAY	GO_NEGATIVE_REGULATION_OF_NOTCH_SIGNALING_PATHWAY		28	-0.444088	-1.53041	0.0257235	0.057007	1	5213	tags=50%	list=26%	signal=67%
GO_NATURAL_KILLER_CELL_ACTIVATION	GO_NATURAL_KILLER_CELL_ACTIVATION		52	-0.394752	-1.52976	0.0263158	0.0572496	1	3111	tags=31%	list=15%	signal=36%
GO_MOTOR_NEURON_AXON_GUIDANCE	GO_MOTOR_NEURON_AXON_GUIDANCE		27	-0.456767	-1.52909	0.0296167	0.0574719	1	2088	tags=30%	list=10%	signal=33%
GO_RESPONSE_TO_TUMOR_NECROSIS_FACTOR	GO_RESPONSE_TO_TUMOR_NECROSIS_FACTOR		232	-0.306436	-1.5286	0.00131752	0.0576252	1	6076	tags=41%	list=30%	signal=58%
GO_ACTOMYOSIN_STRUCTURE_ORGANIZATION	GO_ACTOMYOSIN_STRUCTURE_ORGANIZATION		77	-0.355347	-1.52851	0.011713	0.0576037	1	7193	tags=52%	list=35%	signal=80%
GO_CELLULAR_COMPONENT_DISASSEMBLY_INVOLVED_IN_EXECUTION_PHASE_OF_APOPTOSIS	GO_CELLULAR_COMPONENT_DISASSEMBLY_INVOLVED_IN_EXECUTION_PHASE_OF_APOPTOSIS		43	-0.412022	-1.52813	0.0157233	0.0576866	1	5860	tags=44%	list=29%	signal=62%
GO_POSITIVE_REGULATION_OF_CYTOPLASMIC_TRANSPORT	GO_POSITIVE_REGULATION_OF_CYTOPLASMIC_TRANSPORT		280	-0.305582	-1.52811	0	0.057628	1	5014	tags=34%	list=25%	signal=44%
GO_REGULATION_OF_SKELETAL_MUSCLE_CELL_DIFFERENTIATION	GO_REGULATION_OF_SKELETAL_MUSCLE_CELL_DIFFERENTIATION		17	-0.516236	-1.52786	0.0462046	0.0577001	1	2718	tags=35%	list=13%	signal=41%
GO_CALCIUM_ION_IMPORT_INTO_CYTOSOL	GO_CALCIUM_ION_IMPORT_INTO_CYTOSOL		42	-0.41345	-1.52765	0.0162602	0.0577271	1	3778	tags=40%	list=19%	signal=50%
GO_INTRINSIC_APOPTOTIC_SIGNALING_PATHWAY	GO_INTRINSIC_APOPTOTIC_SIGNALING_PATHWAY		149	-0.32882	-1.52709	0.00875912	0.0579145	1	4761	tags=39%	list=23%	signal=50%
GO_NEGATIVE_REGULATION_OF_HEMOPOIESIS	GO_NEGATIVE_REGULATION_OF_HEMOPOIESIS		127	-0.332371	-1.5267	0.00141243	0.0580082	1	4994	tags=35%	list=25%	signal=47%
GO_NEGATIVE_REGULATION_OF_NF_KAPPAB_TRANSCRIPTION_FACTOR_ACTIVITY	GO_NEGATIVE_REGULATION_OF_NF_KAPPAB_TRANSCRIPTION_FACTOR_ACTIVITY		65	-0.378537	-1.52636	0.0122699	0.0580976	1	4609	tags=40%	list=23%	signal=52%
GO_CELLULAR_RESPONSE_TO_RADIATION	GO_CELLULAR_RESPONSE_TO_RADIATION		134	-0.33261	-1.52622	0.00296296	0.0581048	1	5711	tags=40%	list=28%	signal=56%
GO_ANATOMICAL_STRUCTURE_HOMEOSTASIS	GO_ANATOMICAL_STRUCTURE_HOMEOSTASIS		272	-0.303198	-1.52583	0	0.058223	1	4958	tags=35%	list=24%	signal=45%
GO_INTERMEDIATE_FILAMENT_BASED_PROCESS	GO_INTERMEDIATE_FILAMENT_BASED_PROCESS		43	-0.407727	-1.52569	0.0229508	0.0582231	1	3441	tags=37%	list=17%	signal=45%
GO_DIGESTIVE_TRACT_MORPHOGENESIS	GO_DIGESTIVE_TRACT_MORPHOGENESIS		48	-0.398311	-1.52522	0.0252366	0.0583395	1	6829	tags=58%	list=34%	signal=88%
GO_TUBE_MORPHOGENESIS	GO_TUBE_MORPHOGENESIS		321	-0.294585	-1.52494	0.00130548	0.058402	1	6861	tags=45%	list=34%	signal=66%
GO_MODULATION_OF_GROWTH_OF_SYMBIONT_INVOLVED_IN_INTERACTION_WITH_HOST	GO_MODULATION_OF_GROWTH_OF_SYMBIONT_INVOLVED_IN_INTERACTION_WITH_HOST		16	-0.516799	-1.52487	0.0400668	0.0583733	1	3657	tags=56%	list=18%	signal=69%
GO_REGULATION_OF_PROTEIN_SECRETION	GO_REGULATION_OF_PROTEIN_SECRETION		382	-0.290289	-1.52369	0	0.0588286	1	4881	tags=33%	list=24%	signal=43%
GO_REGULATION_OF_IMMUNOGLOBULIN_SECRETION	GO_REGULATION_OF_IMMUNOGLOBULIN_SECRETION		17	-0.515037	-1.52328	0.0493827	0.0589616	1	6044	tags=76%	list=30%	signal=109%
GO_POSITIVE_REGULATION_OF_PROTEIN_BINDING	GO_POSITIVE_REGULATION_OF_PROTEIN_BINDING		73	-0.363105	-1.5229	0.0124805	0.0590752	1	5015	tags=42%	list=25%	signal=56%
GO_REGULATION_OF_BMP_SIGNALING_PATHWAY	GO_REGULATION_OF_BMP_SIGNALING_PATHWAY		76	-0.366789	-1.5229	0.0184049	0.0590083	1	5050	tags=38%	list=25%	signal=51%
GO_CALCIUM_ION_TRANSMEMBRANE_TRANSPORT	GO_CALCIUM_ION_TRANSMEMBRANE_TRANSPORT		157	-0.32373	-1.52208	0.004329	0.0593338	1	4506	tags=36%	list=22%	signal=46%
GO_INTERSTRAND_CROSS_LINK_REPAIR	GO_INTERSTRAND_CROSS_LINK_REPAIR		39	-0.41477	-1.52203	0.0215385	0.05929	1	4439	tags=44%	list=22%	signal=56%
GO_STEM_CELL_DIFFERENTIATION	GO_STEM_CELL_DIFFERENTIATION		190	-0.314392	-1.52187	0.00139276	0.0592942	1	6836	tags=44%	list=34%	signal=65%
GO_POSITIVE_REGULATION_OF_BLOOD_VESSEL_ENDOTHELIAL_CELL_MIGRATION	GO_POSITIVE_REGULATION_OF_BLOOD_VESSEL_ENDOTHELIAL_CELL_MIGRATION		25	-0.463232	-1.52145	0.0295082	0.0594302	1	6283	tags=60%	list=31%	signal=87%
GO_PHOSPHATIDYLCHOLINE_ACYL_CHAIN_REMODELING	GO_PHOSPHATIDYLCHOLINE_ACYL_CHAIN_REMODELING		25	-0.457527	-1.52107	0.0291734	0.0595412	1	3777	tags=40%	list=19%	signal=49%
GO_REGULATION_OF_RNA_SPLICING	GO_REGULATION_OF_RNA_SPLICING		83	-0.35822	-1.52075	0.00732064	0.0595966	1	5726	tags=43%	list=28%	signal=60%
GO_PROSTATE_GLAND_MORPHOGENESIS	GO_PROSTATE_GLAND_MORPHOGENESIS		23	-0.469097	-1.52056	0.0429043	0.0596314	1	6816	tags=65%	list=34%	signal=98%
GO_CELL_CYCLE_ARREST	GO_CELL_CYCLE_ARREST		150	-0.323776	-1.52008	0.00558659	0.0597957	1	6931	tags=49%	list=34%	signal=74%
GO_ENDOTHELIAL_CELL_MIGRATION	GO_ENDOTHELIAL_CELL_MIGRATION		57	-0.384393	-1.51808	0.0170543	0.0606816	1	6618	tags=51%	list=33%	signal=75%
GO_BLASTOCYST_GROWTH	GO_BLASTOCYST_GROWTH		16	-0.516053	-1.51795	0.0379538	0.0606777	1	7240	tags=63%	list=36%	signal=97%
GO_REGULATION_OF_UBIQUITIN_PROTEIN_LIGASE_ACTIVITY	GO_REGULATION_OF_UBIQUITIN_PROTEIN_LIGASE_ACTIVITY		18	-0.505074	-1.51778	0.026534	0.0606894	1	7968	tags=78%	list=39%	signal=128%
GO_RESPONSE_TO_LIGHT_STIMULUS	GO_RESPONSE_TO_LIGHT_STIMULUS		278	-0.297935	-1.51621	0	0.0614245	1	5800	tags=37%	list=29%	signal=51%
GO_POSITIVE_REGULATION_OF_SECRETION	GO_POSITIVE_REGULATION_OF_SECRETION		366	-0.289904	-1.51565	0	0.0616169	1	4896	tags=34%	list=24%	signal=44%
GO_DENDRITIC_SPINE_DEVELOPMENT	GO_DENDRITIC_SPINE_DEVELOPMENT		19	-0.498228	-1.51542	0.0338983	0.0616604	1	4812	tags=42%	list=24%	signal=55%
GO_COGNITION	GO_COGNITION		249	-0.306223	-1.5154	0	0.0615956	1	7337	tags=49%	list=36%	signal=76%
GO_REGULATION_OF_PHOSPHATASE_ACTIVITY	GO_REGULATION_OF_PHOSPHATASE_ACTIVITY		117	-0.332136	-1.51537	0.00734214	0.0615398	1	5979	tags=39%	list=29%	signal=55%
GO_REGULATION_OF_PROTEASOMAL_UBIQUITIN_DEPENDENT_PROTEIN_CATABOLIC_PROCESS	GO_REGULATION_OF_PROTEASOMAL_UBIQUITIN_DEPENDENT_PROTEIN_CATABOLIC_PROCESS		146	-0.322889	-1.51353	0.00703235	0.0623541	1	4962	tags=35%	list=24%	signal=46%
GO_CELLULAR_RESPONSE_TO_VITAMIN	GO_CELLULAR_RESPONSE_TO_VITAMIN		26	-0.452689	-1.51248	0.0374593	0.0628029	1	8261	tags=73%	list=41%	signal=123%
GO_SALIVARY_GLAND_DEVELOPMENT	GO_SALIVARY_GLAND_DEVELOPMENT		32	-0.424422	-1.51182	0.0332279	0.0630288	1	6829	tags=56%	list=34%	signal=85%
GO_ORGAN_FORMATION	GO_ORGAN_FORMATION		34	-0.42763	-1.51166	0.0233333	0.0630618	1	3922	tags=41%	list=19%	signal=51%
GO_REGULATION_OF_NOTCH_SIGNALING_PATHWAY	GO_REGULATION_OF_NOTCH_SIGNALING_PATHWAY		66	-0.368926	-1.51157	0.0108527	0.0630412	1	4568	tags=39%	list=23%	signal=51%
GO_CELLULAR_RESPONSE_TO_LIPID	GO_CELLULAR_RESPONSE_TO_LIPID		451	-0.286077	-1.51061	0	0.0634479	1	6483	tags=43%	list=32%	signal=62%
GO_NEGATIVE_REGULATION_OF_BMP_SIGNALING_PATHWAY	GO_NEGATIVE_REGULATION_OF_BMP_SIGNALING_PATHWAY		41	-0.40384	-1.50916	0.0347003	0.0640739	1	2757	tags=32%	list=14%	signal=37%
GO_REGULATION_OF_INTERLEUKIN_13_PRODUCTION	GO_REGULATION_OF_INTERLEUKIN_13_PRODUCTION		18	-0.492224	-1.50887	0.0547945	0.0641294	1	3879	tags=44%	list=19%	signal=55%
GO_REGULATION_OF_RHO_PROTEIN_SIGNAL_TRANSDUCTION	GO_REGULATION_OF_RHO_PROTEIN_SIGNAL_TRANSDUCTION		105	-0.33766	-1.50866	0.0102041	0.0641608	1	4236	tags=37%	list=21%	signal=47%
GO_REGULATION_OF_SPROUTING_ANGIOGENESIS	GO_REGULATION_OF_SPROUTING_ANGIOGENESIS		28	-0.443146	-1.5086	0.0310458	0.0641166	1	6665	tags=61%	list=33%	signal=90%
GO_HYALURONAN_METABOLIC_PROCESS	GO_HYALURONAN_METABOLIC_PROCESS		30	-0.442014	-1.50848	0.038983	0.0640867	1	5480	tags=50%	list=27%	signal=68%
GO_NEGATIVE_REGULATION_OF_CHEMOTAXIS	GO_NEGATIVE_REGULATION_OF_CHEMOTAXIS		50	-0.390565	-1.50828	0.0249221	0.0641132	1	1244	tags=24%	list=6%	signal=26%
GO_NEGATIVE_REGULATION_OF_T_CELL_RECEPTOR_SIGNALING_PATHWAY	GO_NEGATIVE_REGULATION_OF_T_CELL_RECEPTOR_SIGNALING_PATHWAY		16	-0.511327	-1.50739	0.0475382	0.0644621	1	4424	tags=56%	list=22%	signal=72%
GO_POSITIVE_REGULATION_OF_TOLL_LIKE_RECEPTOR_SIGNALING_PATHWAY	GO_POSITIVE_REGULATION_OF_TOLL_LIKE_RECEPTOR_SIGNALING_PATHWAY		19	-0.494815	-1.50711	0.0477816	0.0645507	1	4534	tags=53%	list=22%	signal=68%
GO_PATTERNING_OF_BLOOD_VESSELS	GO_PATTERNING_OF_BLOOD_VESSELS		32	-0.428777	-1.50696	0.0321027	0.0645528	1	1832	tags=25%	list=9%	signal=27%
GO_REGULATION_OF_MRNA_CATABOLIC_PROCESS	GO_REGULATION_OF_MRNA_CATABOLIC_PROCESS		26	-0.460582	-1.50659	0.035	0.0646752	1	6758	tags=58%	list=33%	signal=86%
GO_MEMBRANE_INVAGINATION	GO_MEMBRANE_INVAGINATION		28	-0.453157	-1.50549	0.0302521	0.0652053	1	4666	tags=43%	list=23%	signal=56%
GO_CANONICAL_WNT_SIGNALING_PATHWAY	GO_CANONICAL_WNT_SIGNALING_PATHWAY		95	-0.349665	-1.50522	0.00873363	0.0652766	1	5014	tags=39%	list=25%	signal=51%
GO_POSITIVE_REGULATION_OF_MACROPHAGE_DERIVED_FOAM_CELL_DIFFERENTIATION	GO_POSITIVE_REGULATION_OF_MACROPHAGE_DERIVED_FOAM_CELL_DIFFERENTIATION		15	-0.512163	-1.50356	0.0508475	0.0660763	1	3657	tags=53%	list=18%	signal=65%
GO_REGULATION_OF_MUSCLE_ADAPTATION	GO_REGULATION_OF_MUSCLE_ADAPTATION		60	-0.372176	-1.5033	0.0107034	0.0661139	1	4145	tags=37%	list=20%	signal=46%
GO_REGULATION_OF_PROTEIN_CATABOLIC_PROCESS	GO_REGULATION_OF_PROTEIN_CATABOLIC_PROCESS		391	-0.289787	-1.50316	0.00124069	0.0661155	1	6547	tags=41%	list=32%	signal=59%
GO_PROTEIN_ALKYLATION	GO_PROTEIN_ALKYLATION		112	-0.334285	-1.50276	0.00745157	0.0662326	1	4939	tags=38%	list=24%	signal=50%
GO_NEGATIVE_REGULATION_OF_T_CELL_APOPTOTIC_PROCESS	GO_NEGATIVE_REGULATION_OF_T_CELL_APOPTOTIC_PROCESS		16	-0.50698	-1.5022	0.0480929	0.0664499	1	5171	tags=63%	list=26%	signal=84%
GO_MYOTUBE_DIFFERENTIATION	GO_MYOTUBE_DIFFERENTIATION		57	-0.37433	-1.50203	0.015528	0.0664535	1	4666	tags=40%	list=23%	signal=52%
GO_ACTIVATION_OF_MAPK_ACTIVITY	GO_ACTIVATION_OF_MAPK_ACTIVITY		137	-0.324585	-1.50192	0.00286123	0.0664372	1	6283	tags=46%	list=31%	signal=66%
GO_REGULATION_OF_INTRACELLULAR_PROTEIN_TRANSPORT	GO_REGULATION_OF_INTRACELLULAR_PROTEIN_TRANSPORT		377	-0.287907	-1.50143	0	0.0666205	1	5014	tags=34%	list=25%	signal=45%
GO_REGULATION_OF_CYTOKINE_PRODUCTION_INVOLVED_IN_INFLAMMATORY_RESPONSE	GO_REGULATION_OF_CYTOKINE_PRODUCTION_INVOLVED_IN_INFLAMMATORY_RESPONSE		18	-0.495342	-1.50118	0.0350584	0.0666784	1	2824	tags=44%	list=14%	signal=52%
GO_CORONARY_VASCULATURE_DEVELOPMENT	GO_CORONARY_VASCULATURE_DEVELOPMENT		37	-0.416138	-1.50081	0.0311987	0.0668128	1	1916	tags=22%	list=9%	signal=24%
GO_POSITIVE_REGULATION_OF_CELL_CYCLE_G2_M_PHASE_TRANSITION	GO_POSITIVE_REGULATION_OF_CELL_CYCLE_G2_M_PHASE_TRANSITION		17	-0.49648	-1.49966	0.0426929	0.0673433	1	5191	tags=53%	list=26%	signal=71%
GO_POSITIVE_REGULATION_OF_BINDING	GO_POSITIVE_REGULATION_OF_BINDING		127	-0.326627	-1.499	0.00564175	0.0676439	1	4183	tags=33%	list=21%	signal=41%
GO_SKELETAL_SYSTEM_DEVELOPMENT	GO_SKELETAL_SYSTEM_DEVELOPMENT		453	-0.284541	-1.49849	0	0.0678104	1	5699	tags=37%	list=28%	signal=50%
GO_REGULATION_OF_METAL_ION_TRANSPORT	GO_REGULATION_OF_METAL_ION_TRANSPORT		322	-0.293493	-1.49848	0.00127389	0.0677376	1	4992	tags=35%	list=25%	signal=45%
GO_POSITIVE_REGULATION_OF_CELL_PROJECTION_ORGANIZATION	GO_POSITIVE_REGULATION_OF_CELL_PROJECTION_ORGANIZATION		295	-0.293522	-1.49842	0	0.0676895	1	5649	tags=36%	list=28%	signal=49%
GO_MOVEMENT_IN_ENVIRONMENT_OF_OTHER_ORGANISM_INVOLVED_IN_SYMBIOTIC_INTERACTION	GO_MOVEMENT_IN_ENVIRONMENT_OF_OTHER_ORGANISM_INVOLVED_IN_SYMBIOTIC_INTERACTION		87	-0.344765	-1.49813	0.0108527	0.0677828	1	6432	tags=46%	list=32%	signal=67%
GO_REGULATION_OF_PROTEIN_EXPORT_FROM_NUCLEUS	GO_REGULATION_OF_PROTEIN_EXPORT_FROM_NUCLEUS		33	-0.427055	-1.4979	0.0349761	0.0678229	1	4119	tags=45%	list=20%	signal=57%
GO_POSITIVE_REGULATION_OF_PHAGOCYTOSIS	GO_POSITIVE_REGULATION_OF_PHAGOCYTOSIS		45	-0.396147	-1.49755	0.0226586	0.067951	1	4716	tags=42%	list=23%	signal=55%
GO_AMEBOIDAL_TYPE_CELL_MIGRATION	GO_AMEBOIDAL_TYPE_CELL_MIGRATION		152	-0.318734	-1.49733	0.00561798	0.0679762	1	7102	tags=47%	list=35%	signal=72%
GO_PARASYMPATHETIC_NERVOUS_SYSTEM_DEVELOPMENT	GO_PARASYMPATHETIC_NERVOUS_SYSTEM_DEVELOPMENT		17	-0.503177	-1.49732	0.048495	0.067911	1	656	tags=24%	list=3%	signal=24%
GO_REGULATION_OF_KERATINOCYTE_PROLIFERATION	GO_REGULATION_OF_KERATINOCYTE_PROLIFERATION		27	-0.440419	-1.49721	0.0262726	0.0678898	1	6464	tags=56%	list=32%	signal=81%
GO_CHROMATIN_DISASSEMBLY	GO_CHROMATIN_DISASSEMBLY		17	-0.51054	-1.49675	0.0428816	0.0680709	1	5059	tags=53%	list=25%	signal=70%
GO_REGULATION_OF_WATER_LOSS_VIA_SKIN	GO_REGULATION_OF_WATER_LOSS_VIA_SKIN		19	-0.487259	-1.49557	0.0490694	0.0686204	1	4193	tags=42%	list=21%	signal=53%
GO_HEART_MORPHOGENESIS	GO_HEART_MORPHOGENESIS		211	-0.30524	-1.49546	0.00272109	0.0686205	1	7323	tags=48%	list=36%	signal=75%
GO_REGULATION_OF_EXECUTION_PHASE_OF_APOPTOSIS	GO_REGULATION_OF_EXECUTION_PHASE_OF_APOPTOSIS		24	-0.455825	-1.49533	0.0411862	0.0686206	1	4497	tags=50%	list=22%	signal=64%
GO_POSITIVE_REGULATION_OF_MYELOID_LEUKOCYTE_DIFFERENTIATION	GO_POSITIVE_REGULATION_OF_MYELOID_LEUKOCYTE_DIFFERENTIATION		49	-0.392034	-1.49498	0.0268562	0.0687173	1	7359	tags=57%	list=36%	signal=89%
GO_REGULATION_OF_CANONICAL_WNT_SIGNALING_PATHWAY	GO_REGULATION_OF_CANONICAL_WNT_SIGNALING_PATHWAY		235	-0.303431	-1.49463	0	0.0688228	1	6816	tags=44%	list=34%	signal=65%
GO_POSITIVE_REGULATION_OF_CYSTEINE_TYPE_ENDOPEPTIDASE_ACTIVITY_INVOLVED_IN_APOPTOTIC_SIGNALING_PATHWAY	GO_POSITIVE_REGULATION_OF_CYSTEINE_TYPE_ENDOPEPTIDASE_ACTIVITY_INVOLVED_IN_APOPTOTIC_SIGNALING_PATHWAY		17	-0.499854	-1.49413	0.0563847	0.0690068	1	7135	tags=71%	list=35%	signal=109%
GO_DORSAL_VENTRAL_AXIS_SPECIFICATION	GO_DORSAL_VENTRAL_AXIS_SPECIFICATION		20	-0.476388	-1.49371	0.0460751	0.0691664	1	5464	tags=55%	list=27%	signal=75%
GO_NEGATIVE_REGULATION_OF_INTERLEUKIN_10_PRODUCTION	GO_NEGATIVE_REGULATION_OF_INTERLEUKIN_10_PRODUCTION		16	-0.503014	-1.49337	0.0413793	0.0692877	1	6402	tags=69%	list=32%	signal=100%
GO_NEGATIVE_REGULATION_OF_INTERFERON_GAMMA_PRODUCTION	GO_NEGATIVE_REGULATION_OF_INTERFERON_GAMMA_PRODUCTION		32	-0.425593	-1.49314	0.0282132	0.0693318	1	4969	tags=50%	list=25%	signal=66%
GO_POSITIVE_REGULATION_OF_NEUROBLAST_PROLIFERATION	GO_POSITIVE_REGULATION_OF_NEUROBLAST_PROLIFERATION		21	-0.470086	-1.49243	0.0360065	0.0696188	1	5470	tags=57%	list=27%	signal=78%
GO_REGULATION_OF_ACTIN_FILAMENT_LENGTH	GO_REGULATION_OF_ACTIN_FILAMENT_LENGTH		152	-0.31814	-1.49191	0.00284091	0.0698214	1	4101	tags=33%	list=20%	signal=41%
GO_POSITIVE_REGULATION_OF_TELOMERE_MAINTENANCE	GO_POSITIVE_REGULATION_OF_TELOMERE_MAINTENANCE		44	-0.404224	-1.49151	0.0309446	0.0700005	1	4281	tags=32%	list=21%	signal=40%
GO_EXECUTION_PHASE_OF_APOPTOSIS	GO_EXECUTION_PHASE_OF_APOPTOSIS		55	-0.375396	-1.49076	0.0257967	0.0703426	1	5860	tags=42%	list=29%	signal=59%
GO_REGULATION_OF_HEART_CONTRACTION	GO_REGULATION_OF_HEART_CONTRACTION		221	-0.301739	-1.4905	0.00140056	0.0704033	1	4763	tags=33%	list=23%	signal=43%
GO_REGULATION_OF_CELLULAR_RESPONSE_TO_GROWTH_FACTOR_STIMULUS	GO_REGULATION_OF_CELLULAR_RESPONSE_TO_GROWTH_FACTOR_STIMULUS		227	-0.299172	-1.49032	0.0027137	0.0704329	1	5083	tags=34%	list=25%	signal=45%
GO_ERBB_SIGNALING_PATHWAY	GO_ERBB_SIGNALING_PATHWAY		79	-0.349687	-1.48993	0.0181269	0.070587	1	7157	tags=52%	list=35%	signal=80%
GO_REGULATION_OF_CALCIUM_ION_IMPORT	GO_REGULATION_OF_CALCIUM_ION_IMPORT		102	-0.336829	-1.4899	0.00735294	0.0705275	1	5244	tags=38%	list=26%	signal=51%
GO_COCHLEA_MORPHOGENESIS	GO_COCHLEA_MORPHOGENESIS		21	-0.469347	-1.48832	0.046589	0.0713075	1	4150	tags=52%	list=20%	signal=66%
GO_REGULATION_OF_CELL_ADHESION_MEDIATED_BY_INTEGRIN	GO_REGULATION_OF_CELL_ADHESION_MEDIATED_BY_INTEGRIN		38	-0.410426	-1.48829	0.0284757	0.0712605	1	3625	tags=37%	list=18%	signal=45%
GO_REGULATION_OF_PRI_MIRNA_TRANSCRIPTION_FROM_RNA_POLYMERASE_II_PROMOTER	GO_REGULATION_OF_PRI_MIRNA_TRANSCRIPTION_FROM_RNA_POLYMERASE_II_PROMOTER		17	-0.498068	-1.48798	0.0473773	0.0713462	1	5879	tags=65%	list=29%	signal=91%
GO_ESTABLISHMENT_OF_PROTEIN_LOCALIZATION_TO_MEMBRANE	GO_ESTABLISHMENT_OF_PROTEIN_LOCALIZATION_TO_MEMBRANE		263	-0.293637	-1.48706	0.001287	0.0717985	1	6829	tags=50%	list=34%	signal=75%
GO_TUMOR_NECROSIS_FACTOR_MEDIATED_SIGNALING_PATHWAY	GO_TUMOR_NECROSIS_FACTOR_MEDIATED_SIGNALING_PATHWAY		118	-0.331523	-1.48671	0.00870827	0.0719081	1	6536	tags=44%	list=32%	signal=65%
GO_TRANSLESION_SYNTHESIS	GO_TRANSLESION_SYNTHESIS		41	-0.39912	-1.48651	0.0319489	0.0719381	1	5424	tags=44%	list=27%	signal=60%
GO_NEGATIVE_REGULATION_OF_GENE_SILENCING	GO_NEGATIVE_REGULATION_OF_GENE_SILENCING		19	-0.481748	-1.48611	0.0391156	0.0720725	1	5244	tags=47%	list=26%	signal=64%
GO_FOREBRAIN_NEURON_DEVELOPMENT	GO_FOREBRAIN_NEURON_DEVELOPMENT		34	-0.41718	-1.48581	0.0407166	0.0721768	1	5649	tags=47%	list=28%	signal=65%
GO_CORTICAL_CYTOSKELETON_ORGANIZATION	GO_CORTICAL_CYTOSKELETON_ORGANIZATION		36	-0.410684	-1.48481	0.028754	0.0726479	1	5216	tags=53%	list=26%	signal=71%
GO_NEUTROPHIL_MEDIATED_IMMUNITY	GO_NEUTROPHIL_MEDIATED_IMMUNITY		22	-0.466541	-1.48374	0.0496575	0.0731562	1	3921	tags=45%	list=19%	signal=56%
GO_POSITIVE_REGULATION_OF_AXONOGENESIS	GO_POSITIVE_REGULATION_OF_AXONOGENESIS		68	-0.362027	-1.4837	0.022187	0.0730984	1	5465	tags=40%	list=27%	signal=54%
GO_POSITIVE_REGULATION_OF_BMP_SIGNALING_PATHWAY	GO_POSITIVE_REGULATION_OF_BMP_SIGNALING_PATHWAY		32	-0.417793	-1.48355	0.0387097	0.0730973	1	6718	tags=53%	list=33%	signal=79%
GO_REGULATION_OF_DNA_METHYLATION	GO_REGULATION_OF_DNA_METHYLATION		16	-0.505346	-1.48351	0.0523649	0.0730536	1	5254	tags=56%	list=26%	signal=76%
GO_PROTEOGLYCAN_METABOLIC_PROCESS	GO_PROTEOGLYCAN_METABOLIC_PROCESS		82	-0.346168	-1.48228	0.0162722	0.0737319	1	5070	tags=43%	list=25%	signal=57%
GO_RESPONSE_TO_FUNGUS	GO_RESPONSE_TO_FUNGUS		49	-0.384264	-1.48167	0.028436	0.0739968	1	4421	tags=37%	list=22%	signal=47%
GO_REGULATION_OF_SMOOTH_MUSCLE_CELL_MIGRATION	GO_REGULATION_OF_SMOOTH_MUSCLE_CELL_MIGRATION		49	-0.381186	-1.4815	0.0322581	0.0740246	1	4881	tags=41%	list=24%	signal=54%
GO_REGULATION_OF_TOLL_LIKE_RECEPTOR_SIGNALING_PATHWAY	GO_REGULATION_OF_TOLL_LIKE_RECEPTOR_SIGNALING_PATHWAY		45	-0.386547	-1.48076	0.0423862	0.0743463	1	6483	tags=51%	list=32%	signal=75%
GO_EPIDERMAL_GROWTH_FACTOR_RECEPTOR_SIGNALING_PATHWAY	GO_EPIDERMAL_GROWTH_FACTOR_RECEPTOR_SIGNALING_PATHWAY		55	-0.371539	-1.48075	0.0173228	0.0742712	1	5812	tags=45%	list=29%	signal=64%
GO_POSITIVE_REGULATION_OF_CELLULAR_PROTEIN_LOCALIZATION	GO_POSITIVE_REGULATION_OF_CELLULAR_PROTEIN_LOCALIZATION		356	-0.285206	-1.48041	0	0.0743885	1	5590	tags=37%	list=28%	signal=50%
GO_REGULATION_OF_CALCIUM_ION_TRANSMEMBRANE_TRANSPORTER_ACTIVITY	GO_REGULATION_OF_CALCIUM_ION_TRANSMEMBRANE_TRANSPORTER_ACTIVITY		70	-0.358593	-1.47942	0.0139535	0.074826	1	4858	tags=43%	list=24%	signal=56%
GO_SUBSTRATE_DEPENDENT_CELL_MIGRATION	GO_SUBSTRATE_DEPENDENT_CELL_MIGRATION		27	-0.435985	-1.47914	0.0507365	0.0748913	1	6060	tags=52%	list=30%	signal=74%
GO_NEGATIVE_REGULATION_OF_FAT_CELL_DIFFERENTIATION	GO_NEGATIVE_REGULATION_OF_FAT_CELL_DIFFERENTIATION		41	-0.396429	-1.47896	0.0342577	0.0749155	1	5784	tags=46%	list=29%	signal=65%
GO_DNA_TEMPLATED_TRANSCRIPTION_TERMINATION	GO_DNA_TEMPLATED_TRANSCRIPTION_TERMINATION		89	-0.337656	-1.47851	0.0166163	0.0750914	1	5878	tags=38%	list=29%	signal=54%
GO_NEGATIVE_REGULATION_OF_TELOMERE_MAINTENANCE	GO_NEGATIVE_REGULATION_OF_TELOMERE_MAINTENANCE		26	-0.44529	-1.47788	0.0473856	0.075428	1	9178	tags=65%	list=45%	signal=119%
GO_POSITIVE_REGULATION_OF_EPITHELIAL_CELL_DIFFERENTIATION	GO_POSITIVE_REGULATION_OF_EPITHELIAL_CELL_DIFFERENTIATION		57	-0.371648	-1.47775	0.0280374	0.0754199	1	4837	tags=37%	list=24%	signal=48%
GO_NEGATIVE_REGULATION_OF_PROTEIN_CATABOLIC_PROCESS	GO_NEGATIVE_REGULATION_OF_PROTEIN_CATABOLIC_PROCESS		108	-0.33094	-1.47681	0.0162003	0.0758732	1	6500	tags=43%	list=32%	signal=62%
GO_POSITIVE_CHEMOTAXIS	GO_POSITIVE_CHEMOTAXIS		36	-0.406652	-1.4768	0.019544	0.0758006	1	3266	tags=33%	list=16%	signal=40%
GO_POSITIVE_REGULATION_OF_T_CELL_MEDIATED_IMMUNITY	GO_POSITIVE_REGULATION_OF_T_CELL_MEDIATED_IMMUNITY		32	-0.423226	-1.47676	0.0412541	0.075741	1	5182	tags=50%	list=26%	signal=67%
GO_TRANSMEMBRANE_RECEPTOR_PROTEIN_TYROSINE_KINASE_SIGNALING_PATHWAY	GO_TRANSMEMBRANE_RECEPTOR_PROTEIN_TYROSINE_KINASE_SIGNALING_PATHWAY		495	-0.276996	-1.47576	0	0.0762435	1	6080	tags=38%	list=30%	signal=52%
GO_PROTEIN_LOCALIZATION_TO_CELL_SURFACE	GO_PROTEIN_LOCALIZATION_TO_CELL_SURFACE		22	-0.463405	-1.47546	0.0416667	0.0763366	1	7903	tags=68%	list=39%	signal=112%
GO_FORELIMB_MORPHOGENESIS	GO_FORELIMB_MORPHOGENESIS		40	-0.393384	-1.47534	0.0344828	0.0763405	1	3979	tags=40%	list=20%	signal=50%
GO_HISTONE_H3_K4_METHYLATION	GO_HISTONE_H3_K4_METHYLATION		32	-0.424062	-1.47518	0.0283333	0.0763397	1	4939	tags=47%	list=24%	signal=62%
GO_POSITIVE_REGULATION_OF_CELL_MATRIX_ADHESION	GO_POSITIVE_REGULATION_OF_CELL_MATRIX_ADHESION		40	-0.39444	-1.47505	0.0401284	0.0763378	1	4119	tags=43%	list=20%	signal=53%
GO_RNA_PHOSPHODIESTER_BOND_HYDROLYSIS	GO_RNA_PHOSPHODIESTER_BOND_HYDROLYSIS		112	-0.328032	-1.47493	0.0146843	0.0763334	1	5878	tags=46%	list=29%	signal=65%
GO_NON_CANONICAL_WNT_SIGNALING_PATHWAY	GO_NON_CANONICAL_WNT_SIGNALING_PATHWAY		140	-0.317471	-1.47428	0.00733138	0.076612	1	4366	tags=33%	list=22%	signal=42%
GO_NEGATIVE_REGULATION_OF_INTERLEUKIN_2_PRODUCTION	GO_NEGATIVE_REGULATION_OF_INTERLEUKIN_2_PRODUCTION		16	-0.506351	-1.47422	0.0634648	0.0765647	1	4902	tags=50%	list=24%	signal=66%
GO_NEGATIVE_REGULATION_OF_PROTEIN_SERINE_THREONINE_KINASE_ACTIVITY	GO_NEGATIVE_REGULATION_OF_PROTEIN_SERINE_THREONINE_KINASE_ACTIVITY		126	-0.323254	-1.47385	0.00712251	0.0767041	1	3351	tags=29%	list=17%	signal=35%
GO_REGULATION_OF_CELL_MIGRATION_INVOLVED_IN_SPROUTING_ANGIOGENESIS	GO_REGULATION_OF_CELL_MIGRATION_INVOLVED_IN_SPROUTING_ANGIOGENESIS		19	-0.476857	-1.4738	0.0554622	0.0766626	1	6637	tags=63%	list=33%	signal=94%
GO_REGULATION_OF_MULTICELLULAR_ORGANISMAL_METABOLIC_PROCESS	GO_REGULATION_OF_MULTICELLULAR_ORGANISMAL_METABOLIC_PROCESS		38	-0.403222	-1.47376	0.0284281	0.0766073	1	5795	tags=50%	list=29%	signal=70%
GO_CHRONIC_INFLAMMATORY_RESPONSE	GO_CHRONIC_INFLAMMATORY_RESPONSE		15	-0.503404	-1.47303	0.0679117	0.0769351	1	4461	tags=60%	list=22%	signal=77%
GO_DNA_DAMAGE_RESPONSE_SIGNAL_TRANSDUCTION_RESULTING_IN_TRANSCRIPTION	GO_DNA_DAMAGE_RESPONSE_SIGNAL_TRANSDUCTION_RESULTING_IN_TRANSCRIPTION		15	-0.514031	-1.47297	0.0536332	0.0768832	1	1818	tags=40%	list=9%	signal=44%
GO_REGULATION_OF_CENTROSOME_DUPLICATION	GO_REGULATION_OF_CENTROSOME_DUPLICATION		30	-0.430828	-1.47278	0.0429936	0.0768979	1	5914	tags=57%	list=29%	signal=80%
GO_CELL_JUNCTION_ORGANIZATION	GO_CELL_JUNCTION_ORGANIZATION		182	-0.306079	-1.47274	0.00560224	0.0768495	1	6854	tags=48%	list=34%	signal=72%
GO_REGULATION_OF_CELL_FATE_COMMITMENT	GO_REGULATION_OF_CELL_FATE_COMMITMENT		26	-0.432434	-1.47272	0.0494881	0.0767852	1	6391	tags=58%	list=32%	signal=84%
GO_JAK_STAT_CASCADE_INVOLVED_IN_GROWTH_HORMONE_SIGNALING_PATHWAY	GO_JAK_STAT_CASCADE_INVOLVED_IN_GROWTH_HORMONE_SIGNALING_PATHWAY		15	-0.51366	-1.47233	0.0670103	0.0768924	1	2606	tags=40%	list=13%	signal=46%
GO_DOPAMINERGIC_NEURON_DIFFERENTIATION	GO_DOPAMINERGIC_NEURON_DIFFERENTIATION		28	-0.441009	-1.47202	0.0339806	0.0769915	1	5392	tags=46%	list=27%	signal=63%
GO_REGULATION_OF_RESPONSE_TO_BIOTIC_STIMULUS	GO_REGULATION_OF_RESPONSE_TO_BIOTIC_STIMULUS		229	-0.296	-1.4719	0.00266667	0.0769809	1	5727	tags=41%	list=28%	signal=57%
GO_ENDODERM_FORMATION	GO_ENDODERM_FORMATION		50	-0.380248	-1.47152	0.0264797	0.0771138	1	7205	tags=60%	list=36%	signal=93%
GO_POSITIVE_REGULATION_OF_STEM_CELL_PROLIFERATION	GO_POSITIVE_REGULATION_OF_STEM_CELL_PROLIFERATION		61	-0.360425	-1.47117	0.0308166	0.0772226	1	6477	tags=51%	list=32%	signal=74%
GO_NEGATIVE_REGULATION_OF_INTERLEUKIN_1_PRODUCTION	GO_NEGATIVE_REGULATION_OF_INTERLEUKIN_1_PRODUCTION		18	-0.487984	-1.47116	0.0430293	0.0771584	1	6441	tags=61%	list=32%	signal=89%
GO_POSITIVE_REGULATION_OF_VASCULATURE_DEVELOPMENT	GO_POSITIVE_REGULATION_OF_VASCULATURE_DEVELOPMENT		133	-0.319399	-1.47061	0.00858369	0.0774247	1	6428	tags=43%	list=32%	signal=62%
GO_EMBRYONIC_PLACENTA_DEVELOPMENT	GO_EMBRYONIC_PLACENTA_DEVELOPMENT		83	-0.342354	-1.47048	0.00582242	0.0774138	1	7239	tags=52%	list=36%	signal=80%
GO_NEGATIVE_REGULATION_OF_CYTOKINE_SECRETION	GO_NEGATIVE_REGULATION_OF_CYTOKINE_SECRETION		43	-0.394926	-1.47043	0.0333863	0.077362	1	3767	tags=40%	list=19%	signal=48%
GO_POSITIVE_REGULATION_OF_EPITHELIAL_CELL_APOPTOTIC_PROCESS	GO_POSITIVE_REGULATION_OF_EPITHELIAL_CELL_APOPTOTIC_PROCESS		24	-0.453247	-1.47004	0.0450886	0.0775157	1	3796	tags=50%	list=19%	signal=61%
GO_REGULATION_OF_BLOOD_VESSEL_ENDOTHELIAL_CELL_MIGRATION	GO_REGULATION_OF_BLOOD_VESSEL_ENDOTHELIAL_CELL_MIGRATION		51	-0.383947	-1.47004	0.0255183	0.0774413	1	6637	tags=55%	list=33%	signal=81%
GO_REGULATION_OF_CELL_AGING	GO_REGULATION_OF_CELL_AGING		33	-0.415892	-1.46996	0.0366972	0.0774066	1	5477	tags=45%	list=27%	signal=62%
GO_REGULATION_OF_ENDOCYTOSIS	GO_REGULATION_OF_ENDOCYTOSIS		198	-0.302786	-1.46894	0.00271739	0.0779212	1	7552	tags=50%	list=37%	signal=79%
GO_POSITIVE_REGULATION_OF_CYTOKINESIS	GO_POSITIVE_REGULATION_OF_CYTOKINESIS		35	-0.408439	-1.46861	0.0429936	0.0780653	1	5398	tags=46%	list=27%	signal=62%
GO_AMINOGLYCAN_BIOSYNTHETIC_PROCESS	GO_AMINOGLYCAN_BIOSYNTHETIC_PROCESS		107	-0.331472	-1.46847	0.0058651	0.07809	1	4746	tags=36%	list=23%	signal=47%
GO_IMMUNOGLOBULIN_PRODUCTION	GO_IMMUNOGLOBULIN_PRODUCTION		42	-0.39765	-1.46846	0.0289389	0.0780165	1	6488	tags=57%	list=32%	signal=84%
GO_CHROMATIN_SILENCING_AT_RDNA	GO_CHROMATIN_SILENCING_AT_RDNA		35	-0.410103	-1.46759	0.0312012	0.078456	1	9493	tags=69%	list=47%	signal=129%
GO_GRANULOCYTE_DIFFERENTIATION	GO_GRANULOCYTE_DIFFERENTIATION		15	-0.508689	-1.46749	0.0534846	0.0784429	1	7802	tags=73%	list=38%	signal=119%
GO_MORPHOGENESIS_OF_EMBRYONIC_EPITHELIUM	GO_MORPHOGENESIS_OF_EMBRYONIC_EPITHELIUM		133	-0.317102	-1.46734	0.0146199	0.0784649	1	7050	tags=47%	list=35%	signal=72%
GO_REGULATION_OF_THE_FORCE_OF_HEART_CONTRACTION	GO_REGULATION_OF_THE_FORCE_OF_HEART_CONTRACTION		29	-0.433935	-1.46686	0.0390244	0.0786831	1	3608	tags=34%	list=18%	signal=42%
GO_NEGATIVE_REGULATION_OF_MITOTIC_NUCLEAR_DIVISION	GO_NEGATIVE_REGULATION_OF_MITOTIC_NUCLEAR_DIVISION		34	-0.412757	-1.46678	0.0514469	0.078651	1	4837	tags=44%	list=24%	signal=58%
GO_RIBONUCLEOPROTEIN_COMPLEX_SUBUNIT_ORGANIZATION	GO_RIBONUCLEOPROTEIN_COMPLEX_SUBUNIT_ORGANIZATION		186	-0.306905	-1.4666	0.0041958	0.0786669	1	7498	tags=49%	list=37%	signal=78%
GO_RESPONSE_TO_RETINOIC_ACID	GO_RESPONSE_TO_RETINOIC_ACID		106	-0.327448	-1.46412	0.0144509	0.0800693	1	7201	tags=52%	list=36%	signal=80%
GO_REGULATION_OF_PROTEIN_SUMOYLATION	GO_REGULATION_OF_PROTEIN_SUMOYLATION		20	-0.459833	-1.46378	0.0684039	0.0801744	1	2998	tags=40%	list=15%	signal=47%
GO_POSITIVE_REGULATION_OF_MUSCLE_TISSUE_DEVELOPMENT	GO_POSITIVE_REGULATION_OF_MUSCLE_TISSUE_DEVELOPMENT		55	-0.367658	-1.46307	0.0271903	0.0805004	1	6402	tags=51%	list=32%	signal=74%
GO_POSITIVE_REGULATION_OF_NEURON_DIFFERENTIATION	GO_POSITIVE_REGULATION_OF_NEURON_DIFFERENTIATION		301	-0.285947	-1.46243	0.00505689	0.08081	1	5649	tags=35%	list=28%	signal=48%
GO_REGULATION_OF_NATURAL_KILLER_CELL_ACTIVATION	GO_REGULATION_OF_NATURAL_KILLER_CELL_ACTIVATION		27	-0.434915	-1.46237	0.0528926	0.080767	1	7537	tags=63%	list=37%	signal=100%
GO_GANGLIOSIDE_BIOSYNTHETIC_PROCESS	GO_GANGLIOSIDE_BIOSYNTHETIC_PROCESS		18	-0.480822	-1.46221	0.0608553	0.0808031	1	3205	tags=39%	list=16%	signal=46%
GO_REGULATION_OF_LAMELLIPODIUM_ASSEMBLY	GO_REGULATION_OF_LAMELLIPODIUM_ASSEMBLY		26	-0.440521	-1.46209	0.0405405	0.0807991	1	6169	tags=65%	list=30%	signal=94%
GO_REGULATION_OF_CARDIAC_MUSCLE_CONTRACTION	GO_REGULATION_OF_CARDIAC_MUSCLE_CONTRACTION		66	-0.352658	-1.46181	0.0279938	0.0808971	1	4701	tags=35%	list=23%	signal=45%
GO_REGULATION_OF_HETEROTYPIC_CELL_CELL_ADHESION	GO_REGULATION_OF_HETEROTYPIC_CELL_CELL_ADHESION		18	-0.482665	-1.46167	0.0548173	0.0808973	1	4253	tags=50%	list=21%	signal=63%
GO_NEGATIVE_REGULATION_OF_MUSCLE_CONTRACTION	GO_NEGATIVE_REGULATION_OF_MUSCLE_CONTRACTION		22	-0.4591	-1.46152	0.0507365	0.0808943	1	5901	tags=68%	list=29%	signal=96%
GO_POSITIVE_REGULATION_OF_T_CELL_MEDIATED_CYTOTOXICITY	GO_POSITIVE_REGULATION_OF_T_CELL_MEDIATED_CYTOTOXICITY		16	-0.496645	-1.46135	0.0744501	0.0809424	1	6346	tags=63%	list=31%	signal=91%
GO_HEMOSTASIS	GO_HEMOSTASIS		308	-0.285089	-1.46067	0	0.0813208	1	4666	tags=33%	list=23%	signal=42%
GO_NEGATIVE_REGULATION_OF_SEQUENCE_SPECIFIC_DNA_BINDING_TRANSCRIPTION_FACTOR_ACTIVITY	GO_NEGATIVE_REGULATION_OF_SEQUENCE_SPECIFIC_DNA_BINDING_TRANSCRIPTION_FACTOR_ACTIVITY		133	-0.316408	-1.45949	0.00984529	0.0819983	1	3459	tags=28%	list=17%	signal=33%
GO_POSITIVE_REGULATION_OF_PHOSPHOLIPASE_ACTIVITY	GO_POSITIVE_REGULATION_OF_PHOSPHOLIPASE_ACTIVITY		53	-0.366836	-1.45909	0.0238853	0.0821579	1	3053	tags=30%	list=15%	signal=35%
GO_PROTEIN_DNA_COMPLEX_SUBUNIT_ORGANIZATION	GO_PROTEIN_DNA_COMPLEX_SUBUNIT_ORGANIZATION		211	-0.298708	-1.45885	0.00264201	0.0822297	1	6149	tags=36%	list=30%	signal=52%
GO_POSITIVE_REGULATION_OF_SMOOTH_MUSCLE_CELL_PROLIFERATION	GO_POSITIVE_REGULATION_OF_SMOOTH_MUSCLE_CELL_PROLIFERATION		58	-0.366199	-1.45848	0.0273973	0.0823757	1	7436	tags=55%	list=37%	signal=87%
GO_NEGATIVE_REGULATION_OF_CELLULAR_PROTEIN_CATABOLIC_PROCESS	GO_NEGATIVE_REGULATION_OF_CELLULAR_PROTEIN_CATABOLIC_PROCESS		63	-0.360944	-1.45822	0.0246533	0.0824429	1	4815	tags=35%	list=24%	signal=46%
GO_MICROTUBULE_NUCLEATION	GO_MICROTUBULE_NUCLEATION		18	-0.484367	-1.45793	0.0554593	0.0825396	1	3689	tags=39%	list=18%	signal=47%
GO_REGULATION_OF_RESPONSE_TO_INTERFERON_GAMMA	GO_REGULATION_OF_RESPONSE_TO_INTERFERON_GAMMA		22	-0.459519	-1.45766	0.0400668	0.0826196	1	4756	tags=50%	list=23%	signal=65%
GO_CALCIUM_ION_TRANSPORT	GO_CALCIUM_ION_TRANSPORT		220	-0.298125	-1.4575	0.0069735	0.082637	1	3979	tags=30%	list=20%	signal=37%
GO_DEVELOPMENTAL_PROGRAMMED_CELL_DEATH	GO_DEVELOPMENTAL_PROGRAMMED_CELL_DEATH		26	-0.436949	-1.45697	0.0505051	0.0828639	1	3351	tags=35%	list=17%	signal=41%
GO_NEGATIVE_REGULATION_OF_TELOMERE_MAINTENANCE_VIA_TELOMERE_LENGTHENING	GO_NEGATIVE_REGULATION_OF_TELOMERE_MAINTENANCE_VIA_TELOMERE_LENGTHENING		17	-0.480428	-1.45659	0.0609137	0.0830095	1	8412	tags=65%	list=41%	signal=110%
GO_REGULATION_OF_DEFENSE_RESPONSE_TO_VIRUS_BY_HOST	GO_REGULATION_OF_DEFENSE_RESPONSE_TO_VIRUS_BY_HOST		131	-0.318512	-1.45651	0.015625	0.0829728	1	5424	tags=41%	list=27%	signal=56%
GO_RNA_STABILIZATION	GO_RNA_STABILIZATION		31	-0.414202	-1.45608	0.0551948	0.0831533	1	6482	tags=52%	list=32%	signal=76%
GO_CALCIUM_MEDIATED_SIGNALING	GO_CALCIUM_MEDIATED_SIGNALING		88	-0.335431	-1.45608	0.0223881	0.0830739	1	3134	tags=31%	list=15%	signal=36%
GO_REGULATION_OF_MEMBRANE_PROTEIN_ECTODOMAIN_PROTEOLYSIS	GO_REGULATION_OF_MEMBRANE_PROTEIN_ECTODOMAIN_PROTEOLYSIS		21	-0.467941	-1.45603	0.0597738	0.0830187	1	6141	tags=67%	list=30%	signal=96%
GO_NEGATIVE_REGULATION_OF_DEFENSE_RESPONSE	GO_NEGATIVE_REGULATION_OF_DEFENSE_RESPONSE		141	-0.312814	-1.45599	0.00882353	0.0829635	1	4971	tags=38%	list=25%	signal=50%
GO_NEGATIVE_REGULATION_OF_PROTEIN_BINDING	GO_NEGATIVE_REGULATION_OF_PROTEIN_BINDING		79	-0.348033	-1.45577	0.0215054	0.0830208	1	4619	tags=38%	list=23%	signal=49%
GO_EXCITATORY_POSTSYNAPTIC_POTENTIAL	GO_EXCITATORY_POSTSYNAPTIC_POTENTIAL		27	-0.436285	-1.45561	0.0416	0.0830454	1	4711	tags=41%	list=23%	signal=53%
GO_EAR_MORPHOGENESIS	GO_EAR_MORPHOGENESIS		111	-0.32436	-1.45543	0.0164425	0.0830837	1	5649	tags=42%	list=28%	signal=58%
GO_NEGATIVE_REGULATION_OF_BLOOD_CIRCULATION	GO_NEGATIVE_REGULATION_OF_BLOOD_CIRCULATION		36	-0.401949	-1.45384	0.0410742	0.0839917	1	5795	tags=36%	list=29%	signal=50%
GO_REGULATION_OF_CELLULAR_SENESCENCE	GO_REGULATION_OF_CELLULAR_SENESCENCE		26	-0.432075	-1.45342	0.0536913	0.084167	1	7641	tags=62%	list=38%	signal=99%
GO_SIGNAL_TRANSDUCTION_BY_PROTEIN_PHOSPHORYLATION	GO_SIGNAL_TRANSDUCTION_BY_PROTEIN_PHOSPHORYLATION		402	-0.278431	-1.45287	0	0.0844355	1	5758	tags=35%	list=28%	signal=48%
GO_MACROPHAGE_DIFFERENTIATION	GO_MACROPHAGE_DIFFERENTIATION		19	-0.480761	-1.45215	0.0531732	0.0848326	1	5860	tags=63%	list=29%	signal=89%
GO_POSITIVE_REGULATION_OF_MRNA_METABOLIC_PROCESS	GO_POSITIVE_REGULATION_OF_MRNA_METABOLIC_PROCESS		45	-0.389469	-1.45179	0.0349206	0.0849745	1	4730	tags=40%	list=23%	signal=52%
GO_NEURAL_PRECURSOR_CELL_PROLIFERATION	GO_NEURAL_PRECURSOR_CELL_PROLIFERATION		69	-0.348222	-1.45135	0.0271903	0.0852004	1	6134	tags=45%	list=30%	signal=64%
GO_POSITIVE_REGULATION_OF_DNA_RECOMBINATION	GO_POSITIVE_REGULATION_OF_DNA_RECOMBINATION		18	-0.476644	-1.45117	0.0503356	0.0852214	1	5807	tags=61%	list=29%	signal=86%
GO_IMMUNOGLOBULIN_PRODUCTION_INVOLVED_IN_IMMUNOGLOBULIN_MEDIATED_IMMUNE_RESPONSE	GO_IMMUNOGLOBULIN_PRODUCTION_INVOLVED_IN_IMMUNOGLOBULIN_MEDIATED_IMMUNE_RESPONSE		22	-0.452393	-1.45022	0.0550162	0.0857522	1	6488	tags=68%	list=32%	signal=100%
GO_STRIATED_MUSCLE_ADAPTATION	GO_STRIATED_MUSCLE_ADAPTATION		23	-0.448399	-1.44994	0.0529801	0.0858343	1	6108	tags=61%	list=30%	signal=87%
GO_PHOSPHATIDYLINOSITOL_ACYL_CHAIN_REMODELING	GO_PHOSPHATIDYLINOSITOL_ACYL_CHAIN_REMODELING		16	-0.495117	-1.44961	0.0557432	0.0859687	1	4814	tags=50%	list=24%	signal=66%
GO_POSITIVE_REGULATION_OF_CREB_TRANSCRIPTION_FACTOR_ACTIVITY	GO_POSITIVE_REGULATION_OF_CREB_TRANSCRIPTION_FACTOR_ACTIVITY		15	-0.508424	-1.44958	0.0627119	0.0859008	1	4952	tags=53%	list=24%	signal=71%
GO_CELL_MATRIX_ADHESION	GO_CELL_MATRIX_ADHESION		118	-0.318137	-1.44888	0.0130058	0.0862964	1	4304	tags=31%	list=21%	signal=40%
GO_POSITIVE_REGULATION_OF_TRANSLATIONAL_INITIATION	GO_POSITIVE_REGULATION_OF_TRANSLATIONAL_INITIATION		22	-0.452927	-1.44875	0.0547264	0.0862991	1	5371	tags=45%	list=26%	signal=62%
GO_REGULATION_OF_HEAT_GENERATION	GO_REGULATION_OF_HEAT_GENERATION		15	-0.504313	-1.44861	0.0782609	0.0863074	1	4917	tags=60%	list=24%	signal=79%
GO_SENSORY_ORGAN_MORPHOGENESIS	GO_SENSORY_ORGAN_MORPHOGENESIS		238	-0.292408	-1.44776	0.00412655	0.0867416	1	5897	tags=38%	list=29%	signal=53%
GO_ORGANELLE_ASSEMBLY	GO_ORGANELLE_ASSEMBLY		472	-0.272016	-1.44722	0.00123457	0.087001	1	6186	tags=38%	list=31%	signal=53%
GO_POSITIVE_REGULATION_OF_MUSCLE_CELL_DIFFERENTIATION	GO_POSITIVE_REGULATION_OF_MUSCLE_CELL_DIFFERENTIATION		83	-0.338376	-1.44705	0.0197269	0.0870119	1	7013	tags=53%	list=35%	signal=81%
GO_NEGATIVE_REGULATION_OF_PROTEIN_MODIFICATION_BY_SMALL_PROTEIN_CONJUGATION_OR_REMOVAL	GO_NEGATIVE_REGULATION_OF_PROTEIN_MODIFICATION_BY_SMALL_PROTEIN_CONJUGATION_OR_REMOVAL		137	-0.310715	-1.44668	0.00720461	0.0871761	1	6536	tags=40%	list=32%	signal=59%
GO_MESENCHYMAL_CELL_DIFFERENTIATION	GO_MESENCHYMAL_CELL_DIFFERENTIATION		134	-0.315053	-1.44616	0.011236	0.0874156	1	6160	tags=40%	list=30%	signal=56%
GO_IN_UTERO_EMBRYONIC_DEVELOPMENT	GO_IN_UTERO_EMBRYONIC_DEVELOPMENT		308	-0.283232	-1.44605	0.0013089	0.0874087	1	6604	tags=43%	list=33%	signal=63%
GO_NEGATIVE_REGULATION_OF_PRODUCTION_OF_MOLECULAR_MEDIATOR_OF_IMMUNE_RESPONSE	GO_NEGATIVE_REGULATION_OF_PRODUCTION_OF_MOLECULAR_MEDIATOR_OF_IMMUNE_RESPONSE		29	-0.423628	-1.44584	0.0439739	0.0874588	1	3477	tags=45%	list=17%	signal=54%
GO_REGULATION_OF_GASTRULATION	GO_REGULATION_OF_GASTRULATION		35	-0.403963	-1.4448	0.0572831	0.0879959	1	5067	tags=49%	list=25%	signal=65%
GO_BRANCHING_INVOLVED_IN_SALIVARY_GLAND_MORPHOGENESIS	GO_BRANCHING_INVOLVED_IN_SALIVARY_GLAND_MORPHOGENESIS		16	-0.499864	-1.44381	0.0884354	0.088582	1	3401	tags=38%	list=17%	signal=45%
GO_POSITIVE_REGULATION_OF_MYELOID_LEUKOCYTE_MEDIATED_IMMUNITY	GO_POSITIVE_REGULATION_OF_MYELOID_LEUKOCYTE_MEDIATED_IMMUNITY		18	-0.478076	-1.4433	0.0573248	0.0888187	1	4551	tags=61%	list=22%	signal=79%
GO_POSITIVE_REGULATION_OF_NERVOUS_SYSTEM_DEVELOPMENT	GO_POSITIVE_REGULATION_OF_NERVOUS_SYSTEM_DEVELOPMENT		429	-0.272933	-1.44315	0	0.0888393	1	5893	tags=36%	list=29%	signal=49%
GO_POSITIVE_REGULATION_OF_INTRACELLULAR_PROTEIN_TRANSPORT	GO_POSITIVE_REGULATION_OF_INTRACELLULAR_PROTEIN_TRANSPORT		255	-0.286813	-1.4427	0.00531915	0.0890622	1	5014	tags=35%	list=25%	signal=45%
GO_NEGATIVE_REGULATION_OF_DEPHOSPHORYLATION	GO_NEGATIVE_REGULATION_OF_DEPHOSPHORYLATION		70	-0.348717	-1.44252	0.0185185	0.0890867	1	3779	tags=30%	list=19%	signal=37%
GO_REGULATION_OF_MEIOTIC_NUCLEAR_DIVISION	GO_REGULATION_OF_MEIOTIC_NUCLEAR_DIVISION		29	-0.421173	-1.44204	0.0551839	0.0892984	1	3918	tags=34%	list=19%	signal=43%
GO_NEGATIVE_REGULATION_OF_GENE_EXPRESSION_EPIGENETIC	GO_NEGATIVE_REGULATION_OF_GENE_EXPRESSION_EPIGENETIC		103	-0.330156	-1.44137	0.0217707	0.0896275	1	9631	tags=62%	list=47%	signal=118%
GO_O_GLYCAN_PROCESSING	GO_O_GLYCAN_PROCESSING		54	-0.364488	-1.43971	0.0337942	0.0906354	1	4621	tags=41%	list=23%	signal=53%
GO_REGULATION_OF_TOLL_LIKE_RECEPTOR_4_SIGNALING_PATHWAY	GO_REGULATION_OF_TOLL_LIKE_RECEPTOR_4_SIGNALING_PATHWAY		15	-0.495135	-1.43879	0.0860585	0.0912026	1	4534	tags=53%	list=22%	signal=69%
GO_REGULATION_OF_CARDIAC_MUSCLE_CONTRACTION_BY_CALCIUM_ION_SIGNALING	GO_REGULATION_OF_CARDIAC_MUSCLE_CONTRACTION_BY_CALCIUM_ION_SIGNALING		23	-0.44631	-1.4385	0.0622896	0.0913043	1	4645	tags=48%	list=23%	signal=62%
GO_NEGATIVE_REGULATION_OF_NERVOUS_SYSTEM_DEVELOPMENT	GO_NEGATIVE_REGULATION_OF_NERVOUS_SYSTEM_DEVELOPMENT		260	-0.287936	-1.43793	0.00133333	0.0916093	1	6203	tags=38%	list=31%	signal=55%
GO_REGULATION_OF_EXTENT_OF_CELL_GROWTH	GO_REGULATION_OF_EXTENT_OF_CELL_GROWTH		100	-0.328447	-1.43761	0.0204678	0.0916933	1	6940	tags=47%	list=34%	signal=71%
GO_RESPONSE_TO_MANGANESE_ION	GO_RESPONSE_TO_MANGANESE_ION		17	-0.486076	-1.43758	0.0709677	0.0916311	1	4194	tags=59%	list=21%	signal=74%
GO_POSITIVE_REGULATION_OF_CELL_KILLING	GO_POSITIVE_REGULATION_OF_CELL_KILLING		38	-0.392613	-1.43624	0.0398089	0.0923832	1	5182	tags=45%	list=26%	signal=60%
GO_RNA_SECONDARY_STRUCTURE_UNWINDING	GO_RNA_SECONDARY_STRUCTURE_UNWINDING		42	-0.391731	-1.43621	0.0418605	0.0923111	1	7254	tags=57%	list=36%	signal=89%
GO_REGULATION_OF_VASCULAR_ENDOTHELIAL_GROWTH_FACTOR_RECEPTOR_SIGNALING_PATHWAY	GO_REGULATION_OF_VASCULAR_ENDOTHELIAL_GROWTH_FACTOR_RECEPTOR_SIGNALING_PATHWAY		27	-0.426538	-1.43564	0.0513245	0.0925843	1	3521	tags=37%	list=17%	signal=45%
GO_REGULATION_OF_TELOMERE_MAINTENANCE_VIA_TELOMERE_LENGTHENING	GO_REGULATION_OF_TELOMERE_MAINTENANCE_VIA_TELOMERE_LENGTHENING		48	-0.371877	-1.43561	0.0361067	0.0925247	1	8525	tags=56%	list=42%	signal=97%
GO_CELLULAR_RESPONSE_TO_VIRUS	GO_CELLULAR_RESPONSE_TO_VIRUS		22	-0.449838	-1.43548	0.0679117	0.0925175	1	6791	tags=59%	list=33%	signal=89%
GO_REGULATION_OF_CYSTEINE_TYPE_ENDOPEPTIDASE_ACTIVITY_INVOLVED_IN_APOPTOTIC_SIGNALING_PATHWAY	GO_REGULATION_OF_CYSTEINE_TYPE_ENDOPEPTIDASE_ACTIVITY_INVOLVED_IN_APOPTOTIC_SIGNALING_PATHWAY		22	-0.454088	-1.43467	0.0666667	0.0929518	1	7135	tags=68%	list=35%	signal=105%
GO_SEGMENT_SPECIFICATION	GO_SEGMENT_SPECIFICATION		17	-0.477932	-1.43448	0.0642978	0.0929976	1	3279	tags=41%	list=16%	signal=49%
GO_LAMELLIPODIUM_ORGANIZATION	GO_LAMELLIPODIUM_ORGANIZATION		36	-0.395535	-1.43432	0.0413907	0.093035	1	3991	tags=36%	list=20%	signal=45%
GO_EMBRYONIC_DIGESTIVE_TRACT_DEVELOPMENT	GO_EMBRYONIC_DIGESTIVE_TRACT_DEVELOPMENT		33	-0.402667	-1.43417	0.0502513	0.0930491	1	2800	tags=36%	list=14%	signal=42%
GO_MATURE_B_CELL_DIFFERENTIATION	GO_MATURE_B_CELL_DIFFERENTIATION		17	-0.48773	-1.434	0.0765306	0.0930738	1	6841	tags=76%	list=34%	signal=115%
GO_MRNA_3_END_PROCESSING	GO_MRNA_3_END_PROCESSING		60	-0.353612	-1.43378	0.0427481	0.0931254	1	6479	tags=43%	list=32%	signal=63%
GO_POSITIVE_REGULATION_OF_APOPTOTIC_SIGNALING_PATHWAY	GO_POSITIVE_REGULATION_OF_APOPTOTIC_SIGNALING_PATHWAY		169	-0.302868	-1.4321	0.00686813	0.0942029	1	4728	tags=35%	list=23%	signal=45%
GO_POSITIVE_REGULATION_OF_MICROTUBULE_POLYMERIZATION	GO_POSITIVE_REGULATION_OF_MICROTUBULE_POLYMERIZATION		18	-0.470218	-1.43172	0.0673235	0.0943826	1	6910	tags=61%	list=34%	signal=93%
GO_HISTONE_H3_ACETYLATION	GO_HISTONE_H3_ACETYLATION		43	-0.384255	-1.43088	0.0283912	0.0948416	1	1985	tags=26%	list=10%	signal=28%
GO_NEURAL_TUBE_FORMATION	GO_NEURAL_TUBE_FORMATION		93	-0.328788	-1.43041	0.0209895	0.0950806	1	7709	tags=53%	list=38%	signal=85%
GO_CARTILAGE_DEVELOPMENT_INVOLVED_IN_ENDOCHONDRAL_BONE_MORPHOGENESIS	GO_CARTILAGE_DEVELOPMENT_INVOLVED_IN_ENDOCHONDRAL_BONE_MORPHOGENESIS		19	-0.463396	-1.43029	0.0830508	0.095065	1	4697	tags=53%	list=23%	signal=68%
GO_POSITIVE_REGULATION_OF_CAMP_METABOLIC_PROCESS	GO_POSITIVE_REGULATION_OF_CAMP_METABOLIC_PROCESS		89	-0.32815	-1.43004	0.0281899	0.0951487	1	4302	tags=29%	list=21%	signal=37%
GO_NEGATIVE_REGULATION_OF_SIGNAL_TRANSDUCTION_IN_ABSENCE_OF_LIGAND	GO_NEGATIVE_REGULATION_OF_SIGNAL_TRANSDUCTION_IN_ABSENCE_OF_LIGAND		32	-0.401959	-1.42997	0.0435484	0.0951195	1	6767	tags=63%	list=33%	signal=94%
GO_REGULATION_OF_MICROTUBULE_POLYMERIZATION	GO_REGULATION_OF_MICROTUBULE_POLYMERIZATION		31	-0.417372	-1.4296	0.0392157	0.0952883	1	5066	tags=42%	list=25%	signal=56%
GO_REGULATION_OF_HOMEOSTATIC_PROCESS	GO_REGULATION_OF_HOMEOSTATIC_PROCESS		438	-0.270738	-1.42932	0.00243605	0.0953862	1	5637	tags=36%	list=28%	signal=49%
GO_CARDIAC_MUSCLE_CELL_CONTRACTION	GO_CARDIAC_MUSCLE_CELL_CONTRACTION		29	-0.416625	-1.42895	0.057047	0.0955491	1	5337	tags=48%	list=26%	signal=65%
GO_LYMPHOCYTE_APOPTOTIC_PROCESS	GO_LYMPHOCYTE_APOPTOTIC_PROCESS		18	-0.471596	-1.42891	0.0756303	0.0954877	1	5480	tags=56%	list=27%	signal=76%
GO_REGULATION_OF_ERYTHROCYTE_DIFFERENTIATION	GO_REGULATION_OF_ERYTHROCYTE_DIFFERENTIATION		35	-0.400834	-1.42863	0.0503817	0.0955926	1	7069	tags=57%	list=35%	signal=88%
GO_PROTEIN_K63_LINKED_DEUBIQUITINATION	GO_PROTEIN_K63_LINKED_DEUBIQUITINATION		23	-0.438275	-1.42854	0.0534846	0.095583	1	1589	tags=22%	list=8%	signal=24%
GO_LEUKOCYTE_APOPTOTIC_PROCESS	GO_LEUKOCYTE_APOPTOTIC_PROCESS		22	-0.438116	-1.42826	0.0719064	0.0957265	1	5480	tags=55%	list=27%	signal=75%
GO_MAMMARY_GLAND_EPITHELIUM_DEVELOPMENT	GO_MAMMARY_GLAND_EPITHELIUM_DEVELOPMENT		53	-0.363276	-1.42805	0.0474732	0.0957669	1	7060	tags=51%	list=35%	signal=78%
GO_BETA_CATENIN_DESTRUCTION_COMPLEX_DISASSEMBLY	GO_BETA_CATENIN_DESTRUCTION_COMPLEX_DISASSEMBLY		22	-0.439646	-1.42804	0.0705882	0.0956942	1	7886	tags=64%	list=39%	signal=104%
GO_CELL_FATE_COMMITMENT	GO_CELL_FATE_COMMITMENT		227	-0.290908	-1.42801	0.00412655	0.095633	1	6434	tags=43%	list=32%	signal=62%
GO_POSITIVE_REGULATION_OF_MICROTUBULE_POLYMERIZATION_OR_DEPOLYMERIZATION	GO_POSITIVE_REGULATION_OF_MICROTUBULE_POLYMERIZATION_OR_DEPOLYMERIZATION		22	-0.449377	-1.42695	0.0780488	0.0962653	1	3932	tags=45%	list=19%	signal=56%
GO_POSITIVE_REGULATION_OF_PEPTIDASE_ACTIVITY	GO_POSITIVE_REGULATION_OF_PEPTIDASE_ACTIVITY		152	-0.30612	-1.42666	0.0110957	0.0963829	1	6396	tags=49%	list=32%	signal=71%
GO_RESPIRATORY_SYSTEM_DEVELOPMENT	GO_RESPIRATORY_SYSTEM_DEVELOPMENT		194	-0.294521	-1.42636	0.0122449	0.0965186	1	4616	tags=34%	list=23%	signal=44%
GO_NEGATIVE_REGULATION_OF_RESPONSE_TO_CYTOKINE_STIMULUS	GO_NEGATIVE_REGULATION_OF_RESPONSE_TO_CYTOKINE_STIMULUS		42	-0.385315	-1.42635	0.0467742	0.0964364	1	4609	tags=43%	list=23%	signal=55%
GO_REGULATION_OF_FIBROBLAST_MIGRATION	GO_REGULATION_OF_FIBROBLAST_MIGRATION		27	-0.429947	-1.42552	0.0674157	0.0969393	1	5986	tags=48%	list=30%	signal=68%
GO_RNA_DEPENDENT_DNA_BIOSYNTHETIC_PROCESS	GO_RNA_DEPENDENT_DNA_BIOSYNTHETIC_PROCESS		21	-0.446094	-1.4255	0.0747967	0.0968693	1	4674	tags=33%	list=23%	signal=43%
GO_CELL_KILLING	GO_CELL_KILLING		52	-0.363133	-1.42536	0.0538336	0.096887	1	3921	tags=33%	list=19%	signal=40%
GO_MULTICELLULAR_ORGANISMAL_SIGNALING	GO_MULTICELLULAR_ORGANISMAL_SIGNALING		123	-0.312024	-1.42512	0.0192593	0.0969863	1	4706	tags=33%	list=23%	signal=43%
GO_PITUITARY_GLAND_DEVELOPMENT	GO_PITUITARY_GLAND_DEVELOPMENT		42	-0.383867	-1.42502	0.056338	0.0969651	1	5398	tags=40%	list=27%	signal=55%
GO_MYOTUBE_CELL_DEVELOPMENT	GO_MYOTUBE_CELL_DEVELOPMENT		30	-0.415089	-1.42494	0.0543131	0.09694	1	5022	tags=47%	list=25%	signal=62%
GO_HISTONE_H4_ACETYLATION	GO_HISTONE_H4_ACETYLATION		46	-0.374342	-1.42489	0.0541796	0.0968946	1	5183	tags=37%	list=26%	signal=50%
GO_POSITIVE_REGULATION_OF_NEURON_DEATH	GO_POSITIVE_REGULATION_OF_NEURON_DEATH		67	-0.34797	-1.42475	0.0229358	0.096896	1	4497	tags=37%	list=22%	signal=48%
GO_EAR_DEVELOPMENT	GO_EAR_DEVELOPMENT		194	-0.291709	-1.42322	0.00949797	0.0977999	1	5889	tags=40%	list=29%	signal=55%
GO_INOSITOL_PHOSPHATE_MEDIATED_SIGNALING	GO_INOSITOL_PHOSPHATE_MEDIATED_SIGNALING		18	-0.46857	-1.4227	0.0813954	0.0980967	1	2403	tags=39%	list=12%	signal=44%
GO_ENDODERMAL_CELL_DIFFERENTIATION	GO_ENDODERMAL_CELL_DIFFERENTIATION		40	-0.392596	-1.42144	0.0483871	0.0988698	1	5692	tags=50%	list=28%	signal=69%
GO_ADHERENS_JUNCTION_ASSEMBLY	GO_ADHERENS_JUNCTION_ASSEMBLY		34	-0.398319	-1.42099	0.0500835	0.0991025	1	7934	tags=59%	list=39%	signal=96%
GO_REGULATION_OF_MESENCHYMAL_CELL_PROLIFERATION	GO_REGULATION_OF_MESENCHYMAL_CELL_PROLIFERATION		34	-0.398339	-1.42082	0.0640394	0.0991665	1	6338	tags=56%	list=31%	signal=81%
GO_NEGATIVE_REGULATION_OF_LOCOMOTION	GO_NEGATIVE_REGULATION_OF_LOCOMOTION		260	-0.282638	-1.4208	0.00664011	0.0990881	1	4135	tags=30%	list=20%	signal=37%
GO_RESPONSE_TO_FLUID_SHEAR_STRESS	GO_RESPONSE_TO_FLUID_SHEAR_STRESS		34	-0.400069	-1.42027	0.0543478	0.0993561	1	7193	tags=65%	list=35%	signal=100%
GO_REGULATION_OF_PROTEASOMAL_PROTEIN_CATABOLIC_PROCESS	GO_REGULATION_OF_PROTEASOMAL_PROTEIN_CATABOLIC_PROCESS		179	-0.293959	-1.41913	0.00416667	0.100085	1	4962	tags=32%	list=24%	signal=43%
GO_REGULATION_OF_BONE_DEVELOPMENT	GO_REGULATION_OF_BONE_DEVELOPMENT		17	-0.477402	-1.41899	0.0697279	0.100085	1	6349	tags=59%	list=31%	signal=86%
GO_NUCLEOTIDE_BINDING_DOMAIN_LEUCINE_RICH_REPEAT_CONTAINING_RECEPTOR_SIGNALING_PATHWAY	GO_NUCLEOTIDE_BINDING_DOMAIN_LEUCINE_RICH_REPEAT_CONTAINING_RECEPTOR_SIGNALING_PATHWAY		28	-0.411548	-1.41896	0.0654362	0.10003	1	6056	tags=54%	list=30%	signal=76%
GO_REGULATION_OF_TRANSLATION_IN_RESPONSE_TO_STRESS	GO_REGULATION_OF_TRANSLATION_IN_RESPONSE_TO_STRESS		19	-0.462855	-1.41796	0.0804598	0.100661	1	3598	tags=37%	list=18%	signal=45%
GO_REGULATION_OF_ORGAN_FORMATION	GO_REGULATION_OF_ORGAN_FORMATION		32	-0.401356	-1.41708	0.0677686	0.101176	1	5649	tags=53%	list=28%	signal=74%
GO_REGULATION_OF_CYCLIN_DEPENDENT_PROTEIN_KINASE_ACTIVITY	GO_REGULATION_OF_CYCLIN_DEPENDENT_PROTEIN_KINASE_ACTIVITY		94	-0.326811	-1.41695	0.0272727	0.101178	1	6486	tags=47%	list=32%	signal=69%
GO_RESPONSE_TO_TRANSFORMING_GROWTH_FACTOR_BETA	GO_RESPONSE_TO_TRANSFORMING_GROWTH_FACTOR_BETA		144	-0.305362	-1.41636	0.00969529	0.101506	1	5829	tags=40%	list=29%	signal=55%
GO_REGULATION_OF_PROTEIN_TARGETING	GO_REGULATION_OF_PROTEIN_TARGETING		303	-0.27664	-1.41594	0.00129366	0.10174	1	5014	tags=32%	list=25%	signal=42%
GO_CENTRAL_NERVOUS_SYSTEM_PROJECTION_NEURON_AXONOGENESIS	GO_CENTRAL_NERVOUS_SYSTEM_PROJECTION_NEURON_AXONOGENESIS		21	-0.439482	-1.41552	0.0741351	0.101947	1	9331	tags=71%	list=46%	signal=132%
GO_PROTEIN_ACETYLATION	GO_PROTEIN_ACETYLATION		119	-0.309978	-1.41511	0.0235641	0.102157	1	2077	tags=22%	list=10%	signal=24%
GO_PROTEIN_DEPHOSPHORYLATION	GO_PROTEIN_DEPHOSPHORYLATION		188	-0.28976	-1.41441	0.00544218	0.102542	1	4883	tags=34%	list=24%	signal=44%
GO_MESODERM_DEVELOPMENT	GO_MESODERM_DEVELOPMENT		114	-0.313339	-1.41406	0.0197869	0.102714	1	8020	tags=56%	list=40%	signal=92%
GO_AXON_EXTENSION	GO_AXON_EXTENSION		36	-0.396702	-1.4134	0.0485437	0.103154	1	6320	tags=47%	list=31%	signal=68%
GO_POSITIVE_REGULATION_OF_ORGANELLE_ASSEMBLY	GO_POSITIVE_REGULATION_OF_ORGANELLE_ASSEMBLY		47	-0.363777	-1.41336	0.0512422	0.103084	1	6406	tags=55%	list=32%	signal=81%
GO_POSITIVE_REGULATION_OF_CELLULAR_AMIDE_METABOLIC_PROCESS	GO_POSITIVE_REGULATION_OF_CELLULAR_AMIDE_METABOLIC_PROCESS		109	-0.315266	-1.41335	0.0233236	0.102997	1	5661	tags=39%	list=28%	signal=54%
GO_NEUROBLAST_PROLIFERATION	GO_NEUROBLAST_PROLIFERATION		29	-0.408478	-1.41313	0.0600649	0.103056	1	7823	tags=62%	list=39%	signal=101%
GO_REGULATION_OF_ORGAN_MORPHOGENESIS	GO_REGULATION_OF_ORGAN_MORPHOGENESIS		241	-0.282609	-1.41296	0.0082531	0.103091	1	6816	tags=44%	list=34%	signal=65%
GO_REGULATION_OF_CELLULAR_EXTRAVASATION	GO_REGULATION_OF_CELLULAR_EXTRAVASATION		22	-0.445565	-1.41292	0.0738363	0.10304	1	4881	tags=41%	list=24%	signal=54%
GO_FOREBRAIN_GENERATION_OF_NEURONS	GO_FOREBRAIN_GENERATION_OF_NEURONS		66	-0.34152	-1.41267	0.0352221	0.103122	1	5649	tags=42%	list=28%	signal=59%
GO_SKELETAL_SYSTEM_MORPHOGENESIS	GO_SKELETAL_SYSTEM_MORPHOGENESIS		200	-0.290288	-1.41189	0.00668449	0.10362	1	5067	tags=36%	list=25%	signal=47%
GO_REGULATION_OF_RECEPTOR_ACTIVITY	GO_REGULATION_OF_RECEPTOR_ACTIVITY		117	-0.313168	-1.4117	0.0101302	0.103677	1	4988	tags=34%	list=25%	signal=45%
GO_MODULATION_OF_EXCITATORY_POSTSYNAPTIC_POTENTIAL	GO_MODULATION_OF_EXCITATORY_POSTSYNAPTIC_POTENTIAL		30	-0.412446	-1.4094	0.0620915	0.105278	1	8460	tags=57%	list=42%	signal=97%
GO_MOLTING_CYCLE	GO_MOLTING_CYCLE		83	-0.328792	-1.40931	0.0395137	0.105259	1	7292	tags=48%	list=36%	signal=75%
GO_DEVELOPMENTAL_MATURATION	GO_DEVELOPMENTAL_MATURATION		192	-0.290857	-1.4086	0.0095498	0.105709	1	6361	tags=43%	list=31%	signal=62%
GO_NON_RECOMBINATIONAL_REPAIR	GO_NON_RECOMBINATIONAL_REPAIR		65	-0.346368	-1.40824	0.0533537	0.105857	1	6488	tags=37%	list=32%	signal=54%
GO_FOREBRAIN_DEVELOPMENT	GO_FOREBRAIN_DEVELOPMENT		353	-0.27177	-1.40815	0.0025	0.105823	1	6434	tags=40%	list=32%	signal=58%
GO_MUSCLE_ADAPTATION	GO_MUSCLE_ADAPTATION		29	-0.408535	-1.40806	0.0743671	0.105804	1	6108	tags=55%	list=30%	signal=79%
GO_REGULATION_OF_CELLULAR_RESPONSE_TO_HEAT	GO_REGULATION_OF_CELLULAR_RESPONSE_TO_HEAT		76	-0.331812	-1.40743	0.0427481	0.106203	1	8112	tags=57%	list=40%	signal=94%
GO_POSITIVE_REGULATION_OF_PHOSPHATASE_ACTIVITY	GO_POSITIVE_REGULATION_OF_PHOSPHATASE_ACTIVITY		28	-0.41395	-1.40709	0.0568562	0.106365	1	3608	tags=36%	list=18%	signal=43%
GO_POSITIVE_REGULATION_OF_ENDOTHELIAL_CELL_PROLIFERATION	GO_POSITIVE_REGULATION_OF_ENDOTHELIAL_CELL_PROLIFERATION		68	-0.342295	-1.40655	0.0404984	0.106653	1	6737	tags=41%	list=33%	signal=61%
GO_DNA_ALKYLATION	GO_DNA_ALKYLATION		45	-0.371447	-1.40654	0.0544	0.106568	1	5254	tags=44%	list=26%	signal=60%
GO_POSITIVE_REGULATION_OF_CANONICAL_WNT_SIGNALING_PATHWAY	GO_POSITIVE_REGULATION_OF_CANONICAL_WNT_SIGNALING_PATHWAY		118	-0.312764	-1.40647	0.0213371	0.106529	1	6536	tags=42%	list=32%	signal=61%
GO_NEURAL_TUBE_DEVELOPMENT	GO_NEURAL_TUBE_DEVELOPMENT		148	-0.298824	-1.40638	0.0193906	0.106498	1	7060	tags=45%	list=35%	signal=69%
GO_POSITIVE_REGULATION_OF_PROTEOLYSIS	GO_POSITIVE_REGULATION_OF_PROTEOLYSIS		359	-0.271642	-1.40598	0.0039267	0.106691	1	6141	tags=42%	list=30%	signal=59%
GO_NEGATIVE_REGULATION_OF_SMOOTHENED_SIGNALING_PATHWAY	GO_NEGATIVE_REGULATION_OF_SMOOTHENED_SIGNALING_PATHWAY		25	-0.427273	-1.4051	0.0701468	0.10726	1	2649	tags=28%	list=13%	signal=32%
GO_MYOBLAST_FUSION	GO_MYOBLAST_FUSION		20	-0.447574	-1.40499	0.0596026	0.107242	1	4666	tags=45%	list=23%	signal=58%
GO_PROTEIN_IMPORT_INTO_NUCLEUS_TRANSLOCATION	GO_PROTEIN_IMPORT_INTO_NUCLEUS_TRANSLOCATION		29	-0.409161	-1.4046	0.0778146	0.107452	1	7049	tags=52%	list=35%	signal=79%
GO_REGULATION_OF_MAMMARY_GLAND_EPITHELIAL_CELL_PROLIFERATION	GO_REGULATION_OF_MAMMARY_GLAND_EPITHELIAL_CELL_PROLIFERATION		16	-0.478857	-1.40378	0.0921659	0.107952	1	6963	tags=56%	list=34%	signal=86%
GO_REGULATION_OF_ANOIKIS	GO_REGULATION_OF_ANOIKIS		24	-0.425162	-1.40373	0.0714286	0.10789	1	7426	tags=58%	list=37%	signal=92%
GO_LENS_DEVELOPMENT_IN_CAMERA_TYPE_EYE	GO_LENS_DEVELOPMENT_IN_CAMERA_TYPE_EYE		66	-0.340675	-1.40364	0.0353698	0.107872	1	1489	tags=20%	list=7%	signal=21%
GO_POSITIVE_REGULATION_OF_CYCLIN_DEPENDENT_PROTEIN_KINASE_ACTIVITY	GO_POSITIVE_REGULATION_OF_CYCLIN_DEPENDENT_PROTEIN_KINASE_ACTIVITY		35	-0.388945	-1.40358	0.0609952	0.107823	1	7264	tags=57%	list=36%	signal=89%
GO_TOLL_LIKE_RECEPTOR_4_SIGNALING_PATHWAY	GO_TOLL_LIKE_RECEPTOR_4_SIGNALING_PATHWAY		18	-0.456773	-1.40346	0.0837607	0.107832	1	2128	tags=39%	list=10%	signal=43%
GO_NEGATIVE_REGULATION_OF_MUSCLE_TISSUE_DEVELOPMENT	GO_NEGATIVE_REGULATION_OF_MUSCLE_TISSUE_DEVELOPMENT		36	-0.391734	-1.40343	0.0626058	0.107755	1	6816	tags=56%	list=34%	signal=84%
GO_HEART_PROCESS	GO_HEART_PROCESS		84	-0.325147	-1.40271	0.0333333	0.108201	1	4706	tags=35%	list=23%	signal=45%
GO_NEGATIVE_REGULATION_OF_VASCULATURE_DEVELOPMENT	GO_NEGATIVE_REGULATION_OF_VASCULATURE_DEVELOPMENT		80	-0.327805	-1.40249	0.0452617	0.10829	1	7183	tags=49%	list=35%	signal=75%
GO_SUBSTRATE_ADHESION_DEPENDENT_CELL_SPREADING	GO_SUBSTRATE_ADHESION_DEPENDENT_CELL_SPREADING		36	-0.383069	-1.40228	0.0635659	0.108353	1	6718	tags=53%	list=33%	signal=79%
GO_REGULATION_OF_SUBSTRATE_ADHESION_DEPENDENT_CELL_SPREADING	GO_REGULATION_OF_SUBSTRATE_ADHESION_DEPENDENT_CELL_SPREADING		43	-0.369863	-1.40214	0.0578125	0.108369	1	4224	tags=40%	list=21%	signal=50%
GO_REGULATION_OF_GLUCOSE_TRANSPORT	GO_REGULATION_OF_GLUCOSE_TRANSPORT		98	-0.321344	-1.40205	0.0298295	0.108345	1	6005	tags=38%	list=30%	signal=53%
GO_NEGATIVE_REGULATION_OF_CYTOKINE_BIOSYNTHETIC_PROCESS	GO_NEGATIVE_REGULATION_OF_CYTOKINE_BIOSYNTHETIC_PROCESS		28	-0.410443	-1.40144	0.0520325	0.108687	1	7236	tags=64%	list=36%	signal=100%
GO_REGULATION_OF_LIPID_KINASE_ACTIVITY	GO_REGULATION_OF_LIPID_KINASE_ACTIVITY		47	-0.369785	-1.40115	0.0485133	0.108829	1	7710	tags=55%	list=38%	signal=89%
GO_CYTOPLASMIC_PATTERN_RECOGNITION_RECEPTOR_SIGNALING_PATHWAY	GO_CYTOPLASMIC_PATTERN_RECOGNITION_RECEPTOR_SIGNALING_PATHWAY		33	-0.391061	-1.40053	0.0696921	0.109179	1	7529	tags=64%	list=37%	signal=101%
GO_RESPONSE_TO_PLATELET_DERIVED_GROWTH_FACTOR	GO_RESPONSE_TO_PLATELET_DERIVED_GROWTH_FACTOR		18	-0.462663	-1.40011	0.076661	0.109416	1	6429	tags=61%	list=32%	signal=89%
GO_POSITIVE_REGULATION_OF_CARDIAC_MUSCLE_TISSUE_DEVELOPMENT	GO_POSITIVE_REGULATION_OF_CARDIAC_MUSCLE_TISSUE_DEVELOPMENT		28	-0.414895	-1.39973	0.0698413	0.109586	1	6294	tags=57%	list=31%	signal=83%
GO_EPITHELIAL_CELL_PROLIFERATION	GO_EPITHELIAL_CELL_PROLIFERATION		88	-0.324037	-1.3997	0.0288316	0.109519	1	6689	tags=48%	list=33%	signal=71%
GO_REGULATION_OF_EPITHELIAL_TO_MESENCHYMAL_TRANSITION	GO_REGULATION_OF_EPITHELIAL_TO_MESENCHYMAL_TRANSITION		67	-0.338534	-1.3995	0.0266876	0.109596	1	5535	tags=43%	list=27%	signal=59%
GO_REGULATION_OF_EPITHELIAL_CELL_APOPTOTIC_PROCESS	GO_REGULATION_OF_EPITHELIAL_CELL_APOPTOTIC_PROCESS		58	-0.348763	-1.3982	0.0460123	0.110462	1	3955	tags=36%	list=20%	signal=45%
GO_REGULATION_OF_APOPTOTIC_SIGNALING_PATHWAY	GO_REGULATION_OF_APOPTOTIC_SIGNALING_PATHWAY		360	-0.268612	-1.39819	0	0.110378	1	6824	tags=45%	list=34%	signal=67%
GO_LUNG_ALVEOLUS_DEVELOPMENT	GO_LUNG_ALVEOLUS_DEVELOPMENT		41	-0.375733	-1.398	0.0741351	0.110425	1	7147	tags=59%	list=35%	signal=90%
GO_CELL_DEATH_IN_RESPONSE_TO_OXIDATIVE_STRESS	GO_CELL_DEATH_IN_RESPONSE_TO_OXIDATIVE_STRESS		18	-0.461126	-1.39749	0.0869565	0.110714	1	4041	tags=39%	list=20%	signal=49%
GO_PROTEOGLYCAN_BIOSYNTHETIC_PROCESS	GO_PROTEOGLYCAN_BIOSYNTHETIC_PROCESS		58	-0.350124	-1.39706	0.0450311	0.110955	1	4746	tags=41%	list=23%	signal=54%
GO_REGULATION_OF_HAIR_CYCLE	GO_REGULATION_OF_HAIR_CYCLE		22	-0.436497	-1.39547	0.0839813	0.112092	1	7135	tags=64%	list=35%	signal=98%
GO_NEGATIVE_REGULATION_OF_DNA_BIOSYNTHETIC_PROCESS	GO_NEGATIVE_REGULATION_OF_DNA_BIOSYNTHETIC_PROCESS		29	-0.40461	-1.3954	0.0746032	0.112061	1	7177	tags=59%	list=35%	signal=91%
GO_NCRNA_PROCESSING	GO_NCRNA_PROCESSING		372	-0.267569	-1.39487	0.00259067	0.112354	1	6844	tags=44%	list=34%	signal=65%
GO_POSITIVE_REGULATION_OF_LIPASE_ACTIVITY	GO_POSITIVE_REGULATION_OF_LIPASE_ACTIVITY		66	-0.340842	-1.39401	0.0455235	0.112969	1	3053	tags=27%	list=15%	signal=32%
GO_POSITIVE_REGULATION_OF_CALCIUM_MEDIATED_SIGNALING	GO_POSITIVE_REGULATION_OF_CALCIUM_MEDIATED_SIGNALING		38	-0.385871	-1.39381	0.0769231	0.113005	1	7499	tags=58%	list=37%	signal=92%
GO_NEGATIVE_REGULATION_OF_LYMPHOCYTE_DIFFERENTIATION	GO_NEGATIVE_REGULATION_OF_LYMPHOCYTE_DIFFERENTIATION		40	-0.382129	-1.39345	0.0617886	0.113191	1	5325	tags=45%	list=26%	signal=61%
GO_SOMITE_DEVELOPMENT	GO_SOMITE_DEVELOPMENT		77	-0.329115	-1.39333	0.042618	0.113188	1	7931	tags=65%	list=39%	signal=106%
GO_DENDRITIC_SPINE_ORGANIZATION	GO_DENDRITIC_SPINE_ORGANIZATION		17	-0.464857	-1.39331	0.0988836	0.113114	1	9129	tags=71%	list=45%	signal=128%
GO_POSITIVE_REGULATION_OF_SMALL_GTPASE_MEDIATED_SIGNAL_TRANSDUCTION	GO_POSITIVE_REGULATION_OF_SMALL_GTPASE_MEDIATED_SIGNAL_TRANSDUCTION		39	-0.384713	-1.39289	0.0673235	0.113331	1	3991	tags=36%	list=20%	signal=45%
GO_NEGATIVE_REGULATION_OF_ALPHA_BETA_T_CELL_DIFFERENTIATION	GO_NEGATIVE_REGULATION_OF_ALPHA_BETA_T_CELL_DIFFERENTIATION		15	-0.480869	-1.39256	0.112583	0.113482	1	4774	tags=53%	list=24%	signal=70%
GO_ACTIVATION_OF_GTPASE_ACTIVITY	GO_ACTIVATION_OF_GTPASE_ACTIVITY		74	-0.335516	-1.39243	0.0377953	0.113476	1	6556	tags=43%	list=32%	signal=64%
GO_REGULATION_OF_INTERFERON_GAMMA_BIOSYNTHETIC_PROCESS	GO_REGULATION_OF_INTERFERON_GAMMA_BIOSYNTHETIC_PROCESS		16	-0.469533	-1.39192	0.0851789	0.113778	1	8374	tags=75%	list=41%	signal=128%
GO_T_CELL_ACTIVATION_INVOLVED_IN_IMMUNE_RESPONSE	GO_T_CELL_ACTIVATION_INVOLVED_IN_IMMUNE_RESPONSE		60	-0.347187	-1.39165	0.0644172	0.113898	1	7847	tags=53%	list=39%	signal=87%
GO_REGULATION_OF_CATION_TRANSMEMBRANE_TRANSPORT	GO_REGULATION_OF_CATION_TRANSMEMBRANE_TRANSPORT		207	-0.282302	-1.3912	0.00692521	0.114127	1	4992	tags=35%	list=25%	signal=46%
GO_REGULATION_OF_PHOSPHATIDYLINOSITOL_3_KINASE_ACTIVITY	GO_REGULATION_OF_PHOSPHATIDYLINOSITOL_3_KINASE_ACTIVITY		39	-0.375989	-1.39101	0.0582524	0.114154	1	6428	tags=49%	list=32%	signal=71%
GO_TELOMERE_MAINTENANCE_VIA_TELOMERASE	GO_TELOMERE_MAINTENANCE_VIA_TELOMERASE		17	-0.461347	-1.39083	0.0848896	0.114214	1	4674	tags=35%	list=23%	signal=46%
GO_POSITIVE_REGULATION_OF_ENDOCYTOSIS	GO_POSITIVE_REGULATION_OF_ENDOCYTOSIS		113	-0.307644	-1.39057	0.0350877	0.11431	1	6482	tags=43%	list=32%	signal=63%
GO_REGULATION_OF_BLOOD_CIRCULATION	GO_REGULATION_OF_BLOOD_CIRCULATION		295	-0.274322	-1.39057	0.00642674	0.114225	1	4763	tags=32%	list=23%	signal=41%
GO_REGULATION_OF_DEPHOSPHORYLATION	GO_REGULATION_OF_DEPHOSPHORYLATION		147	-0.297359	-1.39005	0.0233516	0.114561	1	5979	tags=37%	list=29%	signal=53%
GO_REGULATION_OF_STEM_CELL_DIFFERENTIATION	GO_REGULATION_OF_STEM_CELL_DIFFERENTIATION		113	-0.311936	-1.38972	0.0218978	0.114753	1	5785	tags=42%	list=29%	signal=59%
GO_RESPONSE_TO_DSRNA	GO_RESPONSE_TO_DSRNA		70	-0.332112	-1.389	0.0324074	0.115241	1	5633	tags=37%	list=28%	signal=51%
GO_REGULATION_OF_REGULATED_SECRETORY_PATHWAY	GO_REGULATION_OF_REGULATED_SECRETORY_PATHWAY		129	-0.306611	-1.38898	0.0289017	0.115162	1	4551	tags=33%	list=22%	signal=43%
GO_FC_EPSILON_RECEPTOR_SIGNALING_PATHWAY	GO_FC_EPSILON_RECEPTOR_SIGNALING_PATHWAY		124	-0.302306	-1.38863	0.0206795	0.115357	1	6076	tags=39%	list=30%	signal=55%
GO_AORTA_MORPHOGENESIS	GO_AORTA_MORPHOGENESIS		22	-0.432758	-1.38809	0.090136	0.115703	1	4083	tags=36%	list=20%	signal=45%
GO_REGULATION_OF_CAMP_METABOLIC_PROCESS	GO_REGULATION_OF_CAMP_METABOLIC_PROCESS		129	-0.305928	-1.38803	0.0291971	0.115654	1	6057	tags=38%	list=30%	signal=54%
GO_REGULATION_OF_TELOMERE_MAINTENANCE	GO_REGULATION_OF_TELOMERE_MAINTENANCE		62	-0.344149	-1.38788	0.0435435	0.115677	1	4447	tags=29%	list=22%	signal=37%
GO_POSITIVE_REGULATION_OF_RESPONSE_TO_CYTOKINE_STIMULUS	GO_POSITIVE_REGULATION_OF_RESPONSE_TO_CYTOKINE_STIMULUS		33	-0.3967	-1.38787	0.0693548	0.115587	1	6400	tags=48%	list=32%	signal=71%
GO_DOPAMINE_RECEPTOR_SIGNALING_PATHWAY	GO_DOPAMINE_RECEPTOR_SIGNALING_PATHWAY		30	-0.406332	-1.38768	0.0587276	0.115644	1	6057	tags=40%	list=30%	signal=57%
GO_NEGATIVE_REGULATION_OF_CELL_JUNCTION_ASSEMBLY	GO_NEGATIVE_REGULATION_OF_CELL_JUNCTION_ASSEMBLY		20	-0.444996	-1.38761	0.0798611	0.115607	1	4687	tags=45%	list=23%	signal=58%
GO_REGULATION_OF_INTRINSIC_APOPTOTIC_SIGNALING_PATHWAY_IN_RESPONSE_TO_DNA_DAMAGE	GO_REGULATION_OF_INTRINSIC_APOPTOTIC_SIGNALING_PATHWAY_IN_RESPONSE_TO_DNA_DAMAGE		34	-0.392446	-1.3876	0.060559	0.115523	1	6737	tags=53%	list=33%	signal=79%
GO_MYOFIBRIL_ASSEMBLY	GO_MYOFIBRIL_ASSEMBLY		48	-0.361406	-1.38717	0.0625	0.115751	1	7193	tags=52%	list=35%	signal=81%
GO_AUTONOMIC_NERVOUS_SYSTEM_DEVELOPMENT	GO_AUTONOMIC_NERVOUS_SYSTEM_DEVELOPMENT		42	-0.37207	-1.3871	0.0678233	0.115716	1	6836	tags=43%	list=34%	signal=65%
GO_RESPIRATORY_GASEOUS_EXCHANGE	GO_RESPIRATORY_GASEOUS_EXCHANGE		48	-0.362434	-1.38708	0.0655226	0.115642	1	2394	tags=33%	list=12%	signal=38%
GO_LENS_FIBER_CELL_DIFFERENTIATION	GO_LENS_FIBER_CELL_DIFFERENTIATION		25	-0.417433	-1.38665	0.0898876	0.115885	1	5415	tags=40%	list=27%	signal=55%
GO_BRANCHING_MORPHOGENESIS_OF_AN_EPITHELIAL_TUBE	GO_BRANCHING_MORPHOGENESIS_OF_AN_EPITHELIAL_TUBE		131	-0.296718	-1.38622	0.017192	0.11609	1	6861	tags=45%	list=34%	signal=68%
GO_POSITIVE_REGULATION_OF_MONOCYTE_CHEMOTAXIS	GO_POSITIVE_REGULATION_OF_MONOCYTE_CHEMOTAXIS		15	-0.47788	-1.38598	0.10299	0.116189	1	4135	tags=40%	list=20%	signal=50%
GO_REGULATION_OF_DOUBLE_STRAND_BREAK_REPAIR_VIA_HOMOLOGOUS_RECOMBINATION	GO_REGULATION_OF_DOUBLE_STRAND_BREAK_REPAIR_VIA_HOMOLOGOUS_RECOMBINATION		19	-0.448036	-1.38563	0.110759	0.11639	1	4207	tags=37%	list=21%	signal=46%
GO_REGULATION_OF_DNA_BINDING	GO_REGULATION_OF_DNA_BINDING		93	-0.322031	-1.38532	0.0361991	0.116525	1	7329	tags=55%	list=36%	signal=85%
GO_SENSORY_ORGAN_DEVELOPMENT	GO_SENSORY_ORGAN_DEVELOPMENT		490	-0.260057	-1.38475	0	0.11686	1	5897	tags=34%	list=29%	signal=47%
GO_NEGATIVE_REGULATION_OF_REPRODUCTIVE_PROCESS	GO_NEGATIVE_REGULATION_OF_REPRODUCTIVE_PROCESS		54	-0.350123	-1.38447	0.0639269	0.116984	1	6511	tags=46%	list=32%	signal=68%
GO_REGULATION_OF_NON_CANONICAL_WNT_SIGNALING_PATHWAY	GO_REGULATION_OF_NON_CANONICAL_WNT_SIGNALING_PATHWAY		19	-0.452837	-1.38393	0.09	0.117337	1	4460	tags=42%	list=22%	signal=54%
GO_POSITIVE_REGULATION_OF_NEURON_PROJECTION_DEVELOPMENT	GO_POSITIVE_REGULATION_OF_NEURON_PROJECTION_DEVELOPMENT		227	-0.283598	-1.38346	0.0120968	0.117616	1	5649	tags=34%	list=28%	signal=47%
GO_AORTA_DEVELOPMENT	GO_AORTA_DEVELOPMENT		41	-0.371277	-1.38262	0.0636943	0.118201	1	5246	tags=37%	list=26%	signal=49%
GO_MORPHOGENESIS_OF_AN_ENDOTHELIUM	GO_MORPHOGENESIS_OF_AN_ENDOTHELIUM		16	-0.472479	-1.38215	0.0994941	0.118455	1	5279	tags=56%	list=26%	signal=76%
GO_POSITIVE_REGULATION_OF_ADENYLATE_CYCLASE_ACTIVITY	GO_POSITIVE_REGULATION_OF_ADENYLATE_CYCLASE_ACTIVITY		48	-0.360857	-1.38046	0.0596546	0.119777	1	4228	tags=33%	list=21%	signal=42%
GO_POSITIVE_REGULATION_OF_NUCLEASE_ACTIVITY	GO_POSITIVE_REGULATION_OF_NUCLEASE_ACTIVITY		15	-0.468653	-1.37947	0.114545	0.120422	1	8130	tags=60%	list=40%	signal=100%
GO_MUSCLE_CELL_DEVELOPMENT	GO_MUSCLE_CELL_DEVELOPMENT		128	-0.30347	-1.37922	0.0302158	0.120518	1	6884	tags=46%	list=34%	signal=69%
GO_DNA_DEALKYLATION	GO_DNA_DEALKYLATION		20	-0.444589	-1.37875	0.0881863	0.120799	1	6009	tags=55%	list=30%	signal=78%
GO_POSITIVE_REGULATION_OF_CELLULAR_COMPONENT_BIOGENESIS	GO_POSITIVE_REGULATION_OF_CELLULAR_COMPONENT_BIOGENESIS		398	-0.261726	-1.37762	0	0.121613	1	4468	tags=30%	list=22%	signal=38%
GO_GENE_SILENCING_BY_RNA	GO_GENE_SILENCING_BY_RNA		135	-0.300453	-1.37756	0.0316092	0.121558	1	6157	tags=38%	list=30%	signal=54%
GO_REGULATION_OF_EXTRINSIC_APOPTOTIC_SIGNALING_PATHWAY_IN_ABSENCE_OF_LIGAND	GO_REGULATION_OF_EXTRINSIC_APOPTOTIC_SIGNALING_PATHWAY_IN_ABSENCE_OF_LIGAND		46	-0.363571	-1.37585	0.0594855	0.122846	1	6767	tags=57%	list=33%	signal=85%
GO_REGULATION_OF_EXOCYTOSIS	GO_REGULATION_OF_EXOCYTOSIS		183	-0.28748	-1.3753	0.02213	0.123204	1	4551	tags=31%	list=22%	signal=40%
GO_REGULATION_OF_NEURON_DEATH	GO_REGULATION_OF_NEURON_DEATH		251	-0.273568	-1.37459	0.0178817	0.123677	1	5637	tags=37%	list=28%	signal=50%
GO_DNA_MODIFICATION	GO_DNA_MODIFICATION		79	-0.329843	-1.37449	0.0512821	0.123668	1	5254	tags=39%	list=26%	signal=53%
GO_POSITIVE_REGULATION_OF_ENDOTHELIAL_CELL_DIFFERENTIATION	GO_POSITIVE_REGULATION_OF_ENDOTHELIAL_CELL_DIFFERENTIATION		15	-0.478334	-1.37438	0.0898503	0.123659	1	4837	tags=53%	list=24%	signal=70%
GO_COCHLEA_DEVELOPMENT	GO_COCHLEA_DEVELOPMENT		39	-0.376443	-1.37242	0.0603175	0.125134	1	4150	tags=41%	list=20%	signal=51%
GO_GENE_SILENCING	GO_GENE_SILENCING		201	-0.284413	-1.37232	0.0126582	0.12514	1	6251	tags=37%	list=31%	signal=53%
GO_NEGATIVE_REGULATION_OF_ORGAN_GROWTH	GO_NEGATIVE_REGULATION_OF_ORGAN_GROWTH		21	-0.438525	-1.37204	0.0826446	0.125297	1	340	tags=24%	list=2%	signal=24%
GO_MODULATION_OF_TRANSCRIPTION_IN_OTHER_ORGANISM_INVOLVED_IN_SYMBIOTIC_INTERACTION	GO_MODULATION_OF_TRANSCRIPTION_IN_OTHER_ORGANISM_INVOLVED_IN_SYMBIOTIC_INTERACTION		22	-0.429479	-1.37203	0.0939045	0.125206	1	8476	tags=77%	list=42%	signal=133%
GO_PALATE_DEVELOPMENT	GO_PALATE_DEVELOPMENT		84	-0.315536	-1.37165	0.0334855	0.125399	1	4296	tags=31%	list=21%	signal=39%
GO_CARDIAC_CHAMBER_DEVELOPMENT	GO_CARDIAC_CHAMBER_DEVELOPMENT		144	-0.293898	-1.3708	0.0202899	0.126023	1	7033	tags=44%	list=35%	signal=68%
GO_TRANSCRIPTION_FROM_RNA_POLYMERASE_I_PROMOTER	GO_TRANSCRIPTION_FROM_RNA_POLYMERASE_I_PROMOTER		35	-0.37731	-1.37077	0.0778146	0.125939	1	3838	tags=34%	list=19%	signal=42%
GO_FORMATION_OF_TRANSLATION_PREINITIATION_COMPLEX	GO_FORMATION_OF_TRANSLATION_PREINITIATION_COMPLEX		20	-0.440543	-1.37072	0.0807754	0.125895	1	7498	tags=50%	list=37%	signal=79%
GO_TUBE_FORMATION	GO_TUBE_FORMATION		128	-0.298213	-1.37015	0.0278592	0.126239	1	7050	tags=45%	list=35%	signal=68%
GO_RESPONSE_TO_OXYGEN_LEVELS	GO_RESPONSE_TO_OXYGEN_LEVELS		310	-0.269047	-1.36988	0.005148	0.126348	1	6108	tags=41%	list=30%	signal=58%
GO_POSITIVE_REGULATION_OF_ACTIVATED_T_CELL_PROLIFERATION	GO_POSITIVE_REGULATION_OF_ACTIVATED_T_CELL_PROLIFERATION		28	-0.399829	-1.36945	0.0826446	0.126612	1	4863	tags=43%	list=24%	signal=56%
GO_HEART_TRABECULA_MORPHOGENESIS	GO_HEART_TRABECULA_MORPHOGENESIS		26	-0.412451	-1.36925	0.0840065	0.126678	1	5196	tags=50%	list=26%	signal=67%
GO_REGULATION_OF_ION_HOMEOSTASIS	GO_REGULATION_OF_ION_HOMEOSTASIS		201	-0.282686	-1.36897	0.0108844	0.12682	1	5637	tags=38%	list=28%	signal=53%
GO_REGULATION_OF_PROTEIN_MODIFICATION_BY_SMALL_PROTEIN_CONJUGATION_OR_REMOVAL	GO_REGULATION_OF_PROTEIN_MODIFICATION_BY_SMALL_PROTEIN_CONJUGATION_OR_REMOVAL		278	-0.269308	-1.36821	0.0115533	0.1274	1	6574	tags=39%	list=32%	signal=57%
GO_FOREBRAIN_CELL_MIGRATION	GO_FOREBRAIN_CELL_MIGRATION		61	-0.336887	-1.36778	0.0479233	0.127657	1	8130	tags=57%	list=40%	signal=95%
GO_LUNG_MORPHOGENESIS	GO_LUNG_MORPHOGENESIS		45	-0.361461	-1.3674	0.0688525	0.127861	1	6816	tags=49%	list=34%	signal=73%
GO_NEGATIVE_REGULATION_OF_ACTIN_FILAMENT_DEPOLYMERIZATION	GO_NEGATIVE_REGULATION_OF_ACTIN_FILAMENT_DEPOLYMERIZATION		35	-0.379022	-1.36684	0.071885	0.128251	1	6884	tags=60%	list=34%	signal=91%
GO_NEGATIVE_REGULATION_OF_CELL_PROJECTION_ORGANIZATION	GO_NEGATIVE_REGULATION_OF_CELL_PROJECTION_ORGANIZATION		141	-0.29301	-1.36673	0.0394366	0.128246	1	5031	tags=35%	list=25%	signal=46%
GO_REGULATION_OF_CHROMATIN_BINDING	GO_REGULATION_OF_CHROMATIN_BINDING		17	-0.463394	-1.36614	0.108333	0.128675	1	7313	tags=65%	list=36%	signal=101%
GO_ANTIGEN_PROCESSING_AND_PRESENTATION	GO_ANTIGEN_PROCESSING_AND_PRESENTATION		211	-0.279179	-1.36603	0.00808625	0.128651	1	6089	tags=36%	list=30%	signal=52%
GO_PHOSPHATIDYLGLYCEROL_ACYL_CHAIN_REMODELING	GO_PHOSPHATIDYLGLYCEROL_ACYL_CHAIN_REMODELING		16	-0.467194	-1.36583	0.100167	0.128725	1	3223	tags=44%	list=16%	signal=52%
GO_CELL_PROJECTION_ASSEMBLY	GO_CELL_PROJECTION_ASSEMBLY		249	-0.272143	-1.36574	0.0175202	0.128704	1	4828	tags=29%	list=24%	signal=37%
GO_HISTONE_DEUBIQUITINATION	GO_HISTONE_DEUBIQUITINATION		21	-0.427935	-1.36533	0.0936968	0.12898	1	7709	tags=62%	list=38%	signal=100%
GO_REGULATION_OF_VESICLE_MEDIATED_TRANSPORT	GO_REGULATION_OF_VESICLE_MEDIATED_TRANSPORT		457	-0.257329	-1.36518	0.00125471	0.129004	1	5079	tags=30%	list=25%	signal=40%
GO_POSITIVE_REGULATION_OF_INTRINSIC_APOPTOTIC_SIGNALING_PATHWAY	GO_POSITIVE_REGULATION_OF_INTRINSIC_APOPTOTIC_SIGNALING_PATHWAY		52	-0.344901	-1.36461	0.0657895	0.129382	1	6765	tags=56%	list=33%	signal=83%
GO_RNA_PHOSPHODIESTER_BOND_HYDROLYSIS_EXONUCLEOLYTIC	GO_RNA_PHOSPHODIESTER_BOND_HYDROLYSIS_EXONUCLEOLYTIC		35	-0.382183	-1.36421	0.0791246	0.12963	1	6250	tags=51%	list=31%	signal=74%
GO_REGULATION_OF_RUFFLE_ASSEMBLY	GO_REGULATION_OF_RUFFLE_ASSEMBLY		20	-0.429798	-1.3629	0.108541	0.130671	1	2230	tags=30%	list=11%	signal=34%
GO_NEGATIVE_REGULATION_OF_SIGNAL_TRANSDUCTION_BY_P53_CLASS_MEDIATOR	GO_NEGATIVE_REGULATION_OF_SIGNAL_TRANSDUCTION_BY_P53_CLASS_MEDIATOR		27	-0.410324	-1.3628	0.112416	0.130664	1	7239	tags=59%	list=36%	signal=92%
GO_SMOOTH_MUSCLE_TISSUE_DEVELOPMENT	GO_SMOOTH_MUSCLE_TISSUE_DEVELOPMENT		18	-0.446108	-1.36242	0.0875	0.1309	1	2873	tags=33%	list=14%	signal=39%
GO_STRIATED_MUSCLE_CELL_PROLIFERATION	GO_STRIATED_MUSCLE_CELL_PROLIFERATION		15	-0.481935	-1.36186	0.120521	0.13129	1	3269	tags=33%	list=16%	signal=40%
GO_NECROTIC_CELL_DEATH	GO_NECROTIC_CELL_DEATH		28	-0.402212	-1.36116	0.0848287	0.131811	1	5184	tags=46%	list=26%	signal=62%
GO_ASSOCIATIVE_LEARNING	GO_ASSOCIATIVE_LEARNING		73	-0.325425	-1.36091	0.0453858	0.131908	1	5591	tags=34%	list=28%	signal=47%
GO_REGULATION_OF_HAIR_FOLLICLE_DEVELOPMENT	GO_REGULATION_OF_HAIR_FOLLICLE_DEVELOPMENT		15	-0.470653	-1.36085	0.10034	0.131853	1	7135	tags=73%	list=35%	signal=113%
GO_SOMATIC_CELL_DNA_RECOMBINATION	GO_SOMATIC_CELL_DNA_RECOMBINATION		33	-0.393718	-1.36031	0.0688576	0.132205	1	6782	tags=64%	list=33%	signal=95%
GO_OVULATION_CYCLE	GO_OVULATION_CYCLE		113	-0.303002	-1.3603	0.0369276	0.132114	1	6088	tags=44%	list=30%	signal=63%
GO_CELL_AGING	GO_CELL_AGING		64	-0.331756	-1.35993	0.0487062	0.132358	1	2864	tags=28%	list=14%	signal=33%
GO_REGULATION_OF_MONONUCLEAR_CELL_MIGRATION	GO_REGULATION_OF_MONONUCLEAR_CELL_MIGRATION		16	-0.468536	-1.35905	0.111301	0.132998	1	5670	tags=56%	list=28%	signal=78%
GO_T_CELL_APOPTOTIC_PROCESS	GO_T_CELL_APOPTOTIC_PROCESS		15	-0.472729	-1.35812	0.113487	0.133693	1	5480	tags=60%	list=27%	signal=82%
GO_MELANOCYTE_DIFFERENTIATION	GO_MELANOCYTE_DIFFERENTIATION		19	-0.441049	-1.35811	0.108153	0.133595	1	6955	tags=63%	list=34%	signal=96%
GO_ANTIGEN_PROCESSING_AND_PRESENTATION_OF_PEPTIDE_OR_POLYSACCHARIDE_ANTIGEN_VIA_MHC_CLASS_II	GO_ANTIGEN_PROCESSING_AND_PRESENTATION_OF_PEPTIDE_OR_POLYSACCHARIDE_ANTIGEN_VIA_MHC_CLASS_II		92	-0.311321	-1.35805	0.0481203	0.133543	1	6089	tags=40%	list=30%	signal=57%
GO_REGULATION_OF_CELLULAR_PROTEIN_CATABOLIC_PROCESS	GO_REGULATION_OF_CELLULAR_PROTEIN_CATABOLIC_PROCESS		272	-0.267561	-1.3577	0.00536193	0.133737	1	6599	tags=39%	list=33%	signal=57%
GO_NEGATIVE_REGULATION_OF_CELL_DEVELOPMENT	GO_NEGATIVE_REGULATION_OF_CELL_DEVELOPMENT		300	-0.269399	-1.35749	0.00650195	0.133833	1	6203	tags=38%	list=31%	signal=54%
GO_NEGATIVE_REGULATION_OF_DENDRITE_DEVELOPMENT	GO_NEGATIVE_REGULATION_OF_DENDRITE_DEVELOPMENT		27	-0.406733	-1.35736	0.104575	0.133838	1	8081	tags=67%	list=40%	signal=111%
GO_CEREBRAL_CORTEX_CELL_MIGRATION	GO_CEREBRAL_CORTEX_CELL_MIGRATION		42	-0.361808	-1.35703	0.0729002	0.134031	1	4557	tags=36%	list=22%	signal=46%
GO_AXIS_ELONGATION	GO_AXIS_ELONGATION		27	-0.407471	-1.35698	0.107891	0.133965	1	5244	tags=52%	list=26%	signal=70%
GO_CELLULAR_RESPONSE_TO_GLUCOSE_STARVATION	GO_CELLULAR_RESPONSE_TO_GLUCOSE_STARVATION		30	-0.394618	-1.35681	0.101124	0.133995	1	3598	tags=33%	list=18%	signal=40%
GO_REGULATION_OF_LAMELLIPODIUM_ORGANIZATION	GO_REGULATION_OF_LAMELLIPODIUM_ORGANIZATION		36	-0.377841	-1.35655	0.0870307	0.134127	1	6963	tags=64%	list=34%	signal=97%
GO_POSITIVE_REGULATION_OF_GLIOGENESIS	GO_POSITIVE_REGULATION_OF_GLIOGENESIS		46	-0.356979	-1.35578	0.0671756	0.134667	1	6152	tags=43%	list=30%	signal=62%
GO_NEURON_FATE_COMMITMENT	GO_NEURON_FATE_COMMITMENT		67	-0.329048	-1.3555	0.0507692	0.134831	1	5283	tags=39%	list=26%	signal=52%
GO_PROXIMAL_DISTAL_PATTERN_FORMATION	GO_PROXIMAL_DISTAL_PATTERN_FORMATION		32	-0.395388	-1.35549	0.0912052	0.134731	1	5392	tags=50%	list=27%	signal=68%
GO_MULTICELLULAR_ORGANISMAL_MOVEMENT	GO_MULTICELLULAR_ORGANISMAL_MOVEMENT		41	-0.365756	-1.35538	0.0772947	0.134728	1	5138	tags=44%	list=25%	signal=59%
GO_REGULATION_OF_TUMOR_NECROSIS_FACTOR_BIOSYNTHETIC_PROCESS	GO_REGULATION_OF_TUMOR_NECROSIS_FACTOR_BIOSYNTHETIC_PROCESS		18	-0.45488	-1.35521	0.137457	0.134782	1	6918	tags=61%	list=34%	signal=93%
GO_MEMBRANE_DOCKING	GO_MEMBRANE_DOCKING		68	-0.329229	-1.35506	0.0627803	0.13482	1	4727	tags=31%	list=23%	signal=40%
GO_CELLULAR_RESPONSE_TO_HYDROGEN_PEROXIDE	GO_CELLULAR_RESPONSE_TO_HYDROGEN_PEROXIDE		61	-0.339268	-1.35502	0.0677686	0.134746	1	4359	tags=43%	list=21%	signal=54%
GO_MUSCLE_HYPERTROPHY	GO_MUSCLE_HYPERTROPHY		28	-0.393672	-1.35488	0.09	0.134781	1	6843	tags=57%	list=34%	signal=86%
GO_REPRODUCTIVE_SYSTEM_DEVELOPMENT	GO_REPRODUCTIVE_SYSTEM_DEVELOPMENT		406	-0.25752	-1.35483	0.0049505	0.134719	1	6861	tags=44%	list=34%	signal=65%
GO_NEGATIVE_REGULATION_OF_MAPK_CASCADE	GO_NEGATIVE_REGULATION_OF_MAPK_CASCADE		145	-0.286925	-1.35445	0.0305556	0.134923	1	4609	tags=34%	list=23%	signal=44%
GO_REGULATION_OF_DEFENSE_RESPONSE_TO_VIRUS	GO_REGULATION_OF_DEFENSE_RESPONSE_TO_VIRUS		186	-0.282358	-1.35414	0.0229226	0.135112	1	5727	tags=40%	list=28%	signal=55%
GO_POSITIVE_REGULATION_OF_EPITHELIAL_CELL_MIGRATION	GO_POSITIVE_REGULATION_OF_EPITHELIAL_CELL_MIGRATION		103	-0.30571	-1.35403	0.0564024	0.135107	1	7263	tags=52%	list=36%	signal=81%
GO_REGULATION_OF_GLIOGENESIS	GO_REGULATION_OF_GLIOGENESIS		88	-0.313706	-1.35363	0.0677711	0.135309	1	5893	tags=42%	list=29%	signal=59%
GO_BLASTOCYST_DEVELOPMENT	GO_BLASTOCYST_DEVELOPMENT		61	-0.334745	-1.3533	0.0513219	0.135467	1	6590	tags=44%	list=32%	signal=65%
GO_REGULATION_OF_CELLULAR_COMPONENT_SIZE	GO_REGULATION_OF_CELLULAR_COMPONENT_SIZE		331	-0.263249	-1.35322	0.0184211	0.135443	1	5209	tags=34%	list=26%	signal=45%
GO_POSITIVE_REGULATION_OF_DEVELOPMENTAL_GROWTH	GO_POSITIVE_REGULATION_OF_DEVELOPMENTAL_GROWTH		154	-0.286807	-1.35315	0.0306569	0.135406	1	5692	tags=38%	list=28%	signal=52%
GO_POSITIVE_REGULATION_OF_HOMEOSTATIC_PROCESS	GO_POSITIVE_REGULATION_OF_HOMEOSTATIC_PROCESS		210	-0.275477	-1.35288	0.0260989	0.135538	1	5627	tags=37%	list=28%	signal=50%
GO_REGULATION_OF_CYSTEINE_TYPE_ENDOPEPTIDASE_ACTIVITY	GO_REGULATION_OF_CYSTEINE_TYPE_ENDOPEPTIDASE_ACTIVITY		211	-0.278259	-1.35234	0.0203528	0.135935	1	6737	tags=50%	list=33%	signal=74%
GO_REGENERATION	GO_REGENERATION		158	-0.287766	-1.35207	0.0302613	0.136085	1	4473	tags=32%	list=22%	signal=40%
GO_PROTEIN_LOCALIZATION_TO_CENTROSOME	GO_PROTEIN_LOCALIZATION_TO_CENTROSOME		17	-0.455052	-1.35198	0.1056	0.136062	1	7095	tags=76%	list=35%	signal=118%
GO_ADENYLATE_CYCLASE_INHIBITING_G_PROTEIN_COUPLED_RECEPTOR_SIGNALING_PATHWAY	GO_ADENYLATE_CYCLASE_INHIBITING_G_PROTEIN_COUPLED_RECEPTOR_SIGNALING_PATHWAY		68	-0.326404	-1.35173	0.0491551	0.136172	1	7857	tags=57%	list=39%	signal=93%
GO_REGULATION_OF_SMOOTHENED_SIGNALING_PATHWAY	GO_REGULATION_OF_SMOOTHENED_SIGNALING_PATHWAY		62	-0.330724	-1.35027	0.0611028	0.137316	1	2649	tags=23%	list=13%	signal=26%
GO_REGULATION_OF_PHOSPHOPROTEIN_PHOSPHATASE_ACTIVITY	GO_REGULATION_OF_PHOSPHOPROTEIN_PHOSPHATASE_ACTIVITY		58	-0.339083	-1.34992	0.066358	0.137508	1	5979	tags=43%	list=29%	signal=61%
GO_POSITIVE_REGULATION_OF_NEURAL_PRECURSOR_CELL_PROLIFERATION	GO_POSITIVE_REGULATION_OF_NEURAL_PRECURSOR_CELL_PROLIFERATION		42	-0.359255	-1.34979	0.0770466	0.137507	1	5785	tags=50%	list=29%	signal=70%
GO_AXONAL_FASCICULATION	GO_AXONAL_FASCICULATION		20	-0.430725	-1.34959	0.0980392	0.137577	1	1273	tags=25%	list=6%	signal=27%
GO_SKELETAL_MUSCLE_TISSUE_REGENERATION	GO_SKELETAL_MUSCLE_TISSUE_REGENERATION		26	-0.406298	-1.34949	0.0862355	0.137553	1	6283	tags=50%	list=31%	signal=72%
GO_REGULATION_OF_INTERLEUKIN_5_PRODUCTION	GO_REGULATION_OF_INTERLEUKIN_5_PRODUCTION		19	-0.435355	-1.34937	0.0990099	0.137556	1	1343	tags=26%	list=7%	signal=28%
GO_TRANSFORMING_GROWTH_FACTOR_BETA_RECEPTOR_SIGNALING_PATHWAY	GO_TRANSFORMING_GROWTH_FACTOR_BETA_RECEPTOR_SIGNALING_PATHWAY		95	-0.31134	-1.34856	0.047976	0.138143	1	5829	tags=40%	list=29%	signal=56%
GO_SARCOMERE_ORGANIZATION	GO_SARCOMERE_ORGANIZATION		27	-0.398538	-1.34802	0.0869565	0.138519	1	6643	tags=48%	list=33%	signal=72%
GO_SENSORY_PERCEPTION_OF_PAIN	GO_SENSORY_PERCEPTION_OF_PAIN		75	-0.321179	-1.34782	0.0576071	0.138577	1	5858	tags=44%	list=29%	signal=62%
GO_REGULATION_OF_ORGANELLE_ASSEMBLY	GO_REGULATION_OF_ORGANELLE_ASSEMBLY		145	-0.285717	-1.34773	0.0288184	0.13856	1	6751	tags=46%	list=33%	signal=68%
GO_POSITIVE_REGULATION_OF_PROTEIN_CATABOLIC_PROCESS	GO_POSITIVE_REGULATION_OF_PROTEIN_CATABOLIC_PROCESS		262	-0.268131	-1.34758	0.0129366	0.138589	1	6599	tags=40%	list=33%	signal=59%
GO_REGULATION_OF_TRANSCRIPTION_FROM_RNA_POLYMERASE_III_PROMOTER	GO_REGULATION_OF_TRANSCRIPTION_FROM_RNA_POLYMERASE_III_PROMOTER		23	-0.413769	-1.34749	0.0933977	0.138575	1	4608	tags=39%	list=23%	signal=51%
GO_CALCIUM_ION_IMPORT	GO_CALCIUM_ION_IMPORT		63	-0.332809	-1.34653	0.0698027	0.139315	1	3778	tags=35%	list=19%	signal=43%
GO_VENTRAL_SPINAL_CORD_INTERNEURON_DIFFERENTIATION	GO_VENTRAL_SPINAL_CORD_INTERNEURON_DIFFERENTIATION		17	-0.450652	-1.34628	0.106036	0.139453	1	1527	tags=24%	list=8%	signal=25%
GO_REGULATION_OF_LIPASE_ACTIVITY	GO_REGULATION_OF_LIPASE_ACTIVITY		83	-0.312658	-1.34612	0.0569715	0.139488	1	4634	tags=34%	list=23%	signal=44%
GO_RESPONSE_TO_STIMULUS_INVOLVED_IN_REGULATION_OF_MUSCLE_ADAPTATION	GO_RESPONSE_TO_STIMULUS_INVOLVED_IN_REGULATION_OF_MUSCLE_ADAPTATION		15	-0.45911	-1.34481	0.107203	0.140611	1	3687	tags=53%	list=18%	signal=65%
GO_CARDIAC_ATRIUM_DEVELOPMENT	GO_CARDIAC_ATRIUM_DEVELOPMENT		31	-0.383284	-1.34404	0.0845295	0.141255	1	4225	tags=35%	list=21%	signal=45%
GO_POSITIVE_REGULATION_OF_WNT_SIGNALING_PATHWAY	GO_POSITIVE_REGULATION_OF_WNT_SIGNALING_PATHWAY		151	-0.287259	-1.34204	0.0281899	0.142986	1	4366	tags=29%	list=22%	signal=37%
GO_REGULATION_OF_THYMOCYTE_AGGREGATION	GO_REGULATION_OF_THYMOCYTE_AGGREGATION		26	-0.406039	-1.34184	0.0965058	0.143074	1	4146	tags=50%	list=20%	signal=63%
GO_CELLULAR_RESPONSE_TO_DSRNA	GO_CELLULAR_RESPONSE_TO_DSRNA		36	-0.373198	-1.34163	0.0846645	0.143147	1	5633	tags=42%	list=28%	signal=58%
GO_RESPONSE_TO_FIBROBLAST_GROWTH_FACTOR	GO_RESPONSE_TO_FIBROBLAST_GROWTH_FACTOR		115	-0.300598	-1.34161	0.0495627	0.143052	1	5649	tags=37%	list=28%	signal=50%
GO_REGULATION_OF_ACTIN_FILAMENT_DEPOLYMERIZATION	GO_REGULATION_OF_ACTIN_FILAMENT_DEPOLYMERIZATION		47	-0.348853	-1.34161	0.0874811	0.142946	1	6884	tags=55%	list=34%	signal=84%
GO_REGULATION_OF_INTERFERON_ALPHA_PRODUCTION	GO_REGULATION_OF_INTERFERON_ALPHA_PRODUCTION		19	-0.434442	-1.34147	0.109272	0.142969	1	6791	tags=63%	list=33%	signal=95%
GO_CELL_COMMUNICATION_INVOLVED_IN_CARDIAC_CONDUCTION	GO_CELL_COMMUNICATION_INVOLVED_IN_CARDIAC_CONDUCTION		37	-0.365431	-1.34111	0.0847724	0.143223	1	4986	tags=38%	list=25%	signal=50%
GO_REGULATION_OF_OSTEOBLAST_PROLIFERATION	GO_REGULATION_OF_OSTEOBLAST_PROLIFERATION		23	-0.405275	-1.34082	0.0972887	0.143404	1	5605	tags=48%	list=28%	signal=66%
GO_NOTOCHORD_DEVELOPMENT	GO_NOTOCHORD_DEVELOPMENT		18	-0.440183	-1.34028	0.100176	0.143785	1	7903	tags=67%	list=39%	signal=109%
GO_POSITIVE_REGULATION_OF_MAST_CELL_ACTIVATION	GO_POSITIVE_REGULATION_OF_MAST_CELL_ACTIVATION		16	-0.464295	-1.33941	0.122414	0.144535	1	4431	tags=50%	list=22%	signal=64%
GO_PROTEIN_LOCALIZATION_TO_MEMBRANE	GO_PROTEIN_LOCALIZATION_TO_MEMBRANE		374	-0.258294	-1.33872	0.00767263	0.14504	1	6677	tags=44%	list=33%	signal=65%
GO_NEGATIVE_REGULATION_OF_CELL_MORPHOGENESIS_INVOLVED_IN_DIFFERENTIATION	GO_NEGATIVE_REGULATION_OF_CELL_MORPHOGENESIS_INVOLVED_IN_DIFFERENTIATION		117	-0.299053	-1.3386	0.039886	0.145053	1	5031	tags=34%	list=25%	signal=45%
GO_AGING	GO_AGING		261	-0.266661	-1.33827	0.0241935	0.145265	1	5483	tags=38%	list=27%	signal=51%
GO_V_D_J_RECOMBINATION	GO_V_D_J_RECOMBINATION		16	-0.458434	-1.33824	0.12825	0.145189	1	5477	tags=56%	list=27%	signal=77%
GO_NEGATIVE_REGULATION_OF_CANONICAL_WNT_SIGNALING_PATHWAY	GO_NEGATIVE_REGULATION_OF_CANONICAL_WNT_SIGNALING_PATHWAY		162	-0.28089	-1.3374	0.0449438	0.14585	1	6816	tags=44%	list=34%	signal=65%
GO_POSITIVE_REGULATION_OF_ERBB_SIGNALING_PATHWAY	GO_POSITIVE_REGULATION_OF_ERBB_SIGNALING_PATHWAY		36	-0.378616	-1.33736	0.0882353	0.14578	1	4271	tags=47%	list=21%	signal=60%
GO_REGULATION_OF_CATION_CHANNEL_ACTIVITY	GO_REGULATION_OF_CATION_CHANNEL_ACTIVITY		88	-0.313522	-1.33709	0.0408163	0.145936	1	4986	tags=35%	list=25%	signal=47%
GO_FORMATION_OF_PRIMARY_GERM_LAYER	GO_FORMATION_OF_PRIMARY_GERM_LAYER		110	-0.296624	-1.33708	0.0461997	0.14584	1	7239	tags=50%	list=36%	signal=77%
GO_NEGATIVE_REGULATION_OF_PEPTIDYL_SERINE_PHOSPHORYLATION	GO_NEGATIVE_REGULATION_OF_PEPTIDYL_SERINE_PHOSPHORYLATION		23	-0.41301	-1.33602	0.107317	0.146728	1	3978	tags=35%	list=20%	signal=43%
GO_REGULATION_OF_MYOBLAST_DIFFERENTIATION	GO_REGULATION_OF_MYOBLAST_DIFFERENTIATION		48	-0.346652	-1.33559	0.083871	0.147009	1	6861	tags=56%	list=34%	signal=85%
GO_REGULATION_OF_RELEASE_OF_SEQUESTERED_CALCIUM_ION_INTO_CYTOSOL_BY_SARCOPLASMIC_RETICULUM	GO_REGULATION_OF_RELEASE_OF_SEQUESTERED_CALCIUM_ION_INTO_CYTOSOL_BY_SARCOPLASMIC_RETICULUM		25	-0.405564	-1.33555	0.109272	0.146935	1	4645	tags=36%	list=23%	signal=47%
GO_LYSOSOME_LOCALIZATION	GO_LYSOSOME_LOCALIZATION		21	-0.42493	-1.33533	0.0877797	0.147028	1	4361	tags=43%	list=22%	signal=55%
GO_DEFINITIVE_HEMOPOIESIS	GO_DEFINITIVE_HEMOPOIESIS		17	-0.442075	-1.3352	0.114286	0.147024	1	6308	tags=53%	list=31%	signal=77%
GO_CENTRAL_NERVOUS_SYSTEM_NEURON_DEVELOPMENT	GO_CENTRAL_NERVOUS_SYSTEM_NEURON_DEVELOPMENT		69	-0.322292	-1.33512	0.0566616	0.146984	1	7570	tags=52%	list=37%	signal=83%
GO_DIVALENT_INORGANIC_CATION_TRANSPORT	GO_DIVALENT_INORGANIC_CATION_TRANSPORT		265	-0.265306	-1.33427	0.0279255	0.147731	1	3979	tags=28%	list=20%	signal=34%
GO_INACTIVATION_OF_MAPK_ACTIVITY	GO_INACTIVATION_OF_MAPK_ACTIVITY		26	-0.399082	-1.33362	0.0913706	0.148233	1	2078	tags=27%	list=10%	signal=30%
GO_POSITIVE_REGULATION_OF_TELOMERE_MAINTENANCE_VIA_TELOMERE_LENGTHENING	GO_POSITIVE_REGULATION_OF_TELOMERE_MAINTENANCE_VIA_TELOMERE_LENGTHENING		33	-0.374955	-1.33343	0.0897833	0.148289	1	8525	tags=58%	list=42%	signal=99%
GO_NEGATIVE_REGULATION_OF_HISTONE_ACETYLATION	GO_NEGATIVE_REGULATION_OF_HISTONE_ACETYLATION		15	-0.466689	-1.3333	0.134868	0.1483	1	7236	tags=53%	list=36%	signal=83%
GO_MICROTUBULE_BASED_MOVEMENT	GO_MICROTUBULE_BASED_MOVEMENT		199	-0.273058	-1.33087	0.0289256	0.150534	1	5065	tags=30%	list=25%	signal=40%
GO_POSITIVE_REGULATION_OF_ALCOHOL_BIOSYNTHETIC_PROCESS	GO_POSITIVE_REGULATION_OF_ALCOHOL_BIOSYNTHETIC_PROCESS		23	-0.411955	-1.33068	0.109612	0.150601	1	4834	tags=48%	list=24%	signal=63%
GO_T_CELL_LINEAGE_COMMITMENT	GO_T_CELL_LINEAGE_COMMITMENT		15	-0.463209	-1.33065	0.124343	0.150521	1	5725	tags=60%	list=28%	signal=84%
GO_ADHERENS_JUNCTION_ORGANIZATION	GO_ADHERENS_JUNCTION_ORGANIZATION		71	-0.320661	-1.33048	0.0785499	0.150571	1	7119	tags=46%	list=35%	signal=71%
GO_CYTOKINE_METABOLIC_PROCESS	GO_CYTOKINE_METABOLIC_PROCESS		17	-0.454946	-1.32996	0.144128	0.15097	1	7429	tags=59%	list=37%	signal=93%
GO_NEGATIVE_REGULATION_OF_CELL_AGING	GO_NEGATIVE_REGULATION_OF_CELL_AGING		17	-0.450643	-1.32984	0.103679	0.150959	1	6737	tags=59%	list=33%	signal=88%
GO_CELLULAR_RESPONSE_TO_LIGHT_STIMULUS	GO_CELLULAR_RESPONSE_TO_LIGHT_STIMULUS		89	-0.310164	-1.32971	0.0631579	0.150959	1	5339	tags=35%	list=26%	signal=47%
GO_NEGATIVE_REGULATION_OF_PHOSPHOPROTEIN_PHOSPHATASE_ACTIVITY	GO_NEGATIVE_REGULATION_OF_PHOSPHOPROTEIN_PHOSPHATASE_ACTIVITY		15	-0.462566	-1.32962	0.144295	0.150928	1	5914	tags=60%	list=29%	signal=85%
GO_REGULATION_OF_NECROTIC_CELL_DEATH	GO_REGULATION_OF_NECROTIC_CELL_DEATH		26	-0.393341	-1.32942	0.1	0.151023	1	7296	tags=65%	list=36%	signal=102%
GO_POSITIVE_REGULATION_OF_MYOBLAST_DIFFERENTIATION	GO_POSITIVE_REGULATION_OF_MYOBLAST_DIFFERENTIATION		22	-0.414548	-1.3293	0.115506	0.151013	1	6857	tags=64%	list=34%	signal=96%
GO_POSITIVE_REGULATION_OF_GROWTH	GO_POSITIVE_REGULATION_OF_GROWTH		234	-0.266244	-1.32882	0.0234375	0.151373	1	6718	tags=44%	list=33%	signal=66%
GO_RESPONSE_TO_NICOTINE	GO_RESPONSE_TO_NICOTINE		51	-0.341053	-1.32878	0.0871632	0.151298	1	2453	tags=25%	list=12%	signal=29%
GO_RECEPTOR_METABOLIC_PROCESS	GO_RECEPTOR_METABOLIC_PROCESS		81	-0.308185	-1.32874	0.0589147	0.151227	1	5804	tags=41%	list=29%	signal=57%
GO_REGULATION_OF_VIRAL_RELEASE_FROM_HOST_CELL	GO_REGULATION_OF_VIRAL_RELEASE_FROM_HOST_CELL		30	-0.382433	-1.3284	0.118671	0.151434	1	3285	tags=40%	list=16%	signal=48%
GO_POSITIVE_REGULATION_OF_SIGNAL_TRANSDUCTION_BY_P53_CLASS_MEDIATOR	GO_POSITIVE_REGULATION_OF_SIGNAL_TRANSDUCTION_BY_P53_CLASS_MEDIATOR		17	-0.447716	-1.32825	0.12766	0.151464	1	3752	tags=41%	list=19%	signal=50%
GO_REGULATION_OF_ERBB_SIGNALING_PATHWAY	GO_REGULATION_OF_ERBB_SIGNALING_PATHWAY		83	-0.312821	-1.32807	0.0787879	0.151501	1	4412	tags=35%	list=22%	signal=44%
GO_POSITIVE_REGULATION_OF_ACTIN_NUCLEATION	GO_POSITIVE_REGULATION_OF_ACTIN_NUCLEATION		15	-0.465245	-1.32805	0.146865	0.151404	1	2667	tags=33%	list=13%	signal=38%
GO_EMBRYONIC_HEMOPOIESIS	GO_EMBRYONIC_HEMOPOIESIS		20	-0.422477	-1.32775	0.110922	0.151586	1	8561	tags=65%	list=42%	signal=112%
GO_MEMORY	GO_MEMORY		98	-0.301153	-1.32763	0.0502959	0.151585	1	5889	tags=40%	list=29%	signal=56%
GO_NUCLEIC_ACID_PHOSPHODIESTER_BOND_HYDROLYSIS	GO_NUCLEIC_ACID_PHOSPHODIESTER_BOND_HYDROLYSIS		242	-0.267461	-1.32696	0.027451	0.152108	1	5549	tags=37%	list=27%	signal=51%
GO_SENSORY_PERCEPTION_OF_TASTE	GO_SENSORY_PERCEPTION_OF_TASTE		65	-0.326937	-1.32692	0.0791139	0.152053	1	8258	tags=54%	list=41%	signal=91%
GO_DIVALENT_INORGANIC_CATION_HOMEOSTASIS	GO_DIVALENT_INORGANIC_CATION_HOMEOSTASIS		340	-0.257147	-1.32644	0.0165394	0.152398	1	4826	tags=34%	list=24%	signal=44%
GO_LENS_MORPHOGENESIS_IN_CAMERA_TYPE_EYE	GO_LENS_MORPHOGENESIS_IN_CAMERA_TYPE_EYE		19	-0.435353	-1.32644	0.126246	0.152298	1	1252	tags=26%	list=6%	signal=28%
GO_REGULATION_OF_NEUROTRANSMITTER_TRANSPORT	GO_REGULATION_OF_NEUROTRANSMITTER_TRANSPORT		63	-0.325717	-1.32638	0.0766823	0.15224	1	4975	tags=37%	list=25%	signal=48%
GO_PLACENTA_DEVELOPMENT	GO_PLACENTA_DEVELOPMENT		138	-0.285937	-1.32595	0.0411348	0.152558	1	6689	tags=46%	list=33%	signal=68%
GO_FAT_CELL_DIFFERENTIATION	GO_FAT_CELL_DIFFERENTIATION		104	-0.302386	-1.32582	0.0600293	0.152573	1	5800	tags=40%	list=29%	signal=56%
GO_REGULATION_OF_NEURAL_PRECURSOR_CELL_PROLIFERATION	GO_REGULATION_OF_NEURAL_PRECURSOR_CELL_PROLIFERATION		73	-0.316045	-1.32579	0.0681458	0.152495	1	5470	tags=40%	list=27%	signal=54%
GO_TRANSMEMBRANE_RECEPTOR_PROTEIN_SERINE_THREONINE_KINASE_SIGNALING_PATHWAY	GO_TRANSMEMBRANE_RECEPTOR_PROTEIN_SERINE_THREONINE_KINASE_SIGNALING_PATHWAY		189	-0.276389	-1.32516	0.0251989	0.153014	1	5829	tags=38%	list=29%	signal=52%
GO_NEGATIVE_REGULATION_OF_DNA_BINDING	GO_NEGATIVE_REGULATION_OF_DNA_BINDING		46	-0.348573	-1.3245	0.0953846	0.153534	1	7263	tags=61%	list=36%	signal=95%
GO_HIPPO_SIGNALING	GO_HIPPO_SIGNALING		25	-0.402527	-1.32433	0.114334	0.153585	1	9012	tags=72%	list=44%	signal=129%
GO_GLIAL_CELL_MIGRATION	GO_GLIAL_CELL_MIGRATION		36	-0.373114	-1.3224	0.100464	0.155352	1	4795	tags=39%	list=24%	signal=51%
GO_RESPONSE_TO_TYPE_I_INTERFERON	GO_RESPONSE_TO_TYPE_I_INTERFERON		68	-0.318263	-1.32177	0.0606532	0.155848	1	8314	tags=51%	list=41%	signal=87%
GO_NUCLEOBASE_CONTAINING_COMPOUND_TRANSPORT	GO_NUCLEOBASE_CONTAINING_COMPOUND_TRANSPORT		181	-0.273994	-1.3214	0.033241	0.156108	1	6282	tags=41%	list=31%	signal=59%
GO_REGULATION_OF_ENDOTHELIAL_CELL_MIGRATION	GO_REGULATION_OF_ENDOTHELIAL_CELL_MIGRATION		114	-0.293814	-1.32129	0.0396476	0.156119	1	6689	tags=47%	list=33%	signal=70%
GO_DNA_REPLICATION_DEPENDENT_NUCLEOSOME_ORGANIZATION	GO_DNA_REPLICATION_DEPENDENT_NUCLEOSOME_ORGANIZATION		31	-0.380011	-1.32047	0.107717	0.156853	1	9493	tags=65%	list=47%	signal=121%
GO_NEGATIVE_REGULATION_OF_CELLULAR_RESPONSE_TO_INSULIN_STIMULUS	GO_NEGATIVE_REGULATION_OF_CELLULAR_RESPONSE_TO_INSULIN_STIMULUS		30	-0.385315	-1.32045	0.108414	0.156765	1	3529	tags=37%	list=17%	signal=44%
GO_INTERACTION_WITH_SYMBIONT	GO_INTERACTION_WITH_SYMBIONT		52	-0.335299	-1.3202	0.0764431	0.156904	1	5346	tags=42%	list=26%	signal=57%
GO_ACTIVATION_OF_MAPKK_ACTIVITY	GO_ACTIVATION_OF_MAPKK_ACTIVITY		51	-0.341655	-1.31938	0.0793157	0.157648	1	6259	tags=47%	list=31%	signal=68%
GO_HISTONE_H4_K16_ACETYLATION	GO_HISTONE_H4_K16_ACETYLATION		17	-0.441537	-1.31903	0.13198	0.157867	1	5183	tags=41%	list=26%	signal=55%
GO_CELL_MATURATION	GO_CELL_MATURATION		130	-0.289302	-1.31841	0.0510204	0.158383	1	6152	tags=40%	list=30%	signal=57%
GO_CENTRAL_NERVOUS_SYSTEM_NEURON_AXONOGENESIS	GO_CENTRAL_NERVOUS_SYSTEM_NEURON_AXONOGENESIS		26	-0.391797	-1.31824	0.119863	0.158424	1	9331	tags=69%	list=46%	signal=128%
GO_NEGATIVE_REGULATION_OF_NEURON_DIFFERENTIATION	GO_NEGATIVE_REGULATION_OF_NEURON_DIFFERENTIATION		189	-0.273408	-1.31815	0.0395095	0.158409	1	6203	tags=38%	list=31%	signal=54%
GO_MONOCYTE_DIFFERENTIATION	GO_MONOCYTE_DIFFERENTIATION		16	-0.45348	-1.31793	0.134228	0.158506	1	7263	tags=81%	list=36%	signal=126%
GO_NEGATIVE_REGULATION_OF_BLOOD_VESSEL_ENDOTHELIAL_CELL_MIGRATION	GO_NEGATIVE_REGULATION_OF_BLOOD_VESSEL_ENDOTHELIAL_CELL_MIGRATION		24	-0.405431	-1.3162	0.116279	0.160098	1	6637	tags=58%	list=33%	signal=87%
GO_POSITIVE_REGULATION_OF_CALCIUM_ION_TRANSPORT_INTO_CYTOSOL	GO_POSITIVE_REGULATION_OF_CALCIUM_ION_TRANSPORT_INTO_CYTOSOL		52	-0.334701	-1.31595	0.0917874	0.160257	1	4837	tags=35%	list=24%	signal=45%
GO_REGULATION_OF_RECEPTOR_BINDING	GO_REGULATION_OF_RECEPTOR_BINDING		17	-0.444258	-1.31584	0.130662	0.160249	1	5601	tags=53%	list=28%	signal=73%
GO_POSITIVE_REGULATION_OF_ENDOTHELIAL_CELL_MIGRATION	GO_POSITIVE_REGULATION_OF_ENDOTHELIAL_CELL_MIGRATION		67	-0.321064	-1.3157	0.0876923	0.160266	1	6689	tags=49%	list=33%	signal=73%
GO_REGULATION_OF_CARDIAC_MUSCLE_CONTRACTION_BY_REGULATION_OF_THE_RELEASE_OF_SEQUESTERED_CALCIUM_ION	GO_REGULATION_OF_CARDIAC_MUSCLE_CONTRACTION_BY_REGULATION_OF_THE_RELEASE_OF_SEQUESTERED_CALCIUM_ION		19	-0.424389	-1.31549	0.132075	0.160377	1	4645	tags=42%	list=23%	signal=55%
GO_REGULATION_OF_CELLULAR_RESPONSE_TO_TRANSFORMING_GROWTH_FACTOR_BETA_STIMULUS	GO_REGULATION_OF_CELLULAR_RESPONSE_TO_TRANSFORMING_GROWTH_FACTOR_BETA_STIMULUS		97	-0.300118	-1.31512	0.0600601	0.160648	1	5424	tags=36%	list=27%	signal=49%
GO_RESPONSE_TO_ALKALOID	GO_RESPONSE_TO_ALKALOID		137	-0.279431	-1.31397	0.0443828	0.161722	1	3557	tags=29%	list=18%	signal=35%
GO_POSITIVE_REGULATION_OF_SUBSTRATE_ADHESION_DEPENDENT_CELL_SPREADING	GO_POSITIVE_REGULATION_OF_SUBSTRATE_ADHESION_DEPENDENT_CELL_SPREADING		28	-0.384097	-1.31393	0.115132	0.161642	1	4224	tags=43%	list=21%	signal=54%
GO_LUNG_EPITHELIUM_DEVELOPMENT	GO_LUNG_EPITHELIUM_DEVELOPMENT		34	-0.367841	-1.31392	0.110197	0.161534	1	3595	tags=38%	list=18%	signal=46%
GO_CELL_SEPARATION_AFTER_CYTOKINESIS	GO_CELL_SEPARATION_AFTER_CYTOKINESIS		16	-0.459072	-1.31267	0.133333	0.162692	1	3950	tags=38%	list=19%	signal=47%
GO_RUFFLE_ORGANIZATION	GO_RUFFLE_ORGANIZATION		20	-0.424227	-1.31178	0.140523	0.163482	1	3991	tags=40%	list=20%	signal=50%
GO_RECEPTOR_INTERNALIZATION	GO_RECEPTOR_INTERNALIZATION		50	-0.33876	-1.31051	0.0833333	0.164683	1	5804	tags=44%	list=29%	signal=61%
GO_PROTEIN_UBIQUITINATION_INVOLVED_IN_UBIQUITIN_DEPENDENT_PROTEIN_CATABOLIC_PROCESS	GO_PROTEIN_UBIQUITINATION_INVOLVED_IN_UBIQUITIN_DEPENDENT_PROTEIN_CATABOLIC_PROCESS		133	-0.289577	-1.31024	0.0457797	0.164821	1	6585	tags=41%	list=32%	signal=60%
GO_REGULATION_OF_VIRAL_ENTRY_INTO_HOST_CELL	GO_REGULATION_OF_VIRAL_ENTRY_INTO_HOST_CELL		28	-0.382205	-1.30966	0.117057	0.165288	1	3285	tags=36%	list=16%	signal=43%
GO_CYTOKINE_PRODUCTION_INVOLVED_IN_IMMUNE_RESPONSE	GO_CYTOKINE_PRODUCTION_INVOLVED_IN_IMMUNE_RESPONSE		17	-0.436567	-1.30909	0.144804	0.165752	1	7350	tags=71%	list=36%	signal=111%
GO_EMBRYONIC_ORGAN_DEVELOPMENT	GO_EMBRYONIC_ORGAN_DEVELOPMENT		404	-0.248284	-1.30904	0.00521512	0.165687	1	6861	tags=42%	list=34%	signal=62%
GO_NEGATIVE_REGULATION_OF_CELLULAR_RESPONSE_TO_GROWTH_FACTOR_STIMULUS	GO_NEGATIVE_REGULATION_OF_CELLULAR_RESPONSE_TO_GROWTH_FACTOR_STIMULUS		119	-0.290051	-1.30801	0.0542522	0.166658	1	4209	tags=31%	list=21%	signal=39%
GO_REGULATION_OF_PEPTIDASE_ACTIVITY	GO_REGULATION_OF_PEPTIDASE_ACTIVITY		384	-0.249259	-1.30801	0.011378	0.166542	1	4780	tags=33%	list=24%	signal=42%
GO_CELLULAR_RESPONSE_TO_ANTIBIOTIC	GO_CELLULAR_RESPONSE_TO_ANTIBIOTIC		16	-0.44743	-1.30766	0.146712	0.166761	1	5806	tags=56%	list=29%	signal=79%
GO_FEMALE_MEIOTIC_DIVISION	GO_FEMALE_MEIOTIC_DIVISION		25	-0.400528	-1.30736	0.11875	0.167001	1	2080	tags=28%	list=10%	signal=31%
GO_POSITIVE_REGULATION_OF_LAMELLIPODIUM_ORGANIZATION	GO_POSITIVE_REGULATION_OF_LAMELLIPODIUM_ORGANIZATION		23	-0.402798	-1.30605	0.135135	0.168287	1	2694	tags=35%	list=13%	signal=40%
GO_POSITIVE_REGULATION_OF_LEUKOCYTE_DEGRANULATION	GO_POSITIVE_REGULATION_OF_LEUKOCYTE_DEGRANULATION		18	-0.422185	-1.30559	0.146758	0.168658	1	4551	tags=56%	list=22%	signal=72%
GO_NLS_BEARING_PROTEIN_IMPORT_INTO_NUCLEUS	GO_NLS_BEARING_PROTEIN_IMPORT_INTO_NUCLEUS		22	-0.408644	-1.30509	0.127586	0.169111	1	6661	tags=45%	list=33%	signal=68%
GO_AMELOGENESIS	GO_AMELOGENESIS		20	-0.414113	-1.30502	0.126298	0.169057	1	2027	tags=35%	list=10%	signal=39%
GO_CELLULAR_RESPONSE_TO_OXYGEN_LEVELS	GO_CELLULAR_RESPONSE_TO_OXYGEN_LEVELS		142	-0.278393	-1.30471	0.045961	0.169263	1	6328	tags=45%	list=31%	signal=65%
GO_AMINOGLYCAN_METABOLIC_PROCESS	GO_AMINOGLYCAN_METABOLIC_PROCESS		164	-0.275022	-1.30331	0.0464789	0.170676	1	5579	tags=36%	list=28%	signal=49%
GO_MUSCLE_CELL_PROLIFERATION	GO_MUSCLE_CELL_PROLIFERATION		19	-0.421155	-1.30306	0.155752	0.170796	1	3269	tags=32%	list=16%	signal=38%
GO_MYD88_DEPENDENT_TOLL_LIKE_RECEPTOR_SIGNALING_PATHWAY	GO_MYD88_DEPENDENT_TOLL_LIKE_RECEPTOR_SIGNALING_PATHWAY		32	-0.374875	-1.30284	0.124378	0.170921	1	7529	tags=69%	list=37%	signal=109%
GO_REGULATION_OF_ENDOTHELIAL_CELL_PROLIFERATION	GO_REGULATION_OF_ENDOTHELIAL_CELL_PROLIFERATION		98	-0.294936	-1.30253	0.0635838	0.171126	1	6737	tags=43%	list=33%	signal=64%
GO_SYMPATHETIC_NERVOUS_SYSTEM_DEVELOPMENT	GO_SYMPATHETIC_NERVOUS_SYSTEM_DEVELOPMENT		21	-0.413215	-1.30033	0.125	0.17333	1	8069	tags=57%	list=40%	signal=95%
GO_INOSITOL_LIPID_MEDIATED_SIGNALING	GO_INOSITOL_LIPID_MEDIATED_SIGNALING		123	-0.285274	-1.29966	0.0769231	0.173918	1	3806	tags=24%	list=19%	signal=30%
GO_SECRETORY_GRANULE_ORGANIZATION	GO_SECRETORY_GRANULE_ORGANIZATION		27	-0.386075	-1.29871	0.124394	0.174817	1	6475	tags=52%	list=32%	signal=76%
GO_CELLULAR_SENESCENCE	GO_CELLULAR_SENESCENCE		31	-0.380056	-1.29858	0.127243	0.174843	1	7507	tags=58%	list=37%	signal=92%
GO_OSTEOBLAST_DEVELOPMENT	GO_OSTEOBLAST_DEVELOPMENT		18	-0.431918	-1.29825	0.161179	0.175052	1	3099	tags=39%	list=15%	signal=46%
GO_CELLULAR_RESPONSE_TO_ACID_CHEMICAL	GO_CELLULAR_RESPONSE_TO_ACID_CHEMICAL		172	-0.273528	-1.29782	0.0584958	0.175397	1	5480	tags=37%	list=27%	signal=51%
GO_SOMATIC_DIVERSIFICATION_OF_IMMUNE_RECEPTORS	GO_SOMATIC_DIVERSIFICATION_OF_IMMUNE_RECEPTORS		40	-0.349027	-1.29713	0.0936508	0.176032	1	4737	tags=43%	list=23%	signal=55%
GO_NEGATIVE_REGULATION_OF_CELLULAR_PROTEIN_LOCALIZATION	GO_NEGATIVE_REGULATION_OF_CELLULAR_PROTEIN_LOCALIZATION		134	-0.281512	-1.29662	0.0574713	0.176488	1	5303	tags=36%	list=26%	signal=48%
GO_NEGATIVE_REGULATION_OF_SMOOTH_MUSCLE_CELL_PROLIFERATION	GO_NEGATIVE_REGULATION_OF_SMOOTH_MUSCLE_CELL_PROLIFERATION		36	-0.362366	-1.29653	0.110577	0.176472	1	1803	tags=25%	list=9%	signal=27%
GO_NEGATIVE_REGULATION_OF_EXTRINSIC_APOPTOTIC_SIGNALING_PATHWAY_VIA_DEATH_DOMAIN_RECEPTORS	GO_NEGATIVE_REGULATION_OF_EXTRINSIC_APOPTOTIC_SIGNALING_PATHWAY_VIA_DEATH_DOMAIN_RECEPTORS		34	-0.369073	-1.29505	0.112397	0.177977	1	4728	tags=41%	list=23%	signal=54%
GO_REGULATION_OF_TRANSMEMBRANE_RECEPTOR_PROTEIN_SERINE_THREONINE_KINASE_SIGNALING_PATHWAY	GO_REGULATION_OF_TRANSMEMBRANE_RECEPTOR_PROTEIN_SERINE_THREONINE_KINASE_SIGNALING_PATHWAY		205	-0.264059	-1.29457	0.0345286	0.178403	1	5719	tags=36%	list=28%	signal=49%
GO_REGULATION_OF_TRANSLATIONAL_INITIATION	GO_REGULATION_OF_TRANSLATIONAL_INITIATION		80	-0.306057	-1.29439	0.0624049	0.178479	1	5896	tags=39%	list=29%	signal=54%
GO_NECROPTOTIC_PROCESS	GO_NECROPTOTIC_PROCESS		21	-0.416368	-1.29414	0.146264	0.178646	1	2165	tags=33%	list=11%	signal=37%
GO_AMINOGLYCAN_CATABOLIC_PROCESS	GO_AMINOGLYCAN_CATABOLIC_PROCESS		68	-0.310665	-1.29358	0.0818182	0.179117	1	5571	tags=43%	list=27%	signal=59%
GO_REGULATION_OF_CYCLIC_NUCLEOTIDE_METABOLIC_PROCESS	GO_REGULATION_OF_CYCLIC_NUCLEOTIDE_METABOLIC_PROCESS		155	-0.272908	-1.29354	0.0421196	0.17904	1	6057	tags=35%	list=30%	signal=50%
GO_REGULATION_OF_LYASE_ACTIVITY	GO_REGULATION_OF_LYASE_ACTIVITY		86	-0.303179	-1.29326	0.0714286	0.179225	1	4271	tags=31%	list=21%	signal=40%
GO_ORGANELLE_LOCALIZATION	GO_ORGANELLE_LOCALIZATION		404	-0.247305	-1.29266	0.0163522	0.179799	1	5065	tags=30%	list=25%	signal=39%
GO_LEARNING	GO_LEARNING		131	-0.277591	-1.2907	0.0522388	0.1819	1	6429	tags=38%	list=32%	signal=56%
GO_NEGATIVE_REGULATION_OF_EPITHELIAL_CELL_PROLIFERATION	GO_NEGATIVE_REGULATION_OF_EPITHELIAL_CELL_PROLIFERATION		115	-0.282927	-1.29038	0.0676471	0.182124	1	5917	tags=39%	list=29%	signal=55%
GO_REGULATION_OF_ALTERNATIVE_MRNA_SPLICING_VIA_SPLICEOSOME	GO_REGULATION_OF_ALTERNATIVE_MRNA_SPLICING_VIA_SPLICEOSOME		28	-0.374601	-1.29028	0.131707	0.182094	1	4274	tags=36%	list=21%	signal=45%
GO_PHOSPHOLIPASE_C_ACTIVATING_G_PROTEIN_COUPLED_RECEPTOR_SIGNALING_PATHWAY	GO_PHOSPHOLIPASE_C_ACTIVATING_G_PROTEIN_COUPLED_RECEPTOR_SIGNALING_PATHWAY		83	-0.301801	-1.29026	0.0835913	0.181994	1	5858	tags=37%	list=29%	signal=52%
GO_EXTRINSIC_APOPTOTIC_SIGNALING_PATHWAY	GO_EXTRINSIC_APOPTOTIC_SIGNALING_PATHWAY		99	-0.291735	-1.28974	0.0774648	0.18241	1	5860	tags=41%	list=29%	signal=58%
GO_REGULATION_OF_CARDIAC_CONDUCTION	GO_REGULATION_OF_CARDIAC_CONDUCTION		66	-0.316183	-1.28971	0.0903328	0.18232	1	4763	tags=36%	list=23%	signal=47%
GO_MORPHOGENESIS_OF_A_POLARIZED_EPITHELIUM	GO_MORPHOGENESIS_OF_A_POLARIZED_EPITHELIUM		28	-0.3813	-1.28784	0.125198	0.18433	1	6523	tags=50%	list=32%	signal=74%
GO_RESPONSE_TO_EPINEPHRINE	GO_RESPONSE_TO_EPINEPHRINE		16	-0.445649	-1.28709	0.154976	0.185077	1	4374	tags=56%	list=22%	signal=72%
GO_REGULATION_OF_MUSCLE_CELL_APOPTOTIC_PROCESS	GO_REGULATION_OF_MUSCLE_CELL_APOPTOTIC_PROCESS		42	-0.346076	-1.28701	0.116613	0.185038	1	6805	tags=57%	list=34%	signal=86%
GO_REGULATION_OF_INTRACELLULAR_ESTROGEN_RECEPTOR_SIGNALING_PATHWAY	GO_REGULATION_OF_INTRACELLULAR_ESTROGEN_RECEPTOR_SIGNALING_PATHWAY		27	-0.377747	-1.28698	0.132013	0.184935	1	6866	tags=52%	list=34%	signal=78%
GO_NEGATIVE_REGULATION_OF_ENDOCYTOSIS	GO_NEGATIVE_REGULATION_OF_ENDOCYTOSIS		39	-0.350781	-1.28682	0.125201	0.185002	1	5244	tags=41%	list=26%	signal=55%
GO_REGULATION_OF_EPITHELIAL_CELL_MIGRATION	GO_REGULATION_OF_EPITHELIAL_CELL_MIGRATION		166	-0.269138	-1.28605	0.0617284	0.185729	1	7005	tags=48%	list=35%	signal=72%
GO_THYROID_GLAND_DEVELOPMENT	GO_THYROID_GLAND_DEVELOPMENT		25	-0.390318	-1.28408	0.123288	0.187937	1	3532	tags=32%	list=17%	signal=39%
GO_ACTIN_POLYMERIZATION_OR_DEPOLYMERIZATION	GO_ACTIN_POLYMERIZATION_OR_DEPOLYMERIZATION		37	-0.356628	-1.28395	0.133441	0.187942	1	3991	tags=41%	list=20%	signal=50%
GO_NEGATIVE_REGULATION_OF_NUCLEOCYTOPLASMIC_TRANSPORT	GO_NEGATIVE_REGULATION_OF_NUCLEOCYTOPLASMIC_TRANSPORT		70	-0.30656	-1.28385	0.0927835	0.187923	1	4904	tags=33%	list=24%	signal=43%
GO_PROTEIN_KINASE_C_SIGNALING	GO_PROTEIN_KINASE_C_SIGNALING		16	-0.439166	-1.28361	0.1568	0.188097	1	1748	tags=25%	list=9%	signal=27%
GO_ISOTYPE_SWITCHING	GO_ISOTYPE_SWITCHING		16	-0.436684	-1.28334	0.146865	0.188273	1	6488	tags=69%	list=32%	signal=101%
GO_SPLICEOSOMAL_COMPLEX_ASSEMBLY	GO_SPLICEOSOMAL_COMPLEX_ASSEMBLY		43	-0.34408	-1.28284	0.127186	0.188723	1	6341	tags=47%	list=31%	signal=68%
GO_PALLIUM_DEVELOPMENT	GO_PALLIUM_DEVELOPMENT		151	-0.275229	-1.28124	0.0585774	0.190388	1	6434	tags=40%	list=32%	signal=59%
GO_VASCULOGENESIS	GO_VASCULOGENESIS		59	-0.320281	-1.28074	0.111621	0.19084	1	7193	tags=49%	list=35%	signal=76%
GO_INNER_EAR_MORPHOGENESIS	GO_INNER_EAR_MORPHOGENESIS		91	-0.294596	-1.28073	0.0905045	0.190725	1	5649	tags=38%	list=28%	signal=53%
GO_NEGATIVE_REGULATION_OF_I_KAPPAB_KINASE_NF_KAPPAB_SIGNALING	GO_NEGATIVE_REGULATION_OF_I_KAPPAB_KINASE_NF_KAPPAB_SIGNALING		51	-0.325364	-1.28068	0.121685	0.190649	1	4759	tags=35%	list=23%	signal=46%
GO_POSITIVE_REGULATION_OF_ACTIN_FILAMENT_BUNDLE_ASSEMBLY	GO_POSITIVE_REGULATION_OF_ACTIN_FILAMENT_BUNDLE_ASSEMBLY		48	-0.332799	-1.28027	0.116279	0.190998	1	3324	tags=29%	list=16%	signal=35%
GO_SEMAPHORIN_PLEXIN_SIGNALING_PATHWAY	GO_SEMAPHORIN_PLEXIN_SIGNALING_PATHWAY		36	-0.35314	-1.27933	0.14241	0.191955	1	2025	tags=25%	list=10%	signal=28%
GO_TISSUE_HOMEOSTASIS	GO_TISSUE_HOMEOSTASIS		164	-0.266256	-1.27856	0.0684736	0.192725	1	5800	tags=38%	list=29%	signal=53%
GO_REGULATION_OF_CARDIAC_MUSCLE_CELL_CONTRACTION	GO_REGULATION_OF_CARDIAC_MUSCLE_CELL_CONTRACTION		27	-0.381257	-1.27811	0.128411	0.19312	1	4701	tags=37%	list=23%	signal=48%
GO_REGULATION_OF_ACTION_POTENTIAL	GO_REGULATION_OF_ACTION_POTENTIAL		38	-0.354854	-1.27784	0.129688	0.193321	1	3979	tags=32%	list=20%	signal=39%
GO_REGULATION_OF_GRANULOCYTE_DIFFERENTIATION	GO_REGULATION_OF_GRANULOCYTE_DIFFERENTIATION		16	-0.439303	-1.2773	0.147841	0.193849	1	6434	tags=50%	list=32%	signal=73%
GO_G_PROTEIN_COUPLED_RECEPTOR_SIGNALING_PATHWAY_COUPLED_TO_CYCLIC_NUCLEOTIDE_SECOND_MESSENGER	GO_G_PROTEIN_COUPLED_RECEPTOR_SIGNALING_PATHWAY_COUPLED_TO_CYCLIC_NUCLEOTIDE_SECOND_MESSENGER		172	-0.266798	-1.277	0.0542005	0.194085	1	5705	tags=34%	list=28%	signal=47%
GO_RNA_3_END_PROCESSING	GO_RNA_3_END_PROCESSING		86	-0.298162	-1.27635	0.0894188	0.194693	1	6250	tags=42%	list=31%	signal=60%
GO_ANTIGEN_PROCESSING_AND_PRESENTATION_OF_PEPTIDE_ANTIGEN	GO_ANTIGEN_PROCESSING_AND_PRESENTATION_OF_PEPTIDE_ANTIGEN		175	-0.267905	-1.27623	0.0505051	0.194693	1	6089	tags=37%	list=30%	signal=52%
GO_OLFACTORY_LOBE_DEVELOPMENT	GO_OLFACTORY_LOBE_DEVELOPMENT		36	-0.358159	-1.27593	0.143564	0.194901	1	5649	tags=50%	list=28%	signal=69%
GO_POSITIVE_REGULATION_OF_CYCLIC_NUCLEOTIDE_METABOLIC_PROCESS	GO_POSITIVE_REGULATION_OF_CYCLIC_NUCLEOTIDE_METABOLIC_PROCESS		109	-0.284006	-1.27539	0.0747384	0.195353	1	4302	tags=27%	list=21%	signal=34%
GO_NEGATIVE_REGULATION_OF_INTRINSIC_APOPTOTIC_SIGNALING_PATHWAY_IN_RESPONSE_TO_DNA_DAMAGE	GO_NEGATIVE_REGULATION_OF_INTRINSIC_APOPTOTIC_SIGNALING_PATHWAY_IN_RESPONSE_TO_DNA_DAMAGE		27	-0.375128	-1.27529	0.139803	0.195323	1	7595	tags=59%	list=37%	signal=95%
GO_REGULATION_OF_PHOSPHOLIPID_METABOLIC_PROCESS	GO_REGULATION_OF_PHOSPHOLIPID_METABOLIC_PROCESS		60	-0.317654	-1.27509	0.120879	0.195447	1	6450	tags=45%	list=32%	signal=66%
GO_REGULATION_OF_STAT_CASCADE	GO_REGULATION_OF_STAT_CASCADE		144	-0.272498	-1.27484	0.0739687	0.195625	1	6702	tags=41%	list=33%	signal=61%
GO_NEGATIVE_REGULATION_OF_MYELOID_CELL_DIFFERENTIATION	GO_NEGATIVE_REGULATION_OF_MYELOID_CELL_DIFFERENTIATION		83	-0.298563	-1.27319	0.0855856	0.19753	1	4994	tags=30%	list=25%	signal=40%
GO_BROWN_FAT_CELL_DIFFERENTIATION	GO_BROWN_FAT_CELL_DIFFERENTIATION		30	-0.361865	-1.27294	0.141215	0.197692	1	4542	tags=50%	list=22%	signal=64%
GO_REGULATION_OF_CELL_SIZE	GO_REGULATION_OF_CELL_SIZE		170	-0.266681	-1.27125	0.065312	0.199635	1	5015	tags=32%	list=25%	signal=43%
GO_PROTEIN_POLYMERIZATION	GO_PROTEIN_POLYMERIZATION		66	-0.3072	-1.27061	0.114804	0.200248	1	5066	tags=39%	list=25%	signal=52%
GO_POSITIVE_REGULATION_OF_PROTEASOMAL_PROTEIN_CATABOLIC_PROCESS	GO_POSITIVE_REGULATION_OF_PROTEASOMAL_PROTEIN_CATABOLIC_PROCESS		98	-0.292711	-1.27057	0.0849195	0.200157	1	6124	tags=39%	list=30%	signal=55%
GO_MRNA_CLEAVAGE	GO_MRNA_CLEAVAGE		21	-0.408231	-1.27048	0.149671	0.200132	1	5878	tags=48%	list=29%	signal=67%
GO_NEGATIVE_REGULATION_OF_DEVELOPMENTAL_GROWTH	GO_NEGATIVE_REGULATION_OF_DEVELOPMENTAL_GROWTH		84	-0.294463	-1.27042	0.10043	0.20007	1	5014	tags=32%	list=25%	signal=43%
GO_RESPONSE_TO_MONOAMINE	GO_RESPONSE_TO_MONOAMINE		35	-0.351543	-1.27022	0.125	0.200189	1	2365	tags=29%	list=12%	signal=32%
GO_CELLULAR_RESPONSE_TO_ORGANIC_CYCLIC_COMPOUND	GO_CELLULAR_RESPONSE_TO_ORGANIC_CYCLIC_COMPOUND		457	-0.238985	-1.26905	0.0198758	0.201477	1	5860	tags=35%	list=29%	signal=48%
GO_POSITIVE_REGULATION_OF_NATURAL_KILLER_CELL_MEDIATED_IMMUNITY	GO_POSITIVE_REGULATION_OF_NATURAL_KILLER_CELL_MEDIATED_IMMUNITY		20	-0.406097	-1.26854	0.162829	0.20193	1	5182	tags=45%	list=26%	signal=60%
GO_REGULATION_OF_CARDIAC_MUSCLE_CELL_PROLIFERATION	GO_REGULATION_OF_CARDIAC_MUSCLE_CELL_PROLIFERATION		29	-0.375451	-1.26843	0.137694	0.201939	1	6283	tags=52%	list=31%	signal=75%
GO_REGULATION_OF_ALCOHOL_BIOSYNTHETIC_PROCESS	GO_REGULATION_OF_ALCOHOL_BIOSYNTHETIC_PROCESS		45	-0.327752	-1.2669	0.126984	0.203657	1	5672	tags=47%	list=28%	signal=65%
GO_REGULATION_OF_TYROSINE_PHOSPHORYLATION_OF_STAT1_PROTEIN	GO_REGULATION_OF_TYROSINE_PHOSPHORYLATION_OF_STAT1_PROTEIN		16	-0.427863	-1.26656	0.177778	0.203904	1	9475	tags=81%	list=47%	signal=152%
GO_CEREBRAL_CORTEX_DEVELOPMENT	GO_CEREBRAL_CORTEX_DEVELOPMENT		104	-0.286986	-1.26632	0.10177	0.20405	1	4119	tags=30%	list=20%	signal=37%
GO_REGULATION_OF_NEUROTRANSMITTER_SECRETION	GO_REGULATION_OF_NEUROTRANSMITTER_SECRETION		50	-0.329148	-1.2662	0.137008	0.20406	1	4975	tags=38%	list=25%	signal=50%
GO_SECRETION_BY_CELL	GO_SECRETION_BY_CELL		475	-0.23897	-1.26546	0.0148331	0.204842	1	4975	tags=30%	list=25%	signal=38%
GO_REGULATION_OF_NUCLEASE_ACTIVITY	GO_REGULATION_OF_NUCLEASE_ACTIVITY		23	-0.389392	-1.26504	0.151261	0.205226	1	8314	tags=65%	list=41%	signal=110%
GO_CELLULAR_RESPONSE_TO_ALKALOID	GO_CELLULAR_RESPONSE_TO_ALKALOID		34	-0.35375	-1.2647	0.149109	0.205491	1	3550	tags=38%	list=18%	signal=46%
GO_RESPONSE_TO_AUDITORY_STIMULUS	GO_RESPONSE_TO_AUDITORY_STIMULUS		23	-0.394155	-1.26469	0.150082	0.205373	1	6338	tags=43%	list=31%	signal=63%
GO_STARTLE_RESPONSE	GO_STARTLE_RESPONSE		25	-0.379377	-1.26326	0.158238	0.207001	1	6099	tags=36%	list=30%	signal=51%
GO_FEMALE_GAMETE_GENERATION	GO_FEMALE_GAMETE_GENERATION		96	-0.283913	-1.26163	0.103715	0.208886	1	6782	tags=46%	list=33%	signal=69%
GO_PEPTIDYL_THREONINE_MODIFICATION	GO_PEPTIDYL_THREONINE_MODIFICATION		46	-0.325518	-1.26094	0.130841	0.20954	1	2933	tags=26%	list=14%	signal=30%
GO_REGULATION_OF_ESTABLISHMENT_OR_MAINTENANCE_OF_CELL_POLARITY	GO_REGULATION_OF_ESTABLISHMENT_OR_MAINTENANCE_OF_CELL_POLARITY		21	-0.397967	-1.26039	0.156463	0.210088	1	5914	tags=48%	list=29%	signal=67%
GO_ENDOMEMBRANE_SYSTEM_ORGANIZATION	GO_ENDOMEMBRANE_SYSTEM_ORGANIZATION		457	-0.238274	-1.25959	0.0201511	0.210978	1	4966	tags=29%	list=24%	signal=38%
GO_REGULATION_OF_CELL_PROJECTION_ASSEMBLY	GO_REGULATION_OF_CELL_PROJECTION_ASSEMBLY		149	-0.269292	-1.25892	0.0637394	0.211612	1	4245	tags=31%	list=21%	signal=39%
GO_REGULATION_OF_PROTEIN_OLIGOMERIZATION	GO_REGULATION_OF_PROTEIN_OLIGOMERIZATION		34	-0.355914	-1.25828	0.129195	0.212247	1	7049	tags=53%	list=35%	signal=81%
GO_TELENCEPHALON_DEVELOPMENT	GO_TELENCEPHALON_DEVELOPMENT		225	-0.255413	-1.25828	0.0476191	0.212117	1	6202	tags=38%	list=31%	signal=54%
GO_PROTEIN_O_LINKED_GLYCOSYLATION	GO_PROTEIN_O_LINKED_GLYCOSYLATION		96	-0.281457	-1.25816	0.100619	0.212137	1	3700	tags=28%	list=18%	signal=34%
GO_CELL_CELL_RECOGNITION	GO_CELL_CELL_RECOGNITION		60	-0.313431	-1.25642	0.115562	0.214086	1	3438	tags=25%	list=17%	signal=30%
GO_REGULATION_OF_FIBROBLAST_GROWTH_FACTOR_RECEPTOR_SIGNALING_PATHWAY	GO_REGULATION_OF_FIBROBLAST_GROWTH_FACTOR_RECEPTOR_SIGNALING_PATHWAY		25	-0.381613	-1.25629	0.1632	0.21409	1	2601	tags=28%	list=13%	signal=32%
GO_REGULATION_OF_SMOOTH_MUSCLE_CONTRACTION	GO_REGULATION_OF_SMOOTH_MUSCLE_CONTRACTION		60	-0.313856	-1.25625	0.137879	0.214007	1	5591	tags=47%	list=28%	signal=64%
GO_REGULATION_OF_TRANSCRIPTION_REGULATORY_REGION_DNA_BINDING	GO_REGULATION_OF_TRANSCRIPTION_REGULATORY_REGION_DNA_BINDING		36	-0.344286	-1.25606	0.150943	0.214125	1	7329	tags=56%	list=36%	signal=87%
GO_PROTEIN_ACYLATION	GO_PROTEIN_ACYLATION		149	-0.268346	-1.25573	0.0782123	0.214408	1	3454	tags=24%	list=17%	signal=29%
GO_POSITIVE_REGULATION_OF_MESENCHYMAL_CELL_PROLIFERATION	GO_POSITIVE_REGULATION_OF_MESENCHYMAL_CELL_PROLIFERATION		27	-0.373409	-1.25519	0.179868	0.214929	1	1771	tags=26%	list=9%	signal=28%
GO_BLOOD_VESSEL_ENDOTHELIAL_CELL_MIGRATION	GO_BLOOD_VESSEL_ENDOTHELIAL_CELL_MIGRATION		24	-0.387453	-1.25511	0.15807	0.214888	1	6432	tags=46%	list=32%	signal=67%
GO_NEGATIVE_REGULATION_OF_NF_KAPPAB_IMPORT_INTO_NUCLEUS	GO_NEGATIVE_REGULATION_OF_NF_KAPPAB_IMPORT_INTO_NUCLEUS		18	-0.415719	-1.25409	0.177193	0.216043	1	4568	tags=33%	list=23%	signal=43%
GO_MISMATCH_REPAIR	GO_MISMATCH_REPAIR		28	-0.370646	-1.25267	0.165869	0.217677	1	4737	tags=43%	list=23%	signal=56%
GO_GMP_METABOLIC_PROCESS	GO_GMP_METABOLIC_PROCESS		20	-0.404776	-1.25219	0.190397	0.21818	1	3062	tags=35%	list=15%	signal=41%
GO_SYNAPTIC_SIGNALING	GO_SYNAPTIC_SIGNALING		424	-0.237799	-1.25182	0.0299252	0.218499	1	5998	tags=34%	list=30%	signal=48%
GO_B_CELL_MEDIATED_IMMUNITY	GO_B_CELL_MEDIATED_IMMUNITY		66	-0.307992	-1.2518	0.14557	0.218385	1	4737	tags=38%	list=23%	signal=49%
GO_REGULATION_OF_LIPOPOLYSACCHARIDE_MEDIATED_SIGNALING_PATHWAY	GO_REGULATION_OF_LIPOPOLYSACCHARIDE_MEDIATED_SIGNALING_PATHWAY		17	-0.423997	-1.25102	0.192953	0.219246	1	4421	tags=47%	list=22%	signal=60%
GO_PHOSPHATIDYLINOSITOL_DEPHOSPHORYLATION	GO_PHOSPHATIDYLINOSITOL_DEPHOSPHORYLATION		23	-0.388542	-1.25082	0.182274	0.219369	1	5662	tags=39%	list=28%	signal=54%
GO_CARDIAC_CHAMBER_MORPHOGENESIS	GO_CARDIAC_CHAMBER_MORPHOGENESIS		104	-0.280856	-1.25035	0.100437	0.219848	1	8335	tags=56%	list=41%	signal=94%
GO_NEGATIVE_REGULATION_OF_CHEMOKINE_PRODUCTION	GO_NEGATIVE_REGULATION_OF_CHEMOKINE_PRODUCTION		16	-0.42714	-1.24991	0.178876	0.220251	1	4774	tags=56%	list=24%	signal=74%
GO_POSITIVE_REGULATION_OF_NATURAL_KILLER_CELL_ACTIVATION	GO_POSITIVE_REGULATION_OF_NATURAL_KILLER_CELL_ACTIVATION		18	-0.413803	-1.24981	0.179402	0.220236	1	7537	tags=67%	list=37%	signal=106%
GO_HOMOPHILIC_CELL_ADHESION_VIA_PLASMA_MEMBRANE_ADHESION_MOLECULES	GO_HOMOPHILIC_CELL_ADHESION_VIA_PLASMA_MEMBRANE_ADHESION_MOLECULES		153	-0.265556	-1.24823	0.079063	0.222156	1	6421	tags=36%	list=32%	signal=52%
GO_CARDIOCYTE_DIFFERENTIATION	GO_CARDIOCYTE_DIFFERENTIATION		96	-0.284203	-1.24781	0.114875	0.222557	1	6861	tags=42%	list=34%	signal=63%
GO_POSITIVE_REGULATION_OF_EXCITATORY_POSTSYNAPTIC_POTENTIAL	GO_POSITIVE_REGULATION_OF_EXCITATORY_POSTSYNAPTIC_POTENTIAL		21	-0.395745	-1.2478	0.171053	0.222424	1	5637	tags=38%	list=28%	signal=53%
GO_HYALURONAN_CATABOLIC_PROCESS	GO_HYALURONAN_CATABOLIC_PROCESS		15	-0.432938	-1.24661	0.203901	0.223894	1	5410	tags=53%	list=27%	signal=73%
GO_RHYTHMIC_PROCESS	GO_RHYTHMIC_PROCESS		297	-0.244475	-1.24602	0.0425258	0.224557	1	6026	tags=38%	list=30%	signal=53%
GO_EMBRYONIC_SKELETAL_SYSTEM_MORPHOGENESIS	GO_EMBRYONIC_SKELETAL_SYSTEM_MORPHOGENESIS		93	-0.283652	-1.24524	0.109774	0.225448	1	3595	tags=29%	list=18%	signal=35%
GO_PATTERN_SPECIFICATION_PROCESS	GO_PATTERN_SPECIFICATION_PROCESS		415	-0.235178	-1.24402	0.0408654	0.226926	1	5477	tags=32%	list=27%	signal=42%
GO_POSITIVE_REGULATION_OF_VIRAL_GENOME_REPLICATION	GO_POSITIVE_REGULATION_OF_VIRAL_GENOME_REPLICATION		30	-0.365077	-1.24391	0.172303	0.226939	1	4817	tags=40%	list=24%	signal=52%
GO_POSITIVE_REGULATION_OF_ENDOTHELIAL_CELL_APOPTOTIC_PROCESS	GO_POSITIVE_REGULATION_OF_ENDOTHELIAL_CELL_APOPTOTIC_PROCESS		15	-0.433632	-1.24371	0.186688	0.227071	1	6044	tags=67%	list=30%	signal=95%
GO_NEGATIVE_CHEMOTAXIS	GO_NEGATIVE_CHEMOTAXIS		39	-0.3398	-1.24312	0.156352	0.227712	1	4443	tags=33%	list=22%	signal=43%
GO_SKIN_EPIDERMIS_DEVELOPMENT	GO_SKIN_EPIDERMIS_DEVELOPMENT		71	-0.2944	-1.24274	0.12426	0.228076	1	7239	tags=45%	list=36%	signal=70%
GO_REGULATION_OF_MYELOID_CELL_APOPTOTIC_PROCESS	GO_REGULATION_OF_MYELOID_CELL_APOPTOTIC_PROCESS		23	-0.379507	-1.24235	0.172355	0.228435	1	3099	tags=35%	list=15%	signal=41%
GO_APOPTOTIC_PROCESS_INVOLVED_IN_DEVELOPMENT	GO_APOPTOTIC_PROCESS_INVOLVED_IN_DEVELOPMENT		21	-0.395079	-1.24202	0.181672	0.228711	1	8509	tags=62%	list=42%	signal=107%
GO_REGULATION_OF_ESTABLISHMENT_OF_PROTEIN_LOCALIZATION_TO_MITOCHONDRION	GO_REGULATION_OF_ESTABLISHMENT_OF_PROTEIN_LOCALIZATION_TO_MITOCHONDRION		126	-0.269313	-1.24173	0.0970588	0.228975	1	4992	tags=32%	list=25%	signal=42%
GO_EYE_MORPHOGENESIS	GO_EYE_MORPHOGENESIS		136	-0.270141	-1.24114	0.0920502	0.2296	1	6140	tags=38%	list=30%	signal=53%
GO_REGULATION_OF_MACROPHAGE_CHEMOTAXIS	GO_REGULATION_OF_MACROPHAGE_CHEMOTAXIS		16	-0.422862	-1.241	0.183471	0.229637	1	2119	tags=31%	list=10%	signal=35%
GO_NEGATIVE_REGULATION_OF_REGULATED_SECRETORY_PATHWAY	GO_NEGATIVE_REGULATION_OF_REGULATED_SECRETORY_PATHWAY		21	-0.394342	-1.24063	0.166667	0.229958	1	4283	tags=38%	list=21%	signal=48%
GO_POSITIVE_REGULATION_OF_DNA_REPAIR	GO_POSITIVE_REGULATION_OF_DNA_REPAIR		37	-0.34141	-1.2403	0.152709	0.230249	1	7031	tags=51%	list=35%	signal=78%
GO_POSITIVE_REGULATION_OF_ERYTHROCYTE_DIFFERENTIATION	GO_POSITIVE_REGULATION_OF_ERYTHROCYTE_DIFFERENTIATION		23	-0.3853	-1.23964	0.169231	0.230946	1	6953	tags=57%	list=34%	signal=86%
GO_NEURON_FATE_SPECIFICATION	GO_NEURON_FATE_SPECIFICATION		31	-0.358226	-1.23947	0.170927	0.231036	1	7486	tags=52%	list=37%	signal=82%
GO_PROTEIN_OLIGOMERIZATION	GO_PROTEIN_OLIGOMERIZATION		428	-0.234995	-1.23916	0.0288221	0.231282	1	4830	tags=31%	list=24%	signal=40%
GO_IONOTROPIC_GLUTAMATE_RECEPTOR_SIGNALING_PATHWAY	GO_IONOTROPIC_GLUTAMATE_RECEPTOR_SIGNALING_PATHWAY		24	-0.376335	-1.23857	0.190779	0.231897	1	5998	tags=50%	list=30%	signal=71%
GO_REGULATION_OF_CARDIAC_MUSCLE_CELL_ACTION_POTENTIAL	GO_REGULATION_OF_CARDIAC_MUSCLE_CELL_ACTION_POTENTIAL		19	-0.403892	-1.23857	0.177852	0.231753	1	4701	tags=37%	list=23%	signal=48%
GO_GLAND_DEVELOPMENT	GO_GLAND_DEVELOPMENT		390	-0.237	-1.23783	0.0402516	0.232598	1	4283	tags=26%	list=21%	signal=33%
GO_REGULATION_OF_PROTEIN_TYROSINE_KINASE_ACTIVITY	GO_REGULATION_OF_PROTEIN_TYROSINE_KINASE_ACTIVITY		61	-0.307488	-1.23747	0.143533	0.232929	1	2840	tags=28%	list=14%	signal=32%
GO_NUCLEAR_PORE_ORGANIZATION	GO_NUCLEAR_PORE_ORGANIZATION		15	-0.429939	-1.23726	0.190476	0.233074	1	3078	tags=40%	list=15%	signal=47%
GO_POSITIVE_REGULATION_OF_SYNAPTIC_TRANSMISSION_GLUTAMATERGIC	GO_POSITIVE_REGULATION_OF_SYNAPTIC_TRANSMISSION_GLUTAMATERGIC		18	-0.405623	-1.23694	0.207012	0.233362	1	5637	tags=33%	list=28%	signal=46%
GO_THYROID_HORMONE_METABOLIC_PROCESS	GO_THYROID_HORMONE_METABOLIC_PROCESS		16	-0.42406	-1.23646	0.19211	0.233867	1	1452	tags=31%	list=7%	signal=34%
GO_MYELOID_CELL_HOMEOSTASIS	GO_MYELOID_CELL_HOMEOSTASIS		87	-0.283258	-1.23645	0.105263	0.233722	1	4837	tags=39%	list=24%	signal=51%
GO_REGULATION_OF_NEURON_APOPTOTIC_PROCESS	GO_REGULATION_OF_NEURON_APOPTOTIC_PROCESS		191	-0.25457	-1.2363	0.0870166	0.233775	1	4517	tags=29%	list=22%	signal=37%
GO_POSITIVE_REGULATION_OF_EXTRINSIC_APOPTOTIC_SIGNALING_PATHWAY	GO_POSITIVE_REGULATION_OF_EXTRINSIC_APOPTOTIC_SIGNALING_PATHWAY		52	-0.31928	-1.23593	0.14374	0.23417	1	4728	tags=31%	list=23%	signal=40%
GO_ESTABLISHMENT_OF_TISSUE_POLARITY	GO_ESTABLISHMENT_OF_TISSUE_POLARITY		17	-0.415149	-1.23592	0.189597	0.234042	1	1916	tags=29%	list=9%	signal=32%
GO_POSITIVE_REGULATION_OF_CELL_GROWTH	GO_POSITIVE_REGULATION_OF_CELL_GROWTH		144	-0.26439	-1.23546	0.0986938	0.234508	1	6718	tags=43%	list=33%	signal=64%
GO_EYE_DEVELOPMENT	GO_EYE_DEVELOPMENT		323	-0.240214	-1.23538	0.0503876	0.234483	1	5542	tags=31%	list=27%	signal=42%
GO_REGULATION_OF_ADHERENS_JUNCTION_ORGANIZATION	GO_REGULATION_OF_ADHERENS_JUNCTION_ORGANIZATION		49	-0.316484	-1.2345	0.144172	0.235502	1	4988	tags=39%	list=25%	signal=51%
GO_INTERACTION_WITH_HOST	GO_INTERACTION_WITH_HOST		134	-0.26622	-1.23442	0.120617	0.235459	1	6432	tags=43%	list=32%	signal=62%
GO_ODONTOGENESIS_OF_DENTIN_CONTAINING_TOOTH	GO_ODONTOGENESIS_OF_DENTIN_CONTAINING_TOOTH		75	-0.29292	-1.23379	0.12574	0.236172	1	3922	tags=32%	list=19%	signal=40%
GO_CELL_PROLIFERATION_IN_FOREBRAIN	GO_CELL_PROLIFERATION_IN_FOREBRAIN		27	-0.365027	-1.23341	0.170732	0.236567	1	6099	tags=44%	list=30%	signal=63%
GO_POSITIVE_REGULATION_OF_CATABOLIC_PROCESS	GO_POSITIVE_REGULATION_OF_CATABOLIC_PROCESS		393	-0.235088	-1.23335	0.0394575	0.236515	1	6547	tags=39%	list=32%	signal=57%
GO_NEURON_RECOGNITION	GO_NEURON_RECOGNITION		33	-0.351904	-1.23255	0.158155	0.237467	1	1273	tags=21%	list=6%	signal=23%
GO_MEMBRANE_DEPOLARIZATION	GO_MEMBRANE_DEPOLARIZATION		61	-0.313565	-1.23214	0.151235	0.237858	1	4992	tags=38%	list=25%	signal=50%
GO_REGULATION_OF_MRNA_METABOLIC_PROCESS	GO_REGULATION_OF_MRNA_METABOLIC_PROCESS		105	-0.278005	-1.23197	0.138929	0.23793	1	4730	tags=30%	list=23%	signal=40%
GO_PROTEIN_KINASE_B_SIGNALING	GO_PROTEIN_KINASE_B_SIGNALING		34	-0.343733	-1.23122	0.16782	0.238802	1	5480	tags=47%	list=27%	signal=64%
GO_RETINAL_GANGLION_CELL_AXON_GUIDANCE	GO_RETINAL_GANGLION_CELL_AXON_GUIDANCE		18	-0.401852	-1.2307	0.197615	0.239339	1	4114	tags=33%	list=20%	signal=42%
GO_REGULATION_OF_SYNAPTIC_TRANSMISSION_GLUTAMATERGIC	GO_REGULATION_OF_SYNAPTIC_TRANSMISSION_GLUTAMATERGIC		50	-0.316519	-1.23018	0.146919	0.239869	1	5637	tags=34%	list=28%	signal=47%
GO_CELLULAR_RESPONSE_TO_DRUG	GO_CELLULAR_RESPONSE_TO_DRUG		65	-0.296579	-1.22995	0.123476	0.240019	1	4619	tags=38%	list=23%	signal=50%
GO_MUSCLE_FIBER_DEVELOPMENT	GO_MUSCLE_FIBER_DEVELOPMENT		47	-0.321343	-1.22992	0.179276	0.239907	1	4539	tags=36%	list=22%	signal=46%
GO_ERROR_PRONE_TRANSLESION_SYNTHESIS	GO_ERROR_PRONE_TRANSLESION_SYNTHESIS		19	-0.400787	-1.22964	0.18408	0.240131	1	6056	tags=53%	list=30%	signal=75%
GO_NEGATIVE_REGULATION_OF_CATABOLIC_PROCESS	GO_NEGATIVE_REGULATION_OF_CATABOLIC_PROCESS		199	-0.252547	-1.22936	0.0938776	0.240335	1	4815	tags=31%	list=24%	signal=40%
GO_DETECTION_OF_CHEMICAL_STIMULUS_INVOLVED_IN_SENSORY_PERCEPTION_OF_TASTE	GO_DETECTION_OF_CHEMICAL_STIMULUS_INVOLVED_IN_SENSORY_PERCEPTION_OF_TASTE		44	-0.330997	-1.22934	0.157119	0.240208	1	10511	tags=77%	list=52%	signal=160%
GO_EXOCRINE_SYSTEM_DEVELOPMENT	GO_EXOCRINE_SYSTEM_DEVELOPMENT		45	-0.323047	-1.22898	0.14867	0.240565	1	6044	tags=42%	list=30%	signal=60%
GO_REGULATION_OF_BEHAVIOR	GO_REGULATION_OF_BEHAVIOR		65	-0.302563	-1.22856	0.149461	0.241015	1	5834	tags=34%	list=29%	signal=47%
GO_EMBRYONIC_CAMERA_TYPE_EYE_DEVELOPMENT	GO_EMBRYONIC_CAMERA_TYPE_EYE_DEVELOPMENT		35	-0.345507	-1.22844	0.174056	0.241018	1	5861	tags=43%	list=29%	signal=60%
GO_GLIOGENESIS	GO_GLIOGENESIS		174	-0.257238	-1.2276	0.0801105	0.242013	1	3688	tags=26%	list=18%	signal=32%
GO_NEGATIVE_REGULATION_OF_PROTEIN_SECRETION	GO_NEGATIVE_REGULATION_OF_PROTEIN_SECRETION		105	-0.275396	-1.22683	0.118694	0.242899	1	6026	tags=38%	list=30%	signal=54%
GO_RECEPTOR_MEDIATED_ENDOCYTOSIS	GO_RECEPTOR_MEDIATED_ENDOCYTOSIS		211	-0.251497	-1.2265	0.0661157	0.243187	1	5813	tags=36%	list=29%	signal=50%
GO_REGULATION_OF_TRANSMEMBRANE_TRANSPORT	GO_REGULATION_OF_TRANSMEMBRANE_TRANSPORT		422	-0.234303	-1.22562	0.0428397	0.244293	1	4992	tags=32%	list=25%	signal=42%
GO_ORGAN_GROWTH	GO_ORGAN_GROWTH		68	-0.296565	-1.22507	0.141085	0.244963	1	4225	tags=28%	list=21%	signal=35%
GO_LAMELLIPODIUM_ASSEMBLY	GO_LAMELLIPODIUM_ASSEMBLY		30	-0.357904	-1.225	0.180511	0.244903	1	3991	tags=33%	list=20%	signal=41%
GO_SECOND_MESSENGER_MEDIATED_SIGNALING	GO_SECOND_MESSENGER_MEDIATED_SIGNALING		157	-0.256114	-1.22409	0.105769	0.246018	1	3134	tags=24%	list=15%	signal=28%
GO_NEGATIVE_REGULATION_OF_KINASE_ACTIVITY	GO_NEGATIVE_REGULATION_OF_KINASE_ACTIVITY		248	-0.243487	-1.22363	0.0753968	0.246508	1	4837	tags=30%	list=24%	signal=39%
GO_DEFENSE_RESPONSE_TO_GRAM_NEGATIVE_BACTERIUM	GO_DEFENSE_RESPONSE_TO_GRAM_NEGATIVE_BACTERIUM		41	-0.330125	-1.22248	0.164782	0.247968	1	7200	tags=54%	list=36%	signal=83%
GO_REGULATION_OF_TISSUE_REMODELING	GO_REGULATION_OF_TISSUE_REMODELING		62	-0.301538	-1.22236	0.134375	0.247975	1	5456	tags=40%	list=27%	signal=55%
GO_ACTIN_FILAMENT_BUNDLE_ORGANIZATION	GO_ACTIN_FILAMENT_BUNDLE_ORGANIZATION		48	-0.318003	-1.22129	0.148837	0.249294	1	6328	tags=44%	list=31%	signal=63%
GO_B_CELL_PROLIFERATION	GO_B_CELL_PROLIFERATION		38	-0.333405	-1.21999	0.167442	0.250974	1	3477	tags=29%	list=17%	signal=35%
GO_POSITIVE_REGULATION_OF_SKELETAL_MUSCLE_TISSUE_DEVELOPMENT	GO_POSITIVE_REGULATION_OF_SKELETAL_MUSCLE_TISSUE_DEVELOPMENT		26	-0.368951	-1.21962	0.195364	0.251421	1	5051	tags=38%	list=25%	signal=51%
GO_REGULATION_OF_MRNA_SPLICING_VIA_SPLICEOSOME	GO_REGULATION_OF_MRNA_SPLICING_VIA_SPLICEOSOME		49	-0.317278	-1.2185	0.160377	0.252843	1	4513	tags=35%	list=22%	signal=45%
GO_HETEROPHILIC_CELL_CELL_ADHESION_VIA_PLASMA_MEMBRANE_CELL_ADHESION_MOLECULES	GO_HETEROPHILIC_CELL_CELL_ADHESION_VIA_PLASMA_MEMBRANE_CELL_ADHESION_MOLECULES		45	-0.318967	-1.21801	0.186047	0.253401	1	5991	tags=44%	list=30%	signal=63%
GO_EMBRYONIC_ORGAN_MORPHOGENESIS	GO_EMBRYONIC_ORGAN_MORPHOGENESIS		277	-0.240939	-1.21799	0.0731035	0.253259	1	5649	tags=35%	list=28%	signal=47%
GO_PEPTIDYL_LYSINE_TRIMETHYLATION	GO_PEPTIDYL_LYSINE_TRIMETHYLATION		23	-0.375689	-1.21785	0.205592	0.253267	1	4939	tags=43%	list=24%	signal=57%
GO_POSITIVE_REGULATION_OF_VIRAL_PROCESS	GO_POSITIVE_REGULATION_OF_VIRAL_PROCESS		91	-0.279044	-1.21751	0.144817	0.253585	1	5094	tags=35%	list=25%	signal=47%
GO_RESPONSE_TO_HYDROGEN_PEROXIDE	GO_RESPONSE_TO_HYDROGEN_PEROXIDE		109	-0.270965	-1.21748	0.113181	0.253477	1	4995	tags=36%	list=25%	signal=47%
GO_REGULATED_EXOCYTOSIS	GO_REGULATED_EXOCYTOSIS		220	-0.244893	-1.21744	0.0824324	0.253384	1	3786	tags=25%	list=19%	signal=31%
GO_GLYCOSPHINGOLIPID_BIOSYNTHETIC_PROCESS	GO_GLYCOSPHINGOLIPID_BIOSYNTHETIC_PROCESS		25	-0.363895	-1.21716	0.179775	0.253613	1	3205	tags=32%	list=16%	signal=38%
GO_REGULATION_OF_REPRODUCTIVE_PROCESS	GO_REGULATION_OF_REPRODUCTIVE_PROCESS		129	-0.267297	-1.21655	0.104566	0.254342	1	6249	tags=37%	list=31%	signal=53%
GO_POSITIVE_REGULATION_OF_CALCIUM_ION_TRANSPORT	GO_POSITIVE_REGULATION_OF_CALCIUM_ION_TRANSPORT		106	-0.276941	-1.21647	0.122271	0.254288	1	4539	tags=31%	list=22%	signal=40%
GO_CARDIAC_MUSCLE_TISSUE_DEVELOPMENT	GO_CARDIAC_MUSCLE_TISSUE_DEVELOPMENT		140	-0.259437	-1.21624	0.118234	0.25445	1	6562	tags=38%	list=32%	signal=56%
GO_REGULATION_OF_MESODERM_DEVELOPMENT	GO_REGULATION_OF_MESODERM_DEVELOPMENT		15	-0.421602	-1.21516	0.208054	0.255874	1	6391	tags=67%	list=32%	signal=97%
GO_POSITIVE_REGULATION_OF_CELL_CYCLE_G1_S_PHASE_TRANSITION	GO_POSITIVE_REGULATION_OF_CELL_CYCLE_G1_S_PHASE_TRANSITION		29	-0.35396	-1.21503	0.201681	0.255921	1	1771	tags=21%	list=9%	signal=23%
GO_ADENYLATE_CYCLASE_MODULATING_G_PROTEIN_COUPLED_RECEPTOR_SIGNALING_PATHWAY	GO_ADENYLATE_CYCLASE_MODULATING_G_PROTEIN_COUPLED_RECEPTOR_SIGNALING_PATHWAY		145	-0.259555	-1.2142	0.110294	0.256908	1	3934	tags=26%	list=19%	signal=31%
GO_REGULATION_OF_CATENIN_IMPORT_INTO_NUCLEUS	GO_REGULATION_OF_CATENIN_IMPORT_INTO_NUCLEUS		27	-0.360575	-1.21293	0.208197	0.258639	1	5014	tags=41%	list=25%	signal=54%
[truncated: 947 more rows]
