# Supplementary material for: Translational efficiency across healthy and tumor tissues is proliferation‐related
Source: Mol Syst Biol. 2020 Mar 9;16(3):e9275. doi: 10.15252/msb.20199275 (PMC7061310; doi:10.15252/msb.20199275)
Supplement: Supplementary file 7 — Table EV6 [file MSB-16-e9275-s007.xlsx]

## Sheet: Description
GSEA SDA
Tab1 – PCA features
Component features of the Principal Component Analysis of the Supply-to-Demand Adaptation weights (SDAw) of healthy TCGA samples
Tab2 – TOP enriched genes in GSEA of PCA1
Among the correlations of all genes against PCA1, the Gene Set Enrichment Analysis shows the GO gene sets that correspond to high PCA1 values.
Tab3 – BOTTOM enriched genes in GSEA of PCA1
Among the correlations of all genes against PCA1, the Gene Set Enrichment Analysis shows the GO gene sets that correspond to low PCA1 values.
Tab4 – TOP enriched genes in GSEA of PCA2
Among the correlations of all genes against PCA2, the Gene Set Enrichment Analysis shows the GO gene sets that correspond to high PCA2 values.
Tab5 – BOTTOM enriched genes in GSEA of PCA2
Among the correlations of all genes against PCA2, the Gene Set Enrichment Analysis shows the GO gene sets that correspond to low PCA2 values.

## Sheet: PCA_features
codon	PCA1	PCA2
PheTTT	0.261336	-0.0764077		Color based on Fig. 4 of Hannah et al. (2019) (data from Gingold et al.)
AspGAT	0.261244	-0.113421		Differentiation
AsnAAT	0.256962	-0.11431		Proliferation
TyrTAT	0.251315	-0.10834
HisCAT	0.238856	-0.0736055
GlyGGA	0.223672	-0.024265
SerAGT	0.222723	0.0447806
LeuCTT	0.2214	0.178497
GluGAA	0.218352	-0.0255247
IleATT	0.212768	-0.179001
LeuCTA	0.212087	0.179862
CysTGT	0.20261	-0.147144
ValGTT	0.178524	-0.150459
GlnCAA	0.173255	0.0885197
LeuCTC	0.156942	0.255381
IleATA	0.155262	-0.219687
ArgAGA	0.14899	0.204313
LysAAA	0.145705	0.0883959
GlyGGT	0.132416	-0.134908
ProCCA	0.126443	-0.0452548
ArgCGT	0.116593	0.190444
LeuTTG	0.115378	-0.123736
AlaGCA	0.0988731	0.0332256
AlaGCT	0.0951624	0.118089
ValGTA	0.0951145	-0.180586
ValGTC	0.0913615	0.17511
ArgCGA	0.0776506	0.0798952
ArgCGC	0.0749145	0.238069
ThrACA	0.0500617	-0.0785139
AlaGCC	0.0409465	0.125611
ProCCT	0.0376304	0.0317844
LeuCTG	0.0327568	0.103246
GlyGGG	0.0271998	-0.0145615
AlaGCG	0.0239215	0.0628304
ArgCGG	0.0234812	0.0806876
LeuTTA	0.022484	-0.281222
ProCCG	0.0199437	0.072133
SerTCT	0.0179259	-0.0582709
IleATC	0.0167755	0.219633
ArgAGG	0.0086077	-0.0722489
ProCCC	0.00645424	0.0216851
CysTGC	0.000557915	-0.0523193
SerTCC	0.000350724	-0.0491999
TrpTGG	0	0
ThrACT	-0.00761109	0.00017526
AsnAAC	-0.0147978	0.0577141
ThrACG	-0.0241446	0.0307758
TyrTAC	-0.0299199	0.0547954
SerTCG	-0.0429839	-0.106807
GlyGGC	-0.0439637	-0.212563
LysAAG	-0.0513975	-0.0875803
ThrACC	-0.0611242	0.0250958
SerTCA	-0.0638924	-0.215948
PheTTC	-0.074425	0.0984547
HisCAC	-0.0797259	-0.113509
SerAGC	-0.0804943	-0.170352
GluGAG	-0.0844648	-0.0119302
GlnCAG	-0.0881763	-0.0508287
ValGTG	-0.114891	-0.180692
AspGAC	-0.120815	0.162384

## Sheet: PCA1_gsea_positive
NAME	GS<br> follow link to MSigDB	GS DETAILS	SIZE	ES	NES	NOM p-val	FDR q-val	FWER p-val	RANK AT MAX	LEADING EDGE
GO_CELLULAR_RESPONSE_TO_INTERFERON_GAMMA	GO_CELLULAR_RESPONSE_TO_INTERFERON_GAMMA	Details ...	119	0.524206	2.42822	0	0	0	6330	tags=67%	list=31%	signal=97%
GO_INTERFERON_GAMMA_MEDIATED_SIGNALING_PATHWAY	GO_INTERFERON_GAMMA_MEDIATED_SIGNALING_PATHWAY	Details ...	68	0.574636	2.41031	0	0	0	6079	tags=72%	list=30%	signal=103%
GO_REGULATION_OF_LEUKOCYTE_PROLIFERATION	GO_REGULATION_OF_LEUKOCYTE_PROLIFERATION	Details ...	203	0.476156	2.3929	0	0	0	6074	tags=61%	list=30%	signal=86%
GO_LEUKOCYTE_CHEMOTAXIS	GO_LEUKOCYTE_CHEMOTAXIS	Details ...	117	0.515498	2.36989	0	0.000324168	0.001	5445	tags=59%	list=27%	signal=80%
GO_POSITIVE_REGULATION_OF_ALPHA_BETA_T_CELL_ACTIVATION	GO_POSITIVE_REGULATION_OF_ALPHA_BETA_T_CELL_ACTIVATION	Details ...	51	0.594617	2.34288	0	0.000523055	0.002	6035	tags=73%	list=30%	signal=103%
GO_RESPONSE_TO_INTERFERON_GAMMA	GO_RESPONSE_TO_INTERFERON_GAMMA	Details ...	141	0.490561	2.31761	0	0.000653392	0.003	6330	tags=62%	list=31%	signal=90%
GO_POSITIVE_REGULATION_OF_CELL_ACTIVATION	GO_POSITIVE_REGULATION_OF_CELL_ACTIVATION	Details ...	284	0.444303	2.31378	0	0.00056005	0.003	5513	tags=56%	list=27%	signal=76%
GO_REGULATION_OF_CELL_ACTIVATION	GO_REGULATION_OF_CELL_ACTIVATION	Details ...	455	0.417682	2.29827	0	0.000654511	0.004	5428	tags=51%	list=27%	signal=69%
GO_REGULATION_OF_HOMOTYPIC_CELL_CELL_ADHESION	GO_REGULATION_OF_HOMOTYPIC_CELL_CELL_ADHESION	Details ...	300	0.431155	2.29163	0	0.000581787	0.004	5513	tags=54%	list=27%	signal=73%
GO_REGULATION_OF_INTERFERON_GAMMA_PRODUCTION	GO_REGULATION_OF_INTERFERON_GAMMA_PRODUCTION	Details ...	93	0.513535	2.29002	0	0.000523608	0.004	5513	tags=62%	list=27%	signal=85%
GO_KERATINIZATION	GO_KERATINIZATION	Details ...	49	0.571021	2.27032	0	0.000594204	0.005	6320	tags=73%	list=31%	signal=107%
GO_GRANULOCYTE_MIGRATION	GO_GRANULOCYTE_MIGRATION	Details ...	75	0.526985	2.25803	0	0.000654511	0.006	5418	tags=59%	list=27%	signal=80%
GO_POSITIVE_REGULATION_OF_CD4_POSITIVE_ALPHA_BETA_T_CELL_ACTIVATION	GO_POSITIVE_REGULATION_OF_CD4_POSITIVE_ALPHA_BETA_T_CELL_ACTIVATION	Details ...	27	0.653499	2.25395	0	0.000702745	0.007	6035	tags=85%	list=30%	signal=121%
GO_DNA_REPLICATION_INITIATION	GO_DNA_REPLICATION_INITIATION	Details ...	24	0.673041	2.25167	0	0.000747095	0.008	5887	tags=83%	list=29%	signal=117%
GO_REGULATION_OF_INTERLEUKIN_1_PRODUCTION	GO_REGULATION_OF_INTERLEUKIN_1_PRODUCTION	Details ...	57	0.547382	2.24224	0	0.000697289	0.008	4807	tags=56%	list=24%	signal=73%
GO_REGULATION_OF_T_CELL_PROLIFERATION	GO_REGULATION_OF_T_CELL_PROLIFERATION	Details ...	145	0.463352	2.23805	0	0.000653708	0.008	6074	tags=60%	list=30%	signal=85%
GO_ACTIN_FILAMENT_BASED_PROCESS	GO_ACTIN_FILAMENT_BASED_PROCESS	Details ...	445	0.408754	2.23377	0	0.000615255	0.008	4550	tags=40%	list=23%	signal=51%
GO_REGULATION_OF_TUMOR_NECROSIS_FACTOR_SUPERFAMILY_CYTOKINE_PRODUCTION	GO_REGULATION_OF_TUMOR_NECROSIS_FACTOR_SUPERFAMILY_CYTOKINE_PRODUCTION	Details ...	101	0.492342	2.22546	0	0.000723516	0.01	5445	tags=57%	list=27%	signal=78%
GO_POSITIVE_REGULATION_OF_LEUKOCYTE_DIFFERENTIATION	GO_POSITIVE_REGULATION_OF_LEUKOCYTE_DIFFERENTIATION	Details ...	129	0.468339	2.2148	0	0.00082149	0.012	5563	tags=54%	list=28%	signal=74%
GO_CYTOKINE_MEDIATED_SIGNALING_PATHWAY	GO_CYTOKINE_MEDIATED_SIGNALING_PATHWAY	Details ...	446	0.404587	2.21289	0	0.000780416	0.012	4914	tags=43%	list=24%	signal=56%
GO_REGULATION_OF_INTERLEUKIN_1_BETA_PRODUCTION	GO_REGULATION_OF_INTERLEUKIN_1_BETA_PRODUCTION		47	0.566064	2.20578	0	0.000804507	0.013	4729	tags=57%	list=23%	signal=75%
GO_POSITIVE_REGULATION_OF_CELL_CYCLE_ARREST	GO_POSITIVE_REGULATION_OF_CELL_CYCLE_ARREST		84	0.500793	2.20515	0	0.000767938	0.013	4274	tags=46%	list=21%	signal=59%
GO_ACTIN_MYOSIN_FILAMENT_SLIDING	GO_ACTIN_MYOSIN_FILAMENT_SLIDING		38	0.594149	2.20217	0	0.000734549	0.013	5166	tags=66%	list=26%	signal=88%
GO_KERATINOCYTE_DIFFERENTIATION	GO_KERATINOCYTE_DIFFERENTIATION		98	0.491795	2.20067	0	0.000703943	0.013	6320	tags=65%	list=31%	signal=95%
GO_PEPTIDE_CROSS_LINKING	GO_PEPTIDE_CROSS_LINKING		54	0.551361	2.19851	0	0.000727876	0.014	6320	tags=70%	list=31%	signal=102%
GO_REGULATION_OF_INTERLEUKIN_1_SECRETION	GO_REGULATION_OF_INTERLEUKIN_1_SECRETION		32	0.614464	2.19474	0	0.000750076	0.015	4675	tags=59%	list=23%	signal=77%
GO_REGULATION_OF_ALPHA_BETA_T_CELL_ACTIVATION	GO_REGULATION_OF_ALPHA_BETA_T_CELL_ACTIVATION		68	0.524373	2.19262	0	0.000821514	0.017	6035	tags=68%	list=30%	signal=96%
GO_CELLULAR_RESPONSE_TO_BIOTIC_STIMULUS	GO_CELLULAR_RESPONSE_TO_BIOTIC_STIMULUS		160	0.449437	2.19077	0	0.000792174	0.017	4943	tags=50%	list=24%	signal=66%
GO_REGULATION_OF_CD4_POSITIVE_ALPHA_BETA_T_CELL_ACTIVATION	GO_REGULATION_OF_CD4_POSITIVE_ALPHA_BETA_T_CELL_ACTIVATION		38	0.592214	2.17556	0	0.00103424	0.023	6035	tags=74%	list=30%	signal=105%
GO_POSITIVE_REGULATION_OF_EPIDERMIS_DEVELOPMENT	GO_POSITIVE_REGULATION_OF_EPIDERMIS_DEVELOPMENT		32	0.606174	2.17327	0	0.00108751	0.025	5242	tags=63%	list=26%	signal=84%
GO_REGULATION_OF_NECROTIC_CELL_DEATH	GO_REGULATION_OF_NECROTIC_CELL_DEATH		26	0.649159	2.17181	0	0.00113691	0.027	2285	tags=46%	list=11%	signal=52%
GO_PLATELET_ACTIVATION	GO_PLATELET_ACTIVATION		141	0.453931	2.16876	0	0.00118214	0.029	4550	tags=49%	list=23%	signal=63%
GO_POSITIVE_REGULATION_OF_LYMPHOCYTE_DIFFERENTIATION	GO_POSITIVE_REGULATION_OF_LYMPHOCYTE_DIFFERENTIATION		79	0.502431	2.16605	0	0.00118614	0.03	5492	tags=65%	list=27%	signal=88%
GO_POSITIVE_REGULATION_OF_LEUKOCYTE_PROLIFERATION	GO_POSITIVE_REGULATION_OF_LEUKOCYTE_PROLIFERATION		136	0.46196	2.16162	0	0.00126575	0.033	6074	tags=60%	list=30%	signal=85%
GO_POSITIVE_REGULATION_OF_INTERFERON_GAMMA_PRODUCTION	GO_POSITIVE_REGULATION_OF_INTERFERON_GAMMA_PRODUCTION		64	0.525134	2.16137	0	0.00126726	0.034	6074	tags=67%	list=30%	signal=96%
GO_LYMPHOCYTE_COSTIMULATION	GO_LYMPHOCYTE_COSTIMULATION		72	0.508219	2.15983	0	0.00123206	0.034	5203	tags=64%	list=26%	signal=86%
GO_POSITIVE_REGULATION_OF_B_CELL_ACTIVATION	GO_POSITIVE_REGULATION_OF_B_CELL_ACTIVATION		66	0.512314	2.1593	0	0.00119876	0.034	5960	tags=65%	list=29%	signal=92%
GO_POSITIVE_T_CELL_SELECTION	GO_POSITIVE_T_CELL_SELECTION		21	0.671278	2.15535	0	0.00123595	0.036	3816	tags=71%	list=19%	signal=88%
GO_REGULATION_OF_B_CELL_ACTIVATION	GO_REGULATION_OF_B_CELL_ACTIVATION		100	0.475137	2.14114	0	0.00143829	0.043	5960	tags=63%	list=29%	signal=89%
GO_MYELOID_LEUKOCYTE_MIGRATION	GO_MYELOID_LEUKOCYTE_MIGRATION		99	0.481044	2.14111	0	0.00140233	0.043	5418	tags=55%	list=27%	signal=74%
GO_ACTIN_FILAMENT_ORGANIZATION	GO_ACTIN_FILAMENT_ORGANIZATION		170	0.434768	2.13781	0	0.00146351	0.046	3891	tags=41%	list=19%	signal=51%
GO_IMMUNE_RESPONSE_REGULATING_CELL_SURFACE_RECEPTOR_SIGNALING_PATHWAY	GO_IMMUNE_RESPONSE_REGULATING_CELL_SURFACE_RECEPTOR_SIGNALING_PATHWAY		286	0.412642	2.13688	0	0.00142866	0.046	5428	tags=50%	list=27%	signal=67%
GO_NEGATIVE_REGULATION_OF_CYTOKINE_PRODUCTION	GO_NEGATIVE_REGULATION_OF_CYTOKINE_PRODUCTION		205	0.424953	2.13519	0	0.00139544	0.046	5563	tags=51%	list=28%	signal=70%
GO_LEUKOCYTE_ACTIVATION	GO_LEUKOCYTE_ACTIVATION		409	0.389767	2.12738	0	0.00151165	0.051	6092	tags=51%	list=30%	signal=71%
GO_POSITIVE_REGULATION_OF_ALPHA_BETA_T_CELL_PROLIFERATION	GO_POSITIVE_REGULATION_OF_ALPHA_BETA_T_CELL_PROLIFERATION		19	0.676416	2.12716	0	0.00147806	0.051	6035	tags=89%	list=30%	signal=127%
GO_REGULATION_OF_TUMOR_NECROSIS_FACTOR_MEDIATED_SIGNALING_PATHWAY	GO_REGULATION_OF_TUMOR_NECROSIS_FACTOR_MEDIATED_SIGNALING_PATHWAY		49	0.537951	2.11733	0	0.00178377	0.063	2846	tags=41%	list=14%	signal=47%
GO_POSITIVE_REGULATION_OF_ACTIN_FILAMENT_POLYMERIZATION	GO_POSITIVE_REGULATION_OF_ACTIN_FILAMENT_POLYMERIZATION		67	0.498989	2.11653	0	0.00174582	0.063	3444	tags=49%	list=17%	signal=59%
GO_NEGATIVE_REGULATION_OF_LEUKOCYTE_PROLIFERATION	GO_NEGATIVE_REGULATION_OF_LEUKOCYTE_PROLIFERATION		67	0.503863	2.11501	0	0.00170945	0.063	5960	tags=66%	list=29%	signal=93%
GO_MITOTIC_SISTER_CHROMATID_SEGREGATION	GO_MITOTIC_SISTER_CHROMATID_SEGREGATION		87	0.47822	2.1142	0	0.00172815	0.064	4126	tags=48%	list=20%	signal=60%
GO_REGULATION_OF_T_CELL_DIFFERENTIATION	GO_REGULATION_OF_T_CELL_DIFFERENTIATION		106	0.466116	2.1071	0	0.00192821	0.073	6147	tags=59%	list=30%	signal=85%
GO_LEUKOCYTE_CELL_CELL_ADHESION	GO_LEUKOCYTE_CELL_CELL_ADHESION		255	0.410713	2.10705	0	0.0018904	0.073	6147	tags=54%	list=30%	signal=76%
GO_POSITIVE_REGULATION_OF_CELL_CELL_ADHESION	GO_POSITIVE_REGULATION_OF_CELL_CELL_ADHESION		235	0.411553	2.10633	0	0.00185405	0.073	6147	tags=59%	list=30%	signal=83%
GO_LYMPHOCYTE_ACTIVATION	GO_LYMPHOCYTE_ACTIVATION		338	0.397443	2.10467	0	0.00189251	0.076	5509	tags=48%	list=27%	signal=65%
GO_REGULATION_OF_CELL_CELL_ADHESION	GO_REGULATION_OF_CELL_CELL_ADHESION		372	0.394982	2.10398	0	0.00185746	0.076	6105	tags=54%	list=30%	signal=76%
GO_LEUKOCYTE_DIFFERENTIATION	GO_LEUKOCYTE_DIFFERENTIATION		292	0.398527	2.1013	0	0.00182369	0.076	4957	tags=43%	list=25%	signal=56%
GO_NUCLEAR_TRANSCRIBED_MRNA_CATABOLIC_PROCESS_NONSENSE_MEDIATED_DECAY	GO_NUCLEAR_TRANSCRIBED_MRNA_CATABOLIC_PROCESS_NONSENSE_MEDIATED_DECAY		115	0.45351	2.10094	0	0.001815	0.077	7114	tags=64%	list=35%	signal=99%
GO_CELL_CHEMOTAXIS	GO_CELL_CHEMOTAXIS		162	0.428383	2.09443	0	0.00210288	0.089	5668	tags=53%	list=28%	signal=73%
GO_REGULATION_OF_INTERLEUKIN_12_PRODUCTION	GO_REGULATION_OF_INTERLEUKIN_12_PRODUCTION		51	0.52154	2.09202	0	0.00213366	0.091	4807	tags=59%	list=24%	signal=77%
GO_ESTABLISHMENT_OF_PROTEIN_LOCALIZATION_TO_ENDOPLASMIC_RETICULUM	GO_ESTABLISHMENT_OF_PROTEIN_LOCALIZATION_TO_ENDOPLASMIC_RETICULUM		104	0.454732	2.08935	0	0.00220773	0.096	7005	tags=66%	list=35%	signal=101%
GO_POSITIVE_REGULATION_OF_ALPHA_BETA_T_CELL_DIFFERENTIATION	GO_POSITIVE_REGULATION_OF_ALPHA_BETA_T_CELL_DIFFERENTIATION		37	0.573454	2.08563	0	0.00227951	0.101	6035	tags=70%	list=30%	signal=100%
GO_LYMPHOCYTE_CHEMOTAXIS	GO_LYMPHOCYTE_CHEMOTAXIS		38	0.552946	2.08301	0	0.00241222	0.108	6339	tags=68%	list=31%	signal=100%
GO_REGULATION_OF_LYMPHOCYTE_DIFFERENTIATION	GO_REGULATION_OF_LYMPHOCYTE_DIFFERENTIATION		131	0.437919	2.07927	0	0.00260529	0.118	5492	tags=54%	list=27%	signal=74%
GO_REGULATION_OF_ADAPTIVE_IMMUNE_RESPONSE	GO_REGULATION_OF_ADAPTIVE_IMMUNE_RESPONSE		123	0.444117	2.07718	0	0.00270797	0.125	6074	tags=58%	list=30%	signal=82%
GO_POSITIVE_REGULATION_OF_T_CELL_PROLIFERATION	GO_POSITIVE_REGULATION_OF_T_CELL_PROLIFERATION		95	0.464886	2.07502	0	0.00274732	0.128	6074	tags=61%	list=30%	signal=87%
GO_POSITIVE_REGULATION_OF_NF_KAPPAB_TRANSCRIPTION_FACTOR_ACTIVITY	GO_POSITIVE_REGULATION_OF_NF_KAPPAB_TRANSCRIPTION_FACTOR_ACTIVITY		129	0.443387	2.07309	0	0.00278518	0.131	4577	tags=44%	list=23%	signal=57%
GO_REGULATION_OF_LEUKOCYTE_MEDIATED_IMMUNITY	GO_REGULATION_OF_LEUKOCYTE_MEDIATED_IMMUNITY		155	0.428519	2.0624	0	0.00313619	0.147	5513	tags=53%	list=27%	signal=72%
GO_PROTEIN_LOCALIZATION_TO_ENDOPLASMIC_RETICULUM	GO_PROTEIN_LOCALIZATION_TO_ENDOPLASMIC_RETICULUM		123	0.438228	2.06217	0	0.00308938	0.147	7005	tags=63%	list=35%	signal=96%
GO_REGULATION_OF_T_HELPER_CELL_DIFFERENTIATION	GO_REGULATION_OF_T_HELPER_CELL_DIFFERENTIATION		26	0.615663	2.05862	0	0.00327261	0.157	6035	tags=77%	list=30%	signal=110%
GO_NEGATIVE_REGULATION_OF_MUSCLE_CELL_DIFFERENTIATION	GO_NEGATIVE_REGULATION_OF_MUSCLE_CELL_DIFFERENTIATION		55	0.506853	2.05694	0.0018018	0.00326294	0.159	4474	tags=51%	list=22%	signal=65%
GO_POSITIVE_REGULATION_OF_HEMOPOIESIS	GO_POSITIVE_REGULATION_OF_HEMOPOIESIS		160	0.423694	2.0528	0	0.00332938	0.164	5563	tags=49%	list=28%	signal=67%
GO_RESPONSE_TO_MOLECULE_OF_BACTERIAL_ORIGIN	GO_RESPONSE_TO_MOLECULE_OF_BACTERIAL_ORIGIN		318	0.389132	2.05132	0	0.00330104	0.165	4807	tags=43%	list=24%	signal=56%
GO_CHONDROCYTE_DIFFERENTIATION	GO_CHONDROCYTE_DIFFERENTIATION		60	0.504021	2.05074	0	0.00327325	0.166	3063	tags=40%	list=15%	signal=47%
GO_REGULATION_OF_B_CELL_PROLIFERATION	GO_REGULATION_OF_B_CELL_PROLIFERATION		54	0.508582	2.04896	0	0.00333565	0.172	5960	tags=67%	list=29%	signal=94%
GO_ANTIGEN_RECEPTOR_MEDIATED_SIGNALING_PATHWAY	GO_ANTIGEN_RECEPTOR_MEDIATED_SIGNALING_PATHWAY		170	0.42476	2.04687	0	0.00336209	0.175	5428	tags=52%	list=27%	signal=70%
GO_TUMOR_NECROSIS_FACTOR_MEDIATED_SIGNALING_PATHWAY	GO_TUMOR_NECROSIS_FACTOR_MEDIATED_SIGNALING_PATHWAY		118	0.436661	2.0449	0	0.00347526	0.183	6616	tags=52%	list=33%	signal=76%
GO_REGULATION_OF_LYMPHOCYTE_MEDIATED_IMMUNITY	GO_REGULATION_OF_LYMPHOCYTE_MEDIATED_IMMUNITY		113	0.444344	2.04201	0	0.00361613	0.192	6074	tags=59%	list=30%	signal=84%
GO_ADAPTIVE_IMMUNE_RESPONSE	GO_ADAPTIVE_IMMUNE_RESPONSE		253	0.395396	2.04003	0	0.00370599	0.198	6124	tags=53%	list=30%	signal=76%
GO_SISTER_CHROMATID_SEGREGATION	GO_SISTER_CHROMATID_SEGREGATION		170	0.411691	2.0399	0	0.00365848	0.198	4369	tags=44%	list=22%	signal=55%
GO_SKELETAL_MUSCLE_CELL_DIFFERENTIATION	GO_SKELETAL_MUSCLE_CELL_DIFFERENTIATION		53	0.506664	2.03523	0	0.00384438	0.211	5885	tags=53%	list=29%	signal=74%
GO_SINGLE_ORGANISM_CELL_ADHESION	GO_SINGLE_ORGANISM_CELL_ADHESION		454	0.372749	2.03258	0	0.0038781	0.214	4957	tags=41%	list=25%	signal=53%
GO_LYMPHOCYTE_MIGRATION	GO_LYMPHOCYTE_MIGRATION		49	0.527618	2.03221	0	0.00384626	0.215	6339	tags=67%	list=31%	signal=98%
GO_T_CELL_DIFFERENTIATION	GO_T_CELL_DIFFERENTIATION		123	0.437132	2.03003	0	0.00386219	0.218	6067	tags=58%	list=30%	signal=82%
GO_REGULATION_OF_ALPHA_BETA_T_CELL_PROLIFERATION	GO_REGULATION_OF_ALPHA_BETA_T_CELL_PROLIFERATION		23	0.605919	2.0277	0	0.0039256	0.224	6035	tags=87%	list=30%	signal=124%
GO_NEGATIVE_REGULATION_OF_TUMOR_NECROSIS_FACTOR_SUPERFAMILY_CYTOKINE_PRODUCTION	GO_NEGATIVE_REGULATION_OF_TUMOR_NECROSIS_FACTOR_SUPERFAMILY_CYTOKINE_PRODUCTION		44	0.528431	2.02722	0.0018622	0.00389476	0.225	5404	tags=66%	list=27%	signal=90%
GO_REGULATION_OF_ALPHA_BETA_T_CELL_DIFFERENTIATION	GO_REGULATION_OF_ALPHA_BETA_T_CELL_DIFFERENTIATION		46	0.524481	2.02565	0	0.00394049	0.229	6035	tags=63%	list=30%	signal=90%
GO_MYELOID_DENDRITIC_CELL_ACTIVATION	GO_MYELOID_DENDRITIC_CELL_ACTIVATION		26	0.604882	2.02124	0	0.00417016	0.243	3380	tags=50%	list=17%	signal=60%
GO_REGULATION_OF_INTERLEUKIN_17_PRODUCTION	GO_REGULATION_OF_INTERLEUKIN_17_PRODUCTION		21	0.631283	2.02089	0.00188679	0.00412223	0.243	6035	tags=81%	list=30%	signal=115%
GO_T_CELL_SELECTION	GO_T_CELL_SELECTION		36	0.556924	2.01977	0	0.00412024	0.246	3816	tags=56%	list=19%	signal=68%
GO_POSITIVE_REGULATION_OF_CYTOKINE_PRODUCTION	GO_POSITIVE_REGULATION_OF_CYTOKINE_PRODUCTION		365	0.376066	2.0131	0	0.00451468	0.268	5140	tags=44%	list=25%	signal=58%
GO_REGULATION_OF_CYTOKINE_BIOSYNTHETIC_PROCESS	GO_REGULATION_OF_CYTOKINE_BIOSYNTHETIC_PROCESS		94	0.447812	2.00987	0	0.00462252	0.276	5513	tags=55%	list=27%	signal=76%
GO_REGULATION_OF_LYMPHOCYTE_APOPTOTIC_PROCESS	GO_REGULATION_OF_LYMPHOCYTE_APOPTOTIC_PROCESS		53	0.492971	2.00874	0	0.00464303	0.281	4807	tags=55%	list=24%	signal=72%
GO_POSITIVE_REGULATION_OF_INTERLEUKIN_1_BETA_PRODUCTION	GO_POSITIVE_REGULATION_OF_INTERLEUKIN_1_BETA_PRODUCTION		30	0.572956	2.00829	0.00189753	0.00462117	0.282	4729	tags=57%	list=23%	signal=74%
GO_SKELETAL_MUSCLE_ORGAN_DEVELOPMENT	GO_SKELETAL_MUSCLE_ORGAN_DEVELOPMENT		137	0.423819	2.00805	0	0.00459947	0.284	6082	tags=50%	list=30%	signal=72%
GO_DNA_PACKAGING	GO_DNA_PACKAGING		179	0.403789	2.00772	0	0.00455054	0.284	5869	tags=45%	list=29%	signal=63%
GO_NEGATIVE_REGULATION_OF_RESPONSE_TO_CYTOKINE_STIMULUS	GO_NEGATIVE_REGULATION_OF_RESPONSE_TO_CYTOKINE_STIMULUS		42	0.524885	2.00635	0	0.0046261	0.29	2697	tags=38%	list=13%	signal=44%
GO_CELLULAR_DEFENSE_RESPONSE	GO_CELLULAR_DEFENSE_RESPONSE		59	0.494385	2.00576	0	0.00459147	0.291	5353	tags=63%	list=26%	signal=85%
GO_MULTI_ORGANISM_METABOLIC_PROCESS	GO_MULTI_ORGANISM_METABOLIC_PROCESS		138	0.421986	2.0056	0	0.0045576	0.291	6214	tags=55%	list=31%	signal=79%
GO_LEUKOCYTE_MIGRATION	GO_LEUKOCYTE_MIGRATION		259	0.389925	2.00282	0	0.00476405	0.303	4871	tags=45%	list=24%	signal=58%
GO_MYELOID_LEUKOCYTE_DIFFERENTIATION	GO_MYELOID_LEUKOCYTE_DIFFERENTIATION		96	0.444807	2.00206	0	0.00478177	0.307	4766	tags=45%	list=24%	signal=58%
GO_NEGATIVE_REGULATION_OF_STRIATED_MUSCLE_CELL_DIFFERENTIATION	GO_NEGATIVE_REGULATION_OF_STRIATED_MUSCLE_CELL_DIFFERENTIATION		26	0.596676	1.99657	0	0.00511195	0.327	5660	tags=65%	list=28%	signal=91%
GO_POSITIVE_REGULATION_OF_PROTEIN_POLYMERIZATION	GO_POSITIVE_REGULATION_OF_PROTEIN_POLYMERIZATION		87	0.449673	1.99459	0	0.00513854	0.33	4022	tags=48%	list=20%	signal=60%
GO_VIRAL_LIFE_CYCLE	GO_VIRAL_LIFE_CYCLE		287	0.376707	1.99228	0	0.00516549	0.336	4886	tags=42%	list=24%	signal=54%
GO_REGULATION_OF_CELL_CYCLE_ARREST	GO_REGULATION_OF_CELL_CYCLE_ARREST		107	0.440239	1.98976	0	0.0054068	0.351	4359	tags=43%	list=22%	signal=55%
GO_RESPONSE_TO_BACTERIUM	GO_RESPONSE_TO_BACTERIUM		481	0.360971	1.98925	0	0.00539189	0.353	4979	tags=41%	list=25%	signal=54%
GO_REGULATION_OF_LEUKOCYTE_DIFFERENTIATION	GO_REGULATION_OF_LEUKOCYTE_DIFFERENTIATION		230	0.390507	1.98883	0	0.00535288	0.353	5890	tags=50%	list=29%	signal=70%
GO_INFLAMMATORY_RESPONSE	GO_INFLAMMATORY_RESPONSE		445	0.362963	1.98847	0	0.00533925	0.356	6066	tags=50%	list=30%	signal=70%
GO_POSITIVE_REGULATION_OF_JUN_KINASE_ACTIVITY	GO_POSITIVE_REGULATION_OF_JUN_KINASE_ACTIVITY		63	0.481148	1.98833	0	0.00528935	0.356	5155	tags=54%	list=26%	signal=72%
GO_LEUKOCYTE_MEDIATED_CYTOTOXICITY	GO_LEUKOCYTE_MEDIATED_CYTOTOXICITY		33	0.544748	1.98815	0.0018797	0.00526441	0.357	3127	tags=39%	list=15%	signal=47%
GO_CHEMOKINE_MEDIATED_SIGNALING_PATHWAY	GO_CHEMOKINE_MEDIATED_SIGNALING_PATHWAY		72	0.471569	1.98624	0	0.00541889	0.368	5836	tags=60%	list=29%	signal=84%
GO_LIPOPOLYSACCHARIDE_MEDIATED_SIGNALING_PATHWAY	GO_LIPOPOLYSACCHARIDE_MEDIATED_SIGNALING_PATHWAY		31	0.557737	1.98179	0	0.00560757	0.381	2930	tags=45%	list=14%	signal=53%
GO_LYMPHOCYTE_DIFFERENTIATION	GO_LYMPHOCYTE_DIFFERENTIATION		209	0.393566	1.98125	0	0.00559232	0.382	6092	tags=51%	list=30%	signal=72%
GO_CHROMATIN_SILENCING	GO_CHROMATIN_SILENCING		86	0.444706	1.97615	0	0.00579796	0.396	5829	tags=53%	list=29%	signal=75%
GO_NEGATIVE_REGULATION_OF_INTERLEUKIN_1_PRODUCTION	GO_NEGATIVE_REGULATION_OF_INTERLEUKIN_1_PRODUCTION		18	0.645858	1.9751	0	0.00579279	0.397	6060	tags=78%	list=30%	signal=111%
GO_POSITIVE_REGULATION_OF_STRESS_ACTIVATED_PROTEIN_KINASE_SIGNALING_CASCADE	GO_POSITIVE_REGULATION_OF_STRESS_ACTIVATED_PROTEIN_KINASE_SIGNALING_CASCADE		135	0.413455	1.97509	0	0.00574197	0.397	3671	tags=36%	list=18%	signal=44%
GO_REGULATION_OF_LEUKOCYTE_APOPTOTIC_PROCESS	GO_REGULATION_OF_LEUKOCYTE_APOPTOTIC_PROCESS		77	0.457841	1.97226	0	0.00587468	0.408	4807	tags=55%	list=24%	signal=71%
GO_PLATELET_AGGREGATION	GO_PLATELET_AGGREGATION		39	0.530751	1.96998	0	0.0059805	0.418	3989	tags=54%	list=20%	signal=67%
GO_NEGATIVE_REGULATION_OF_IMMUNE_RESPONSE	GO_NEGATIVE_REGULATION_OF_IMMUNE_RESPONSE		119	0.425734	1.96971	0	0.00595126	0.418	5127	tags=45%	list=25%	signal=60%
GO_REGULATION_OF_INFLAMMATORY_RESPONSE_TO_ANTIGENIC_STIMULUS	GO_REGULATION_OF_INFLAMMATORY_RESPONSE_TO_ANTIGENIC_STIMULUS		18	0.631478	1.96895	0	0.00593419	0.419	6233	tags=83%	list=31%	signal=120%
GO_POSITIVE_REGULATION_OF_T_HELPER_CELL_DIFFERENTIATION	GO_POSITIVE_REGULATION_OF_T_HELPER_CELL_DIFFERENTIATION		18	0.647927	1.96827	0.00190114	0.00592821	0.421	6035	tags=89%	list=30%	signal=127%
GO_MITOTIC_CELL_CYCLE_CHECKPOINT	GO_MITOTIC_CELL_CYCLE_CHECKPOINT		138	0.411913	1.96543	0	0.00608615	0.434	4235	tags=38%	list=21%	signal=47%
GO_RESPONSE_TO_INTERLEUKIN_1	GO_RESPONSE_TO_INTERLEUKIN_1		114	0.428188	1.96509	0	0.00605778	0.434	5668	tags=51%	list=28%	signal=70%
GO_ALPHA_BETA_T_CELL_ACTIVATION	GO_ALPHA_BETA_T_CELL_ACTIVATION		54	0.486465	1.96411	0	0.00607224	0.439	6147	tags=67%	list=30%	signal=96%
GO_REGULATION_OF_INTERLEUKIN_2_PRODUCTION	GO_REGULATION_OF_INTERLEUKIN_2_PRODUCTION		48	0.500602	1.96327	0	0.00608637	0.443	5893	tags=63%	list=29%	signal=88%
GO_SKIN_DEVELOPMENT	GO_SKIN_DEVELOPMENT		208	0.388584	1.9625	0	0.00606887	0.445	6354	tags=51%	list=31%	signal=74%
GO_LYMPHOCYTE_HOMEOSTASIS	GO_LYMPHOCYTE_HOMEOSTASIS		50	0.487916	1.96161	0	0.00611399	0.447	4564	tags=52%	list=23%	signal=67%
GO_EPIDERMAL_CELL_DIFFERENTIATION	GO_EPIDERMAL_CELL_DIFFERENTIATION		138	0.41233	1.95712	0	0.00639672	0.465	6320	tags=56%	list=31%	signal=81%
GO_NEGATIVE_REGULATION_OF_CELL_CYCLE_PHASE_TRANSITION	GO_NEGATIVE_REGULATION_OF_CELL_CYCLE_PHASE_TRANSITION		145	0.405339	1.95386	0	0.00660244	0.477	4235	tags=38%	list=21%	signal=48%
GO_RESPONSE_TO_PROTOZOAN	GO_RESPONSE_TO_PROTOZOAN		20	0.622657	1.95286	0	0.00664307	0.482	4807	tags=75%	list=24%	signal=98%
GO_CHROMATIN_ASSEMBLY_OR_DISASSEMBLY	GO_CHROMATIN_ASSEMBLY_OR_DISASSEMBLY		162	0.398475	1.94983	0	0.00687574	0.5	5829	tags=44%	list=29%	signal=62%
GO_CHROMOSOME_LOCALIZATION	GO_CHROMOSOME_LOCALIZATION		59	0.485969	1.9495	0	0.00683291	0.5	4085	tags=46%	list=20%	signal=57%
GO_POSITIVE_REGULATION_OF_LEUKOCYTE_MIGRATION	GO_POSITIVE_REGULATION_OF_LEUKOCYTE_MIGRATION		109	0.419724	1.94764	0	0.00687047	0.503	5723	tags=50%	list=28%	signal=70%
GO_MITOTIC_NUCLEAR_DIVISION	GO_MITOTIC_NUCLEAR_DIVISION		349	0.366426	1.94651	0	0.00686731	0.508	4517	tags=40%	list=22%	signal=50%
GO_T_CELL_RECEPTOR_SIGNALING_PATHWAY	GO_T_CELL_RECEPTOR_SIGNALING_PATHWAY		141	0.404194	1.94514	0	0.00695273	0.514	5428	tags=49%	list=27%	signal=66%
GO_REGULATION_OF_JUN_KINASE_ACTIVITY	GO_REGULATION_OF_JUN_KINASE_ACTIVITY		81	0.447325	1.94414	0	0.00695895	0.516	5155	tags=51%	list=26%	signal=68%
GO_REGULATION_OF_LEUKOCYTE_MIGRATION	GO_REGULATION_OF_LEUKOCYTE_MIGRATION		148	0.406326	1.94202	0	0.00708091	0.527	6074	tags=51%	list=30%	signal=73%
GO_REGULATION_OF_HEMOPOIESIS	GO_REGULATION_OF_HEMOPOIESIS		308	0.368317	1.94032	0	0.00726914	0.534	5890	tags=48%	list=29%	signal=67%
GO_BONE_CELL_DEVELOPMENT	GO_BONE_CELL_DEVELOPMENT		22	0.593139	1.93925	0	0.00731075	0.539	2984	tags=50%	list=15%	signal=59%
GO_DENDRITIC_CELL_DIFFERENTIATION	GO_DENDRITIC_CELL_DIFFERENTIATION		33	0.543666	1.93875	0.0019084	0.00726713	0.539	4561	tags=55%	list=23%	signal=70%
GO_POSITIVE_REGULATION_OF_CELL_ADHESION	GO_POSITIVE_REGULATION_OF_CELL_ADHESION		366	0.363035	1.93841	0	0.00725255	0.541	4943	tags=43%	list=24%	signal=55%
GO_POSITIVE_REGULATION_OF_INTERLEUKIN_1_PRODUCTION	GO_POSITIVE_REGULATION_OF_INTERLEUKIN_1_PRODUCTION		36	0.52138	1.93305	0	0.00775092	0.571	4729	tags=50%	list=23%	signal=65%
GO_REGULATION_OF_INTERLEUKIN_2_BIOSYNTHETIC_PROCESS	GO_REGULATION_OF_INTERLEUKIN_2_BIOSYNTHETIC_PROCESS		18	0.622584	1.93278	0.00377358	0.00770501	0.571	5763	tags=78%	list=29%	signal=109%
GO_CELL_CYCLE_PHASE_TRANSITION	GO_CELL_CYCLE_PHASE_TRANSITION		242	0.371514	1.93164	0	0.007742	0.577	5072	tags=45%	list=25%	signal=59%
GO_CELL_SEPARATION_AFTER_CYTOKINESIS	GO_CELL_SEPARATION_AFTER_CYTOKINESIS		16	0.655023	1.92788	0	0.00816229	0.601	5732	tags=69%	list=28%	signal=96%
GO_REGULATION_OF_LAMELLIPODIUM_ORGANIZATION	GO_REGULATION_OF_LAMELLIPODIUM_ORGANIZATION		36	0.522186	1.92563	0	0.00825014	0.606	3426	tags=50%	list=17%	signal=60%
GO_METAPHASE_PLATE_CONGRESSION	GO_METAPHASE_PLATE_CONGRESSION		40	0.509008	1.92545	0	0.00819324	0.606	5732	tags=63%	list=28%	signal=87%
GO_POSITIVE_REGULATION_OF_TRANSCRIPTION_FACTOR_IMPORT_INTO_NUCLEUS	GO_POSITIVE_REGULATION_OF_TRANSCRIPTION_FACTOR_IMPORT_INTO_NUCLEUS		51	0.475801	1.92437	0	0.00822641	0.609	4965	tags=49%	list=25%	signal=65%
GO_REGULATION_OF_INTERLEUKIN_6_PRODUCTION	GO_REGULATION_OF_INTERLEUKIN_6_PRODUCTION		100	0.422685	1.92348	0	0.00825901	0.612	5428	tags=53%	list=27%	signal=72%
GO_EPIDERMIS_DEVELOPMENT	GO_EPIDERMIS_DEVELOPMENT		249	0.373275	1.92335	0	0.00821196	0.612	6354	tags=50%	list=31%	signal=72%
GO_MEGAKARYOCYTE_DIFFERENTIATION	GO_MEGAKARYOCYTE_DIFFERENTIATION		20	0.606269	1.92132	0	0.00836863	0.623	2332	tags=45%	list=12%	signal=51%
GO_REGULATION_OF_STRIATED_MUSCLE_CELL_DIFFERENTIATION	GO_REGULATION_OF_STRIATED_MUSCLE_CELL_DIFFERENTIATION		84	0.44066	1.91882	0	0.00865006	0.636	4965	tags=46%	list=25%	signal=61%
GO_EXTRACELLULAR_MATRIX_DISASSEMBLY	GO_EXTRACELLULAR_MATRIX_DISASSEMBLY		74	0.446033	1.91644	0	0.00887006	0.646	3760	tags=43%	list=19%	signal=53%
GO_NEGATIVE_REGULATION_OF_PROTEIN_MODIFICATION_BY_SMALL_PROTEIN_CONJUGATION_OR_REMOVAL	GO_NEGATIVE_REGULATION_OF_PROTEIN_MODIFICATION_BY_SMALL_PROTEIN_CONJUGATION_OR_REMOVAL		137	0.402488	1.91607	0	0.00888113	0.649	4623	tags=39%	list=23%	signal=51%
GO_LEUKOCYTE_HOMEOSTASIS	GO_LEUKOCYTE_HOMEOSTASIS		59	0.471122	1.91577	0	0.0088576	0.65	4645	tags=51%	list=23%	signal=66%
GO_NEGATIVE_REGULATION_OF_INFLAMMATORY_RESPONSE	GO_NEGATIVE_REGULATION_OF_INFLAMMATORY_RESPONSE		97	0.424365	1.91291	0	0.00907283	0.663	5518	tags=52%	list=27%	signal=71%
GO_ANTIGEN_PROCESSING_AND_PRESENTATION_OF_EXOGENOUS_PEPTIDE_ANTIGEN_VIA_MHC_CLASS_I	GO_ANTIGEN_PROCESSING_AND_PRESENTATION_OF_EXOGENOUS_PEPTIDE_ANTIGEN_VIA_MHC_CLASS_I		66	0.457337	1.91055	0	0.00928438	0.676	6735	tags=61%	list=33%	signal=91%
GO_CHROMATIN_SILENCING_AT_RDNA	GO_CHROMATIN_SILENCING_AT_RDNA		35	0.537852	1.91032	0	0.00923326	0.676	7202	tags=71%	list=36%	signal=111%
GO_POSITIVE_REGULATION_OF_CYTOKINE_BIOSYNTHETIC_PROCESS	GO_POSITIVE_REGULATION_OF_CYTOKINE_BIOSYNTHETIC_PROCESS		58	0.470216	1.90925	0	0.00931571	0.68	5513	tags=55%	list=27%	signal=76%
GO_B_CELL_RECEPTOR_SIGNALING_PATHWAY	GO_B_CELL_RECEPTOR_SIGNALING_PATHWAY		34	0.523691	1.90733	0	0.00947974	0.693	4943	tags=65%	list=24%	signal=86%
GO_INFLAMMATORY_RESPONSE_TO_ANTIGENIC_STIMULUS	GO_INFLAMMATORY_RESPONSE_TO_ANTIGENIC_STIMULUS		25	0.563399	1.90649	0	0.00951085	0.697	4714	tags=60%	list=23%	signal=78%
GO_REGULATION_OF_CELL_CYCLE_G2_M_PHASE_TRANSITION	GO_REGULATION_OF_CELL_CYCLE_G2_M_PHASE_TRANSITION		57	0.463706	1.9058	0	0.00951684	0.7	5472	tags=54%	list=27%	signal=74%
GO_ACTIVATION_OF_IMMUNE_RESPONSE	GO_ACTIVATION_OF_IMMUNE_RESPONSE		388	0.355189	1.90472	0	0.00962033	0.706	5450	tags=45%	list=27%	signal=61%
GO_POSITIVE_REGULATION_OF_SEQUENCE_SPECIFIC_DNA_BINDING_TRANSCRIPTION_FACTOR_ACTIVITY	GO_POSITIVE_REGULATION_OF_SEQUENCE_SPECIFIC_DNA_BINDING_TRANSCRIPTION_FACTOR_ACTIVITY		225	0.37369	1.90214	0	0.00989025	0.717	4965	tags=41%	list=25%	signal=54%
GO_G1_DNA_DAMAGE_CHECKPOINT	GO_G1_DNA_DAMAGE_CHECKPOINT		72	0.453651	1.90192	0	0.00985309	0.718	2278	tags=31%	list=11%	signal=34%
GO_MATURE_B_CELL_DIFFERENTIATION	GO_MATURE_B_CELL_DIFFERENTIATION		17	0.634729	1.90192	0.00189753	0.00979301	0.718	2191	tags=53%	list=11%	signal=59%
GO_NEGATIVE_REGULATION_OF_HOMOTYPIC_CELL_CELL_ADHESION	GO_NEGATIVE_REGULATION_OF_HOMOTYPIC_CELL_CELL_ADHESION		100	0.421529	1.89835	0	0.0102002	0.733	5418	tags=52%	list=27%	signal=71%
GO_POSITIVE_REGULATION_OF_CYTOSKELETON_ORGANIZATION	GO_POSITIVE_REGULATION_OF_CYTOSKELETON_ORGANIZATION		172	0.385543	1.89622	0	0.0103821	0.742	4022	tags=38%	list=20%	signal=47%
GO_POSITIVE_REGULATION_OF_I_KAPPAB_KINASE_NF_KAPPAB_SIGNALING	GO_POSITIVE_REGULATION_OF_I_KAPPAB_KINASE_NF_KAPPAB_SIGNALING		179	0.384601	1.89325	0	0.0107344	0.756	2750	tags=30%	list=14%	signal=35%
GO_PURINERGIC_RECEPTOR_SIGNALING_PATHWAY	GO_PURINERGIC_RECEPTOR_SIGNALING_PATHWAY		28	0.543731	1.89314	0.00197239	0.0106783	0.756	3746	tags=46%	list=19%	signal=57%
GO_POSITIVE_REGULATION_OF_CYTOKINE_SECRETION	GO_POSITIVE_REGULATION_OF_CYTOKINE_SECRETION		96	0.418084	1.89259	0	0.0106539	0.758	5140	tags=50%	list=25%	signal=67%
GO_NEGATIVE_REGULATION_OF_INTERLEUKIN_6_PRODUCTION	GO_NEGATIVE_REGULATION_OF_INTERLEUKIN_6_PRODUCTION		34	0.526142	1.8923	0	0.0106608	0.76	5404	tags=68%	list=27%	signal=92%
GO_NEGATIVE_REGULATION_OF_CELL_ACTIVATION	GO_NEGATIVE_REGULATION_OF_CELL_ACTIVATION		155	0.391542	1.89171	0	0.0106519	0.761	5418	tags=48%	list=27%	signal=66%
GO_REGULATION_OF_ANTIGEN_RECEPTOR_MEDIATED_SIGNALING_PATHWAY	GO_REGULATION_OF_ANTIGEN_RECEPTOR_MEDIATED_SIGNALING_PATHWAY		41	0.500788	1.89127	0	0.0106282	0.763	6069	tags=71%	list=30%	signal=101%
GO_NEGATIVE_REGULATION_OF_INNATE_IMMUNE_RESPONSE	GO_NEGATIVE_REGULATION_OF_INNATE_IMMUNE_RESPONSE		37	0.51601	1.89101	0	0.0105972	0.763	4916	tags=54%	list=24%	signal=71%
GO_TAXIS	GO_TAXIS		462	0.34282	1.89065	0	0.0105888	0.765	5730	tags=44%	list=28%	signal=61%
GO_MITOTIC_DNA_INTEGRITY_CHECKPOINT	GO_MITOTIC_DNA_INTEGRITY_CHECKPOINT		99	0.417867	1.88793	0	0.0109312	0.776	2317	tags=29%	list=11%	signal=33%
GO_MYOBLAST_DIFFERENTIATION	GO_MYOBLAST_DIFFERENTIATION		37	0.508731	1.88694	0	0.0109728	0.78	5851	tags=51%	list=29%	signal=72%
GO_POSITIVE_REGULATION_OF_B_CELL_PROLIFERATION	GO_POSITIVE_REGULATION_OF_B_CELL_PROLIFERATION		37	0.511114	1.88683	0.00185874	0.0109108	0.78	5960	tags=65%	list=29%	signal=92%
GO_POSITIVE_REGULATION_OF_PROTEIN_DEACETYLATION	GO_POSITIVE_REGULATION_OF_PROTEIN_DEACETYLATION		18	0.61046	1.88552	0	0.0110184	0.785	4126	tags=56%	list=20%	signal=70%
GO_T_CELL_PROLIFERATION	GO_T_CELL_PROLIFERATION		36	0.518322	1.88503	0	0.011052	0.788	6357	tags=64%	list=31%	signal=93%
GO_POSITIVE_REGULATION_OF_PROTEIN_SECRETION	GO_POSITIVE_REGULATION_OF_PROTEIN_SECRETION		207	0.379732	1.88434	0	0.011063	0.791	5140	tags=43%	list=25%	signal=57%
GO_REGULATION_OF_ACTIN_FILAMENT_LENGTH	GO_REGULATION_OF_ACTIN_FILAMENT_LENGTH		152	0.388145	1.88416	0	0.0110164	0.792	3989	tags=39%	list=20%	signal=49%
GO_CELL_CYCLE_CHECKPOINT	GO_CELL_CYCLE_CHECKPOINT		191	0.38045	1.8837	0	0.011035	0.793	4517	tags=38%	list=22%	signal=48%
GO_REGULATION_OF_CYTOSKELETON_ORGANIZATION	GO_REGULATION_OF_CYTOSKELETON_ORGANIZATION		490	0.341196	1.88341	0	0.011039	0.794	4038	tags=33%	list=20%	signal=40%
GO_NEGATIVE_REGULATION_OF_G_PROTEIN_COUPLED_RECEPTOR_PROTEIN_SIGNALING_PATHWAY	GO_NEGATIVE_REGULATION_OF_G_PROTEIN_COUPLED_RECEPTOR_PROTEIN_SIGNALING_PATHWAY		40	0.494756	1.88284	0	0.0110639	0.796	4565	tags=48%	list=23%	signal=61%
GO_G_PROTEIN_COUPLED_PURINERGIC_RECEPTOR_SIGNALING_PATHWAY	GO_G_PROTEIN_COUPLED_PURINERGIC_RECEPTOR_SIGNALING_PATHWAY		20	0.590344	1.88209	0	0.0111175	0.8	3746	tags=50%	list=19%	signal=61%
GO_REGULATION_OF_TRANSCRIPTION_FACTOR_IMPORT_INTO_NUCLEUS	GO_REGULATION_OF_TRANSCRIPTION_FACTOR_IMPORT_INTO_NUCLEUS		94	0.420168	1.88156	0	0.0110999	0.802	4965	tags=45%	list=25%	signal=59%
GO_MEMBRANE_RAFT_ORGANIZATION	GO_MEMBRANE_RAFT_ORGANIZATION		17	0.622971	1.8798	0.0018797	0.0112422	0.81	6051	tags=76%	list=30%	signal=109%
GO_POSITIVE_REGULATION_OF_INTERLEUKIN_1_SECRETION	GO_POSITIVE_REGULATION_OF_INTERLEUKIN_1_SECRETION		24	0.561757	1.87963	0	0.0111961	0.81	4645	tags=54%	list=23%	signal=70%
GO_CELLULAR_RESPONSE_TO_INTERLEUKIN_1	GO_CELLULAR_RESPONSE_TO_INTERLEUKIN_1		87	0.427542	1.87802	0	0.0113438	0.817	5460	tags=49%	list=27%	signal=67%
GO_FC_RECEPTOR_SIGNALING_PATHWAY	GO_FC_RECEPTOR_SIGNALING_PATHWAY		183	0.377505	1.87595	0	0.0116603	0.825	4943	tags=43%	list=24%	signal=56%
GO_POSITIVE_REGULATION_OF_LYMPHOCYTE_APOPTOTIC_PROCESS	GO_POSITIVE_REGULATION_OF_LYMPHOCYTE_APOPTOTIC_PROCESS		19	0.596195	1.87553	0.00386847	0.0116403	0.826	3827	tags=53%	list=19%	signal=65%
GO_REGULATION_OF_EPIDERMIS_DEVELOPMENT	GO_REGULATION_OF_EPIDERMIS_DEVELOPMENT		62	0.459099	1.87518	0	0.0116405	0.827	5623	tags=53%	list=28%	signal=74%
GO_THYMIC_T_CELL_SELECTION	GO_THYMIC_T_CELL_SELECTION		19	0.601293	1.87424	0	0.0117497	0.831	3451	tags=58%	list=17%	signal=70%
GO_PROTEIN_TRIMERIZATION	GO_PROTEIN_TRIMERIZATION		39	0.498548	1.87216	0.00191205	0.0119794	0.839	3334	tags=41%	list=16%	signal=49%
GO_POSITIVE_REGULATION_OF_CANONICAL_WNT_SIGNALING_PATHWAY	GO_POSITIVE_REGULATION_OF_CANONICAL_WNT_SIGNALING_PATHWAY		118	0.404468	1.87071	0	0.0121779	0.844	3368	tags=33%	list=17%	signal=39%
GO_CHROMOSOME_SEGREGATION	GO_CHROMOSOME_SEGREGATION		259	0.360628	1.8706	0	0.0121225	0.844	4369	tags=38%	list=22%	signal=48%
GO_RRNA_METABOLIC_PROCESS	GO_RRNA_METABOLIC_PROCESS		245	0.366284	1.86905	0	0.0122206	0.844	6534	tags=52%	list=32%	signal=76%
GO_HOMOTYPIC_CELL_CELL_ADHESION	GO_HOMOTYPIC_CELL_CELL_ADHESION		51	0.466389	1.86779	0.0019084	0.0123174	0.851	3989	tags=45%	list=20%	signal=56%
GO_RESPONSE_TO_FUNGUS	GO_RESPONSE_TO_FUNGUS		49	0.46867	1.86746	0	0.0122751	0.851	5104	tags=53%	list=25%	signal=71%
GO_PURINERGIC_NUCLEOTIDE_RECEPTOR_SIGNALING_PATHWAY	GO_PURINERGIC_NUCLEOTIDE_RECEPTOR_SIGNALING_PATHWAY		22	0.578175	1.86675	0.00562852	0.0123702	0.852	3746	tags=50%	list=19%	signal=61%
GO_REGULATION_OF_NATURAL_KILLER_CELL_MEDIATED_IMMUNITY	GO_REGULATION_OF_NATURAL_KILLER_CELL_MEDIATED_IMMUNITY		34	0.513043	1.86673	0	0.0123087	0.852	5513	tags=65%	list=27%	signal=89%
GO_REGULATION_OF_CELL_CYCLE_PHASE_TRANSITION	GO_REGULATION_OF_CELL_CYCLE_PHASE_TRANSITION		317	0.35076	1.86643	0	0.0123125	0.856	4235	tags=33%	list=21%	signal=41%
GO_CHROMOSOME_CONDENSATION	GO_CHROMOSOME_CONDENSATION		31	0.530591	1.86622	0.00191939	0.0122645	0.856	4235	tags=52%	list=21%	signal=65%
GO_MYELOID_LEUKOCYTE_ACTIVATION	GO_MYELOID_LEUKOCYTE_ACTIVATION		97	0.418503	1.8634	0	0.0126466	0.865	5995	tags=53%	list=30%	signal=74%
GO_REGULATION_OF_TYPE_I_INTERFERON_PRODUCTION	GO_REGULATION_OF_TYPE_I_INTERFERON_PRODUCTION		109	0.40606	1.86325	0	0.0126105	0.866	5428	tags=50%	list=27%	signal=69%
GO_RESPIRATORY_BURST	GO_RESPIRATORY_BURST		15	0.63293	1.8632	0.00191939	0.0125744	0.866	6339	tags=80%	list=31%	signal=116%
GO_REGULATION_OF_T_CELL_APOPTOTIC_PROCESS	GO_REGULATION_OF_T_CELL_APOPTOTIC_PROCESS		32	0.520123	1.86224	0	0.0126658	0.868	4635	tags=53%	list=23%	signal=69%
GO_REGULATION_OF_I_KAPPAB_KINASE_NF_KAPPAB_SIGNALING	GO_REGULATION_OF_I_KAPPAB_KINASE_NF_KAPPAB_SIGNALING		233	0.368455	1.86068	0	0.0128181	0.872	2750	tags=29%	list=14%	signal=33%
GO_POSITIVE_REGULATION_OF_PRODUCTION_OF_MOLECULAR_MEDIATOR_OF_IMMUNE_RESPONSE	GO_POSITIVE_REGULATION_OF_PRODUCTION_OF_MOLECULAR_MEDIATOR_OF_IMMUNE_RESPONSE		62	0.45796	1.8582	0	0.0130877	0.882	5418	tags=58%	list=27%	signal=79%
GO_POSITIVE_REGULATION_OF_APOPTOTIC_SIGNALING_PATHWAY	GO_POSITIVE_REGULATION_OF_APOPTOTIC_SIGNALING_PATHWAY		169	0.377102	1.85786	0	0.0130754	0.882	3880	tags=34%	list=19%	signal=42%
GO_REGULATION_OF_LEUKOCYTE_MEDIATED_CYTOTOXICITY	GO_REGULATION_OF_LEUKOCYTE_MEDIATED_CYTOTOXICITY		52	0.460521	1.85665	0	0.0131622	0.883	5513	tags=58%	list=27%	signal=79%
GO_NEGATIVE_REGULATION_OF_CYTOKINE_BIOSYNTHETIC_PROCESS	GO_NEGATIVE_REGULATION_OF_CYTOKINE_BIOSYNTHETIC_PROCESS		28	0.520953	1.85634	0	0.0131735	0.886	5395	tags=61%	list=27%	signal=83%
GO_MYELOID_DENDRITIC_CELL_DIFFERENTIATION	GO_MYELOID_DENDRITIC_CELL_DIFFERENTIATION		20	0.587897	1.85599	0	0.0131546	0.887	3380	tags=50%	list=17%	signal=60%
GO_REGULATION_OF_SYMBIOSIS_ENCOMPASSING_MUTUALISM_THROUGH_PARASITISM	GO_REGULATION_OF_SYMBIOSIS_ENCOMPASSING_MUTUALISM_THROUGH_PARASITISM		203	0.367058	1.85588	0	0.0131178	0.888	4954	tags=41%	list=25%	signal=54%
GO_RESPONSE_TO_MURAMYL_DIPEPTIDE	GO_RESPONSE_TO_MURAMYL_DIPEPTIDE		15	0.631228	1.85484	0	0.0131721	0.888	2930	tags=60%	list=14%	signal=70%
GO_POSITIVE_REGULATION_OF_ANTIGEN_RECEPTOR_MEDIATED_SIGNALING_PATHWAY	GO_POSITIVE_REGULATION_OF_ANTIGEN_RECEPTOR_MEDIATED_SIGNALING_PATHWAY		15	0.639115	1.85398	0	0.0132261	0.891	5040	tags=80%	list=25%	signal=106%
GO_REGULATION_OF_VIRAL_TRANSCRIPTION	GO_REGULATION_OF_VIRAL_TRANSCRIPTION		61	0.446256	1.85393	0	0.0131651	0.891	5563	tags=48%	list=28%	signal=65%
GO_REGULATION_OF_CYTOKINE_SECRETION	GO_REGULATION_OF_CYTOKINE_SECRETION		144	0.388017	1.85382	0	0.0131227	0.891	5172	tags=47%	list=26%	signal=62%
GO_REGULATION_OF_CYTOKINE_PRODUCTION_INVOLVED_IN_INFLAMMATORY_RESPONSE	GO_REGULATION_OF_CYTOKINE_PRODUCTION_INVOLVED_IN_INFLAMMATORY_RESPONSE		18	0.601585	1.85281	0	0.0132	0.894	4597	tags=56%	list=23%	signal=72%
GO_DNA_REPLICATION_INDEPENDENT_NUCLEOSOME_ORGANIZATION	GO_DNA_REPLICATION_INDEPENDENT_NUCLEOSOME_ORGANIZATION		50	0.466564	1.85257	0	0.0131875	0.894	5829	tags=54%	list=29%	signal=76%
GO_REGULATION_OF_PRODUCTION_OF_MOLECULAR_MEDIATOR_OF_IMMUNE_RESPONSE	GO_REGULATION_OF_PRODUCTION_OF_MOLECULAR_MEDIATOR_OF_IMMUNE_RESPONSE		99	0.414567	1.85178	0	0.0132109	0.895	5464	tags=54%	list=27%	signal=73%
GO_REGULATION_OF_THE_FORCE_OF_HEART_CONTRACTION	GO_REGULATION_OF_THE_FORCE_OF_HEART_CONTRACTION		29	0.525285	1.85177	0.00369004	0.0131514	0.895	4889	tags=48%	list=24%	signal=64%
GO_NEGATIVE_REGULATION_OF_MUSCLE_TISSUE_DEVELOPMENT	GO_NEGATIVE_REGULATION_OF_MUSCLE_TISSUE_DEVELOPMENT		36	0.497328	1.8517	0.00194175	0.0130983	0.895	4635	tags=53%	list=23%	signal=68%
GO_MYELOID_CELL_DIFFERENTIATION	GO_MYELOID_CELL_DIFFERENTIATION		187	0.370902	1.85061	0	0.0131677	0.898	4840	tags=40%	list=24%	signal=52%
GO_POSITIVE_REGULATION_OF_GENE_EXPRESSION_EPIGENETIC	GO_POSITIVE_REGULATION_OF_GENE_EXPRESSION_EPIGENETIC		75	0.428626	1.84942	0.00184843	0.013243	0.901	6250	tags=52%	list=31%	signal=75%
GO_POSITIVE_REGULATION_OF_CELL_CYCLE_PROCESS	GO_POSITIVE_REGULATION_OF_CELL_CYCLE_PROCESS		243	0.362007	1.84818	0	0.0133228	0.902	4274	tags=35%	list=21%	signal=43%
GO_ACTIVATION_OF_JUN_KINASE_ACTIVITY	GO_ACTIVATION_OF_JUN_KINASE_ACTIVITY		35	0.496078	1.84723	0	0.0133855	0.903	5460	tags=60%	list=27%	signal=82%
GO_SIGNAL_TRANSDUCTION_BY_P53_CLASS_MEDIATOR	GO_SIGNAL_TRANSDUCTION_BY_P53_CLASS_MEDIATOR		123	0.391365	1.84692	0	0.0133906	0.904	2308	tags=28%	list=11%	signal=31%
GO_REGULATION_OF_T_CELL_MEDIATED_CYTOTOXICITY	GO_REGULATION_OF_T_CELL_MEDIATED_CYTOTOXICITY		23	0.564518	1.84671	0.00185185	0.0133321	0.904	6035	tags=74%	list=30%	signal=105%
GO_REGULATION_OF_CELL_KILLING	GO_REGULATION_OF_CELL_KILLING		62	0.447495	1.84503	0	0.0134781	0.907	5513	tags=56%	list=27%	signal=77%
GO_RAS_PROTEIN_SIGNAL_TRANSDUCTION	GO_RAS_PROTEIN_SIGNAL_TRANSDUCTION		142	0.388994	1.84348	0	0.013646	0.915	3520	tags=35%	list=17%	signal=41%
GO_ANAPHASE_PROMOTING_COMPLEX_DEPENDENT_CATABOLIC_PROCESS	GO_ANAPHASE_PROMOTING_COMPLEX_DEPENDENT_CATABOLIC_PROCESS		77	0.435255	1.843	0	0.0136435	0.917	6755	tags=56%	list=33%	signal=84%
GO_MYOTUBE_CELL_DEVELOPMENT	GO_MYOTUBE_CELL_DEVELOPMENT		30	0.5252	1.84182	0.00580271	0.0137586	0.922	5473	tags=60%	list=27%	signal=82%
GO_IMMUNE_EFFECTOR_PROCESS	GO_IMMUNE_EFFECTOR_PROCESS		446	0.337895	1.8417	0	0.0137165	0.922	5252	tags=41%	list=26%	signal=55%
GO_MAMMARY_GLAND_MORPHOGENESIS	GO_MAMMARY_GLAND_MORPHOGENESIS		40	0.487165	1.84148	0.00190114	0.013697	0.922	6039	tags=60%	list=30%	signal=85%
GO_MONOCYTE_CHEMOTAXIS	GO_MONOCYTE_CHEMOTAXIS		41	0.48449	1.8411	0.00365631	0.0136995	0.922	5668	tags=56%	list=28%	signal=78%
GO_NEGATIVE_REGULATION_OF_GENE_EXPRESSION_EPIGENETIC	GO_NEGATIVE_REGULATION_OF_GENE_EXPRESSION_EPIGENETIC		103	0.409199	1.84077	0	0.0137188	0.922	5829	tags=50%	list=29%	signal=71%
GO_EPIBOLY	GO_EPIBOLY		23	0.563768	1.83994	0.00185529	0.013798	0.925	3067	tags=43%	list=15%	signal=51%
GO_CELL_DIVISION	GO_CELL_DIVISION		446	0.336032	1.83978	0	0.0137732	0.925	3739	tags=30%	list=19%	signal=37%
GO_REGULATION_OF_MICROTUBULE_POLYMERIZATION_OR_DEPOLYMERIZATION	GO_REGULATION_OF_MICROTUBULE_POLYMERIZATION_OR_DEPOLYMERIZATION		173	0.37445	1.83941	0	0.0137759	0.926	5872	tags=47%	list=29%	signal=65%
GO_NEGATIVE_REGULATION_OF_CELL_CYCLE_PROCESS	GO_NEGATIVE_REGULATION_OF_CELL_CYCLE_PROCESS		211	0.366137	1.83894	0	0.0137623	0.927	4432	tags=37%	list=22%	signal=47%
GO_MUSCLE_STRUCTURE_DEVELOPMENT	GO_MUSCLE_STRUCTURE_DEVELOPMENT		431	0.33547	1.83824	0	0.0138352	0.928	5885	tags=42%	list=29%	signal=58%
GO_REGULATION_OF_T_CELL_MEDIATED_IMMUNITY	GO_REGULATION_OF_T_CELL_MEDIATED_IMMUNITY		52	0.460471	1.83786	0.00179856	0.013848	0.929	6074	tags=63%	list=30%	signal=90%
GO_POSITIVE_REGULATION_OF_CELL_CYCLE	GO_POSITIVE_REGULATION_OF_CELL_CYCLE		327	0.346808	1.83784	0	0.0137912	0.929	4274	tags=34%	list=21%	signal=42%
GO_POSITIVE_REGULATION_OF_TUMOR_NECROSIS_FACTOR_SUPERFAMILY_CYTOKINE_PRODUCTION	GO_POSITIVE_REGULATION_OF_TUMOR_NECROSIS_FACTOR_SUPERFAMILY_CYTOKINE_PRODUCTION		57	0.44729	1.83472	0.00192308	0.0142308	0.933	4749	tags=46%	list=23%	signal=59%
GO_NUCLEAR_CHROMOSOME_SEGREGATION	GO_NUCLEAR_CHROMOSOME_SEGREGATION		218	0.365434	1.83366	0	0.0143753	0.934	4369	tags=39%	list=22%	signal=49%
GO_POSITIVE_REGULATION_OF_MITOCHONDRIAL_OUTER_MEMBRANE_PERMEABILIZATION_INVOLVED_IN_APOPTOTIC_SIGNALING_PATHWAY	GO_POSITIVE_REGULATION_OF_MITOCHONDRIAL_OUTER_MEMBRANE_PERMEABILIZATION_INVOLVED_IN_APOPTOTIC_SIGNALING_PATHWAY		36	0.503528	1.83344	0.0018018	0.0143598	0.934	3074	tags=47%	list=15%	signal=56%
GO_FATTY_ACID_DERIVATIVE_BIOSYNTHETIC_PROCESS	GO_FATTY_ACID_DERIVATIVE_BIOSYNTHETIC_PROCESS		43	0.476313	1.83291	0.00189394	0.0143805	0.935	5140	tags=53%	list=25%	signal=72%
GO_RESPONSE_TO_FLUID_SHEAR_STRESS	GO_RESPONSE_TO_FLUID_SHEAR_STRESS		34	0.507554	1.83215	0	0.0144061	0.936	2242	tags=35%	list=11%	signal=40%
GO_TRANSLATIONAL_INITIATION	GO_TRANSLATIONAL_INITIATION		144	0.38419	1.83108	0	0.0144998	0.936	6490	tags=55%	list=32%	signal=80%
GO_SIGNAL_TRANSDUCTION_IN_RESPONSE_TO_DNA_DAMAGE	GO_SIGNAL_TRANSDUCTION_IN_RESPONSE_TO_DNA_DAMAGE		95	0.411412	1.82949	0	0.014723	0.942	5791	tags=49%	list=29%	signal=69%
GO_PHAGOCYTOSIS	GO_PHAGOCYTOSIS		158	0.375695	1.82797	0	0.0149436	0.946	4943	tags=47%	list=24%	signal=62%
GO_INTRINSIC_APOPTOTIC_SIGNALING_PATHWAY_IN_RESPONSE_TO_DNA_DAMAGE_BY_P53_CLASS_MEDIATOR	GO_INTRINSIC_APOPTOTIC_SIGNALING_PATHWAY_IN_RESPONSE_TO_DNA_DAMAGE_BY_P53_CLASS_MEDIATOR		29	0.51044	1.82628	0.00362319	0.0151474	0.952	3800	tags=48%	list=19%	signal=59%
GO_REGULATION_OF_SEQUENCE_SPECIFIC_DNA_BINDING_TRANSCRIPTION_FACTOR_ACTIVITY	GO_REGULATION_OF_SEQUENCE_SPECIFIC_DNA_BINDING_TRANSCRIPTION_FACTOR_ACTIVITY		358	0.340786	1.82624	0	0.0150928	0.953	4965	tags=39%	list=25%	signal=50%
GO_POSITIVE_REGULATION_OF_IMMUNOGLOBULIN_PRODUCTION	GO_POSITIVE_REGULATION_OF_IMMUNOGLOBULIN_PRODUCTION		30	0.513011	1.82442	0.00376648	0.0152899	0.953	5763	tags=63%	list=29%	signal=88%
GO_ALPHA_BETA_T_CELL_DIFFERENTIATION	GO_ALPHA_BETA_T_CELL_DIFFERENTIATION		45	0.477091	1.82422	0	0.0152509	0.953	5752	tags=64%	list=28%	signal=90%
GO_REGULATION_OF_LAMELLIPODIUM_ASSEMBLY	GO_REGULATION_OF_LAMELLIPODIUM_ASSEMBLY		26	0.543256	1.82251	0	0.0154649	0.956	3944	tags=58%	list=20%	signal=72%
GO_REGULATION_OF_EPIDERMAL_CELL_DIFFERENTIATION	GO_REGULATION_OF_EPIDERMAL_CELL_DIFFERENTIATION		44	0.473675	1.8225	0	0.01541	0.956	5623	tags=52%	list=28%	signal=72%
GO_NEGATIVE_REGULATION_OF_CHROMOSOME_ORGANIZATION	GO_NEGATIVE_REGULATION_OF_CHROMOSOME_ORGANIZATION		96	0.401133	1.82187	0	0.0154668	0.956	4274	tags=39%	list=21%	signal=49%
GO_REGULATION_OF_T_HELPER_1_TYPE_IMMUNE_RESPONSE	GO_REGULATION_OF_T_HELPER_1_TYPE_IMMUNE_RESPONSE		22	0.55475	1.82152	0.00573614	0.0154377	0.956	6035	tags=68%	list=30%	signal=97%
GO_REGULATION_OF_RESPONSE_TO_CYTOKINE_STIMULUS	GO_REGULATION_OF_RESPONSE_TO_CYTOKINE_STIMULUS		142	0.382637	1.82043	0	0.0155036	0.957	4943	tags=38%	list=24%	signal=50%
GO_REGULATION_OF_STRESS_ACTIVATED_PROTEIN_KINASE_SIGNALING_CASCADE	GO_REGULATION_OF_STRESS_ACTIVATED_PROTEIN_KINASE_SIGNALING_CASCADE		197	0.362196	1.82022	0	0.0154643	0.957	3671	tags=34%	list=18%	signal=41%
GO_ANTIGEN_PROCESSING_AND_PRESENTATION	GO_ANTIGEN_PROCESSING_AND_PRESENTATION		211	0.364156	1.81964	0	0.0155101	0.957	4645	tags=39%	list=23%	signal=50%
GO_RESPONSE_TO_MUSCLE_STRETCH	GO_RESPONSE_TO_MUSCLE_STRETCH		19	0.581968	1.81814	0.00380228	0.0157128	0.96	4737	tags=58%	list=23%	signal=76%
GO_EXTRACELLULAR_STRUCTURE_ORGANIZATION	GO_EXTRACELLULAR_STRUCTURE_ORGANIZATION		299	0.343938	1.81807	0	0.0156635	0.96	4102	tags=34%	list=20%	signal=42%
GO_POSITIVE_REGULATION_OF_DEFENSE_RESPONSE	GO_POSITIVE_REGULATION_OF_DEFENSE_RESPONSE		361	0.339337	1.81675	0	0.0157855	0.961	5081	tags=41%	list=25%	signal=54%
GO_REGULATION_OF_MITOTIC_CELL_CYCLE	GO_REGULATION_OF_MITOTIC_CELL_CYCLE		459	0.332855	1.81596	0	0.0158737	0.962	4652	tags=34%	list=23%	signal=43%
GO_MUSCLE_ORGAN_DEVELOPMENT	GO_MUSCLE_ORGAN_DEVELOPMENT		277	0.347932	1.81445	0	0.0160583	0.963	6082	tags=45%	list=30%	signal=64%
GO_POSITIVE_REGULATION_OF_LEUKOCYTE_CHEMOTAXIS	GO_POSITIVE_REGULATION_OF_LEUKOCYTE_CHEMOTAXIS		81	0.415978	1.81428	0.00193424	0.0160179	0.963	5723	tags=53%	list=28%	signal=74%
GO_DNA_CONFORMATION_CHANGE	GO_DNA_CONFORMATION_CHANGE		257	0.344037	1.81336	0	0.0160845	0.964	5382	tags=39%	list=27%	signal=52%
GO_NEGATIVE_REGULATION_OF_MITOTIC_CELL_CYCLE	GO_NEGATIVE_REGULATION_OF_MITOTIC_CELL_CYCLE		198	0.3594	1.81302	0	0.0160922	0.965	4235	tags=35%	list=21%	signal=44%
GO_REGULATION_OF_TELOMERASE_ACTIVITY	GO_REGULATION_OF_TELOMERASE_ACTIVITY		40	0.480167	1.8129	0.00194553	0.0160524	0.965	2251	tags=33%	list=11%	signal=37%
GO_NEGATIVE_REGULATION_OF_INTERLEUKIN_8_PRODUCTION	GO_NEGATIVE_REGULATION_OF_INTERLEUKIN_8_PRODUCTION		15	0.613942	1.8129	0	0.0159936	0.965	4807	tags=67%	list=24%	signal=87%
GO_REGULATION_OF_CHEMOTAXIS	GO_REGULATION_OF_CHEMOTAXIS		179	0.36995	1.81071	0	0.0163401	0.97	5445	tags=45%	list=27%	signal=61%
GO_INTRINSIC_APOPTOTIC_SIGNALING_PATHWAY_IN_RESPONSE_TO_DNA_DAMAGE	GO_INTRINSIC_APOPTOTIC_SIGNALING_PATHWAY_IN_RESPONSE_TO_DNA_DAMAGE		70	0.431162	1.81041	0.00189036	0.016323	0.97	3800	tags=40%	list=19%	signal=49%
GO_POSITIVE_REGULATION_OF_CHEMOTAXIS	GO_POSITIVE_REGULATION_OF_CHEMOTAXIS		120	0.387219	1.80966	0	0.0163912	0.97	5723	tags=48%	list=28%	signal=66%
GO_ACTIN_CYTOSKELETON_REORGANIZATION	GO_ACTIN_CYTOSKELETON_REORGANIZATION		55	0.445658	1.80871	0	0.0164729	0.97	4966	tags=51%	list=25%	signal=67%
GO_REGULATION_OF_PROTEIN_LOCALIZATION_TO_NUCLEUS	GO_REGULATION_OF_PROTEIN_LOCALIZATION_TO_NUCLEUS		216	0.357911	1.8071	0	0.0166157	0.97	5518	tags=41%	list=27%	signal=56%
GO_REGULATION_OF_RELEASE_OF_SEQUESTERED_CALCIUM_ION_INTO_CYTOSOL	GO_REGULATION_OF_RELEASE_OF_SEQUESTERED_CALCIUM_ION_INTO_CYTOSOL		75	0.417328	1.80679	0.00193798	0.0166078	0.97	6069	tags=55%	list=30%	signal=78%
GO_NEGATIVE_REGULATION_OF_CARTILAGE_DEVELOPMENT	GO_NEGATIVE_REGULATION_OF_CARTILAGE_DEVELOPMENT		25	0.531086	1.80673	0	0.0165624	0.972	4965	tags=48%	list=25%	signal=64%
GO_ESTABLISHMENT_OR_MAINTENANCE_OF_MONOPOLAR_CELL_POLARITY	GO_ESTABLISHMENT_OR_MAINTENANCE_OF_MONOPOLAR_CELL_POLARITY		16	0.610023	1.80668	0.00392927	0.016508	0.972	3827	tags=50%	list=19%	signal=62%
GO_FC_GAMMA_RECEPTOR_SIGNALING_PATHWAY	GO_FC_GAMMA_RECEPTOR_SIGNALING_PATHWAY		73	0.418932	1.80435	0	0.0168526	0.978	3925	tags=44%	list=19%	signal=54%
GO_NEGATIVE_REGULATION_OF_PROTEIN_COMPLEX_DISASSEMBLY	GO_NEGATIVE_REGULATION_OF_PROTEIN_COMPLEX_DISASSEMBLY		168	0.370172	1.80348	0	0.0169594	0.979	5081	tags=41%	list=25%	signal=54%
GO_DNA_REPLICATION_DEPENDENT_NUCLEOSOME_ORGANIZATION	GO_DNA_REPLICATION_DEPENDENT_NUCLEOSOME_ORGANIZATION		31	0.503882	1.80297	0	0.0169643	0.979	6184	tags=61%	list=31%	signal=88%
GO_POSITIVE_REGULATION_OF_FIBROBLAST_PROLIFERATION	GO_POSITIVE_REGULATION_OF_FIBROBLAST_PROLIFERATION		52	0.449843	1.80237	0.00178253	0.0169918	0.979	5140	tags=54%	list=25%	signal=72%
GO_REGULATION_OF_MULTI_ORGANISM_PROCESS	GO_REGULATION_OF_MULTI_ORGANISM_PROCESS		461	0.329396	1.80169	0	0.0170554	0.979	4980	tags=39%	list=25%	signal=50%
GO_PLATELET_MORPHOGENESIS	GO_PLATELET_MORPHOGENESIS		19	0.573813	1.80106	0.00383142	0.0170779	0.979	3733	tags=53%	list=18%	signal=64%
GO_WOUND_HEALING	GO_WOUND_HEALING		465	0.32767	1.79913	0	0.0173263	0.981	4552	tags=36%	list=23%	signal=45%
GO_CELL_CYCLE_G1_S_PHASE_TRANSITION	GO_CELL_CYCLE_G1_S_PHASE_TRANSITION		104	0.396511	1.79655	0	0.0177177	0.982	5053	tags=47%	list=25%	signal=62%
GO_APOPTOTIC_SIGNALING_PATHWAY	GO_APOPTOTIC_SIGNALING_PATHWAY		286	0.34476	1.79522	0	0.0178771	0.982	3430	tags=30%	list=17%	signal=35%
GO_REGULATION_OF_T_CELL_MIGRATION	GO_REGULATION_OF_T_CELL_MIGRATION		24	0.54095	1.79512	0.0037594	0.017829	0.982	5518	tags=63%	list=27%	signal=86%
GO_REGULATION_OF_T_CELL_RECEPTOR_SIGNALING_PATHWAY	GO_REGULATION_OF_T_CELL_RECEPTOR_SIGNALING_PATHWAY		28	0.528034	1.79358	0.00557621	0.0180186	0.983	4982	tags=61%	list=25%	signal=80%
GO_REGULATION_OF_LEUKOCYTE_CHEMOTAXIS	GO_REGULATION_OF_LEUKOCYTE_CHEMOTAXIS		95	0.395286	1.79327	0	0.0180146	0.983	6066	tags=54%	list=30%	signal=76%
GO_POSITIVE_REGULATION_OF_IMMUNE_EFFECTOR_PROCESS	GO_POSITIVE_REGULATION_OF_IMMUNE_EFFECTOR_PROCESS		153	0.372356	1.79304	0	0.0180114	0.983	6147	tags=57%	list=30%	signal=81%
GO_CELL_ACTIVATION_INVOLVED_IN_IMMUNE_RESPONSE	GO_CELL_ACTIVATION_INVOLVED_IN_IMMUNE_RESPONSE		137	0.378909	1.79153	0	0.0182736	0.986	4749	tags=42%	list=23%	signal=54%
GO_NEGATIVE_REGULATION_OF_LEUKOCYTE_APOPTOTIC_PROCESS	GO_NEGATIVE_REGULATION_OF_LEUKOCYTE_APOPTOTIC_PROCESS		43	0.468221	1.79149	0.00571429	0.0182339	0.986	4635	tags=60%	list=23%	signal=78%
GO_DEFENSE_RESPONSE_TO_BACTERIUM	GO_DEFENSE_RESPONSE_TO_BACTERIUM		194	0.361549	1.78944	0	0.0185936	0.989	6142	tags=48%	list=30%	signal=68%
GO_NEGATIVE_REGULATION_OF_CELL_CYCLE_G1_S_PHASE_TRANSITION	GO_NEGATIVE_REGULATION_OF_CELL_CYCLE_G1_S_PHASE_TRANSITION		97	0.400116	1.78745	0.00183824	0.0189075	0.989	4235	tags=38%	list=21%	signal=48%
GO_POSITIVE_REGULATION_OF_ADAPTIVE_IMMUNE_RESPONSE	GO_POSITIVE_REGULATION_OF_ADAPTIVE_IMMUNE_RESPONSE		73	0.415907	1.78688	0	0.0189794	0.989	6074	tags=60%	list=30%	signal=86%
GO_REGULATION_OF_MUSCLE_CELL_DIFFERENTIATION	GO_REGULATION_OF_MUSCLE_CELL_DIFFERENTIATION		151	0.371488	1.78456	0	0.0193862	0.991	4965	tags=42%	list=25%	signal=55%
GO_NEGATIVE_REGULATION_OF_T_CELL_PROLIFERATION	GO_NEGATIVE_REGULATION_OF_T_CELL_PROLIFERATION		50	0.456454	1.78367	0	0.0194906	0.991	5418	tags=56%	list=27%	signal=76%
GO_NEGATIVE_REGULATION_OF_DEFENSE_RESPONSE	GO_NEGATIVE_REGULATION_OF_DEFENSE_RESPONSE		141	0.373977	1.78273	0	0.0195693	0.991	5395	tags=48%	list=27%	signal=64%
GO_REGULATION_OF_DEFENSE_RESPONSE_TO_VIRUS_BY_VIRUS	GO_REGULATION_OF_DEFENSE_RESPONSE_TO_VIRUS_BY_VIRUS		29	0.508217	1.78171	0.00184502	0.0197372	0.992	3155	tags=45%	list=16%	signal=53%
GO_POSITIVE_REGULATION_OF_INNATE_IMMUNE_RESPONSE	GO_POSITIVE_REGULATION_OF_INNATE_IMMUNE_RESPONSE		244	0.343553	1.78076	0	0.0199076	0.993	5081	tags=41%	list=25%	signal=54%
GO_POSITIVE_REGULATION_OF_EPIDERMAL_CELL_DIFFERENTIATION	GO_POSITIVE_REGULATION_OF_EPIDERMAL_CELL_DIFFERENTIATION		20	0.563751	1.78053	0.00373832	0.019881	0.993	6768	tags=70%	list=33%	signal=105%
GO_MYELOID_CELL_DEVELOPMENT	GO_MYELOID_CELL_DEVELOPMENT		44	0.465207	1.77988	0.00393701	0.0199306	0.994	4517	tags=45%	list=22%	signal=58%
GO_REGULATION_OF_EXIT_FROM_MITOSIS	GO_REGULATION_OF_EXIT_FROM_MITOSIS		16	0.590892	1.77945	0.0094518	0.0199508	0.994	1657	tags=44%	list=8%	signal=48%
GO_DNA_INTEGRITY_CHECKPOINT	GO_DNA_INTEGRITY_CHECKPOINT		143	0.374201	1.77917	0	0.0199667	0.994	2317	tags=27%	list=11%	signal=31%
GO_POSITIVE_REGULATION_OF_PROTEIN_COMPLEX_ASSEMBLY	GO_POSITIVE_REGULATION_OF_PROTEIN_COMPLEX_ASSEMBLY		192	0.360095	1.77913	0	0.0199147	0.994	4759	tags=42%	list=24%	signal=55%
GO_MAST_CELL_ACTIVATION	GO_MAST_CELL_ACTIVATION		20	0.562065	1.77763	0.00408998	0.0201413	0.995	6339	tags=70%	list=31%	signal=102%
GO_POSITIVE_REGULATION_OF_LEUKOCYTE_MEDIATED_IMMUNITY	GO_POSITIVE_REGULATION_OF_LEUKOCYTE_MEDIATED_IMMUNITY		84	0.405838	1.77724	0.00189394	0.0201434	0.995	6074	tags=61%	list=30%	signal=86%
GO_STRESS_ACTIVATED_PROTEIN_KINASE_SIGNALING_CASCADE	GO_STRESS_ACTIVATED_PROTEIN_KINASE_SIGNALING_CASCADE		103	0.388385	1.77666	0	0.0202259	0.995	2896	tags=32%	list=14%	signal=37%
GO_POSITIVE_REGULATION_OF_LAMELLIPODIUM_ORGANIZATION	GO_POSITIVE_REGULATION_OF_LAMELLIPODIUM_ORGANIZATION		23	0.539271	1.77645	0.003861	0.0201863	0.995	3169	tags=52%	list=16%	signal=62%
GO_REGULATION_OF_PROTEIN_POLYMERIZATION	GO_REGULATION_OF_PROTEIN_POLYMERIZATION		169	0.365708	1.7763	0	0.0201466	0.995	4022	tags=38%	list=20%	signal=48%
GO_REGULATION_OF_CHROMATIN_ORGANIZATION	GO_REGULATION_OF_CHROMATIN_ORGANIZATION		151	0.363972	1.77076	0	0.0212345	0.996	4299	tags=34%	list=21%	signal=43%
GO_PROTEIN_DEPOLYMERIZATION	GO_PROTEIN_DEPOLYMERIZATION		25	0.536715	1.77031	0.00604839	0.0212456	0.997	4085	tags=48%	list=20%	signal=60%
GO_REGULATION_OF_ERBB_SIGNALING_PATHWAY	GO_REGULATION_OF_ERBB_SIGNALING_PATHWAY		83	0.405602	1.76935	0	0.0213514	0.997	2081	tags=28%	list=10%	signal=31%
GO_REGULATION_OF_CALCIUM_ION_TRANSPORT_INTO_CYTOSOL	GO_REGULATION_OF_CALCIUM_ION_TRANSPORT_INTO_CYTOSOL		92	0.40926	1.76882	0	0.021387	0.997	5418	tags=49%	list=27%	signal=67%
GO_REGULATION_OF_LYMPHOCYTE_MIGRATION	GO_REGULATION_OF_LYMPHOCYTE_MIGRATION		37	0.475736	1.76833	0.00357782	0.0214183	0.997	5668	tags=59%	list=28%	signal=82%
GO_DEFENSE_RESPONSE_TO_OTHER_ORGANISM	GO_DEFENSE_RESPONSE_TO_OTHER_ORGANISM		457	0.320973	1.768	0	0.0214125	0.997	5118	tags=39%	list=25%	signal=51%
GO_NON_CANONICAL_WNT_SIGNALING_PATHWAY	GO_NON_CANONICAL_WNT_SIGNALING_PATHWAY		140	0.370093	1.76607	0	0.0217155	0.997	6354	tags=48%	list=31%	signal=69%
GO_REGULATION_OF_INTERLEUKIN_4_PRODUCTION	GO_REGULATION_OF_INTERLEUKIN_4_PRODUCTION		29	0.50429	1.7653	0.00188324	0.0218106	0.998	6074	tags=72%	list=30%	signal=103%
GO_REGULATION_OF_ACTIN_CYTOSKELETON_REORGANIZATION	GO_REGULATION_OF_ACTIN_CYTOSKELETON_REORGANIZATION		32	0.502548	1.76515	0.00391389	0.0217711	0.998	2356	tags=34%	list=12%	signal=39%
GO_REGULATION_OF_MICROTUBULE_BASED_PROCESS	GO_REGULATION_OF_MICROTUBULE_BASED_PROCESS		234	0.347665	1.76387	0	0.0219814	0.998	4750	tags=35%	list=24%	signal=46%
GO_RNA_CATABOLIC_PROCESS	GO_RNA_CATABOLIC_PROCESS		223	0.34544	1.76317	0	0.0220548	0.998	6243	tags=47%	list=31%	signal=67%
GO_EXTRACELLULAR_MATRIX_ASSEMBLY	GO_EXTRACELLULAR_MATRIX_ASSEMBLY		16	0.606424	1.76283	0.00759013	0.0220474	0.999	3887	tags=56%	list=19%	signal=70%
GO_POSITIVE_REGULATION_OF_NEUTROPHIL_MIGRATION	GO_POSITIVE_REGULATION_OF_NEUTROPHIL_MIGRATION		27	0.514943	1.76227	0.00364964	0.0221191	0.999	6035	tags=78%	list=30%	signal=111%
GO_ACTIN_MEDIATED_CELL_CONTRACTION	GO_ACTIN_MEDIATED_CELL_CONTRACTION		74	0.413365	1.76215	0	0.0220754	0.999	5166	tags=46%	list=26%	signal=61%
GO_POSITIVE_REGULATION_OF_CELL_MORPHOGENESIS_INVOLVED_IN_DIFFERENTIATION	GO_POSITIVE_REGULATION_OF_CELL_MORPHOGENESIS_INVOLVED_IN_DIFFERENTIATION		161	0.363896	1.7606	0	0.0224443	0.999	2878	tags=29%	list=14%	signal=33%
GO_MUSCLE_TISSUE_DEVELOPMENT	GO_MUSCLE_TISSUE_DEVELOPMENT		275	0.335993	1.76017	0	0.0224635	0.999	5886	tags=44%	list=29%	signal=62%
GO_MAMMARY_GLAND_DUCT_MORPHOGENESIS	GO_MAMMARY_GLAND_DUCT_MORPHOGENESIS		28	0.506707	1.75829	0.0127505	0.022806	0.999	6039	tags=64%	list=30%	signal=92%
GO_POSITIVE_REGULATION_OF_MYOTUBE_DIFFERENTIATION	GO_POSITIVE_REGULATION_OF_MYOTUBE_DIFFERENTIATION		29	0.50496	1.75829	0.00957854	0.0227373	0.999	4769	tags=52%	list=24%	signal=68%
GO_REGULATION_OF_PHAGOCYTOSIS	GO_REGULATION_OF_PHAGOCYTOSIS		67	0.414232	1.75814	0	0.0227042	0.999	4982	tags=49%	list=25%	signal=65%
GO_MUSCLE_CELL_DIFFERENTIATION	GO_MUSCLE_CELL_DIFFERENTIATION		236	0.341916	1.75799	0	0.022691	0.999	4994	tags=38%	list=25%	signal=50%
GO_POSITIVE_REGULATION_OF_B_CELL_MEDIATED_IMMUNITY	GO_POSITIVE_REGULATION_OF_B_CELL_MEDIATED_IMMUNITY		26	0.521055	1.75692	0.00376648	0.0228607	0.999	5763	tags=62%	list=29%	signal=86%
GO_REGULATION_OF_IMMUNOGLOBULIN_PRODUCTION	GO_REGULATION_OF_IMMUNOGLOBULIN_PRODUCTION		46	0.443055	1.75597	0.00551471	0.0229794	0.999	5788	tags=61%	list=29%	signal=85%
GO_CELL_SUBSTRATE_JUNCTION_ASSEMBLY	GO_CELL_SUBSTRATE_JUNCTION_ASSEMBLY		41	0.459272	1.75487	0.00185185	0.0231203	0.999	3661	tags=39%	list=18%	signal=48%
GO_POSITIVE_REGULATION_OF_LYMPHOCYTE_MEDIATED_IMMUNITY	GO_POSITIVE_REGULATION_OF_LYMPHOCYTE_MEDIATED_IMMUNITY		68	0.419378	1.75365	0.00190114	0.023307	0.999	6074	tags=60%	list=30%	signal=86%
GO_REGULATION_OF_MYOTUBE_DIFFERENTIATION	GO_REGULATION_OF_MYOTUBE_DIFFERENTIATION		55	0.440634	1.75274	0.00190476	0.0234273	0.999	5660	tags=53%	list=28%	signal=73%
GO_CYTOSKELETON_DEPENDENT_CYTOKINESIS	GO_CYTOSKELETON_DEPENDENT_CYTOKINESIS		39	0.469919	1.74985	0.00341297	0.0239799	0.999	3158	tags=41%	list=16%	signal=49%
GO_REGULATION_OF_INTERLEUKIN_10_PRODUCTION	GO_REGULATION_OF_INTERLEUKIN_10_PRODUCTION		44	0.451299	1.74917	0.00190114	0.0240738	0.999	6035	tags=61%	list=30%	signal=87%
GO_REGULATION_OF_CYSTEINE_TYPE_ENDOPEPTIDASE_ACTIVITY_INVOLVED_IN_APOPTOTIC_SIGNALING_PATHWAY	GO_REGULATION_OF_CYSTEINE_TYPE_ENDOPEPTIDASE_ACTIVITY_INVOLVED_IN_APOPTOTIC_SIGNALING_PATHWAY		22	0.531883	1.7491	0.0039604	0.0240184	0.999	7420	tags=73%	list=37%	signal=115%
GO_POSITIVE_REGULATION_OF_MAPK_CASCADE	GO_POSITIVE_REGULATION_OF_MAPK_CASCADE		466	0.318199	1.74817	0	0.0241237	0.999	5464	tags=41%	list=27%	signal=55%
GO_POSITIVE_REGULATION_OF_INTERLEUKIN_4_PRODUCTION	GO_POSITIVE_REGULATION_OF_INTERLEUKIN_4_PRODUCTION		22	0.542682	1.74794	0.00974659	0.0240916	0.999	6074	tags=73%	list=30%	signal=104%
GO_NEGATIVE_REGULATION_OF_CELL_CELL_ADHESION	GO_NEGATIVE_REGULATION_OF_CELL_CELL_ADHESION		136	0.366707	1.74775	0	0.0240596	0.999	5418	tags=46%	list=27%	signal=63%
GO_SISTER_CHROMATID_COHESION	GO_SISTER_CHROMATID_COHESION		108	0.376008	1.74745	0	0.0240656	0.999	4369	tags=40%	list=22%	signal=51%
GO_POSITIVE_REGULATION_OF_CYSTEINE_TYPE_ENDOPEPTIDASE_ACTIVITY_INVOLVED_IN_APOPTOTIC_SIGNALING_PATHWAY	GO_POSITIVE_REGULATION_OF_CYSTEINE_TYPE_ENDOPEPTIDASE_ACTIVITY_INVOLVED_IN_APOPTOTIC_SIGNALING_PATHWAY		17	0.582268	1.74527	0.00590551	0.024538	0.999	1084	tags=29%	list=5%	signal=31%
GO_REGULATION_OF_PROTEIN_COMPLEX_DISASSEMBLY	GO_REGULATION_OF_PROTEIN_COMPLEX_DISASSEMBLY		212	0.347932	1.74486	0	0.0245504	0.999	4750	tags=37%	list=24%	signal=48%
GO_REGULATION_OF_ENDOCYTOSIS	GO_REGULATION_OF_ENDOCYTOSIS		198	0.344693	1.74421	0	0.0246328	0.999	4543	tags=39%	list=22%	signal=50%
GO_REGULATION_OF_IMMUNE_EFFECTOR_PROCESS	GO_REGULATION_OF_IMMUNE_EFFECTOR_PROCESS		416	0.321942	1.74317	0	0.0248092	0.999	5162	tags=41%	list=26%	signal=54%
GO_REGULATION_OF_FIBROBLAST_PROLIFERATION	GO_REGULATION_OF_FIBROBLAST_PROLIFERATION		80	0.401633	1.74173	0	0.0250808	1	4027	tags=40%	list=20%	signal=50%
GO_RHO_PROTEIN_SIGNAL_TRANSDUCTION	GO_RHO_PROTEIN_SIGNAL_TRANSDUCTION		50	0.448287	1.74142	0.00189394	0.025087	1	2716	tags=36%	list=13%	signal=41%
GO_RESPONSE_TO_VIRUS	GO_RESPONSE_TO_VIRUS		244	0.336409	1.74109	0	0.0250791	1	5250	tags=42%	list=26%	signal=56%
GO_CELLULAR_RESPONSE_TO_VIRUS	GO_CELLULAR_RESPONSE_TO_VIRUS		22	0.536091	1.74099	0.00558659	0.0250229	1	3627	tags=55%	list=18%	signal=66%
GO_BETA_CATENIN_TCF_COMPLEX_ASSEMBLY	GO_BETA_CATENIN_TCF_COMPLEX_ASSEMBLY		42	0.460851	1.74084	0.00393701	0.0249782	1	7091	tags=60%	list=35%	signal=92%
GO_REGULATION_OF_B_CELL_MEDIATED_IMMUNITY	GO_REGULATION_OF_B_CELL_MEDIATED_IMMUNITY		41	0.454769	1.74017	0.00194553	0.0250656	1	5788	tags=56%	list=29%	signal=78%
GO_RESPONSE_TO_TYPE_I_INTERFERON	GO_RESPONSE_TO_TYPE_I_INTERFERON		68	0.414332	1.73842	0.00178253	0.025408	1	4962	tags=43%	list=25%	signal=56%
GO_NEGATIVE_REGULATION_OF_TYPE_I_INTERFERON_PRODUCTION	GO_NEGATIVE_REGULATION_OF_TYPE_I_INTERFERON_PRODUCTION		39	0.470899	1.7384	0	0.025337	1	2540	tags=41%	list=13%	signal=47%
GO_RIBOSOME_BIOGENESIS	GO_RIBOSOME_BIOGENESIS		295	0.328583	1.73727	0	0.0255215	1	6551	tags=48%	list=32%	signal=71%
GO_MULTI_ORGANISM_MEMBRANE_ORGANIZATION	GO_MULTI_ORGANISM_MEMBRANE_ORGANIZATION		30	0.492677	1.73701	0.00579151	0.025523	1	5732	tags=60%	list=28%	signal=84%
GO_REGULATION_OF_APOPTOTIC_SIGNALING_PATHWAY	GO_REGULATION_OF_APOPTOTIC_SIGNALING_PATHWAY		360	0.321973	1.73547	0	0.0258108	1	5052	tags=36%	list=25%	signal=48%
GO_ANTIGEN_PROCESSING_AND_PRESENTATION_OF_PEPTIDE_ANTIGEN	GO_ANTIGEN_PROCESSING_AND_PRESENTATION_OF_PEPTIDE_ANTIGEN		175	0.352946	1.73514	0	0.0258301	1	4336	tags=38%	list=21%	signal=48%
GO_REGULATION_OF_CHROMOSOME_ORGANIZATION	GO_REGULATION_OF_CHROMOSOME_ORGANIZATION		271	0.335448	1.73107	0	0.0268261	1	4305	tags=32%	list=21%	signal=41%
GO_DOPAMINE_RECEPTOR_SIGNALING_PATHWAY	GO_DOPAMINE_RECEPTOR_SIGNALING_PATHWAY		30	0.48858	1.73052	0	0.0269283	1	6359	tags=50%	list=31%	signal=73%
GO_POSITIVE_REGULATION_OF_VIRAL_PROCESS	GO_POSITIVE_REGULATION_OF_VIRAL_PROCESS		91	0.388673	1.73042	0	0.0268763	1	2594	tags=30%	list=13%	signal=34%
GO_RESPONSE_TO_TUMOR_NECROSIS_FACTOR	GO_RESPONSE_TO_TUMOR_NECROSIS_FACTOR		232	0.338339	1.73016	0	0.0268777	1	4933	tags=37%	list=24%	signal=48%
GO_MEGAKARYOCYTE_DEVELOPMENT	GO_MEGAKARYOCYTE_DEVELOPMENT		16	0.577825	1.72787	0.00772201	0.0274945	1	2332	tags=44%	list=12%	signal=49%
GO_NEGATIVE_REGULATION_OF_VIRAL_TRANSCRIPTION	GO_NEGATIVE_REGULATION_OF_VIRAL_TRANSCRIPTION		24	0.522962	1.72766	0.00567108	0.0274657	1	5874	tags=54%	list=29%	signal=76%
GO_REGULATION_OF_MAP_KINASE_ACTIVITY	GO_REGULATION_OF_MAP_KINASE_ACTIVITY		318	0.326587	1.72748	0	0.0274301	1	5464	tags=42%	list=27%	signal=56%
GO_POSITIVE_REGULATION_OF_INTERLEUKIN_12_PRODUCTION	GO_POSITIVE_REGULATION_OF_INTERLEUKIN_12_PRODUCTION		33	0.475638	1.72736	0.00373134	0.0273913	1	5492	tags=58%	list=27%	signal=79%
GO_REGULATION_OF_CARDIAC_MUSCLE_CELL_DIFFERENTIATION	GO_REGULATION_OF_CARDIAC_MUSCLE_CELL_DIFFERENTIATION		18	0.562984	1.72712	0.00584795	0.027374	1	4965	tags=67%	list=25%	signal=88%
GO_BONE_REMODELING	GO_BONE_REMODELING		35	0.470513	1.72623	0.00383877	0.0275079	1	3512	tags=43%	list=17%	signal=52%
GO_POSITIVE_REGULATION_OF_DNA_METABOLIC_PROCESS	GO_POSITIVE_REGULATION_OF_DNA_METABOLIC_PROCESS		179	0.348176	1.72602	0	0.0274726	1	5763	tags=42%	list=29%	signal=58%
GO_JNK_CASCADE	GO_JNK_CASCADE		82	0.39279	1.72555	0	0.0275038	1	4729	tags=43%	list=23%	signal=55%
GO_REGULATION_OF_CHEMOKINE_PRODUCTION	GO_REGULATION_OF_CHEMOKINE_PRODUCTION		65	0.415132	1.72549	0.0019305	0.0274616	1	5518	tags=45%	list=27%	signal=61%
GO_NEGATIVE_REGULATION_OF_CELL_KILLING	GO_NEGATIVE_REGULATION_OF_CELL_KILLING		18	0.565348	1.72276	0.00943396	0.028111	1	4916	tags=67%	list=24%	signal=88%
GO_CENTROMERE_COMPLEX_ASSEMBLY	GO_CENTROMERE_COMPLEX_ASSEMBLY		45	0.457661	1.7213	0	0.0283897	1	5768	tags=51%	list=29%	signal=71%
GO_TELOMERE_ORGANIZATION	GO_TELOMERE_ORGANIZATION		98	0.382653	1.72092	0	0.0284113	1	6184	tags=53%	list=31%	signal=76%
GO_MESENCHYME_MORPHOGENESIS	GO_MESENCHYME_MORPHOGENESIS		38	0.468464	1.71979	0.00384615	0.0286331	1	6105	tags=53%	list=30%	signal=75%
GO_ACTIVATION_OF_INNATE_IMMUNE_RESPONSE	GO_ACTIVATION_OF_INNATE_IMMUNE_RESPONSE		202	0.339324	1.71973	0	0.0285681	1	5450	tags=42%	list=27%	signal=57%
GO_POSITIVE_REGULATION_OF_LEUKOCYTE_APOPTOTIC_PROCESS	GO_POSITIVE_REGULATION_OF_LEUKOCYTE_APOPTOTIC_PROCESS		26	0.507815	1.71964	0.00747664	0.0285273	1	3074	tags=42%	list=15%	signal=50%
GO_NEGATIVE_REGULATION_OF_CARDIAC_MUSCLE_TISSUE_DEVELOPMENT	GO_NEGATIVE_REGULATION_OF_CARDIAC_MUSCLE_TISSUE_DEVELOPMENT		17	0.572798	1.71896	0.00776699	0.0286159	1	3189	tags=53%	list=16%	signal=63%
GO_NEGATIVE_REGULATION_OF_LEUKOCYTE_MEDIATED_IMMUNITY	GO_NEGATIVE_REGULATION_OF_LEUKOCYTE_MEDIATED_IMMUNITY		47	0.44448	1.71893	0.00193424	0.028548	1	5418	tags=49%	list=27%	signal=67%
GO_T_HELPER_1_TYPE_IMMUNE_RESPONSE	GO_T_HELPER_1_TYPE_IMMUNE_RESPONSE		19	0.549977	1.7189	0.00980392	0.028477	1	6124	tags=68%	list=30%	signal=98%
GO_REGULATION_OF_THYMOCYTE_AGGREGATION	GO_REGULATION_OF_THYMOCYTE_AGGREGATION		26	0.499901	1.71812	0.0094162	0.0286099	1	5249	tags=50%	list=26%	signal=67%
GO_REGULATION_OF_PROTEIN_SERINE_THREONINE_KINASE_ACTIVITY	GO_REGULATION_OF_PROTEIN_SERINE_THREONINE_KINASE_ACTIVITY		466	0.31323	1.71671	0	0.0288267	1	5035	tags=37%	list=25%	signal=48%
GO_REGULATION_OF_GRANULOCYTE_MACROPHAGE_COLONY_STIMULATING_FACTOR_PRODUCTION	GO_REGULATION_OF_GRANULOCYTE_MACROPHAGE_COLONY_STIMULATING_FACTOR_PRODUCTION		15	0.595752	1.71556	0.00371058	0.0290396	1	6986	tags=87%	list=35%	signal=132%
GO_NEGATIVE_REGULATION_OF_RESPONSE_TO_DNA_DAMAGE_STIMULUS	GO_NEGATIVE_REGULATION_OF_RESPONSE_TO_DNA_DAMAGE_STIMULUS		51	0.438332	1.71529	0.00580271	0.0290557	1	5384	tags=45%	list=27%	signal=61%
GO_BONE_RESORPTION	GO_BONE_RESORPTION		21	0.542917	1.71517	0.00900901	0.0290177	1	3187	tags=48%	list=16%	signal=56%
GO_RIBOSOMAL_SMALL_SUBUNIT_ASSEMBLY	GO_RIBOSOMAL_SMALL_SUBUNIT_ASSEMBLY		17	0.571216	1.71482	0.0019685	0.0290532	1	3365	tags=53%	list=17%	signal=63%
GO_POSITIVE_REGULATION_OF_MAP_KINASE_ACTIVITY	GO_POSITIVE_REGULATION_OF_MAP_KINASE_ACTIVITY		207	0.340721	1.71456	0	0.0290388	1	5464	tags=44%	list=27%	signal=60%
GO_MUSCLE_CELL_DEVELOPMENT	GO_MUSCLE_CELL_DEVELOPMENT		128	0.363906	1.71423	0.00182149	0.0290245	1	4994	tags=42%	list=25%	signal=56%
GO_REGULATION_OF_CELL_CYCLE_G1_S_PHASE_TRANSITION	GO_REGULATION_OF_CELL_CYCLE_G1_S_PHASE_TRANSITION		145	0.362163	1.71245	0	0.0293849	1	4235	tags=34%	list=21%	signal=43%
GO_DEFENSE_RESPONSE_TO_FUNGUS	GO_DEFENSE_RESPONSE_TO_FUNGUS		36	0.467845	1.71234	0.00196078	0.0293334	1	5104	tags=53%	list=25%	signal=70%
GO_REGULATION_OF_NEUTROPHIL_CHEMOTAXIS	GO_REGULATION_OF_NEUTROPHIL_CHEMOTAXIS		27	0.504561	1.7121	0.0110906	0.0293249	1	6066	tags=74%	list=30%	signal=106%
GO_NEGATIVE_REGULATION_OF_IMMUNE_SYSTEM_PROCESS	GO_NEGATIVE_REGULATION_OF_IMMUNE_SYSTEM_PROCESS		363	0.317699	1.71032	0	0.0296722	1	5921	tags=47%	list=29%	signal=65%
GO_ACTIN_POLYMERIZATION_OR_DEPOLYMERIZATION	GO_ACTIN_POLYMERIZATION_OR_DEPOLYMERIZATION		37	0.455499	1.71019	0.00368324	0.029637	1	3891	tags=43%	list=19%	signal=53%
GO_NEGATIVE_REGULATION_OF_INTERLEUKIN_12_PRODUCTION	GO_NEGATIVE_REGULATION_OF_INTERLEUKIN_12_PRODUCTION		15	0.585371	1.70978	0.00408163	0.0296577	1	4807	tags=67%	list=24%	signal=87%
GO_OSTEOCLAST_DIFFERENTIATION	GO_OSTEOCLAST_DIFFERENTIATION		30	0.487133	1.70895	0.00191939	0.0297856	1	4681	tags=47%	list=23%	signal=61%
GO_POSITIVE_REGULATION_OF_TELOMERE_CAPPING	GO_POSITIVE_REGULATION_OF_TELOMERE_CAPPING		16	0.587973	1.70828	0.0116732	0.0299363	1	2251	tags=38%	list=11%	signal=42%
GO_DNA_REPLICATION	GO_DNA_REPLICATION		195	0.337082	1.70827	0	0.0298616	1	5635	tags=43%	list=28%	signal=59%
GO_REGULATION_OF_DNA_BINDING	GO_REGULATION_OF_DNA_BINDING		93	0.383956	1.70706	0	0.0301255	1	4359	tags=39%	list=22%	signal=49%
GO_REGULATION_OF_SPINDLE_ORGANIZATION	GO_REGULATION_OF_SPINDLE_ORGANIZATION		18	0.555645	1.705	0.00959693	0.0306531	1	5821	tags=56%	list=29%	signal=78%
GO_DNA_DEPENDENT_DNA_REPLICATION	GO_DNA_DEPENDENT_DNA_REPLICATION		91	0.380253	1.70224	0.00180505	0.0313142	1	5635	tags=51%	list=28%	signal=70%
GO_NEGATIVE_REGULATION_OF_CELL_CYCLE	GO_NEGATIVE_REGULATION_OF_CELL_CYCLE		425	0.311032	1.70121	0	0.0315722	1	4652	tags=34%	list=23%	signal=43%
GO_POSITIVE_REGULATION_OF_INTERLEUKIN_2_PRODUCTION	GO_POSITIVE_REGULATION_OF_INTERLEUKIN_2_PRODUCTION		31	0.485816	1.70036	0.00956023	0.0317162	1	5763	tags=58%	list=29%	signal=81%
GO_NEGATIVE_REGULATION_OF_CELL_CYCLE_G2_M_PHASE_TRANSITION	GO_NEGATIVE_REGULATION_OF_CELL_CYCLE_G2_M_PHASE_TRANSITION		25	0.498434	1.70034	0.00788955	0.0316383	1	4235	tags=48%	list=21%	signal=61%
GO_POSITIVE_REGULATION_OF_STRIATED_MUSCLE_CELL_DIFFERENTIATION	GO_POSITIVE_REGULATION_OF_STRIATED_MUSCLE_CELL_DIFFERENTIATION		51	0.429615	1.69751	0.0019802	0.0323568	1	4965	tags=45%	list=25%	signal=60%
GO_REGULATION_OF_PROTEIN_IMPORT	GO_REGULATION_OF_PROTEIN_IMPORT		182	0.34348	1.69737	0	0.0323161	1	4850	tags=36%	list=24%	signal=47%
GO_CELL_JUNCTION_ASSEMBLY	GO_CELL_JUNCTION_ASSEMBLY		127	0.362212	1.6968	0	0.0323804	1	3720	tags=31%	list=18%	signal=38%
GO_T_CELL_HOMEOSTASIS	GO_T_CELL_HOMEOSTASIS		34	0.475207	1.69662	0.00750469	0.0323432	1	4564	tags=53%	list=23%	signal=68%
GO_POSITIVE_REGULATION_OF_LAMELLIPODIUM_ASSEMBLY	GO_POSITIVE_REGULATION_OF_LAMELLIPODIUM_ASSEMBLY		15	0.567467	1.69547	0.0132576	0.0326225	1	3944	tags=67%	list=20%	signal=83%
GO_ESTABLISHMENT_OF_CELL_POLARITY	GO_ESTABLISHMENT_OF_CELL_POLARITY		88	0.385994	1.6953	0	0.0326001	1	3827	tags=36%	list=19%	signal=45%
GO_ACTIN_FILAMENT_BUNDLE_ORGANIZATION	GO_ACTIN_FILAMENT_BUNDLE_ORGANIZATION		48	0.432318	1.69486	0.00368324	0.0326822	1	3067	tags=35%	list=15%	signal=42%
GO_RESPONSE_TO_PROGESTERONE	GO_RESPONSE_TO_PROGESTERONE		49	0.432826	1.6947	0.00374532	0.0326726	1	4904	tags=45%	list=24%	signal=59%
GO_MITOTIC_CYTOKINESIS	GO_MITOTIC_CYTOKINESIS		31	0.466516	1.6942	0.00729927	0.0327068	1	3158	tags=42%	list=16%	signal=50%
GO_UNSATURATED_FATTY_ACID_BIOSYNTHETIC_PROCESS	GO_UNSATURATED_FATTY_ACID_BIOSYNTHETIC_PROCESS		54	0.426847	1.6941	0	0.0326534	1	5329	tags=48%	list=26%	signal=65%
GO_GLAND_MORPHOGENESIS	GO_GLAND_MORPHOGENESIS		97	0.37619	1.69299	0	0.0329283	1	6105	tags=48%	list=30%	signal=69%
GO_REGULATION_OF_CELL_PROJECTION_ASSEMBLY	GO_REGULATION_OF_CELL_PROJECTION_ASSEMBLY		149	0.35426	1.69269	0	0.0329371	1	3480	tags=33%	list=17%	signal=39%
GO_ORGANELLE_FISSION	GO_ORGANELLE_FISSION		476	0.306983	1.6923	0	0.0329768	1	4283	tags=34%	list=21%	signal=42%
GO_POSITIVE_REGULATION_OF_INTRINSIC_APOPTOTIC_SIGNALING_PATHWAY	GO_POSITIVE_REGULATION_OF_INTRINSIC_APOPTOTIC_SIGNALING_PATHWAY		52	0.420399	1.69107	0.0037037	0.033242	1	3074	tags=38%	list=15%	signal=45%
GO_REGULATION_OF_JNK_CASCADE	GO_REGULATION_OF_JNK_CASCADE		159	0.346204	1.69024	0	0.0334347	1	3671	tags=33%	list=18%	signal=40%
GO_HEMOSTASIS	GO_HEMOSTASIS		308	0.319318	1.69009	0	0.0334143	1	4458	tags=35%	list=22%	signal=45%
GO_POSITIVE_REGULATION_OF_WNT_SIGNALING_PATHWAY	GO_POSITIVE_REGULATION_OF_WNT_SIGNALING_PATHWAY		151	0.347391	1.68865	0.00179856	0.0337235	1	4184	tags=34%	list=21%	signal=43%
GO_REGULATION_OF_TYROSINE_PHOSPHORYLATION_OF_STAT_PROTEIN	GO_REGULATION_OF_TYROSINE_PHOSPHORYLATION_OF_STAT_PROTEIN		68	0.395657	1.68829	0.00390625	0.0337635	1	6220	tags=51%	list=31%	signal=74%
GO_INTRINSIC_APOPTOTIC_SIGNALING_PATHWAY_BY_P53_CLASS_MEDIATOR	GO_INTRINSIC_APOPTOTIC_SIGNALING_PATHWAY_BY_P53_CLASS_MEDIATOR		51	0.431727	1.68825	0	0.0336966	1	3800	tags=39%	list=19%	signal=48%
GO_ATP_DEPENDENT_CHROMATIN_REMODELING	GO_ATP_DEPENDENT_CHROMATIN_REMODELING		71	0.397975	1.68749	0.00195312	0.03384	1	5768	tags=45%	list=29%	signal=63%
GO_REGULATION_OF_INTRINSIC_APOPTOTIC_SIGNALING_PATHWAY	GO_REGULATION_OF_INTRINSIC_APOPTOTIC_SIGNALING_PATHWAY		145	0.354432	1.68736	0.00176678	0.0337853	1	3653	tags=32%	list=18%	signal=39%
GO_INNATE_IMMUNE_RESPONSE_ACTIVATING_CELL_SURFACE_RECEPTOR_SIGNALING_PATHWAY	GO_INNATE_IMMUNE_RESPONSE_ACTIVATING_CELL_SURFACE_RECEPTOR_SIGNALING_PATHWAY		105	0.371162	1.68667	0	0.0338976	1	6735	tags=53%	list=33%	signal=80%
GO_REGULATION_OF_INTERLEUKIN_6_BIOSYNTHETIC_PROCESS	GO_REGULATION_OF_INTERLEUKIN_6_BIOSYNTHETIC_PROCESS		16	0.565383	1.68644	0.0173077	0.0339159	1	5395	tags=69%	list=27%	signal=94%
GO_REGULATION_OF_CANONICAL_WNT_SIGNALING_PATHWAY	GO_REGULATION_OF_CANONICAL_WNT_SIGNALING_PATHWAY		235	0.327025	1.68609	0	0.0339583	1	3958	tags=30%	list=20%	signal=37%
GO_ESTABLISHMENT_OR_MAINTENANCE_OF_CELL_POLARITY	GO_ESTABLISHMENT_OR_MAINTENANCE_OF_CELL_POLARITY		140	0.354059	1.68459	0.00176367	0.0343787	1	3827	tags=35%	list=19%	signal=43%
GO_NEURON_FATE_SPECIFICATION	GO_NEURON_FATE_SPECIFICATION		31	0.483008	1.68436	0.00588235	0.0343506	1	5659	tags=58%	list=28%	signal=81%
GO_CHROMATIN_REMODELING	GO_CHROMATIN_REMODELING		146	0.348717	1.68416	0	0.0343169	1	5768	tags=43%	list=29%	signal=60%
GO_TISSUE_MIGRATION	GO_TISSUE_MIGRATION		82	0.388872	1.68347	0.00180505	0.0344479	1	3995	tags=37%	list=20%	signal=45%
GO_POSITIVE_REGULATION_OF_ANTIGEN_PROCESSING_AND_PRESENTATION	GO_POSITIVE_REGULATION_OF_ANTIGEN_PROCESSING_AND_PRESENTATION		16	0.559767	1.68315	0.0131579	0.0344466	1	4729	tags=69%	list=23%	signal=90%
GO_NEGATIVE_REGULATION_OF_CYTOSKELETON_ORGANIZATION	GO_NEGATIVE_REGULATION_OF_CYTOSKELETON_ORGANIZATION		219	0.329501	1.68173	0	0.0348337	1	4283	tags=34%	list=21%	signal=43%
GO_POSITIVE_REGULATION_OF_CELL_PROJECTION_ORGANIZATION	GO_POSITIVE_REGULATION_OF_CELL_PROJECTION_ORGANIZATION		295	0.320107	1.6815	0	0.0348169	1	4222	tags=31%	list=21%	signal=38%
GO_REGULATION_OF_TELOMERE_MAINTENANCE_VIA_TELOMERE_LENGTHENING	GO_REGULATION_OF_TELOMERE_MAINTENANCE_VIA_TELOMERE_LENGTHENING		48	0.421143	1.67956	0.002	0.0353031	1	2251	tags=27%	list=11%	signal=30%
GO_INTEGRIN_MEDIATED_SIGNALING_PATHWAY	GO_INTEGRIN_MEDIATED_SIGNALING_PATHWAY		82	0.38668	1.67911	0	0.0353741	1	5252	tags=50%	list=26%	signal=67%
GO_REGULATION_OF_NUCLEOCYTOPLASMIC_TRANSPORT	GO_REGULATION_OF_NUCLEOCYTOPLASMIC_TRANSPORT		219	0.329209	1.67893	0	0.0353381	1	4880	tags=36%	list=24%	signal=47%
GO_POSITIVE_REGULATION_OF_PROTEIN_OLIGOMERIZATION	GO_POSITIVE_REGULATION_OF_PROTEIN_OLIGOMERIZATION		21	0.533991	1.67868	0.0149533	0.0353468	1	5038	tags=62%	list=25%	signal=82%
GO_POSITIVE_REGULATION_OF_T_CELL_MEDIATED_CYTOTOXICITY	GO_POSITIVE_REGULATION_OF_T_CELL_MEDIATED_CYTOTOXICITY		16	0.570629	1.67786	0.0116054	0.035541	1	6035	tags=75%	list=30%	signal=107%
GO_NEGATIVE_REGULATION_OF_ORGANELLE_ORGANIZATION	GO_NEGATIVE_REGULATION_OF_ORGANELLE_ORGANIZATION		384	0.312153	1.67719	0	0.035663	1	4283	tags=34%	list=21%	signal=42%
GO_POSITIVE_REGULATION_OF_LYMPHOCYTE_MIGRATION	GO_POSITIVE_REGULATION_OF_LYMPHOCYTE_MIGRATION		26	0.487696	1.67082	0.0075188	0.0376072	1	4457	tags=50%	list=22%	signal=64%
GO_PROTEIN_KINASE_B_SIGNALING	GO_PROTEIN_KINASE_B_SIGNALING		34	0.450341	1.67045	0.00743494	0.0376519	1	3426	tags=41%	list=17%	signal=49%
GO_REGULATION_OF_MITOPHAGY	GO_REGULATION_OF_MITOPHAGY		42	0.433818	1.66978	0.00943396	0.0377778	1	3187	tags=33%	list=16%	signal=39%
GO_I_KAPPAB_KINASE_NF_KAPPAB_SIGNALING	GO_I_KAPPAB_KINASE_NF_KAPPAB_SIGNALING		70	0.388869	1.66746	0	0.0383901	1	5460	tags=51%	list=27%	signal=70%
GO_REGULATION_OF_INTERLEUKIN_8_PRODUCTION	GO_REGULATION_OF_INTERLEUKIN_8_PRODUCTION		61	0.405202	1.66745	0.00744879	0.0383105	1	5068	tags=46%	list=25%	signal=61%
GO_REGULATION_OF_CYTOPLASMIC_TRANSPORT	GO_REGULATION_OF_CYTOPLASMIC_TRANSPORT		476	0.304007	1.6665	0	0.0385558	1	5071	tags=35%	list=25%	signal=46%
GO_DENDRITIC_CELL_CHEMOTAXIS	GO_DENDRITIC_CELL_CHEMOTAXIS		16	0.572363	1.66611	0.0115385	0.0386096	1	4105	tags=56%	list=20%	signal=71%
GO_POSITIVE_REGULATION_OF_T_HELPER_1_TYPE_IMMUNE_RESPONSE	GO_POSITIVE_REGULATION_OF_T_HELPER_1_TYPE_IMMUNE_RESPONSE		15	0.574895	1.66522	0.0208333	0.0387873	1	6035	tags=80%	list=30%	signal=114%
GO_REGULATION_OF_INTRINSIC_APOPTOTIC_SIGNALING_PATHWAY_IN_RESPONSE_TO_DNA_DAMAGE	GO_REGULATION_OF_INTRINSIC_APOPTOTIC_SIGNALING_PATHWAY_IN_RESPONSE_TO_DNA_DAMAGE		34	0.455768	1.66516	0.0135135	0.0387303	1	5349	tags=50%	list=26%	signal=68%
GO_POSITIVE_REGULATION_OF_AXONOGENESIS	GO_POSITIVE_REGULATION_OF_AXONOGENESIS		68	0.396822	1.66472	0	0.0387939	1	2878	tags=28%	list=14%	signal=32%
GO_NEGATIVE_REGULATION_OF_VIRAL_RELEASE_FROM_HOST_CELL	GO_NEGATIVE_REGULATION_OF_VIRAL_RELEASE_FROM_HOST_CELL		15	0.562009	1.66391	0.0121457	0.0389671	1	3299	tags=33%	list=16%	signal=40%
GO_REGULATION_OF_TRANSCRIPTION_INVOLVED_IN_G1_S_TRANSITION_OF_MITOTIC_CELL_CYCLE	GO_REGULATION_OF_TRANSCRIPTION_INVOLVED_IN_G1_S_TRANSITION_OF_MITOTIC_CELL_CYCLE		25	0.494152	1.66258	0.0149533	0.0392774	1	5053	tags=56%	list=25%	signal=75%
GO_MULTICELLULAR_ORGANISMAL_MACROMOLECULE_METABOLIC_PROCESS	GO_MULTICELLULAR_ORGANISMAL_MACROMOLECULE_METABOLIC_PROCESS		77	0.391119	1.66207	0.003663	0.0393228	1	4336	tags=38%	list=21%	signal=48%
GO_PHOSPHATIDYLCHOLINE_ACYL_CHAIN_REMODELING	GO_PHOSPHATIDYLCHOLINE_ACYL_CHAIN_REMODELING		25	0.484093	1.66143	0.00784314	0.039428	1	4579	tags=56%	list=23%	signal=72%
GO_CELLULAR_RESPONSE_TO_INTERLEUKIN_4	GO_CELLULAR_RESPONSE_TO_INTERLEUKIN_4		26	0.488881	1.66129	0.0149533	0.039393	1	2696	tags=38%	list=13%	signal=44%
GO_POSITIVE_REGULATION_OF_NF_KAPPAB_IMPORT_INTO_NUCLEUS	GO_POSITIVE_REGULATION_OF_NF_KAPPAB_IMPORT_INTO_NUCLEUS		27	0.480021	1.66128	0.00561798	0.0393074	1	4965	tags=56%	list=25%	signal=74%
GO_REGULATION_OF_ANTIGEN_PROCESSING_AND_PRESENTATION	GO_REGULATION_OF_ANTIGEN_PROCESSING_AND_PRESENTATION		23	0.499033	1.66065	0.0130112	0.0393977	1	4729	tags=61%	list=23%	signal=79%
GO_TISSUE_REMODELING	GO_TISSUE_REMODELING		87	0.380711	1.66048	0.00182482	0.0393551	1	3512	tags=32%	list=17%	signal=39%
GO_PROTEIN_TARGETING_TO_MEMBRANE	GO_PROTEIN_TARGETING_TO_MEMBRANE		157	0.342987	1.66009	0	0.0394027	1	6490	tags=52%	list=32%	signal=76%
GO_STRIATED_MUSCLE_CONTRACTION	GO_STRIATED_MUSCLE_CONTRACTION		98	0.365497	1.65949	0.00192308	0.0395229	1	6126	tags=51%	list=30%	signal=73%
GO_CD4_POSITIVE_ALPHA_BETA_T_CELL_ACTIVATION	GO_CD4_POSITIVE_ALPHA_BETA_T_CELL_ACTIVATION		34	0.46171	1.65873	0.0112782	0.0396378	1	5563	tags=59%	list=28%	signal=81%
GO_REGULATION_OF_SEQUESTERING_OF_CALCIUM_ION	GO_REGULATION_OF_SEQUESTERING_OF_CALCIUM_ION		107	0.360103	1.65873	0.00182482	0.0395528	1	5418	tags=49%	list=27%	signal=66%
GO_ENDOCYTOSIS	GO_ENDOCYTOSIS		476	0.302433	1.65842	0	0.0395492	1	4579	tags=35%	list=23%	signal=44%
GO_PHOSPHATIDYLINOSITOL_ACYL_CHAIN_REMODELING	GO_PHOSPHATIDYLINOSITOL_ACYL_CHAIN_REMODELING		16	0.559943	1.65792	0.0210728	0.0396544	1	3789	tags=63%	list=19%	signal=77%
GO_NEGATIVE_REGULATION_OF_CHONDROCYTE_DIFFERENTIATION	GO_NEGATIVE_REGULATION_OF_CHONDROCYTE_DIFFERENTIATION		19	0.537331	1.65779	0.0151803	0.039603	1	4965	tags=53%	list=25%	signal=70%
GO_REGULATION_OF_INFLAMMATORY_RESPONSE	GO_REGULATION_OF_INFLAMMATORY_RESPONSE		290	0.318609	1.65758	0	0.0395661	1	5418	tags=43%	list=27%	signal=58%
GO_RESPONSE_TO_ISOQUINOLINE_ALKALOID	GO_RESPONSE_TO_ISOQUINOLINE_ALKALOID		30	0.468817	1.65728	0.00952381	0.0395674	1	5298	tags=50%	list=26%	signal=68%
GO_REGULATION_OF_MAST_CELL_ACTIVATION	GO_REGULATION_OF_MAST_CELL_ACTIVATION		38	0.44529	1.65641	0.0108108	0.0397821	1	5289	tags=55%	list=26%	signal=75%
GO_REGULATION_OF_VESICLE_MEDIATED_TRANSPORT	GO_REGULATION_OF_VESICLE_MEDIATED_TRANSPORT		457	0.300284	1.65434	0	0.0404069	1	4645	tags=35%	list=23%	signal=44%
GO_POSITIVE_REGULATION_OF_NOTCH_SIGNALING_PATHWAY	GO_POSITIVE_REGULATION_OF_NOTCH_SIGNALING_PATHWAY		33	0.454721	1.65431	0.0159046	0.0403272	1	5971	tags=52%	list=30%	signal=73%
GO_NEGATIVE_REGULATION_OF_CD4_POSITIVE_ALPHA_BETA_T_CELL_ACTIVATION	GO_NEGATIVE_REGULATION_OF_CD4_POSITIVE_ALPHA_BETA_T_CELL_ACTIVATION		15	0.567526	1.65271	0.00760456	0.0407946	1	6025	tags=60%	list=30%	signal=85%
GO_MUSCLE_SYSTEM_PROCESS	GO_MUSCLE_SYSTEM_PROCESS		281	0.319768	1.6523	0	0.0408431	1	5892	tags=44%	list=29%	signal=61%
GO_REGULATION_OF_INTERLEUKIN_8_SECRETION	GO_REGULATION_OF_INTERLEUKIN_8_SECRETION		19	0.531262	1.64889	0.0166667	0.0419347	1	4465	tags=63%	list=22%	signal=81%
GO_NEGATIVE_REGULATION_OF_HISTONE_METHYLATION	GO_NEGATIVE_REGULATION_OF_HISTONE_METHYLATION		16	0.560594	1.64839	0.0211946	0.0420004	1	4964	tags=50%	list=25%	signal=66%
GO_REGULATION_OF_INNATE_IMMUNE_RESPONSE	GO_REGULATION_OF_INNATE_IMMUNE_RESPONSE		351	0.308285	1.64739	0	0.0422671	1	5554	tags=41%	list=27%	signal=55%
GO_CELL_JUNCTION_ORGANIZATION	GO_CELL_JUNCTION_ORGANIZATION		182	0.332872	1.64658	0	0.0424421	1	4619	tags=32%	list=23%	signal=42%
GO_SYNCYTIUM_FORMATION	GO_SYNCYTIUM_FORMATION		25	0.486401	1.64603	0.0161616	0.0425385	1	5649	tags=48%	list=28%	signal=67%
GO_REGULATION_OF_CYSTEINE_TYPE_ENDOPEPTIDASE_ACTIVITY	GO_REGULATION_OF_CYSTEINE_TYPE_ENDOPEPTIDASE_ACTIVITY		211	0.324554	1.64578	0.00176991	0.0425424	1	2973	tags=27%	list=15%	signal=31%
GO_REGULATION_OF_EXTRINSIC_APOPTOTIC_SIGNALING_PATHWAY	GO_REGULATION_OF_EXTRINSIC_APOPTOTIC_SIGNALING_PATHWAY		151	0.339359	1.64539	0	0.0425702	1	4474	tags=33%	list=22%	signal=42%
GO_REGULATION_OF_CHROMOSOME_SEGREGATION	GO_REGULATION_OF_CHROMOSOME_SEGREGATION		85	0.375019	1.64464	0.003861	0.0427357	1	3712	tags=34%	list=18%	signal=42%
GO_REGULATION_OF_GRANULOCYTE_CHEMOTAXIS	GO_REGULATION_OF_GRANULOCYTE_CHEMOTAXIS		39	0.446328	1.64413	0.0170455	0.0428387	1	6311	tags=64%	list=31%	signal=93%
GO_POSITIVE_REGULATION_OF_INTERLEUKIN_6_PRODUCTION	GO_POSITIVE_REGULATION_OF_INTERLEUKIN_6_PRODUCTION		65	0.393444	1.64403	0.00189753	0.0427962	1	4729	tags=45%	list=23%	signal=58%
GO_REGULATION_OF_CELLULAR_COMPONENT_SIZE	GO_REGULATION_OF_CELLULAR_COMPONENT_SIZE		331	0.308604	1.64383	0	0.04277	1	3989	tags=31%	list=20%	signal=39%
GO_DNA_STRAND_ELONGATION_INVOLVED_IN_DNA_REPLICATION	GO_DNA_STRAND_ELONGATION_INVOLVED_IN_DNA_REPLICATION		25	0.49608	1.64322	0.0201465	0.0428938	1	5635	tags=56%	list=28%	signal=78%
GO_INTRINSIC_APOPTOTIC_SIGNALING_PATHWAY	GO_INTRINSIC_APOPTOTIC_SIGNALING_PATHWAY		149	0.345159	1.64246	0	0.0430726	1	3800	tags=34%	list=19%	signal=41%
GO_CYTOPLASMIC_SEQUESTERING_OF_PROTEIN	GO_CYTOPLASMIC_SEQUESTERING_OF_PROTEIN		39	0.442971	1.64149	0.00749064	0.0433064	1	3946	tags=36%	list=20%	signal=45%
GO_POSITIVE_REGULATION_OF_INFLAMMATORY_RESPONSE	GO_POSITIVE_REGULATION_OF_INFLAMMATORY_RESPONSE		113	0.354067	1.64133	0	0.043258	1	6339	tags=57%	list=31%	signal=82%
GO_REGULATION_OF_B_CELL_DIFFERENTIATION	GO_REGULATION_OF_B_CELL_DIFFERENTIATION		22	0.505213	1.64067	0.0198807	0.0434116	1	3888	tags=59%	list=19%	signal=73%
GO_POSITIVE_REGULATION_OF_PROTEIN_SERINE_THREONINE_KINASE_ACTIVITY	GO_POSITIVE_REGULATION_OF_PROTEIN_SERINE_THREONINE_KINASE_ACTIVITY		288	0.315104	1.64043	0	0.0433976	1	5464	tags=41%	list=27%	signal=55%
GO_REGULATION_OF_MITOCHONDRIAL_OUTER_MEMBRANE_PERMEABILIZATION_INVOLVED_IN_APOPTOTIC_SIGNALING_PATHWAY	GO_REGULATION_OF_MITOCHONDRIAL_OUTER_MEMBRANE_PERMEABILIZATION_INVOLVED_IN_APOPTOTIC_SIGNALING_PATHWAY		43	0.432329	1.63984	0.00943396	0.0435152	1	3074	tags=42%	list=15%	signal=49%
GO_CELL_CYCLE_G2_M_PHASE_TRANSITION	GO_CELL_CYCLE_G2_M_PHASE_TRANSITION		132	0.349821	1.63981	0	0.0434351	1	4235	tags=38%	list=21%	signal=48%
GO_REGULATION_OF_CHROMATIN_SILENCING	GO_REGULATION_OF_CHROMATIN_SILENCING		21	0.504086	1.63903	0.0196078	0.0436297	1	3889	tags=43%	list=19%	signal=53%
GO_REGULATION_OF_CARTILAGE_DEVELOPMENT	GO_REGULATION_OF_CARTILAGE_DEVELOPMENT		62	0.396167	1.63892	0.00539568	0.0435868	1	5442	tags=42%	list=27%	signal=57%
GO_NEGATIVE_REGULATION_OF_MYOBLAST_DIFFERENTIATION	GO_NEGATIVE_REGULATION_OF_MYOBLAST_DIFFERENTIATION		24	0.48977	1.63866	0.0279851	0.0435619	1	4474	tags=50%	list=22%	signal=64%
GO_OLIGODENDROCYTE_DEVELOPMENT	GO_OLIGODENDROCYTE_DEVELOPMENT		34	0.455257	1.63848	0.00811359	0.0435345	1	5890	tags=50%	list=29%	signal=70%
GO_NEGATIVE_REGULATION_OF_WNT_SIGNALING_PATHWAY	GO_NEGATIVE_REGULATION_OF_WNT_SIGNALING_PATHWAY		196	0.326163	1.6384	0	0.0434788	1	4053	tags=31%	list=20%	signal=39%
GO_CELL_FATE_SPECIFICATION	GO_CELL_FATE_SPECIFICATION		71	0.384909	1.63748	0.00376648	0.0436864	1	6036	tags=49%	list=30%	signal=70%
GO_ACTIN_FILAMENT_BASED_MOVEMENT	GO_ACTIN_FILAMENT_BASED_MOVEMENT		93	0.36246	1.63599	0	0.0441822	1	4994	tags=43%	list=25%	signal=57%
GO_POSITIVE_REGULATION_OF_SECRETION	GO_POSITIVE_REGULATION_OF_SECRETION		366	0.303583	1.63558	0	0.0442731	1	4807	tags=35%	list=24%	signal=45%
GO_REGULATION_OF_ACTIVATED_T_CELL_PROLIFERATION	GO_REGULATION_OF_ACTIVATED_T_CELL_PROLIFERATION		40	0.432731	1.63556	0.00374532	0.0441905	1	6035	tags=52%	list=30%	signal=75%
GO_SMALL_GTPASE_MEDIATED_SIGNAL_TRANSDUCTION	GO_SMALL_GTPASE_MEDIATED_SIGNAL_TRANSDUCTION		345	0.306414	1.63453	0	0.0444701	1	3576	tags=28%	list=18%	signal=34%
GO_REGULATION_OF_CALCIUM_MEDIATED_SIGNALING	GO_REGULATION_OF_CALCIUM_MEDIATED_SIGNALING		76	0.377589	1.63453	0.00185874	0.0443822	1	6439	tags=55%	list=32%	signal=81%
GO_FIBRIL_ORGANIZATION	GO_FIBRIL_ORGANIZATION		18	0.529245	1.63325	0.0111111	0.0447529	1	5995	tags=72%	list=30%	signal=103%
GO_HYALURONAN_METABOLIC_PROCESS	GO_HYALURONAN_METABOLIC_PROCESS		30	0.472358	1.6326	0.00954198	0.0448782	1	4208	tags=43%	list=21%	signal=55%
GO_REGULATION_OF_WNT_SIGNALING_PATHWAY	GO_REGULATION_OF_WNT_SIGNALING_PATHWAY		306	0.309005	1.63153	0	0.0451877	1	3958	tags=30%	list=20%	signal=37%
GO_POSITIVE_REGULATION_OF_VIRAL_TRANSCRIPTION	GO_POSITIVE_REGULATION_OF_VIRAL_TRANSCRIPTION		39	0.433305	1.63147	0.00555556	0.0451297	1	3773	tags=38%	list=19%	signal=47%
GO_MICROTUBULE_POLYMERIZATION_OR_DEPOLYMERIZATION	GO_MICROTUBULE_POLYMERIZATION_OR_DEPOLYMERIZATION		41	0.435567	1.63142	0.00888099	0.0450619	1	3340	tags=39%	list=17%	signal=47%
GO_INTESTINAL_EPITHELIAL_CELL_DIFFERENTIATION	GO_INTESTINAL_EPITHELIAL_CELL_DIFFERENTIATION		17	0.526968	1.63065	0.0180361	0.0452679	1	4975	tags=71%	list=25%	signal=94%
GO_MUSCLE_FIBER_DEVELOPMENT	GO_MUSCLE_FIBER_DEVELOPMENT		47	0.422124	1.63018	0.00770713	0.0453854	1	5563	tags=53%	list=28%	signal=73%
GO_REGULATION_OF_CALCIUM_ION_TRANSPORT	GO_REGULATION_OF_CALCIUM_ION_TRANSPORT		208	0.321251	1.63017	0	0.045302	1	6339	tags=49%	list=31%	signal=71%
GO_RESPONSE_TO_NERVE_GROWTH_FACTOR	GO_RESPONSE_TO_NERVE_GROWTH_FACTOR		37	0.441847	1.62925	0.00904159	0.0455705	1	4222	tags=43%	list=21%	signal=55%
GO_REGULATION_OF_PROTEIN_SECRETION	GO_REGULATION_OF_PROTEIN_SECRETION		382	0.301771	1.62853	0	0.0457914	1	5172	tags=37%	list=26%	signal=49%
GO_INTRINSIC_APOPTOTIC_SIGNALING_PATHWAY_IN_RESPONSE_TO_ENDOPLASMIC_RETICULUM_STRESS	GO_INTRINSIC_APOPTOTIC_SIGNALING_PATHWAY_IN_RESPONSE_TO_ENDOPLASMIC_RETICULUM_STRESS		31	0.464132	1.62793	0.0116505	0.0459372	1	2973	tags=39%	list=15%	signal=45%
GO_NEGATIVE_REGULATION_OF_LYMPHOCYTE_MEDIATED_IMMUNITY	GO_NEGATIVE_REGULATION_OF_LYMPHOCYTE_MEDIATED_IMMUNITY		36	0.441062	1.62788	0.0133588	0.0458586	1	5788	tags=56%	list=29%	signal=78%
GO_REGULATION_OF_NUCLEAR_DIVISION	GO_REGULATION_OF_NUCLEAR_DIVISION		159	0.337966	1.62768	0	0.0458507	1	4484	tags=33%	list=22%	signal=43%
GO_NEGATIVE_REGULATION_OF_ENDOCYTOSIS	GO_NEGATIVE_REGULATION_OF_ENDOCYTOSIS		39	0.43895	1.62762	0.011976	0.0457877	1	4982	tags=41%	list=25%	signal=54%
GO_REGULATION_OF_PROTEIN_COMPLEX_ASSEMBLY	GO_REGULATION_OF_PROTEIN_COMPLEX_ASSEMBLY		366	0.303712	1.62726	0	0.0458331	1	4773	tags=37%	list=24%	signal=47%
GO_LEUKOCYTE_MEDIATED_IMMUNITY	GO_LEUKOCYTE_MEDIATED_IMMUNITY		153	0.340774	1.62619	0.00183824	0.0461493	1	5397	tags=41%	list=27%	signal=56%
GO_CYTOKINESIS	GO_CYTOKINESIS		83	0.373093	1.6248	0.00366972	0.0466023	1	3739	tags=34%	list=19%	signal=41%
GO_AMEBOIDAL_TYPE_CELL_MIGRATION	GO_AMEBOIDAL_TYPE_CELL_MIGRATION		152	0.335463	1.62451	0.0017452	0.0466225	1	4966	tags=38%	list=25%	signal=50%
GO_FACE_DEVELOPMENT	GO_FACE_DEVELOPMENT		50	0.41407	1.62429	0.0132827	0.0466131	1	4994	tags=48%	list=25%	signal=64%
GO_B_CELL_HOMEOSTASIS	GO_B_CELL_HOMEOSTASIS		21	0.499342	1.62212	0.00996016	0.0473441	1	3888	tags=52%	list=19%	signal=65%
GO_REGULATION_OF_BINDING	GO_REGULATION_OF_BINDING		283	0.310628	1.62204	0	0.047284	1	4995	tags=38%	list=25%	signal=50%
GO_EPHRIN_RECEPTOR_SIGNALING_PATHWAY	GO_EPHRIN_RECEPTOR_SIGNALING_PATHWAY		85	0.371025	1.62175	0.00533808	0.0472836	1	4941	tags=42%	list=24%	signal=56%
GO_REGULATION_OF_NEUTROPHIL_MIGRATION	GO_REGULATION_OF_NEUTROPHIL_MIGRATION		32	0.462483	1.62134	0.0136719	0.0474006	1	6066	tags=69%	list=30%	signal=98%
GO_CELL_DIFFERENTIATION_INVOLVED_IN_EMBRYONIC_PLACENTA_DEVELOPMENT	GO_CELL_DIFFERENTIATION_INVOLVED_IN_EMBRYONIC_PLACENTA_DEVELOPMENT		25	0.479266	1.62132	0.0127273	0.0473161	1	3623	tags=48%	list=18%	signal=58%
GO_REGULATION_OF_ACTIN_FILAMENT_BASED_PROCESS	GO_REGULATION_OF_ACTIN_FILAMENT_BASED_PROCESS		308	0.309678	1.62106	0	0.0473428	1	3989	tags=31%	list=20%	signal=38%
GO_NEGATIVE_REGULATION_OF_MYOTUBE_DIFFERENTIATION	GO_NEGATIVE_REGULATION_OF_MYOTUBE_DIFFERENTIATION		18	0.534646	1.62047	0.0093633	0.0474826	1	7996	tags=83%	list=40%	signal=138%
GO_PROTEIN_HETEROTETRAMERIZATION	GO_PROTEIN_HETEROTETRAMERIZATION		37	0.429348	1.62044	0.0114504	0.0474056	1	7091	tags=62%	list=35%	signal=96%
GO_HEAD_MORPHOGENESIS	GO_HEAD_MORPHOGENESIS		36	0.437025	1.61993	0.00735294	0.047537	1	5563	tags=56%	list=28%	signal=77%
GO_MULTI_ORGANISM_ORGANELLE_ORGANIZATION	GO_MULTI_ORGANISM_ORGANELLE_ORGANIZATION		23	0.496439	1.61908	0.0176471	0.0477943	1	5732	tags=61%	list=28%	signal=85%
GO_PROTEIN_LOCALIZATION_TO_CHROMOSOME	GO_PROTEIN_LOCALIZATION_TO_CHROMOSOME		44	0.42942	1.61873	0.00760456	0.0478437	1	4964	tags=50%	list=25%	signal=66%
GO_REGULATION_OF_TYROSINE_PHOSPHORYLATION_OF_STAT3_PROTEIN	GO_REGULATION_OF_TYROSINE_PHOSPHORYLATION_OF_STAT3_PROTEIN		44	0.420404	1.61858	0.0132827	0.0477936	1	6220	tags=52%	list=31%	signal=75%
GO_REGULATION_OF_B_CELL_APOPTOTIC_PROCESS	GO_REGULATION_OF_B_CELL_APOPTOTIC_PROCESS		18	0.539772	1.61811	0.0078125	0.0478942	1	5890	tags=78%	list=29%	signal=110%
GO_REGULATION_OF_LEUKOCYTE_DEGRANULATION	GO_REGULATION_OF_LEUKOCYTE_DEGRANULATION		41	0.426104	1.61789	0.0155945	0.0478753	1	5289	tags=54%	list=26%	signal=73%
GO_WNT_SIGNALING_PATHWAY	GO_WNT_SIGNALING_PATHWAY		350	0.303448	1.61574	0	0.0486667	1	4710	tags=33%	list=23%	signal=42%
GO_REGULATION_OF_CYCLIN_DEPENDENT_PROTEIN_KINASE_ACTIVITY	GO_REGULATION_OF_CYCLIN_DEPENDENT_PROTEIN_KINASE_ACTIVITY		94	0.361553	1.61573	0.00186916	0.0485768	1	1986	tags=27%	list=10%	signal=29%
GO_POSITIVE_REGULATION_OF_PROTEIN_LOCALIZATION_TO_NUCLEUS	GO_POSITIVE_REGULATION_OF_PROTEIN_LOCALIZATION_TO_NUCLEUS		128	0.335419	1.61487	0	0.0488297	1	4965	tags=37%	list=25%	signal=48%
GO_SKELETAL_MUSCLE_CONTRACTION	GO_SKELETAL_MUSCLE_CONTRACTION		31	0.457469	1.61466	0.00784314	0.0488288	1	4994	tags=55%	list=25%	signal=73%
GO_RESPONSE_TO_ACETYLCHOLINE	GO_RESPONSE_TO_ACETYLCHOLINE		18	0.531261	1.6134	0.0172414	0.0492886	1	4499	tags=50%	list=22%	signal=64%
GO_ADHERENS_JUNCTION_ASSEMBLY	GO_ADHERENS_JUNCTION_ASSEMBLY		34	0.444241	1.61322	0.0203704	0.0492793	1	3720	tags=35%	list=18%	signal=43%
GO_ADAPTIVE_IMMUNE_RESPONSE_BASED_ON_SOMATIC_RECOMBINATION_OF_IMMUNE_RECEPTORS_BUILT_FROM_IMMUNOGLOBULIN_SUPERFAMILY_DOMAINS	GO_ADAPTIVE_IMMUNE_RESPONSE_BASED_ON_SOMATIC_RECOMBINATION_OF_IMMUNE_RECEPTORS_BUILT_FROM_IMMUNOGLOBULIN_SUPERFAMILY_DOMAINS		121	0.350814	1.61308	0.0037594	0.0492464	1	4525	tags=40%	list=22%	signal=51%
GO_MUSCLE_CONTRACTION	GO_MUSCLE_CONTRACTION		232	0.317951	1.61278	0	0.0492397	1	6592	tags=49%	list=33%	signal=71%
GO_MAST_CELL_MEDIATED_IMMUNITY	GO_MAST_CELL_MEDIATED_IMMUNITY		17	0.533732	1.6109	0.021611	0.049917	1	6339	tags=65%	list=31%	signal=94%
GO_NEGATIVE_REGULATION_OF_PROTEIN_BINDING	GO_NEGATIVE_REGULATION_OF_PROTEIN_BINDING		79	0.373787	1.61068	0.00376648	0.0498852	1	2983	tags=34%	list=15%	signal=40%
GO_MYOTUBE_DIFFERENTIATION	GO_MYOTUBE_DIFFERENTIATION		57	0.394792	1.60975	0.00719425	0.0502048	1	5649	tags=46%	list=28%	signal=63%
GO_NEGATIVE_REGULATION_OF_T_CELL_MEDIATED_IMMUNITY	GO_NEGATIVE_REGULATION_OF_T_CELL_MEDIATED_IMMUNITY		16	0.52848	1.60893	0.019802	0.0504294	1	5418	tags=63%	list=27%	signal=85%
GO_REGULATION_OF_MYOBLAST_DIFFERENTIATION	GO_REGULATION_OF_MYOBLAST_DIFFERENTIATION		48	0.410041	1.60864	0.00559702	0.0504611	1	4728	tags=44%	list=23%	signal=57%
GO_REGULATION_OF_RUFFLE_ASSEMBLY	GO_REGULATION_OF_RUFFLE_ASSEMBLY		20	0.508942	1.60781	0.0244898	0.050684	1	3097	tags=45%	list=15%	signal=53%
GO_NEGATIVE_REGULATION_OF_T_CELL_DIFFERENTIATION	GO_NEGATIVE_REGULATION_OF_T_CELL_DIFFERENTIATION		32	0.450577	1.60775	0.0157791	0.0506279	1	6025	tags=47%	list=30%	signal=67%
GO_NATURAL_KILLER_CELL_MEDIATED_IMMUNITY	GO_NATURAL_KILLER_CELL_MEDIATED_IMMUNITY		24	0.48272	1.60769	0.0191939	0.0505626	1	6427	tags=58%	list=32%	signal=85%
GO_CHROMATIN_DISASSEMBLY	GO_CHROMATIN_DISASSEMBLY		17	0.537941	1.60728	0.0238095	0.050653	1	2918	tags=41%	list=14%	signal=48%
GO_POSITIVE_REGULATION_OF_CELL_DEVELOPMENT	GO_POSITIVE_REGULATION_OF_CELL_DEVELOPMENT		463	0.291675	1.60642	0	0.0509212	1	4222	tags=28%	list=21%	signal=35%
GO_NEGATIVE_REGULATION_OF_VIRAL_PROCESS	GO_NEGATIVE_REGULATION_OF_VIRAL_PROCESS		88	0.360793	1.60641	0.00587084	0.0508299	1	4474	tags=35%	list=22%	signal=45%
GO_REGULATION_OF_NF_KAPPAB_IMPORT_INTO_NUCLEUS	GO_REGULATION_OF_NF_KAPPAB_IMPORT_INTO_NUCLEUS		48	0.411553	1.60553	0.00573614	0.0510799	1	4965	tags=48%	list=25%	signal=63%
GO_REGULATION_OF_GASTRULATION	GO_REGULATION_OF_GASTRULATION		35	0.440531	1.60416	0.0163934	0.0515758	1	2878	tags=34%	list=14%	signal=40%
GO_REGULATION_OF_PROTEIN_DEACETYLATION	GO_REGULATION_OF_PROTEIN_DEACETYLATION		34	0.441704	1.60252	0.0116054	0.0521825	1	5788	tags=50%	list=29%	signal=70%
GO_POSITIVE_REGULATION_OF_PEPTIDYL_TYROSINE_PHOSPHORYLATION	GO_POSITIVE_REGULATION_OF_PEPTIDYL_TYROSINE_PHOSPHORYLATION		162	0.331436	1.60221	0	0.0522266	1	5513	tags=43%	list=27%	signal=58%
GO_THYMUS_DEVELOPMENT	GO_THYMUS_DEVELOPMENT		46	0.413258	1.60143	0.00368324	0.0524496	1	3212	tags=35%	list=16%	signal=41%
GO_REGULATION_OF_VIRAL_RELEASE_FROM_HOST_CELL	GO_REGULATION_OF_VIRAL_RELEASE_FROM_HOST_CELL		30	0.449852	1.60136	0.0223464	0.0523775	1	4886	tags=40%	list=24%	signal=53%
GO_INTRACELLULAR_ESTROGEN_RECEPTOR_SIGNALING_PATHWAY	GO_INTRACELLULAR_ESTROGEN_RECEPTOR_SIGNALING_PATHWAY		17	0.52485	1.60091	0.0179641	0.052476	1	1196	tags=35%	list=6%	signal=37%
GO_REGULATION_OF_PROTEIN_BINDING	GO_REGULATION_OF_PROTEIN_BINDING		168	0.322686	1.60036	0	0.052623	1	2983	tags=29%	list=15%	signal=34%
GO_LEUKOCYTE_APOPTOTIC_PROCESS	GO_LEUKOCYTE_APOPTOTIC_PROCESS		22	0.499799	1.6002	0.0168539	0.0525854	1	4645	tags=64%	list=23%	signal=83%
GO_NEGATIVE_REGULATION_OF_GLYCOPROTEIN_METABOLIC_PROCESS	GO_NEGATIVE_REGULATION_OF_GLYCOPROTEIN_METABOLIC_PROCESS		15	0.553455	1.59996	0.0275591	0.052603	1	2018	tags=40%	list=10%	signal=44%
GO_VIRION_ASSEMBLY	GO_VIRION_ASSEMBLY		36	0.431156	1.5996	0.0134615	0.0526435	1	4853	tags=44%	list=24%	signal=58%
GO_MITOTIC_SPINDLE_ORGANIZATION	GO_MITOTIC_SPINDLE_ORGANIZATION		68	0.387665	1.59926	0.00769231	0.0527112	1	5081	tags=50%	list=25%	signal=67%
GO_RESPONSE_TO_IONIZING_RADIATION	GO_RESPONSE_TO_IONIZING_RADIATION		140	0.333207	1.59876	0.00180505	0.0528201	1	4655	tags=39%	list=23%	signal=51%
GO_CHRONIC_INFLAMMATORY_RESPONSE	GO_CHRONIC_INFLAMMATORY_RESPONSE		15	0.547897	1.59566	0.0243902	0.0541245	1	4474	tags=67%	list=22%	signal=86%
GO_REGULATION_OF_CYTOKINE_PRODUCTION_INVOLVED_IN_IMMUNE_RESPONSE	GO_REGULATION_OF_CYTOKINE_PRODUCTION_INVOLVED_IN_IMMUNE_RESPONSE		57	0.399148	1.5953	0.0149533	0.0541958	1	5464	tags=53%	list=27%	signal=72%
GO_NEGATIVE_REGULATION_OF_CYTOKINE_PRODUCTION_INVOLVED_IN_IMMUNE_RESPONSE	GO_NEGATIVE_REGULATION_OF_CYTOKINE_PRODUCTION_INVOLVED_IN_IMMUNE_RESPONSE		22	0.487695	1.59513	0.0258303	0.0541651	1	5788	tags=55%	list=29%	signal=76%
GO_NEGATIVE_REGULATION_OF_INTERLEUKIN_2_PRODUCTION	GO_NEGATIVE_REGULATION_OF_INTERLEUKIN_2_PRODUCTION		16	0.538652	1.59409	0.0297952	0.0544705	1	6330	tags=75%	list=31%	signal=109%
GO_RNA_PHOSPHODIESTER_BOND_HYDROLYSIS_ENDONUCLEOLYTIC	GO_RNA_PHOSPHODIESTER_BOND_HYDROLYSIS_ENDONUCLEOLYTIC		55	0.393614	1.59381	0.00909091	0.0544732	1	5020	tags=47%	list=25%	signal=63%
GO_POSITIVE_REGULATION_OF_CHEMOKINE_PRODUCTION	GO_POSITIVE_REGULATION_OF_CHEMOKINE_PRODUCTION		49	0.404483	1.59359	0.011257	0.0544829	1	5428	tags=43%	list=27%	signal=58%
GO_REGULATION_OF_FIBROBLAST_MIGRATION	GO_REGULATION_OF_FIBROBLAST_MIGRATION		27	0.468248	1.59312	0.0257426	0.0546304	1	3517	tags=41%	list=17%	signal=49%
GO_NEGATIVE_REGULATION_OF_INTERFERON_GAMMA_PRODUCTION	GO_NEGATIVE_REGULATION_OF_INTERFERON_GAMMA_PRODUCTION		32	0.45009	1.59293	0.0194932	0.0546424	1	5418	tags=56%	list=27%	signal=77%
GO_RETINOIC_ACID_RECEPTOR_SIGNALING_PATHWAY	GO_RETINOIC_ACID_RECEPTOR_SIGNALING_PATHWAY		18	0.515048	1.59273	0.0381526	0.0546222	1	1268	tags=33%	list=6%	signal=36%
GO_SMOOTH_MUSCLE_CELL_DIFFERENTIATION	GO_SMOOTH_MUSCLE_CELL_DIFFERENTIATION		30	0.45938	1.59251	0.0157171	0.0546494	1	4966	tags=40%	list=25%	signal=53%
GO_NEGATIVE_REGULATION_OF_LYMPHOCYTE_APOPTOTIC_PROCESS	GO_NEGATIVE_REGULATION_OF_LYMPHOCYTE_APOPTOTIC_PROCESS		27	0.464849	1.59196	0.019802	0.0547685	1	5140	tags=59%	list=25%	signal=79%
GO_RESPONSE_TO_AMMONIUM_ION	GO_RESPONSE_TO_AMMONIUM_ION		51	0.401415	1.59079	0.00587084	0.0551983	1	4499	tags=43%	list=22%	signal=55%
GO_POSITIVE_REGULATION_OF_FAT_CELL_DIFFERENTIATION	GO_POSITIVE_REGULATION_OF_FAT_CELL_DIFFERENTIATION		51	0.394692	1.58983	0.0172745	0.0554946	1	4758	tags=39%	list=24%	signal=51%
GO_REGULATION_OF_TYPE_2_IMMUNE_RESPONSE	GO_REGULATION_OF_TYPE_2_IMMUNE_RESPONSE		26	0.460245	1.58911	0.0223048	0.0557094	1	6025	tags=65%	list=30%	signal=93%
GO_POSITIVE_REGULATION_OF_STAT_CASCADE	GO_POSITIVE_REGULATION_OF_STAT_CASCADE		73	0.376784	1.58905	0.00575816	0.0556433	1	6220	tags=51%	list=31%	signal=73%
GO_REGULATION_OF_PROTEIN_CATABOLIC_PROCESS	GO_REGULATION_OF_PROTEIN_CATABOLIC_PROCESS		391	0.294548	1.58882	0	0.0556459	1	4866	tags=34%	list=24%	signal=44%
GO_ORGAN_FORMATION	GO_ORGAN_FORMATION		34	0.434398	1.58875	0.0134357	0.0555824	1	5851	tags=53%	list=29%	signal=74%
GO_PROTEIN_AUTOPHOSPHORYLATION	GO_PROTEIN_AUTOPHOSPHORYLATION		190	0.32271	1.58868	0	0.0555236	1	5338	tags=42%	list=26%	signal=56%
GO_POSITIVE_REGULATION_OF_NUCLEASE_ACTIVITY	GO_POSITIVE_REGULATION_OF_NUCLEASE_ACTIVITY		15	0.548811	1.58832	0.0205993	0.0555798	1	1955	tags=40%	list=10%	signal=44%
GO_NEGATIVE_REGULATION_OF_NF_KAPPAB_TRANSCRIPTION_FACTOR_ACTIVITY	GO_NEGATIVE_REGULATION_OF_NF_KAPPAB_TRANSCRIPTION_FACTOR_ACTIVITY		65	0.374373	1.58826	0.00747664	0.0555077	1	5460	tags=46%	list=27%	signal=63%
GO_RESPONSE_TO_INTERLEUKIN_4	GO_RESPONSE_TO_INTERLEUKIN_4		31	0.450533	1.58823	0.019084	0.0554205	1	4262	tags=42%	list=21%	signal=53%
GO_NEGATIVE_REGULATION_OF_HEMATOPOIETIC_PROGENITOR_CELL_DIFFERENTIATION	GO_NEGATIVE_REGULATION_OF_HEMATOPOIETIC_PROGENITOR_CELL_DIFFERENTIATION		23	0.481081	1.58705	0.0307102	0.0558708	1	7091	tags=70%	list=35%	signal=107%
GO_RNA_SPLICING	GO_RNA_SPLICING		335	0.297189	1.58697	0	0.0558099	1	4611	tags=29%	list=23%	signal=37%
GO_REGULATION_OF_CELL_MORPHOGENESIS_INVOLVED_IN_DIFFERENTIATION	GO_REGULATION_OF_CELL_MORPHOGENESIS_INVOLVED_IN_DIFFERENTIATION		335	0.295819	1.58617	0	0.0560693	1	3250	tags=26%	list=16%	signal=30%
GO_REGULATION_OF_MAST_CELL_ACTIVATION_INVOLVED_IN_IMMUNE_RESPONSE	GO_REGULATION_OF_MAST_CELL_ACTIVATION_INVOLVED_IN_IMMUNE_RESPONSE		31	0.446993	1.58555	0.00965251	0.0562668	1	5289	tags=58%	list=26%	signal=79%
GO_ACTIN_NUCLEATION	GO_ACTIN_NUCLEATION		22	0.486077	1.58543	0.0297398	0.0562401	1	3444	tags=50%	list=17%	signal=60%
GO_ACTOMYOSIN_STRUCTURE_ORGANIZATION	GO_ACTOMYOSIN_STRUCTURE_ORGANIZATION		77	0.36991	1.58538	0.00185185	0.0561676	1	4238	tags=40%	list=21%	signal=51%
GO_NEURON_FATE_COMMITMENT	GO_NEURON_FATE_COMMITMENT		67	0.374059	1.58535	0.00548446	0.056076	1	6529	tags=52%	list=32%	signal=77%
GO_LYMPH_NODE_DEVELOPMENT	GO_LYMPH_NODE_DEVELOPMENT		17	0.535328	1.58521	0.0202578	0.0560389	1	4706	tags=59%	list=23%	signal=77%
GO_POSITIVE_REGULATION_OF_PEPTIDASE_ACTIVITY	GO_POSITIVE_REGULATION_OF_PEPTIDASE_ACTIVITY		152	0.328967	1.58425	0.0018622	0.0563257	1	3573	tags=29%	list=18%	signal=35%
GO_REGULATION_OF_PEPTIDYL_TYROSINE_PHOSPHORYLATION	GO_REGULATION_OF_PEPTIDYL_TYROSINE_PHOSPHORYLATION		213	0.312509	1.58367	0.00171821	0.0564883	1	5537	tags=43%	list=27%	signal=58%
GO_ACTIVATION_OF_MAPK_ACTIVITY	GO_ACTIVATION_OF_MAPK_ACTIVITY		137	0.335571	1.58299	0.00539568	0.0566891	1	5464	tags=47%	list=27%	signal=64%
GO_REGULATION_OF_CALCIUM_ION_IMPORT	GO_REGULATION_OF_CALCIUM_ION_IMPORT		102	0.353249	1.58291	0.00180832	0.0566342	1	6316	tags=50%	list=31%	signal=72%
GO_POSITIVE_REGULATION_OF_EPITHELIAL_TO_MESENCHYMAL_TRANSITION	GO_POSITIVE_REGULATION_OF_EPITHELIAL_TO_MESENCHYMAL_TRANSITION		34	0.443875	1.58259	0.0159363	0.0566572	1	2793	tags=38%	list=14%	signal=44%
GO_DENDRITIC_CELL_MIGRATION	GO_DENDRITIC_CELL_MIGRATION		21	0.48776	1.58244	0.0225564	0.0566323	1	4105	tags=48%	list=20%	signal=60%
GO_NEGATIVE_REGULATION_OF_CELL_DIVISION	GO_NEGATIVE_REGULATION_OF_CELL_DIVISION		60	0.392585	1.58217	0.00183486	0.0566399	1	4432	tags=40%	list=22%	signal=51%
GO_FC_EPSILON_RECEPTOR_SIGNALING_PATHWAY	GO_FC_EPSILON_RECEPTOR_SIGNALING_PATHWAY		124	0.336699	1.58196	0	0.0566325	1	4943	tags=40%	list=24%	signal=53%
GO_PHOSPHATIDYLSERINE_ACYL_CHAIN_REMODELING	GO_PHOSPHATIDYLSERINE_ACYL_CHAIN_REMODELING		16	0.528988	1.58059	0.0367505	0.0571636	1	3789	tags=56%	list=19%	signal=69%
GO_REGULATION_OF_MUSCLE_CONTRACTION	GO_REGULATION_OF_MUSCLE_CONTRACTION		147	0.326917	1.58032	0.00181488	0.057177	1	5955	tags=45%	list=29%	signal=63%
GO_POSITIVE_REGULATION_OF_LOCOMOTION	GO_POSITIVE_REGULATION_OF_LOCOMOTION		417	0.292297	1.58031	0	0.0570898	1	4966	tags=36%	list=25%	signal=47%
GO_T_CELL_LINEAGE_COMMITMENT	GO_T_CELL_LINEAGE_COMMITMENT		15	0.541658	1.57949	0.0348837	0.057408	1	5381	tags=67%	list=27%	signal=91%
GO_NEGATIVE_REGULATION_OF_TRANSFERASE_ACTIVITY	GO_NEGATIVE_REGULATION_OF_TRANSFERASE_ACTIVITY		346	0.296675	1.57877	0	0.0576042	1	5100	tags=35%	list=25%	signal=46%
GO_POSITIVE_REGULATION_OF_STEM_CELL_DIFFERENTIATION	GO_POSITIVE_REGULATION_OF_STEM_CELL_DIFFERENTIATION		50	0.395553	1.57854	0.00934579	0.057642	1	2906	tags=34%	list=14%	signal=40%
GO_NEGATIVE_REGULATION_OF_CANONICAL_WNT_SIGNALING_PATHWAY	GO_NEGATIVE_REGULATION_OF_CANONICAL_WNT_SIGNALING_PATHWAY		162	0.322475	1.57745	0	0.0580273	1	5706	tags=40%	list=28%	signal=55%
GO_NEGATIVE_REGULATION_OF_MULTI_ORGANISM_PROCESS	GO_NEGATIVE_REGULATION_OF_MULTI_ORGANISM_PROCESS		147	0.326331	1.57656	0	0.0583146	1	4807	tags=37%	list=24%	signal=48%
GO_NEGATIVE_REGULATION_OF_MAP_KINASE_ACTIVITY	GO_NEGATIVE_REGULATION_OF_MAP_KINASE_ACTIVITY		73	0.368425	1.57647	0.00732601	0.0582538	1	5017	tags=41%	list=25%	signal=54%
GO_LYMPHOCYTE_ACTIVATION_INVOLVED_IN_IMMUNE_RESPONSE	GO_LYMPHOCYTE_ACTIVATION_INVOLVED_IN_IMMUNE_RESPONSE		97	0.348673	1.57622	0.00375235	0.0582461	1	4749	tags=40%	list=23%	signal=52%
GO_MORPHOGENESIS_OF_AN_EPITHELIAL_SHEET	GO_MORPHOGENESIS_OF_AN_EPITHELIAL_SHEET		43	0.405749	1.57446	0.012987	0.058835	1	3067	tags=33%	list=15%	signal=38%
GO_BRANCHING_INVOLVED_IN_MAMMARY_GLAND_DUCT_MORPHOGENESIS	GO_BRANCHING_INVOLVED_IN_MAMMARY_GLAND_DUCT_MORPHOGENESIS		20	0.494593	1.57333	0.0341556	0.0592538	1	6039	tags=65%	list=30%	signal=93%
GO_POSITIVE_REGULATION_OF_RESPONSE_TO_EXTERNAL_STIMULUS	GO_POSITIVE_REGULATION_OF_RESPONSE_TO_EXTERNAL_STIMULUS		294	0.29777	1.57262	0.00171821	0.0595136	1	5445	tags=41%	list=27%	signal=56%
GO_POSITIVE_REGULATION_OF_TELOMERASE_ACTIVITY	GO_POSITIVE_REGULATION_OF_TELOMERASE_ACTIVITY		28	0.4537	1.57201	0.0174081	0.0597048	1	2251	tags=29%	list=11%	signal=32%
GO_REGULATION_OF_ERK1_AND_ERK2_CASCADE	GO_REGULATION_OF_ERK1_AND_ERK2_CASCADE		236	0.306661	1.5717	0	0.0597327	1	5460	tags=41%	list=27%	signal=56%
GO_POSITIVE_REGULATION_OF_CHROMATIN_MODIFICATION	GO_POSITIVE_REGULATION_OF_CHROMATIN_MODIFICATION		84	0.362784	1.57151	0.00553506	0.0596977	1	4299	tags=35%	list=21%	signal=44%
GO_MYELOID_CELL_ACTIVATION_INVOLVED_IN_IMMUNE_RESPONSE	GO_MYELOID_CELL_ACTIVATION_INVOLVED_IN_IMMUNE_RESPONSE		40	0.415758	1.57112	0.00553506	0.0597902	1	4943	tags=45%	list=24%	signal=59%
GO_NUCLEAR_ENVELOPE_REASSEMBLY	GO_NUCLEAR_ENVELOPE_REASSEMBLY		17	0.519556	1.57063	0.0374753	0.0599157	1	6104	tags=65%	list=30%	signal=93%
GO_PEPTIDYL_SERINE_MODIFICATION	GO_PEPTIDYL_SERINE_MODIFICATION		146	0.329789	1.5692	0.00184162	0.0604904	1	4987	tags=39%	list=25%	signal=51%
GO_REGULATION_OF_KERATINOCYTE_DIFFERENTIATION	GO_REGULATION_OF_KERATINOCYTE_DIFFERENTIATION		26	0.46047	1.56893	0.0197239	0.0605353	1	4043	tags=38%	list=20%	signal=48%
GO_ANTIGEN_PROCESSING_AND_PRESENTATION_OF_PEPTIDE_OR_POLYSACCHARIDE_ANTIGEN_VIA_MHC_CLASS_II	GO_ANTIGEN_PROCESSING_AND_PRESENTATION_OF_PEPTIDE_OR_POLYSACCHARIDE_ANTIGEN_VIA_MHC_CLASS_II		92	0.351478	1.56886	0.00739372	0.060462	1	4336	tags=40%	list=21%	signal=51%
GO_NEGATIVE_REGULATION_OF_SEQUENCE_SPECIFIC_DNA_BINDING_TRANSCRIPTION_FACTOR_ACTIVITY	GO_NEGATIVE_REGULATION_OF_SEQUENCE_SPECIFIC_DNA_BINDING_TRANSCRIPTION_FACTOR_ACTIVITY		133	0.332676	1.56872	0.00177936	0.0604304	1	3613	tags=30%	list=18%	signal=36%
GO_REGULATION_OF_EMBRYONIC_DEVELOPMENT	GO_REGULATION_OF_EMBRYONIC_DEVELOPMENT		113	0.333636	1.56771	0	0.0608504	1	3827	tags=31%	list=19%	signal=38%
GO_HISTONE_EXCHANGE	GO_HISTONE_EXCHANGE		50	0.402062	1.56723	0.0178571	0.060955	1	5768	tags=46%	list=29%	signal=64%
GO_REGULATION_OF_VIRAL_ENTRY_INTO_HOST_CELL	GO_REGULATION_OF_VIRAL_ENTRY_INTO_HOST_CELL		28	0.45743	1.56707	0.0235935	0.0609187	1	4753	tags=43%	list=24%	signal=56%
GO_CELLULAR_SENESCENCE	GO_CELLULAR_SENESCENCE		31	0.444404	1.56676	0.0203327	0.0609713	1	1217	tags=26%	list=6%	signal=27%
GO_CORTICAL_CYTOSKELETON_ORGANIZATION	GO_CORTICAL_CYTOSKELETON_ORGANIZATION		36	0.430506	1.56508	0.0276134	0.061615	1	4550	tags=39%	list=23%	signal=50%
GO_PEPTIDYL_TYROSINE_AUTOPHOSPHORYLATION	GO_PEPTIDYL_TYROSINE_AUTOPHOSPHORYLATION		39	0.417541	1.56508	0.011257	0.0615222	1	3666	tags=46%	list=18%	signal=56%
GO_RESPONSE_TO_MECHANICAL_STIMULUS	GO_RESPONSE_TO_MECHANICAL_STIMULUS		208	0.310061	1.56456	0	0.0616894	1	5068	tags=36%	list=25%	signal=47%
GO_REGULATION_OF_HEART_MORPHOGENESIS	GO_REGULATION_OF_HEART_MORPHOGENESIS		29	0.443555	1.56445	0.0260708	0.0616378	1	4432	tags=41%	list=22%	signal=53%
GO_NEGATIVE_REGULATION_OF_OSSIFICATION	GO_NEGATIVE_REGULATION_OF_OSSIFICATION		68	0.371314	1.56394	0.00553506	0.0617866	1	4661	tags=38%	list=23%	signal=50%
GO_MULTIVESICULAR_BODY_ORGANIZATION	GO_MULTIVESICULAR_BODY_ORGANIZATION		29	0.440733	1.56388	0.015873	0.061723	1	5732	tags=55%	list=28%	signal=77%
GO_RESPONSE_TO_GAMMA_RADIATION	GO_RESPONSE_TO_GAMMA_RADIATION		50	0.395595	1.56293	0.0174081	0.0620633	1	4272	tags=44%	list=21%	signal=56%
GO_REGULATION_OF_CELL_DIVISION	GO_REGULATION_OF_CELL_DIVISION		266	0.299391	1.56175	0	0.0625377	1	4484	tags=31%	list=22%	signal=40%
GO_MYELOID_LEUKOCYTE_MEDIATED_IMMUNITY	GO_MYELOID_LEUKOCYTE_MEDIATED_IMMUNITY		42	0.412184	1.56111	0.0246679	0.0627548	1	5397	tags=45%	list=27%	signal=62%
GO_GRANULOCYTE_DIFFERENTIATION	GO_GRANULOCYTE_DIFFERENTIATION		15	0.531818	1.56105	0.0309478	0.0626799	1	1988	tags=33%	list=10%	signal=37%
GO_REGULATION_OF_PROTEIN_UBIQUITINATION_INVOLVED_IN_UBIQUITIN_DEPENDENT_PROTEIN_CATABOLIC_PROCESS	GO_REGULATION_OF_PROTEIN_UBIQUITINATION_INVOLVED_IN_UBIQUITIN_DEPENDENT_PROTEIN_CATABOLIC_PROCESS		103	0.348306	1.5608	0.00883392	0.0627018	1	4623	tags=37%	list=23%	signal=48%
GO_DEFENSE_RESPONSE_TO_GRAM_POSITIVE_BACTERIUM	GO_DEFENSE_RESPONSE_TO_GRAM_POSITIVE_BACTERIUM		67	0.368537	1.56051	0.0056391	0.0627381	1	5073	tags=48%	list=25%	signal=64%
GO_REGULATION_OF_TOLERANCE_INDUCTION	GO_REGULATION_OF_TOLERANCE_INDUCTION		18	0.50953	1.56046	0.0217391	0.0626574	1	5127	tags=61%	list=25%	signal=82%
GO_PATTERNING_OF_BLOOD_VESSELS	GO_PATTERNING_OF_BLOOD_VESSELS		32	0.4337	1.55961	0.0151803	0.062933	1	5563	tags=41%	list=28%	signal=56%
GO_ESTABLISHMENT_OF_MITOTIC_SPINDLE_ORIENTATION	GO_ESTABLISHMENT_OF_MITOTIC_SPINDLE_ORIENTATION		20	0.486738	1.55858	0.0291829	0.0633602	1	5052	tags=50%	list=25%	signal=67%
GO_PHOSPHATIDYLETHANOLAMINE_ACYL_CHAIN_REMODELING	GO_PHOSPHATIDYLETHANOLAMINE_ACYL_CHAIN_REMODELING		22	0.476996	1.55844	0.0190311	0.0633286	1	3789	tags=50%	list=19%	signal=61%
GO_DETECTION_OF_OTHER_ORGANISM	GO_DETECTION_OF_OTHER_ORGANISM		17	0.527952	1.5573	0.0379242	0.0637847	1	4979	tags=59%	list=25%	signal=78%
GO_GLIOGENESIS	GO_GLIOGENESIS		174	0.315727	1.55725	0	0.063703	1	2849	tags=25%	list=14%	signal=29%
GO_POSITIVE_REGULATION_OF_BMP_SIGNALING_PATHWAY	GO_POSITIVE_REGULATION_OF_BMP_SIGNALING_PATHWAY		32	0.438025	1.55707	0.0122164	0.0636796	1	4455	tags=41%	list=22%	signal=52%
GO_STABILIZATION_OF_MEMBRANE_POTENTIAL	GO_STABILIZATION_OF_MEMBRANE_POTENTIAL		16	0.520825	1.55596	0.0364683	0.0641082	1	5642	tags=56%	list=28%	signal=78%
GO_LEUKOTRIENE_BIOSYNTHETIC_PROCESS	GO_LEUKOTRIENE_BIOSYNTHETIC_PROCESS		20	0.501153	1.55592	0.0351202	0.0640303	1	4943	tags=50%	list=24%	signal=66%
GO_REGULATION_OF_CENTROSOME_CYCLE	GO_REGULATION_OF_CENTROSOME_CYCLE		36	0.42442	1.55383	0.0292505	0.0649094	1	5732	tags=44%	list=28%	signal=62%
GO_NEGATIVE_REGULATION_OF_TELOMERE_MAINTENANCE_VIA_TELOMERE_LENGTHENING	GO_NEGATIVE_REGULATION_OF_TELOMERE_MAINTENANCE_VIA_TELOMERE_LENGTHENING		17	0.520796	1.55353	0.0293542	0.0649435	1	738	tags=29%	list=4%	signal=31%
GO_REGULATION_OF_EXECUTION_PHASE_OF_APOPTOSIS	GO_REGULATION_OF_EXECUTION_PHASE_OF_APOPTOSIS		24	0.475331	1.55321	0.0237624	0.0649854	1	4995	tags=46%	list=25%	signal=61%
GO_REGULATION_OF_ORGAN_FORMATION	GO_REGULATION_OF_ORGAN_FORMATION		32	0.42981	1.55315	0.0214844	0.0649183	1	4966	tags=41%	list=25%	signal=54%
GO_REGULATION_OF_RESPONSE_TO_BIOTIC_STIMULUS	GO_REGULATION_OF_RESPONSE_TO_BIOTIC_STIMULUS		229	0.307119	1.55307	0	0.0648535	1	5162	tags=40%	list=26%	signal=53%
GO_REGULATION_OF_CELL_MIGRATION_INVOLVED_IN_SPROUTING_ANGIOGENESIS	GO_REGULATION_OF_CELL_MIGRATION_INVOLVED_IN_SPROUTING_ANGIOGENESIS		19	0.49642	1.5527	0.0375494	0.0649133	1	1954	tags=26%	list=10%	signal=29%
GO_BETA_CATENIN_DESTRUCTION_COMPLEX_DISASSEMBLY	GO_BETA_CATENIN_DESTRUCTION_COMPLEX_DISASSEMBLY		22	0.46867	1.55257	0.0350877	0.0648824	1	4492	tags=50%	list=22%	signal=64%
GO_NEGATIVE_REGULATION_OF_CYTOKINE_SECRETION	GO_NEGATIVE_REGULATION_OF_CYTOKINE_SECRETION		43	0.408817	1.55178	0.0213592	0.0651665	1	5441	tags=47%	list=27%	signal=64%
GO_LEUKOCYTE_DEGRANULATION	GO_LEUKOCYTE_DEGRANULATION		28	0.448958	1.55165	0.0253411	0.0651214	1	4601	tags=46%	list=23%	signal=60%
GO_REGULATION_OF_OSTEOBLAST_DIFFERENTIATION	GO_REGULATION_OF_OSTEOBLAST_DIFFERENTIATION		112	0.336779	1.55065	0.00185874	0.0654681	1	4760	tags=38%	list=24%	signal=49%
GO_CELL_KILLING	GO_CELL_KILLING		52	0.393986	1.55041	0.0125224	0.0654933	1	3127	tags=35%	list=15%	signal=41%
GO_STEM_CELL_PROLIFERATION	GO_STEM_CELL_PROLIFERATION		59	0.376067	1.54897	0.0130597	0.0660767	1	4450	tags=37%	list=22%	signal=48%
GO_POSITIVE_REGULATION_OF_CELL_SUBSTRATE_ADHESION	GO_POSITIVE_REGULATION_OF_CELL_SUBSTRATE_ADHESION		98	0.345579	1.54868	0.00386847	0.0661009	1	4153	tags=35%	list=21%	signal=43%
GO_RIBONUCLEOPROTEIN_COMPLEX_BIOGENESIS	GO_RIBONUCLEOPROTEIN_COMPLEX_BIOGENESIS		415	0.284566	1.54839	0	0.0661441	1	6551	tags=44%	list=32%	signal=64%
GO_MAMMARY_GLAND_EPITHELIUM_DEVELOPMENT	GO_MAMMARY_GLAND_EPITHELIUM_DEVELOPMENT		53	0.388529	1.54816	0.00747664	0.0661291	1	5215	tags=45%	list=26%	signal=61%
GO_LYMPHOCYTE_APOPTOTIC_PROCESS	GO_LYMPHOCYTE_APOPTOTIC_PROCESS		18	0.502067	1.54663	0.0289017	0.066793	1	4517	tags=61%	list=22%	signal=79%
GO_NEGATIVE_REGULATION_OF_PROTEIN_SERINE_THREONINE_KINASE_ACTIVITY	GO_NEGATIVE_REGULATION_OF_PROTEIN_SERINE_THREONINE_KINASE_ACTIVITY		126	0.333595	1.5466	0.00179856	0.0667094	1	5035	tags=38%	list=25%	signal=50%
GO_POSITIVE_REGULATION_OF_ERK1_AND_ERK2_CASCADE	GO_POSITIVE_REGULATION_OF_ERK1_AND_ERK2_CASCADE		170	0.318376	1.54621	0	0.0668136	1	5428	tags=42%	list=27%	signal=57%
GO_SYNAPTIC_SIGNALING	GO_SYNAPTIC_SIGNALING		424	0.286719	1.54614	0	0.0667631	1	4516	tags=31%	list=22%	signal=39%
GO_REGULATION_OF_DNA_METABOLIC_PROCESS	GO_REGULATION_OF_DNA_METABOLIC_PROCESS		330	0.289477	1.54575	0	0.0668827	1	5384	tags=37%	list=27%	signal=49%
GO_REGULATION_OF_FAT_CELL_DIFFERENTIATION	GO_REGULATION_OF_FAT_CELL_DIFFERENTIATION		105	0.338855	1.54545	0.00367647	0.0669323	1	4496	tags=34%	list=22%	signal=44%
GO_DETECTION_OF_BIOTIC_STIMULUS	GO_DETECTION_OF_BIOTIC_STIMULUS		24	0.455936	1.54495	0.0331263	0.0670728	1	4979	tags=58%	list=25%	signal=77%
GO_RNA_STABILIZATION	GO_RNA_STABILIZATION		31	0.438269	1.54267	0.0237154	0.068056	1	2602	tags=35%	list=13%	signal=41%
GO_NEGATIVE_REGULATION_OF_CHROMATIN_MODIFICATION	GO_NEGATIVE_REGULATION_OF_CHROMATIN_MODIFICATION		45	0.401858	1.54108	0.0205224	0.0688372	1	4274	tags=38%	list=21%	signal=48%
GO_POSITIVE_REGULATION_OF_CYTOPLASMIC_TRANSPORT	GO_POSITIVE_REGULATION_OF_CYTOPLASMIC_TRANSPORT		280	0.292393	1.54088	0	0.068805	1	5052	tags=34%	list=25%	signal=44%
GO_REGULATION_OF_ESTABLISHMENT_OF_PROTEIN_LOCALIZATION_TO_MITOCHONDRION	GO_REGULATION_OF_ESTABLISHMENT_OF_PROTEIN_LOCALIZATION_TO_MITOCHONDRION		126	0.332117	1.5401	0.00525394	0.06912	1	3368	tags=28%	list=17%	signal=33%
GO_REGULATION_OF_ESTABLISHMENT_OF_PLANAR_POLARITY	GO_REGULATION_OF_ESTABLISHMENT_OF_PLANAR_POLARITY		110	0.338647	1.53945	0.00558659	0.0693835	1	4053	tags=32%	list=20%	signal=40%
GO_POSITIVE_REGULATION_OF_INTRACELLULAR_TRANSPORT	GO_POSITIVE_REGULATION_OF_INTRACELLULAR_TRANSPORT		367	0.286224	1.53912	0	0.0694864	1	4474	tags=32%	list=22%	signal=40%
GO_PROTEIN_DESTABILIZATION	GO_PROTEIN_DESTABILIZATION		34	0.417206	1.53732	0.023166	0.0703172	1	2589	tags=32%	list=13%	signal=37%
GO_REGULATION_OF_ACTIN_FILAMENT_DEPOLYMERIZATION	GO_REGULATION_OF_ACTIN_FILAMENT_DEPOLYMERIZATION		47	0.400561	1.53731	0.0169492	0.0702241	1	4169	tags=36%	list=21%	signal=45%
GO_CARTILAGE_DEVELOPMENT	GO_CARTILAGE_DEVELOPMENT		147	0.3219	1.53706	0.00178253	0.0702836	1	4597	tags=35%	list=23%	signal=45%
GO_REGULATION_OF_MYOBLAST_FUSION	GO_REGULATION_OF_MYOBLAST_FUSION		19	0.501173	1.53683	0.0445736	0.0702935	1	4769	tags=47%	list=24%	signal=62%
GO_OOCYTE_MATURATION	GO_OOCYTE_MATURATION		18	0.497827	1.53645	0.0357815	0.0703751	1	3776	tags=44%	list=19%	signal=55%
GO_POSITIVE_REGULATION_OF_KINASE_ACTIVITY	GO_POSITIVE_REGULATION_OF_KINASE_ACTIVITY		479	0.277462	1.53427	0	0.0713682	1	4995	tags=35%	list=25%	signal=45%
GO_REGULATION_OF_SPROUTING_ANGIOGENESIS	GO_REGULATION_OF_SPROUTING_ANGIOGENESIS		28	0.440498	1.53364	0.0186567	0.0716358	1	2662	tags=29%	list=13%	signal=33%
GO_CELLULAR_RESPONSE_TO_MECHANICAL_STIMULUS	GO_CELLULAR_RESPONSE_TO_MECHANICAL_STIMULUS		79	0.354995	1.53326	0.0113422	0.0717701	1	5068	tags=44%	list=25%	signal=59%
GO_NEGATIVE_REGULATION_OF_CELL_ADHESION	GO_NEGATIVE_REGULATION_OF_CELL_ADHESION		220	0.302652	1.5324	0	0.0721082	1	4840	tags=36%	list=24%	signal=47%
GO_REGULATION_OF_CELLULAR_PROTEIN_CATABOLIC_PROCESS	GO_REGULATION_OF_CELLULAR_PROTEIN_CATABOLIC_PROCESS		272	0.293867	1.53224	0.00171233	0.0721225	1	4322	tags=31%	list=21%	signal=39%
GO_POSITIVE_REGULATION_OF_PROTEIN_IMPORT	GO_POSITIVE_REGULATION_OF_PROTEIN_IMPORT		104	0.338925	1.53211	0.010929	0.0720955	1	4965	tags=38%	list=25%	signal=49%
GO_POSITIVE_REGULATION_OF_ERBB_SIGNALING_PATHWAY	GO_POSITIVE_REGULATION_OF_ERBB_SIGNALING_PATHWAY		36	0.418936	1.5321	0.0187617	0.0719936	1	2830	tags=33%	list=14%	signal=39%
GO_POSITIVE_REGULATION_OF_CALCIUM_MEDIATED_SIGNALING	GO_POSITIVE_REGULATION_OF_CALCIUM_MEDIATED_SIGNALING		38	0.415883	1.53168	0.0289331	0.072097	1	6439	tags=58%	list=32%	signal=85%
GO_ENDOCHONDRAL_BONE_MORPHOGENESIS	GO_ENDOCHONDRAL_BONE_MORPHOGENESIS		45	0.395627	1.53102	0.0161871	0.0723111	1	3813	tags=40%	list=19%	signal=49%
GO_REGULATION_OF_CARDIAC_MUSCLE_TISSUE_DEVELOPMENT	GO_REGULATION_OF_CARDIAC_MUSCLE_TISSUE_DEVELOPMENT		47	0.402594	1.53072	0.0223048	0.0723439	1	4965	tags=47%	list=25%	signal=62%
GO_REGULATION_OF_RESPONSE_TO_DNA_DAMAGE_STIMULUS	GO_REGULATION_OF_RESPONSE_TO_DNA_DAMAGE_STIMULUS		143	0.321214	1.52937	0.0056926	0.0729398	1	4274	tags=31%	list=21%	signal=40%
GO_NEGATIVE_REGULATION_OF_HISTONE_MODIFICATION	GO_NEGATIVE_REGULATION_OF_HISTONE_MODIFICATION		36	0.419171	1.52904	0.0261682	0.0730016	1	6117	tags=50%	list=30%	signal=72%
GO_REGULATION_OF_MUSCLE_SYSTEM_PROCESS	GO_REGULATION_OF_MUSCLE_SYSTEM_PROCESS		192	0.307442	1.52885	0.00357143	0.0729964	1	6021	tags=43%	list=30%	signal=61%
GO_POSITIVE_REGULATION_OF_DNA_REPLICATION	GO_POSITIVE_REGULATION_OF_DNA_REPLICATION		85	0.348595	1.52823	0.0222635	0.0732397	1	2438	tags=25%	list=12%	signal=28%
GO_GLUCOSE_6_PHOSPHATE_METABOLIC_PROCESS	GO_GLUCOSE_6_PHOSPHATE_METABOLIC_PROCESS		22	0.469162	1.52714	0.0382294	0.073732	1	1787	tags=32%	list=9%	signal=35%
GO_POSITIVE_REGULATION_OF_SUBSTRATE_ADHESION_DEPENDENT_CELL_SPREADING	GO_POSITIVE_REGULATION_OF_SUBSTRATE_ADHESION_DEPENDENT_CELL_SPREADING		28	0.447558	1.52651	0.0383877	0.0739497	1	2152	tags=29%	list=11%	signal=32%
GO_NEGATIVE_REGULATION_OF_STEM_CELL_PROLIFERATION	GO_NEGATIVE_REGULATION_OF_STEM_CELL_PROLIFERATION		17	0.497762	1.52598	0.0380952	0.0741095	1	5242	tags=47%	list=26%	signal=63%
GO_POSITIVE_REGULATION_OF_DNA_BINDING	GO_POSITIVE_REGULATION_OF_DNA_BINDING		42	0.39536	1.52495	0.0246679	0.0745792	1	4205	tags=40%	list=21%	signal=51%
GO_REGULATION_OF_SISTER_CHROMATID_SEGREGATION	GO_REGULATION_OF_SISTER_CHROMATID_SEGREGATION		67	0.361962	1.52335	0.0104712	0.0752896	1	4305	tags=36%	list=21%	signal=45%
GO_CELL_SURFACE_RECEPTOR_SIGNALING_PATHWAY_INVOLVED_IN_CELL_CELL_SIGNALING	GO_CELL_SURFACE_RECEPTOR_SIGNALING_PATHWAY_INVOLVED_IN_CELL_CELL_SIGNALING		71	0.358607	1.52184	0.012844	0.0760243	1	4574	tags=38%	list=23%	signal=49%
GO_NEGATIVE_REGULATION_OF_CHEMOKINE_PRODUCTION	GO_NEGATIVE_REGULATION_OF_CHEMOKINE_PRODUCTION		16	0.509183	1.52168	0.0414201	0.0760056	1	2437	tags=38%	list=12%	signal=43%
GO_MIDDLE_EAR_MORPHOGENESIS	GO_MIDDLE_EAR_MORPHOGENESIS		20	0.481423	1.52058	0.0279851	0.0764879	1	4519	tags=55%	list=22%	signal=71%
GO_GLIAL_CELL_MIGRATION	GO_GLIAL_CELL_MIGRATION		36	0.413041	1.51834	0.0296846	0.0775978	1	2660	tags=25%	list=13%	signal=29%
GO_CELLULAR_PROTEIN_COMPLEX_LOCALIZATION	GO_CELLULAR_PROTEIN_COMPLEX_LOCALIZATION		20	0.487556	1.51783	0.023301	0.0777292	1	3097	tags=45%	list=15%	signal=53%
GO_ENDOTHELIAL_CELL_MIGRATION	GO_ENDOTHELIAL_CELL_MIGRATION		57	0.371844	1.51773	0.0166976	0.0776786	1	3940	tags=33%	list=19%	signal=41%
GO_NEGATIVE_REGULATION_OF_BINDING	GO_NEGATIVE_REGULATION_OF_BINDING		131	0.319888	1.51748	0.00775194	0.0777193	1	5259	tags=42%	list=26%	signal=56%
GO_RESPONSE_TO_MINERALOCORTICOID	GO_RESPONSE_TO_MINERALOCORTICOID		35	0.414174	1.51622	0.0364683	0.0783336	1	4904	tags=43%	list=24%	signal=56%
GO_MORPHOGENESIS_OF_AN_ENDOTHELIUM	GO_MORPHOGENESIS_OF_AN_ENDOTHELIUM		16	0.511633	1.51569	0.0562016	0.0785404	1	6528	tags=69%	list=32%	signal=101%
GO_ANTIGEN_PROCESSING_AND_PRESENTATION_OF_PEPTIDE_ANTIGEN_VIA_MHC_CLASS_I	GO_ANTIGEN_PROCESSING_AND_PRESENTATION_OF_PEPTIDE_ANTIGEN_VIA_MHC_CLASS_I		91	0.340094	1.51466	0.0180832	0.0790081	1	7047	tags=56%	list=35%	signal=86%
GO_POSITIVE_REGULATION_OF_NUCLEOCYTOPLASMIC_TRANSPORT	GO_POSITIVE_REGULATION_OF_NUCLEOCYTOPLASMIC_TRANSPORT		121	0.32754	1.51464	0.00738007	0.0789072	1	4965	tags=37%	list=25%	signal=49%
GO_REGULATION_OF_ODONTOGENESIS	GO_REGULATION_OF_ODONTOGENESIS		24	0.447044	1.51451	0.0411985	0.078885	1	4432	tags=46%	list=22%	signal=59%
GO_REGULATION_OF_NEURON_DEATH	GO_REGULATION_OF_NEURON_DEATH		251	0.295312	1.51345	0.00172414	0.0793938	1	3074	tags=25%	list=15%	signal=29%
GO_POSITIVE_REGULATION_OF_CYCLIN_DEPENDENT_PROTEIN_KINASE_ACTIVITY	GO_POSITIVE_REGULATION_OF_CYCLIN_DEPENDENT_PROTEIN_KINASE_ACTIVITY		35	0.417133	1.5133	0.0316574	0.0793867	1	1986	tags=29%	list=10%	signal=32%
GO_REGULATION_OF_EXOSOMAL_SECRETION	GO_REGULATION_OF_EXOSOMAL_SECRETION		16	0.521402	1.51191	0.045208	0.0801041	1	1588	tags=25%	list=8%	signal=27%
GO_ENDODERM_FORMATION	GO_ENDODERM_FORMATION		50	0.378551	1.51144	0.0165441	0.0802852	1	6193	tags=50%	list=31%	signal=72%
GO_POSITIVE_REGULATION_OF_MYELOID_CELL_DIFFERENTIATION	GO_POSITIVE_REGULATION_OF_MYELOID_CELL_DIFFERENTIATION		79	0.347808	1.51144	0.010929	0.0801743	1	5563	tags=37%	list=28%	signal=50%
GO_REGULATION_OF_OSSIFICATION	GO_REGULATION_OF_OSSIFICATION		177	0.302742	1.5113	0.00364964	0.0801567	1	4760	tags=33%	list=24%	signal=43%
GO_CELL_FATE_COMMITMENT	GO_CELL_FATE_COMMITMENT		227	0.297159	1.51127	0.0036036	0.0800588	1	6295	tags=44%	list=31%	signal=63%
GO_REGULATION_OF_AXONOGENESIS	GO_REGULATION_OF_AXONOGENESIS		166	0.306472	1.51064	0.00182482	0.0803483	1	3944	tags=28%	list=20%	signal=34%
GO_REGULATION_OF_IMMUNOGLOBULIN_SECRETION	GO_REGULATION_OF_IMMUNOGLOBULIN_SECRETION		17	0.503135	1.51056	0.0478821	0.0802864	1	4474	tags=65%	list=22%	signal=83%
GO_NEGATIVE_REGULATION_OF_CELLULAR_PROTEIN_CATABOLIC_PROCESS	GO_NEGATIVE_REGULATION_OF_CELLULAR_PROTEIN_CATABOLIC_PROCESS		63	0.361304	1.51042	0.0128205	0.0802566	1	3402	tags=29%	list=17%	signal=34%
GO_CELLULAR_RESPONSE_TO_ABIOTIC_STIMULUS	GO_CELLULAR_RESPONSE_TO_ABIOTIC_STIMULUS		259	0.29186	1.51009	0.00175131	0.0803413	1	4879	tags=36%	list=24%	signal=47%
GO_SEMAPHORIN_PLEXIN_SIGNALING_PATHWAY	GO_SEMAPHORIN_PLEXIN_SIGNALING_PATHWAY		36	0.411162	1.50977	0.0337711	0.0803996	1	3439	tags=39%	list=17%	signal=47%
GO_REGULATION_OF_INTERFERON_GAMMA_BIOSYNTHETIC_PROCESS	GO_REGULATION_OF_INTERFERON_GAMMA_BIOSYNTHETIC_PROCESS		16	0.504264	1.50964	0.0269231	0.080384	1	5513	tags=63%	list=27%	signal=86%
GO_NEGATIVE_REGULATION_OF_B_CELL_PROLIFERATION	GO_NEGATIVE_REGULATION_OF_B_CELL_PROLIFERATION		15	0.521919	1.50847	0.053211	0.0809553	1	4982	tags=67%	list=25%	signal=88%
GO_VASCULAR_ENDOTHELIAL_GROWTH_FACTOR_RECEPTOR_SIGNALING_PATHWAY	GO_VASCULAR_ENDOTHELIAL_GROWTH_FACTOR_RECEPTOR_SIGNALING_PATHWAY		73	0.35169	1.50733	0.0110906	0.08147	1	3545	tags=33%	list=18%	signal=40%
GO_POSITIVE_REGULATION_OF_MYELOID_LEUKOCYTE_DIFFERENTIATION	GO_POSITIVE_REGULATION_OF_MYELOID_LEUKOCYTE_DIFFERENTIATION		49	0.378088	1.50695	0.0208333	0.0815793	1	6035	tags=43%	list=30%	signal=61%
GO_NEGATIVE_REGULATION_OF_EXTRINSIC_APOPTOTIC_SIGNALING_PATHWAY	GO_NEGATIVE_REGULATION_OF_EXTRINSIC_APOPTOTIC_SIGNALING_PATHWAY		98	0.33212	1.5068	0.00564972	0.0815608	1	2690	tags=24%	list=13%	signal=28%
GO_POSITIVE_REGULATION_OF_CELLULAR_PROTEIN_LOCALIZATION	GO_POSITIVE_REGULATION_OF_CELLULAR_PROTEIN_LOCALIZATION		356	0.279213	1.50679	0	0.0814519	1	3502	tags=25%	list=17%	signal=30%
GO_DNA_DEALKYLATION	GO_DNA_DEALKYLATION		20	0.485582	1.50661	0.0280374	0.0814476	1	3497	tags=40%	list=17%	signal=48%
GO_PHOSPHATIDYLGLYCEROL_ACYL_CHAIN_REMODELING	GO_PHOSPHATIDYLGLYCEROL_ACYL_CHAIN_REMODELING		16	0.501897	1.50582	0.0442308	0.0817593	1	4304	tags=63%	list=21%	signal=79%
GO_HEART_PROCESS	GO_HEART_PROCESS		84	0.347868	1.50536	0.0159681	0.0818974	1	6126	tags=51%	list=30%	signal=73%
GO_MICROTUBULE_CYTOSKELETON_ORGANIZATION	GO_MICROTUBULE_CYTOSKELETON_ORGANIZATION		335	0.282609	1.50474	0	0.0821345	1	4283	tags=30%	list=21%	signal=37%
GO_RESPONSE_TO_RADIATION	GO_RESPONSE_TO_RADIATION		406	0.278191	1.50465	0	0.0820838	1	5037	tags=35%	list=25%	signal=45%
GO_REGULATION_OF_SMOOTH_MUSCLE_CELL_PROLIFERATION	GO_REGULATION_OF_SMOOTH_MUSCLE_CELL_PROLIFERATION		98	0.333103	1.50456	0.00590551	0.082031	1	4889	tags=37%	list=24%	signal=48%
GO_STRIATED_MUSCLE_CELL_DIFFERENTIATION	GO_STRIATED_MUSCLE_CELL_DIFFERENTIATION		172	0.304979	1.50401	0.0034662	0.0822473	1	5649	tags=42%	list=28%	signal=58%
GO_CHONDROCYTE_DEVELOPMENT	GO_CHONDROCYTE_DEVELOPMENT		21	0.470964	1.50393	0.0465549	0.0821788	1	2816	tags=33%	list=14%	signal=39%
GO_PROTEIN_DNA_COMPLEX_SUBUNIT_ORGANIZATION	GO_PROTEIN_DNA_COMPLEX_SUBUNIT_ORGANIZATION		211	0.296114	1.50244	0.0037037	0.0829782	1	5162	tags=33%	list=26%	signal=43%
GO_REGULATION_OF_HISTONE_DEACETYLATION	GO_REGULATION_OF_HISTONE_DEACETYLATION		24	0.462157	1.50168	0.0437956	0.0833103	1	5788	tags=58%	list=29%	signal=82%
GO_ACTIVATION_OF_CYSTEINE_TYPE_ENDOPEPTIDASE_ACTIVITY	GO_ACTIVATION_OF_CYSTEINE_TYPE_ENDOPEPTIDASE_ACTIVITY		94	0.338199	1.50117	0.00559702	0.0835188	1	3430	tags=29%	list=17%	signal=34%
GO_PROTEIN_POLYMERIZATION	GO_PROTEIN_POLYMERIZATION		66	0.35648	1.50084	0.019802	0.0836301	1	3539	tags=35%	list=18%	signal=42%
GO_POSITIVE_REGULATION_OF_RESPONSE_TO_WOUNDING	GO_POSITIVE_REGULATION_OF_RESPONSE_TO_WOUNDING		162	0.307723	1.5007	0.0035461	0.0836056	1	4764	tags=40%	list=24%	signal=52%
GO_SPINDLE_LOCALIZATION	GO_SPINDLE_LOCALIZATION		38	0.404518	1.50062	0.0335821	0.083541	1	5072	tags=45%	list=25%	signal=60%
GO_POSITIVE_REGULATION_OF_MULTI_ORGANISM_PROCESS	GO_POSITIVE_REGULATION_OF_MULTI_ORGANISM_PROCESS		154	0.310003	1.50038	0.0053286	0.083585	1	5874	tags=43%	list=29%	signal=60%
GO_MYOFIBRIL_ASSEMBLY	GO_MYOFIBRIL_ASSEMBLY		48	0.379359	1.49964	0.0230326	0.0839039	1	3539	tags=38%	list=18%	signal=45%
GO_REGULATION_OF_PROTEIN_OLIGOMERIZATION	GO_REGULATION_OF_PROTEIN_OLIGOMERIZATION		34	0.413442	1.49886	0.0405405	0.0843087	1	5038	tags=53%	list=25%	signal=70%
GO_REGULATION_OF_PROTEIN_INSERTION_INTO_MITOCHONDRIAL_MEMBRANE_INVOLVED_IN_APOPTOTIC_SIGNALING_PATHWAY	GO_REGULATION_OF_PROTEIN_INSERTION_INTO_MITOCHONDRIAL_MEMBRANE_INVOLVED_IN_APOPTOTIC_SIGNALING_PATHWAY		29	0.435788	1.49878	0.0265655	0.0842508	1	3074	tags=41%	list=15%	signal=49%
GO_RESPONSE_TO_CORTICOSTERONE	GO_RESPONSE_TO_CORTICOSTERONE		26	0.441281	1.49856	0.0377359	0.0843157	1	4904	tags=50%	list=24%	signal=66%
GO_NEGATIVE_REGULATION_OF_ADAPTIVE_IMMUNE_RESPONSE	GO_NEGATIVE_REGULATION_OF_ADAPTIVE_IMMUNE_RESPONSE		37	0.403068	1.49787	0.0281955	0.0846278	1	5788	tags=46%	list=29%	signal=64%
GO_POSITIVE_REGULATION_OF_HOMEOSTATIC_PROCESS	GO_POSITIVE_REGULATION_OF_HOMEOSTATIC_PROCESS		210	0.296158	1.49723	0.00182815	0.0849085	1	5052	tags=37%	list=25%	signal=48%
GO_POSITIVE_REGULATION_OF_PHAGOCYTOSIS	GO_POSITIVE_REGULATION_OF_PHAGOCYTOSIS		45	0.384449	1.49695	0.0253165	0.0849671	1	4474	tags=47%	list=22%	signal=60%
GO_REGULATION_OF_ISOTYPE_SWITCHING	GO_REGULATION_OF_ISOTYPE_SWITCHING		24	0.449398	1.49687	0.0338983	0.0848965	1	5788	tags=58%	list=29%	signal=82%
GO_RNA_SPLICING_VIA_TRANSESTERIFICATION_REACTIONS	GO_RNA_SPLICING_VIA_TRANSESTERIFICATION_REACTIONS		248	0.289983	1.49686	0	0.0847918	1	4611	tags=29%	list=23%	signal=37%
GO_REGULATION_OF_MUSCLE_TISSUE_DEVELOPMENT	GO_REGULATION_OF_MUSCLE_TISSUE_DEVELOPMENT		101	0.331902	1.49612	0.0165138	0.0851207	1	5851	tags=48%	list=29%	signal=67%
GO_EPITHELIAL_STRUCTURE_MAINTENANCE	GO_EPITHELIAL_STRUCTURE_MAINTENANCE		21	0.461476	1.49606	0.0378072	0.0850534	1	1579	tags=33%	list=8%	signal=36%
GO_NEGATIVE_REGULATION_OF_INTERLEUKIN_10_PRODUCTION	GO_NEGATIVE_REGULATION_OF_INTERLEUKIN_10_PRODUCTION		16	0.498299	1.49603	0.043152	0.0849557	1	6503	tags=69%	list=32%	signal=101%
GO_POST_ANAL_TAIL_MORPHOGENESIS	GO_POST_ANAL_TAIL_MORPHOGENESIS		18	0.495026	1.496	0.037037	0.0848619	1	7214	tags=72%	list=36%	signal=112%
GO_MITOTIC_RECOMBINATION	GO_MITOTIC_RECOMBINATION		39	0.397651	1.49597	0.026465	0.084763	1	5906	tags=49%	list=29%	signal=69%
GO_EMBRYONIC_HINDLIMB_MORPHOGENESIS	GO_EMBRYONIC_HINDLIMB_MORPHOGENESIS		29	0.428269	1.49536	0.0275591	0.0850437	1	4432	tags=38%	list=22%	signal=49%
GO_NIK_NF_KAPPAB_SIGNALING	GO_NIK_NF_KAPPAB_SIGNALING		83	0.344767	1.49488	0.0162162	0.0852453	1	4053	tags=31%	list=20%	signal=39%
GO_MAINTENANCE_OF_PROTEIN_LOCALIZATION_IN_ORGANELLE	GO_MAINTENANCE_OF_PROTEIN_LOCALIZATION_IN_ORGANELLE		29	0.428072	1.49474	0.037931	0.0852105	1	1458	tags=21%	list=7%	signal=22%
GO_NCRNA_PROCESSING	GO_NCRNA_PROCESSING		372	0.278275	1.49425	0	0.0854168	1	5356	tags=38%	list=27%	signal=50%
GO_REGULATION_OF_CALCIUM_ION_TRANSMEMBRANE_TRANSPORT	GO_REGULATION_OF_CALCIUM_ION_TRANSMEMBRANE_TRANSPORT		116	0.326538	1.49363	0.00560748	0.0856782	1	6069	tags=49%	list=30%	signal=70%
GO_DNA_STRAND_ELONGATION	GO_DNA_STRAND_ELONGATION		30	0.423543	1.49269	0.0372439	0.0861328	1	5635	tags=53%	list=28%	signal=74%
GO_REGULATION_OF_PEPTIDASE_ACTIVITY	GO_REGULATION_OF_PEPTIDASE_ACTIVITY		384	0.278951	1.49255	0	0.0860991	1	3590	tags=28%	list=18%	signal=33%
GO_NEGATIVE_REGULATION_OF_EPITHELIAL_CELL_DIFFERENTIATION	GO_NEGATIVE_REGULATION_OF_EPITHELIAL_CELL_DIFFERENTIATION		36	0.409316	1.49182	0.0274223	0.0864112	1	4777	tags=39%	list=24%	signal=51%
GO_MRNA_TRANSCRIPTION	GO_MRNA_TRANSCRIPTION		21	0.469367	1.49032	0.0393996	0.0872343	1	2438	tags=33%	list=12%	signal=38%
GO_REGULATION_OF_SMALL_GTPASE_MEDIATED_SIGNAL_TRANSDUCTION	GO_REGULATION_OF_SMALL_GTPASE_MEDIATED_SIGNAL_TRANSDUCTION		271	0.28795	1.48977	0.00169205	0.0874786	1	3520	tags=27%	list=17%	signal=32%
GO_REGULATION_OF_NATURAL_KILLER_CELL_ACTIVATION	GO_REGULATION_OF_NATURAL_KILLER_CELL_ACTIVATION		27	0.427479	1.48975	0.0384615	0.0873862	1	6427	tags=63%	list=32%	signal=92%
GO_CYTOKINE_METABOLIC_PROCESS	GO_CYTOKINE_METABOLIC_PROCESS		17	0.490336	1.48937	0.048	0.0875021	1	5929	tags=76%	list=29%	signal=108%
GO_CELLULAR_RESPONSE_TO_LIPID	GO_CELLULAR_RESPONSE_TO_LIPID		451	0.27239	1.48888	0	0.0877435	1	4933	tags=34%	list=24%	signal=44%
GO_NEGATIVE_REGULATION_OF_NEURAL_PRECURSOR_CELL_PROLIFERATION	GO_NEGATIVE_REGULATION_OF_NEURAL_PRECURSOR_CELL_PROLIFERATION		21	0.464087	1.48767	0.074364	0.0883829	1	5810	tags=62%	list=29%	signal=87%
GO_RESPONSE_TO_UV	GO_RESPONSE_TO_UV		125	0.319025	1.48764	0.00888099	0.0882932	1	4759	tags=39%	list=24%	signal=51%
GO_REGULATION_OF_PHOSPHATIDYLINOSITOL_3_KINASE_ACTIVITY	GO_REGULATION_OF_PHOSPHATIDYLINOSITOL_3_KINASE_ACTIVITY		39	0.399399	1.48738	0.0415879	0.0883651	1	2152	tags=33%	list=11%	signal=37%
GO_REGULATION_OF_RESPONSE_TO_WOUNDING	GO_REGULATION_OF_RESPONSE_TO_WOUNDING		407	0.275433	1.48736	0	0.0882622	1	5325	tags=37%	list=26%	signal=50%
GO_ANTIGEN_PROCESSING_AND_PRESENTATION_VIA_MHC_CLASS_IB	GO_ANTIGEN_PROCESSING_AND_PRESENTATION_VIA_MHC_CLASS_IB		15	0.511167	1.48699	0.0621469	0.0883985	1	2993	tags=53%	list=15%	signal=63%
GO_REGULATION_OF_MULTICELLULAR_ORGANISMAL_METABOLIC_PROCESS	GO_REGULATION_OF_MULTICELLULAR_ORGANISMAL_METABOLIC_PROCESS		38	0.400427	1.48695	0.0247148	0.0883107	1	6311	tags=53%	list=31%	signal=76%
GO_MICROVILLUS_ORGANIZATION	GO_MICROVILLUS_ORGANIZATION		20	0.468397	1.48502	0.0566038	0.0893894	1	2459	tags=40%	list=12%	signal=45%
GO_POSITIVE_REGULATION_OF_INTERLEUKIN_10_PRODUCTION	GO_POSITIVE_REGULATION_OF_INTERLEUKIN_10_PRODUCTION		29	0.422133	1.48446	0.0520231	0.0897235	1	6035	tags=59%	list=30%	signal=83%
GO_REGULATION_OF_TRANSCRIPTION_ELONGATION_FROM_RNA_POLYMERASE_II_PROMOTER	GO_REGULATION_OF_TRANSCRIPTION_ELONGATION_FROM_RNA_POLYMERASE_II_PROMOTER		24	0.445609	1.48357	0.0380952	0.0901936	1	3603	tags=42%	list=18%	signal=51%
GO_NEUROBLAST_PROLIFERATION	GO_NEUROBLAST_PROLIFERATION		29	0.419276	1.483	0.0345489	0.0904372	1	3056	tags=31%	list=15%	signal=37%
GO_POSITIVE_REGULATION_OF_ACTIVATED_T_CELL_PROLIFERATION	GO_POSITIVE_REGULATION_OF_ACTIVATED_T_CELL_PROLIFERATION		28	0.428733	1.48264	0.0357782	0.0905577	1	4749	tags=43%	list=23%	signal=56%
GO_REGULATION_OF_CELL_SUBSTRATE_ADHESION	GO_REGULATION_OF_CELL_SUBSTRATE_ADHESION		171	0.303035	1.48074	0	0.0916691	1	3400	tags=27%	list=17%	signal=33%
GO_NEGATIVE_REGULATION_OF_CELL_PROJECTION_ORGANIZATION	GO_NEGATIVE_REGULATION_OF_CELL_PROJECTION_ORGANIZATION		141	0.311704	1.47938	0.00367647	0.0924258	1	4074	tags=32%	list=20%	signal=40%
GO_RESPONSE_TO_ALKALOID	GO_RESPONSE_TO_ALKALOID		137	0.310508	1.47934	0.00725953	0.0923192	1	4027	tags=33%	list=20%	signal=41%
GO_REGULATION_OF_HOMEOSTATIC_PROCESS	GO_REGULATION_OF_HOMEOSTATIC_PROCESS		438	0.269933	1.479	0	0.0924319	1	5493	tags=39%	list=27%	signal=53%
GO_CELL_SUBSTRATE_ADHESION	GO_CELL_SUBSTRATE_ADHESION		161	0.304982	1.47867	0.0053286	0.0925157	1	3924	tags=31%	list=19%	signal=38%
GO_POSITIVE_REGULATION_OF_TYROSINE_PHOSPHORYLATION_OF_STAT3_PROTEIN	GO_POSITIVE_REGULATION_OF_TYROSINE_PHOSPHORYLATION_OF_STAT3_PROTEIN		37	0.405024	1.47743	0.0379507	0.0932165	1	6220	tags=51%	list=31%	signal=74%
GO_SPLEEN_DEVELOPMENT	GO_SPLEEN_DEVELOPMENT		38	0.390813	1.47697	0.0198915	0.0933788	1	5640	tags=42%	list=28%	signal=58%
GO_POSITIVE_REGULATION_OF_PROTEOLYSIS	GO_POSITIVE_REGULATION_OF_PROTEOLYSIS		359	0.274855	1.47666	0	0.0934871	1	4777	tags=32%	list=24%	signal=41%
GO_MUSCLE_HYPERTROPHY	GO_MUSCLE_HYPERTROPHY		28	0.427823	1.47644	0.0490018	0.0934908	1	4889	tags=54%	list=24%	signal=71%
GO_DNA_BIOSYNTHETIC_PROCESS	GO_DNA_BIOSYNTHETIC_PROCESS		112	0.323503	1.47589	0.0127737	0.0937224	1	5635	tags=46%	list=28%	signal=63%
GO_POSITIVE_REGULATION_OF_CHROMOSOME_ORGANIZATION	GO_POSITIVE_REGULATION_OF_CHROMOSOME_ORGANIZATION		145	0.3028	1.47564	0.00357143	0.0937682	1	4299	tags=30%	list=21%	signal=37%
GO_VIRAL_GENOME_REPLICATION	GO_VIRAL_GENOME_REPLICATION		21	0.46378	1.47514	0.055666	0.0939628	1	3320	tags=43%	list=16%	signal=51%
GO_IRE1_MEDIATED_UNFOLDED_PROTEIN_RESPONSE	GO_IRE1_MEDIATED_UNFOLDED_PROTEIN_RESPONSE		55	0.370496	1.47373	0.0238095	0.0948329	1	4697	tags=36%	list=23%	signal=47%
GO_SARCOMERE_ORGANIZATION	GO_SARCOMERE_ORGANIZATION		27	0.429264	1.47331	0.0387597	0.0949829	1	3539	tags=41%	list=18%	signal=49%
GO_REGULATION_OF_GENE_EXPRESSION_EPIGENETIC	GO_REGULATION_OF_GENE_EXPRESSION_EPIGENETIC		218	0.29024	1.47314	0.00528169	0.0949736	1	6250	tags=42%	list=31%	signal=60%
GO_RESPONSE_TO_X_RAY	GO_RESPONSE_TO_X_RAY		30	0.419057	1.47269	0.044	0.0951635	1	4203	tags=50%	list=21%	signal=63%
GO_T_CELL_DIFFERENTIATION_INVOLVED_IN_IMMUNE_RESPONSE	GO_T_CELL_DIFFERENTIATION_INVOLVED_IN_IMMUNE_RESPONSE		29	0.416793	1.47226	0.0378788	0.0953288	1	4749	tags=52%	list=23%	signal=68%
GO_REGULATION_OF_VACUOLAR_TRANSPORT	GO_REGULATION_OF_VACUOLAR_TRANSPORT		29	0.423437	1.47122	0.0570342	0.0958694	1	2926	tags=38%	list=14%	signal=44%
GO_REGULATION_OF_B_CELL_RECEPTOR_SIGNALING_PATHWAY	GO_REGULATION_OF_B_CELL_RECEPTOR_SIGNALING_PATHWAY		15	0.504908	1.47109	0.0655106	0.0958476	1	6069	tags=80%	list=30%	signal=114%
GO_REGULATION_OF_HISTONE_H3_K9_METHYLATION	GO_REGULATION_OF_HISTONE_H3_K9_METHYLATION		17	0.490104	1.47094	0.0531496	0.0958225	1	4964	tags=47%	list=25%	signal=62%
GO_BONE_DEVELOPMENT	GO_BONE_DEVELOPMENT		155	0.307137	1.47034	0.00537634	0.0960757	1	3653	tags=30%	list=18%	signal=36%
GO_ESTABLISHMENT_OF_SPINDLE_ORIENTATION	GO_ESTABLISHMENT_OF_SPINDLE_ORIENTATION		26	0.434671	1.47028	0.0590551	0.0960087	1	5052	tags=46%	list=25%	signal=61%
GO_POSITIVE_REGULATION_OF_CELL_KILLING	GO_POSITIVE_REGULATION_OF_CELL_KILLING		38	0.395289	1.46975	0.0412758	0.0962376	1	5513	tags=55%	list=27%	signal=76%
GO_THYMOCYTE_AGGREGATION	GO_THYMOCYTE_AGGREGATION		45	0.380848	1.46952	0.029304	0.0963002	1	3451	tags=36%	list=17%	signal=43%
GO_POSITIVE_REGULATION_OF_NEURON_PROJECTION_DEVELOPMENT	GO_POSITIVE_REGULATION_OF_NEURON_PROJECTION_DEVELOPMENT		227	0.285504	1.46895	0.00172117	0.0965565	1	3827	tags=26%	list=19%	signal=32%
GO_LYMPHOCYTE_MEDIATED_IMMUNITY	GO_LYMPHOCYTE_MEDIATED_IMMUNITY		112	0.320071	1.46827	0.012963	0.0968928	1	4525	tags=36%	list=22%	signal=46%
GO_REGULATION_OF_MYELOID_CELL_DIFFERENTIATION	GO_REGULATION_OF_MYELOID_CELL_DIFFERENTIATION		178	0.298675	1.46775	0.00560748	0.0971689	1	6193	tags=43%	list=31%	signal=62%
GO_G_PROTEIN_COUPLED_RECEPTOR_SIGNALING_PATHWAY_COUPLED_TO_CYCLIC_NUCLEOTIDE_SECOND_MESSENGER	GO_G_PROTEIN_COUPLED_RECEPTOR_SIGNALING_PATHWAY_COUPLED_TO_CYCLIC_NUCLEOTIDE_SECOND_MESSENGER		172	0.299646	1.46739	0.00178253	0.0973074	1	6359	tags=41%	list=31%	signal=60%
GO_POSITIVE_REGULATION_OF_OSTEOBLAST_DIFFERENTIATION	GO_POSITIVE_REGULATION_OF_OSTEOBLAST_DIFFERENTIATION		60	0.362146	1.46723	0.0208333	0.0973115	1	2816	tags=30%	list=14%	signal=35%
GO_REGULATION_OF_DNA_REPLICATION	GO_REGULATION_OF_DNA_REPLICATION		157	0.30344	1.467	0.0105448	0.0973392	1	2438	tags=22%	list=12%	signal=25%
GO_RESPONSE_TO_HYDROGEN_PEROXIDE	GO_RESPONSE_TO_HYDROGEN_PEROXIDE		109	0.319304	1.46687	0.00888099	0.0973066	1	2793	tags=28%	list=14%	signal=32%
GO_CELLULAR_RESPONSE_TO_OXYGEN_LEVELS	GO_CELLULAR_RESPONSE_TO_OXYGEN_LEVELS		142	0.310544	1.46678	0.00182149	0.0972517	1	4294	tags=34%	list=21%	signal=43%
GO_TONGUE_DEVELOPMENT	GO_TONGUE_DEVELOPMENT		20	0.472251	1.46623	0.0501859	0.0974844	1	5563	tags=50%	list=28%	signal=69%
GO_POSITIVE_REGULATION_OF_OSTEOCLAST_DIFFERENTIATION	GO_POSITIVE_REGULATION_OF_OSTEOCLAST_DIFFERENTIATION		23	0.443696	1.46606	0.0531309	0.0974659	1	6035	tags=52%	list=30%	signal=74%
GO_REGULATION_OF_PROTEIN_MODIFICATION_BY_SMALL_PROTEIN_CONJUGATION_OR_REMOVAL	GO_REGULATION_OF_PROTEIN_MODIFICATION_BY_SMALL_PROTEIN_CONJUGATION_OR_REMOVAL		278	0.28012	1.46603	0	0.097373	1	4626	tags=33%	list=23%	signal=42%
GO_ARP2_3_COMPLEX_MEDIATED_ACTIN_NUCLEATION	GO_ARP2_3_COMPLEX_MEDIATED_ACTIN_NUCLEATION		16	0.501177	1.46594	0.0527307	0.0972997	1	3444	tags=56%	list=17%	signal=68%
GO_PROTEIN_HETEROOLIGOMERIZATION	GO_PROTEIN_HETEROOLIGOMERIZATION		111	0.316176	1.46549	0.00740741	0.0974769	1	7330	tags=51%	list=36%	signal=80%
GO_POSITIVE_REGULATION_OF_RESPONSE_TO_DNA_DAMAGE_STIMULUS	GO_POSITIVE_REGULATION_OF_RESPONSE_TO_DNA_DAMAGE_STIMULUS		63	0.351769	1.46469	0.0219378	0.097913	1	5369	tags=40%	list=27%	signal=54%
GO_NEGATIVE_REGULATION_OF_FAT_CELL_DIFFERENTIATION	GO_NEGATIVE_REGULATION_OF_FAT_CELL_DIFFERENTIATION		41	0.392649	1.46454	0.0484171	0.0979134	1	3254	tags=34%	list=16%	signal=41%
GO_B_CELL_ACTIVATION	GO_B_CELL_ACTIVATION		131	0.311415	1.46446	0.0093633	0.0978456	1	5563	tags=39%	list=28%	signal=53%
GO_REGULATION_OF_WATER_LOSS_VIA_SKIN	GO_REGULATION_OF_WATER_LOSS_VIA_SKIN		19	0.469942	1.46425	0.0487329	0.0978865	1	5623	tags=53%	list=28%	signal=73%
GO_POSITIVE_REGULATION_OF_CALCIUM_ION_TRANSPORT_INTO_CYTOSOL	GO_POSITIVE_REGULATION_OF_CALCIUM_ION_TRANSPORT_INTO_CYTOSOL		52	0.370825	1.46405	0.0295652	0.0978988	1	5418	tags=46%	list=27%	signal=63%
GO_REGULATION_OF_LIPOPOLYSACCHARIDE_MEDIATED_SIGNALING_PATHWAY	GO_REGULATION_OF_LIPOPOLYSACCHARIDE_MEDIATED_SIGNALING_PATHWAY		17	0.493223	1.46288	0.0510397	0.0986163	1	5140	tags=47%	list=25%	signal=63%
GO_REGULATION_OF_NEURON_PROJECTION_DEVELOPMENT	GO_REGULATION_OF_NEURON_PROJECTION_DEVELOPMENT		400	0.269672	1.46229	0	0.0989087	1	4469	tags=29%	list=22%	signal=36%
GO_REGULATION_OF_ORGAN_MORPHOGENESIS	GO_REGULATION_OF_ORGAN_MORPHOGENESIS		241	0.285488	1.4622	0.00350877	0.0988447	1	4645	tags=32%	list=23%	signal=40%
GO_REGULATION_OF_DNA_TEMPLATED_TRANSCRIPTION_IN_RESPONSE_TO_STRESS	GO_REGULATION_OF_DNA_TEMPLATED_TRANSCRIPTION_IN_RESPONSE_TO_STRESS		67	0.349487	1.46128	0.0178926	0.0993938	1	3181	tags=30%	list=16%	signal=35%
GO_REGULATION_OF_CATENIN_IMPORT_INTO_NUCLEUS	GO_REGULATION_OF_CATENIN_IMPORT_INTO_NUCLEUS		27	0.435306	1.46109	0.0571992	0.09939	1	2878	tags=33%	list=14%	signal=39%
GO_DERMATAN_SULFATE_PROTEOGLYCAN_METABOLIC_PROCESS	GO_DERMATAN_SULFATE_PROTEOGLYCAN_METABOLIC_PROCESS		16	0.484823	1.45991	0.0661479	0.100029	1	1175	tags=25%	list=6%	signal=27%
GO_POSITIVE_REGULATION_OF_TYPE_I_INTERFERON_PRODUCTION	GO_POSITIVE_REGULATION_OF_TYPE_I_INTERFERON_PRODUCTION		69	0.345859	1.45962	0.0171429	0.10016	1	5118	tags=42%	list=25%	signal=56%
GO_NEGATIVE_REGULATION_OF_PROTEIN_CATABOLIC_PROCESS	GO_NEGATIVE_REGULATION_OF_PROTEIN_CATABOLIC_PROCESS		108	0.320254	1.4592	0.00917431	0.10029	1	3402	tags=24%	list=17%	signal=29%
GO_RELEASE_OF_CYTOCHROME_C_FROM_MITOCHONDRIA	GO_RELEASE_OF_CYTOCHROME_C_FROM_MITOCHONDRIA		22	0.446512	1.45868	0.0566038	0.100554	1	2973	tags=36%	list=15%	signal=43%
GO_TISSUE_REGENERATION	GO_TISSUE_REGENERATION		51	0.375389	1.45867	0.0393258	0.100444	1	3712	tags=33%	list=18%	signal=41%
GO_POSITIVE_REGULATION_OF_LIPID_STORAGE	GO_POSITIVE_REGULATION_OF_LIPID_STORAGE		20	0.461481	1.45848	0.0454545	0.100498	1	2124	tags=30%	list=11%	signal=33%
GO_B_CELL_ACTIVATION_INVOLVED_IN_IMMUNE_RESPONSE	GO_B_CELL_ACTIVATION_INVOLVED_IN_IMMUNE_RESPONSE		35	0.398091	1.45788	0.0487805	0.100769	1	4089	tags=43%	list=20%	signal=54%
GO_REGULATION_OF_HETEROTYPIC_CELL_CELL_ADHESION	GO_REGULATION_OF_HETEROTYPIC_CELL_CELL_ADHESION		18	0.478796	1.45654	0.0462428	0.101622	1	4474	tags=50%	list=22%	signal=64%
GO_DENDRITIC_SPINE_ORGANIZATION	GO_DENDRITIC_SPINE_ORGANIZATION		17	0.495262	1.4564	0.0655106	0.101602	1	5354	tags=53%	list=26%	signal=72%
GO_MUSCLE_ADAPTATION	GO_MUSCLE_ADAPTATION		29	0.417104	1.45529	0.0501859	0.102259	1	4850	tags=48%	list=24%	signal=63%
GO_DNA_REPLICATION_CHECKPOINT	GO_DNA_REPLICATION_CHECKPOINT		15	0.501047	1.45443	0.0609524	0.10276	1	4081	tags=53%	list=20%	signal=67%
GO_NEGATIVE_REGULATION_OF_ERBB_SIGNALING_PATHWAY	GO_NEGATIVE_REGULATION_OF_ERBB_SIGNALING_PATHWAY		44	0.377826	1.45421	0.043152	0.1028	1	1857	tags=23%	list=9%	signal=25%
GO_T_CELL_ACTIVATION_INVOLVED_IN_IMMUNE_RESPONSE	GO_T_CELL_ACTIVATION_INVOLVED_IN_IMMUNE_RESPONSE		60	0.354237	1.45398	0.0327869	0.102814	1	4749	tags=38%	list=23%	signal=50%
GO_MYD88_INDEPENDENT_TOLL_LIKE_RECEPTOR_SIGNALING_PATHWAY	GO_MYD88_INDEPENDENT_TOLL_LIKE_RECEPTOR_SIGNALING_PATHWAY		30	0.414738	1.45233	0.0543071	0.103858	1	2936	tags=37%	list=15%	signal=43%
GO_POSITIVE_REGULATION_OF_EXTRINSIC_APOPTOTIC_SIGNALING_PATHWAY	GO_POSITIVE_REGULATION_OF_EXTRINSIC_APOPTOTIC_SIGNALING_PATHWAY		52	0.367604	1.45214	0.0437956	0.103863	1	3869	tags=33%	list=19%	signal=40%
GO_POSITIVE_REGULATION_OF_NEURON_DIFFERENTIATION	GO_POSITIVE_REGULATION_OF_NEURON_DIFFERENTIATION		301	0.275565	1.45212	0.00352113	0.103756	1	4134	tags=28%	list=20%	signal=34%
GO_RIBOSOMAL_SMALL_SUBUNIT_BIOGENESIS	GO_RIBOSOMAL_SMALL_SUBUNIT_BIOGENESIS		56	0.356204	1.4512	0.0378072	0.104285	1	5049	tags=45%	list=25%	signal=59%
GO_NEGATIVE_REGULATION_OF_NEURON_DEATH	GO_NEGATIVE_REGULATION_OF_NEURON_DEATH		170	0.298645	1.45071	0.00374532	0.104519	1	2944	tags=24%	list=15%	signal=28%
GO_MULTICELLULAR_ORGANISM_METABOLIC_PROCESS	GO_MULTICELLULAR_ORGANISM_METABOLIC_PROCESS		91	0.324663	1.45046	0.0239852	0.104551	1	4336	tags=34%	list=21%	signal=43%
GO_REGULATION_OF_EXOCYTOSIS	GO_REGULATION_OF_EXOCYTOSIS		183	0.290291	1.45034	0.00168634	0.104511	1	4222	tags=31%	list=21%	signal=38%
GO_NEGATIVE_REGULATION_OF_RESPONSE_TO_WOUNDING	GO_NEGATIVE_REGULATION_OF_RESPONSE_TO_WOUNDING		152	0.299047	1.44986	0.0019305	0.104766	1	3417	tags=28%	list=17%	signal=33%
GO_MEMBRANE_DISASSEMBLY	GO_MEMBRANE_DISASSEMBLY		46	0.375718	1.44926	0.0270793	0.105108	1	4369	tags=37%	list=22%	signal=47%
GO_ESTABLISHMENT_OR_MAINTENANCE_OF_BIPOLAR_CELL_POLARITY	GO_ESTABLISHMENT_OR_MAINTENANCE_OF_BIPOLAR_CELL_POLARITY		36	0.394228	1.44907	0.0574074	0.105133	1	3827	tags=39%	list=19%	signal=48%
GO_REGULATION_OF_CELL_PROLIFERATION_INVOLVED_IN_HEART_MORPHOGENESIS	GO_REGULATION_OF_CELL_PROLIFERATION_INVOLVED_IN_HEART_MORPHOGENESIS		15	0.500963	1.44892	0.0806452	0.105132	1	4432	tags=47%	list=22%	signal=60%
GO_REGULATION_OF_CELL_GROWTH	GO_REGULATION_OF_CELL_GROWTH		386	0.267961	1.4486	0.0017331	0.105266	1	3946	tags=28%	list=20%	signal=34%
GO_REGULATION_OF_PROTEIN_TARGETING	GO_REGULATION_OF_PROTEIN_TARGETING		303	0.275879	1.44826	0.00651466	0.105405	1	4850	tags=31%	list=24%	signal=40%
GO_NEGATIVE_REGULATION_OF_MEGAKARYOCYTE_DIFFERENTIATION	GO_NEGATIVE_REGULATION_OF_MEGAKARYOCYTE_DIFFERENTIATION		17	0.486457	1.44825	0.0555556	0.105288	1	7091	tags=76%	list=35%	signal=118%
GO_PITUITARY_GLAND_DEVELOPMENT	GO_PITUITARY_GLAND_DEVELOPMENT		42	0.376792	1.44767	0.0342205	0.105575	1	2565	tags=21%	list=13%	signal=24%
GO_REGULATION_OF_NFAT_PROTEIN_IMPORT_INTO_NUCLEUS	GO_REGULATION_OF_NFAT_PROTEIN_IMPORT_INTO_NUCLEUS		17	0.479837	1.44449	0.0697211	0.107852	1	4850	tags=47%	list=24%	signal=62%
GO_POSITIVE_REGULATION_OF_INTERLEUKIN_8_PRODUCTION	GO_POSITIVE_REGULATION_OF_INTERLEUKIN_8_PRODUCTION		45	0.373357	1.44396	0.0319149	0.108077	1	4675	tags=40%	list=23%	signal=52%
GO_NEGATIVE_REGULATION_OF_INTRINSIC_APOPTOTIC_SIGNALING_PATHWAY_IN_RESPONSE_TO_DNA_DAMAGE	GO_NEGATIVE_REGULATION_OF_INTRINSIC_APOPTOTIC_SIGNALING_PATHWAY_IN_RESPONSE_TO_DNA_DAMAGE		27	0.420269	1.44357	0.0450281	0.108229	1	5349	tags=44%	list=26%	signal=60%
GO_MORPHOGENESIS_OF_A_BRANCHING_STRUCTURE	GO_MORPHOGENESIS_OF_A_BRANCHING_STRUCTURE		167	0.295031	1.44331	0.00766283	0.108293	1	6144	tags=44%	list=30%	signal=63%
GO_DEFENSE_RESPONSE_TO_VIRUS	GO_DEFENSE_RESPONSE_TO_VIRUS		161	0.299158	1.4431	0.00359712	0.108341	1	5118	tags=37%	list=25%	signal=50%
GO_HEMATOPOIETIC_PROGENITOR_CELL_DIFFERENTIATION	GO_HEMATOPOIETIC_PROGENITOR_CELL_DIFFERENTIATION		97	0.321985	1.44285	0.0227704	0.108414	1	4079	tags=32%	list=20%	signal=40%
GO_REPLACEMENT_OSSIFICATION	GO_REPLACEMENT_OSSIFICATION		26	0.424607	1.44271	0.0609982	0.108394	1	4432	tags=46%	list=22%	signal=59%
GO_CELLULAR_RESPONSE_TO_ANTIBIOTIC	GO_CELLULAR_RESPONSE_TO_ANTIBIOTIC		16	0.482553	1.44266	0.078125	0.108313	1	3285	tags=38%	list=16%	signal=45%
GO_ANTIGEN_PROCESSING_AND_PRESENTATION_OF_ENDOGENOUS_ANTIGEN	GO_ANTIGEN_PROCESSING_AND_PRESENTATION_OF_ENDOGENOUS_ANTIGEN		17	0.479038	1.44265	0.0776699	0.108191	1	4074	tags=53%	list=20%	signal=66%
GO_SIGNAL_TRANSDUCTION_BY_PROTEIN_PHOSPHORYLATION	GO_SIGNAL_TRANSDUCTION_BY_PROTEIN_PHOSPHORYLATION		402	0.26735	1.44255	0	0.108151	1	5531	tags=37%	list=27%	signal=49%
GO_PRODUCTION_OF_MOLECULAR_MEDIATOR_OF_IMMUNE_RESPONSE	GO_PRODUCTION_OF_MOLECULAR_MEDIATOR_OF_IMMUNE_RESPONSE		59	0.349567	1.44196	0.0319549	0.108452	1	4772	tags=46%	list=24%	signal=60%
GO_REGULATION_OF_METAL_ION_TRANSPORT	GO_REGULATION_OF_METAL_ION_TRANSPORT		322	0.273137	1.44169	0.00171821	0.108533	1	6612	tags=47%	list=33%	signal=69%
GO_EPITHELIAL_CELL_DIFFERENTIATION	GO_EPITHELIAL_CELL_DIFFERENTIATION		487	0.261664	1.44166	0	0.108429	1	5372	tags=36%	list=27%	signal=48%
GO_REGULATION_OF_LIPID_KINASE_ACTIVITY	GO_REGULATION_OF_LIPID_KINASE_ACTIVITY		47	0.363394	1.44158	0.0234375	0.108381	1	3627	tags=36%	list=18%	signal=44%
GO_REGULATION_OF_SIGNAL_TRANSDUCTION_BY_P53_CLASS_MEDIATOR	GO_REGULATION_OF_SIGNAL_TRANSDUCTION_BY_P53_CLASS_MEDIATOR		159	0.297055	1.44032	0.0035461	0.109142	1	5747	tags=40%	list=28%	signal=56%
GO_REGULATION_OF_GLIOGENESIS	GO_REGULATION_OF_GLIOGENESIS		88	0.32252	1.43916	0.0222635	0.109927	1	5540	tags=35%	list=27%	signal=48%
GO_REGULATION_OF_ERYTHROCYTE_DIFFERENTIATION	GO_REGULATION_OF_ERYTHROCYTE_DIFFERENTIATION		35	0.393802	1.43797	0.047081	0.110669	1	2868	tags=29%	list=14%	signal=33%
GO_POSITIVE_REGULATION_OF_NATURAL_KILLER_CELL_MEDIATED_IMMUNITY	GO_POSITIVE_REGULATION_OF_NATURAL_KILLER_CELL_MEDIATED_IMMUNITY		20	0.450248	1.43751	0.0595238	0.110858	1	5513	tags=60%	list=27%	signal=82%
GO_REGULATION_OF_BLOOD_VESSEL_ENDOTHELIAL_CELL_MIGRATION	GO_REGULATION_OF_BLOOD_VESSEL_ENDOTHELIAL_CELL_MIGRATION		51	0.361722	1.43737	0.0354478	0.11084	1	2270	tags=22%	list=11%	signal=24%
GO_EXTRINSIC_APOPTOTIC_SIGNALING_PATHWAY_VIA_DEATH_DOMAIN_RECEPTORS	GO_EXTRINSIC_APOPTOTIC_SIGNALING_PATHWAY_VIA_DEATH_DOMAIN_RECEPTORS		39	0.381986	1.43696	0.0490196	0.110986	1	2680	tags=28%	list=13%	signal=32%
GO_HISTONE_PHOSPHORYLATION	GO_HISTONE_PHOSPHORYLATION		25	0.4371	1.43696	0.0560928	0.110861	1	4299	tags=52%	list=21%	signal=66%
GO_NEGATIVE_REGULATION_OF_RESPONSE_TO_EXTERNAL_STIMULUS	GO_NEGATIVE_REGULATION_OF_RESPONSE_TO_EXTERNAL_STIMULUS		268	0.274732	1.43658	0.00352113	0.111024	1	5205	tags=36%	list=26%	signal=48%
GO_SPINDLE_CHECKPOINT	GO_SPINDLE_CHECKPOINT		25	0.436197	1.43603	0.0731261	0.111298	1	4096	tags=40%	list=20%	signal=50%
GO_LUNG_MORPHOGENESIS	GO_LUNG_MORPHOGENESIS		45	0.37471	1.43543	0.0360531	0.111635	1	5961	tags=42%	list=29%	signal=60%
GO_REGULATION_OF_RNA_STABILITY	GO_REGULATION_OF_RNA_STABILITY		139	0.298139	1.43511	0.0094697	0.111736	1	5348	tags=35%	list=26%	signal=48%
GO_ERBB_SIGNALING_PATHWAY	GO_ERBB_SIGNALING_PATHWAY		79	0.335189	1.43469	0.0320856	0.111935	1	2620	tags=29%	list=13%	signal=33%
GO_REGULATION_OF_CELL_SHAPE	GO_REGULATION_OF_CELL_SHAPE		137	0.305912	1.43457	0.00892857	0.111912	1	4506	tags=34%	list=22%	signal=43%
GO_ASSOCIATIVE_LEARNING	GO_ASSOCIATIVE_LEARNING		73	0.335745	1.43457	0.0296296	0.111787	1	5791	tags=38%	list=29%	signal=54%
GO_RESPONSE_TO_LIPOPROTEIN_PARTICLE	GO_RESPONSE_TO_LIPOPROTEIN_PARTICLE		20	0.452882	1.43437	0.0729783	0.111802	1	4993	tags=45%	list=25%	signal=60%
GO_CYTOKINE_PRODUCTION	GO_CYTOKINE_PRODUCTION		119	0.308018	1.43403	0.013308	0.111973	1	4769	tags=38%	list=24%	signal=49%
GO_RESPONSE_TO_REACTIVE_OXYGEN_SPECIES	GO_RESPONSE_TO_REACTIVE_OXYGEN_SPECIES		191	0.287369	1.43329	0.0037594	0.112397	1	4432	tags=32%	list=22%	signal=41%
GO_REGULATION_OF_GENE_SILENCING	GO_REGULATION_OF_GENE_SILENCING		52	0.367861	1.43313	0.0271318	0.112409	1	4445	tags=38%	list=22%	signal=49%
GO_REGULATION_OF_VASCULATURE_DEVELOPMENT	GO_REGULATION_OF_VASCULATURE_DEVELOPMENT		233	0.282907	1.43205	0.00185529	0.113099	1	5836	tags=40%	list=29%	signal=55%
GO_NEGATIVE_REGULATION_OF_HEMOPOIESIS	GO_NEGATIVE_REGULATION_OF_HEMOPOIESIS		127	0.306777	1.43119	0.0109689	0.113636	1	6193	tags=46%	list=31%	signal=67%
GO_SYNAPTIC_TRANSMISSION_CHOLINERGIC	GO_SYNAPTIC_TRANSMISSION_CHOLINERGIC		36	0.389868	1.43046	0.044316	0.11408	1	6584	tags=58%	list=33%	signal=86%
GO_PATTERN_RECOGNITION_RECEPTOR_SIGNALING_PATHWAY	GO_PATTERN_RECOGNITION_RECEPTOR_SIGNALING_PATHWAY		109	0.312091	1.43036	0.0164534	0.114024	1	5450	tags=45%	list=27%	signal=61%
GO_ESTABLISHMENT_OF_PROTEIN_LOCALIZATION_TO_MEMBRANE	GO_ESTABLISHMENT_OF_PROTEIN_LOCALIZATION_TO_MEMBRANE		263	0.273552	1.42959	0.00176678	0.114469	1	6612	tags=47%	list=33%	signal=69%
GO_REGULATION_OF_ANATOMICAL_STRUCTURE_SIZE	GO_REGULATION_OF_ANATOMICAL_STRUCTURE_SIZE		466	0.259304	1.42915	0.00175747	0.114678	1	3989	tags=28%	list=20%	signal=34%
GO_CELLULAR_RESPONSE_TO_FLUID_SHEAR_STRESS	GO_CELLULAR_RESPONSE_TO_FLUID_SHEAR_STRESS		19	0.456196	1.42912	0.0729927	0.114575	1	3164	tags=42%	list=16%	signal=50%
GO_NEGATIVE_REGULATION_OF_KINASE_ACTIVITY	GO_NEGATIVE_REGULATION_OF_KINASE_ACTIVITY		248	0.279593	1.42893	0.00702988	0.114584	1	3430	tags=25%	list=17%	signal=30%
GO_DNA_DEMETHYLATION	GO_DNA_DEMETHYLATION		15	0.486069	1.42877	0.0810277	0.114563	1	4603	tags=47%	list=23%	signal=60%
GO_INACTIVATION_OF_MAPK_ACTIVITY	GO_INACTIVATION_OF_MAPK_ACTIVITY		26	0.417772	1.42867	0.063197	0.114504	1	5017	tags=42%	list=25%	signal=56%
GO_REGULATION_OF_CENTROSOME_DUPLICATION	GO_REGULATION_OF_CENTROSOME_DUPLICATION		30	0.410225	1.42817	0.0525292	0.114751	1	4484	tags=33%	list=22%	signal=43%
GO_REGULATION_OF_SMOOTH_MUSCLE_CONTRACTION	GO_REGULATION_OF_SMOOTH_MUSCLE_CONTRACTION		60	0.344988	1.42783	0.0386029	0.114875	1	2491	tags=28%	list=12%	signal=32%
GO_MESENCHYME_DEVELOPMENT	GO_MESENCHYME_DEVELOPMENT		188	0.286152	1.42748	0.0106572	0.114995	1	4978	tags=34%	list=25%	signal=45%
GO_REGULATION_OF_CAMP_METABOLIC_PROCESS	GO_REGULATION_OF_CAMP_METABOLIC_PROCESS		129	0.305367	1.42731	0.00367647	0.115022	1	6696	tags=47%	list=33%	signal=69%
GO_REGULATION_OF_CELL_CYCLE_CHECKPOINT	GO_REGULATION_OF_CELL_CYCLE_CHECKPOINT		28	0.408604	1.42598	0.0512821	0.115989	1	4305	tags=43%	list=21%	signal=54%
GO_REGULATION_OF_NIK_NF_KAPPAB_SIGNALING	GO_REGULATION_OF_NIK_NF_KAPPAB_SIGNALING		42	0.375454	1.42557	0.0493359	0.116173	1	3654	tags=33%	list=18%	signal=41%
GO_NEGATIVE_REGULATION_OF_VIRAL_GENOME_REPLICATION	GO_NEGATIVE_REGULATION_OF_VIRAL_GENOME_REPLICATION		49	0.365706	1.42506	0.030888	0.116433	1	4798	tags=41%	list=24%	signal=53%
GO_DNA_DEPENDENT_DNA_REPLICATION_MAINTENANCE_OF_FIDELITY	GO_DNA_DEPENDENT_DNA_REPLICATION_MAINTENANCE_OF_FIDELITY		22	0.436146	1.425	0.0651769	0.116356	1	3739	tags=36%	list=19%	signal=45%
GO_NEGATIVE_REGULATION_OF_GROWTH	GO_NEGATIVE_REGULATION_OF_GROWTH		236	0.276957	1.42469	0.00543478	0.116455	1	4807	tags=34%	list=24%	signal=44%
GO_MORPHOGENESIS_OF_AN_EPITHELIUM	GO_MORPHOGENESIS_OF_AN_EPITHELIUM		398	0.262302	1.4244	0	0.116529	1	5298	tags=34%	list=26%	signal=46%
GO_COCHLEA_MORPHOGENESIS	GO_COCHLEA_MORPHOGENESIS		21	0.446922	1.42363	0.0733591	0.117018	1	3827	tags=48%	list=19%	signal=59%
GO_TRACHEA_DEVELOPMENT	GO_TRACHEA_DEVELOPMENT		20	0.455006	1.4235	0.0756144	0.116987	1	1268	tags=30%	list=6%	signal=32%
GO_POSITIVE_REGULATION_OF_CAMP_METABOLIC_PROCESS	GO_POSITIVE_REGULATION_OF_CAMP_METABOLIC_PROCESS		89	0.32034	1.4234	0.0310219	0.116945	1	6833	tags=49%	list=34%	signal=74%
GO_HOMEOSTASIS_OF_NUMBER_OF_CELLS	GO_HOMEOSTASIS_OF_NUMBER_OF_CELLS		174	0.287415	1.42321	0.00967118	0.116941	1	4859	tags=37%	list=24%	signal=49%
GO_EMBRYONIC_PLACENTA_DEVELOPMENT	GO_EMBRYONIC_PLACENTA_DEVELOPMENT		83	0.324974	1.42259	0.0278293	0.117292	1	5115	tags=39%	list=25%	signal=51%
GO_TERMINATION_OF_RNA_POLYMERASE_II_TRANSCRIPTION	GO_TERMINATION_OF_RNA_POLYMERASE_II_TRANSCRIPTION		50	0.360237	1.42258	0.0411985	0.117186	1	818	tags=16%	list=4%	signal=17%
GO_NEGATIVE_REGULATION_OF_CELLULAR_CATABOLIC_PROCESS	GO_NEGATIVE_REGULATION_OF_CELLULAR_CATABOLIC_PROCESS		153	0.295404	1.42247	0.00716846	0.117133	1	3178	tags=27%	list=16%	signal=32%
GO_GLANDULAR_EPITHELIAL_CELL_DIFFERENTIATION	GO_GLANDULAR_EPITHELIAL_CELL_DIFFERENTIATION		39	0.382182	1.42181	0.0521415	0.117538	1	4875	tags=49%	list=24%	signal=64%
GO_CYTOPLASMIC_SEQUESTERING_OF_TRANSCRIPTION_FACTOR	GO_CYTOPLASMIC_SEQUESTERING_OF_TRANSCRIPTION_FACTOR		18	0.472969	1.42179	0.0719697	0.117431	1	4807	tags=50%	list=24%	signal=66%
GO_PYRIMIDINE_NUCLEOSIDE_CATABOLIC_PROCESS	GO_PYRIMIDINE_NUCLEOSIDE_CATABOLIC_PROCESS		21	0.44461	1.42136	0.0704501	0.117657	1	3497	tags=48%	list=17%	signal=58%
GO_POSITIVE_REGULATION_OF_GLIOGENESIS	GO_POSITIVE_REGULATION_OF_GLIOGENESIS		46	0.373125	1.42019	0.0372671	0.118482	1	5540	tags=39%	list=27%	signal=54%
GO_VESICLE_DOCKING	GO_VESICLE_DOCKING		56	0.349623	1.42011	0.0453686	0.118422	1	5945	tags=43%	list=29%	signal=61%
GO_PROSTANOID_BIOSYNTHETIC_PROCESS	GO_PROSTANOID_BIOSYNTHETIC_PROCESS		19	0.451742	1.41944	0.0592593	0.118796	1	5140	tags=58%	list=25%	signal=78%
GO_REGULATION_OF_LIGASE_ACTIVITY	GO_REGULATION_OF_LIGASE_ACTIVITY		129	0.304554	1.41837	0.0111317	0.119505	1	4436	tags=32%	list=22%	signal=40%
GO_NOTOCHORD_DEVELOPMENT	GO_NOTOCHORD_DEVELOPMENT		18	0.461606	1.41802	0.073724	0.119674	1	4890	tags=44%	list=24%	signal=59%
GO_REGULATION_OF_TRANSCRIPTION_FROM_RNA_POLYMERASE_II_PROMOTER_IN_RESPONSE_TO_HYPOXIA	GO_REGULATION_OF_TRANSCRIPTION_FROM_RNA_POLYMERASE_II_PROMOTER_IN_RESPONSE_TO_HYPOXIA		32	0.400995	1.4179	0.0625	0.119616	1	3181	tags=31%	list=16%	signal=37%
GO_NEGATIVE_REGULATION_OF_CELL_GROWTH	GO_NEGATIVE_REGULATION_OF_CELL_GROWTH		170	0.292776	1.41738	0.00727273	0.119885	1	3480	tags=27%	list=17%	signal=32%
GO_THYROID_GLAND_DEVELOPMENT	GO_THYROID_GLAND_DEVELOPMENT		25	0.423193	1.4159	0.0633947	0.120907	1	2811	tags=28%	list=14%	signal=32%
GO_CELLULAR_COMPONENT_MAINTENANCE	GO_CELLULAR_COMPONENT_MAINTENANCE		17	0.46518	1.41569	0.0776699	0.12092	1	4594	tags=53%	list=23%	signal=68%
GO_LEUKOCYTE_PROLIFERATION	GO_LEUKOCYTE_PROLIFERATION		88	0.320677	1.41537	0.0250447	0.121072	1	6357	tags=45%	list=31%	signal=66%
GO_OLIGODENDROCYTE_DIFFERENTIATION	GO_OLIGODENDROCYTE_DIFFERENTIATION		60	0.343687	1.41526	0.0423077	0.121034	1	5890	tags=42%	list=29%	signal=59%
GO_ORGANELLE_LOCALIZATION	GO_ORGANELLE_LOCALIZATION		404	0.258787	1.41394	0.0016835	0.121939	1	4270	tags=30%	list=21%	signal=38%
GO_POSITIVE_REGULATION_OF_PROTEIN_CATABOLIC_PROCESS	GO_POSITIVE_REGULATION_OF_PROTEIN_CATABOLIC_PROCESS		262	0.272625	1.41388	0.00347222	0.121862	1	4758	tags=34%	list=24%	signal=43%
GO_NEGATIVE_REGULATION_OF_CHEMOTAXIS	GO_NEGATIVE_REGULATION_OF_CHEMOTAXIS		50	0.360651	1.41314	0.0483271	0.12229	1	5293	tags=48%	list=26%	signal=65%
GO_POSITIVE_REGULATION_OF_OSSIFICATION	GO_POSITIVE_REGULATION_OF_OSSIFICATION		84	0.325979	1.41217	0.0297952	0.12294	1	2816	tags=26%	list=14%	signal=30%
GO_POSITIVE_REGULATION_OF_T_CELL_MEDIATED_IMMUNITY	GO_POSITIVE_REGULATION_OF_T_CELL_MEDIATED_IMMUNITY		32	0.395471	1.4118	0.0496032	0.123095	1	6074	tags=63%	list=30%	signal=89%
GO_ACTIVATION_OF_PROTEIN_KINASE_ACTIVITY	GO_ACTIVATION_OF_PROTEIN_KINASE_ACTIVITY		278	0.271148	1.41166	0.00344828	0.123086	1	4498	tags=32%	list=22%	signal=41%
GO_POSITIVE_REGULATION_OF_SMOOTH_MUSCLE_CONTRACTION	GO_POSITIVE_REGULATION_OF_SMOOTH_MUSCLE_CONTRACTION		30	0.405491	1.41128	0.0481696	0.123282	1	1747	tags=30%	list=9%	signal=33%
GO_CHONDROITIN_SULFATE_BIOSYNTHETIC_PROCESS	GO_CHONDROITIN_SULFATE_BIOSYNTHETIC_PROCESS		25	0.415593	1.41042	0.0909091	0.123858	1	2150	tags=24%	list=11%	signal=27%
GO_NATURAL_KILLER_CELL_ACTIVATION	GO_NATURAL_KILLER_CELL_ACTIVATION		52	0.353901	1.40999	0.0449438	0.124105	1	4749	tags=37%	list=23%	signal=48%
GO_BASE_EXCISION_REPAIR	GO_BASE_EXCISION_REPAIR		39	0.37262	1.40992	0.0589354	0.124037	1	3507	tags=36%	list=17%	signal=43%
GO_TELOMERE_MAINTENANCE_VIA_RECOMBINATION	GO_TELOMERE_MAINTENANCE_VIA_RECOMBINATION		32	0.396182	1.409	0.0597302	0.124691	1	5906	tags=50%	list=29%	signal=71%
GO_NEURON_PROJECTION_MORPHOGENESIS	GO_NEURON_PROJECTION_MORPHOGENESIS		398	0.26057	1.40852	0.005291	0.124919	1	5527	tags=35%	list=27%	signal=47%
GO_REGULATION_OF_CYCLIC_NUCLEOTIDE_METABOLIC_PROCESS	GO_REGULATION_OF_CYCLIC_NUCLEOTIDE_METABOLIC_PROCESS		155	0.291727	1.40832	0.0135823	0.124966	1	5586	tags=37%	list=28%	signal=51%
GO_POSITIVE_REGULATION_OF_PROTEIN_EXPORT_FROM_NUCLEUS	GO_POSITIVE_REGULATION_OF_PROTEIN_EXPORT_FROM_NUCLEUS		19	0.456122	1.40811	0.0750469	0.124992	1	3074	tags=42%	list=15%	signal=50%
GO_CENTRIOLE_ASSEMBLY	GO_CENTRIOLE_ASSEMBLY		18	0.454714	1.40795	0.0831758	0.124979	1	4221	tags=33%	list=21%	signal=42%
GO_SPINDLE_ASSEMBLY	GO_SPINDLE_ASSEMBLY		68	0.33577	1.40774	0.0345455	0.125014	1	5472	tags=44%	list=27%	signal=60%
GO_POSITIVE_REGULATION_OF_BLOOD_VESSEL_ENDOTHELIAL_CELL_MIGRATION	GO_POSITIVE_REGULATION_OF_BLOOD_VESSEL_ENDOTHELIAL_CELL_MIGRATION		25	0.418889	1.40706	0.0676692	0.12546	1	2270	tags=24%	list=11%	signal=27%
GO_REGULATION_OF_MITOCHONDRIAL_DEPOLARIZATION	GO_REGULATION_OF_MITOCHONDRIAL_DEPOLARIZATION		18	0.459631	1.40635	0.0818713	0.125889	1	2846	tags=39%	list=14%	signal=45%
GO_REGULATION_OF_LYMPHOCYTE_CHEMOTAXIS	GO_REGULATION_OF_LYMPHOCYTE_CHEMOTAXIS		19	0.442828	1.40601	0.0711462	0.126028	1	6833	tags=68%	list=34%	signal=103%
GO_POSITIVE_REGULATION_OF_DNA_RECOMBINATION	GO_POSITIVE_REGULATION_OF_DNA_RECOMBINATION		18	0.457372	1.40471	0.0841121	0.126972	1	5763	tags=50%	list=29%	signal=70%
GO_REGULATION_OF_INTRACELLULAR_PROTEIN_TRANSPORT	GO_REGULATION_OF_INTRACELLULAR_PROTEIN_TRANSPORT		377	0.259445	1.40437	0.005	0.127106	1	4880	tags=31%	list=24%	signal=39%
GO_REGULATION_OF_DEFENSE_RESPONSE_TO_VIRUS_BY_HOST	GO_REGULATION_OF_DEFENSE_RESPONSE_TO_VIRUS_BY_HOST		131	0.29583	1.40394	0.0280374	0.127329	1	5162	tags=37%	list=26%	signal=49%
GO_POSITIVE_REGULATION_OF_BINDING	GO_POSITIVE_REGULATION_OF_BINDING		127	0.300084	1.40377	0.0265018	0.12733	1	4697	tags=37%	list=23%	signal=48%
GO_FORMATION_OF_PRIMARY_GERM_LAYER	GO_FORMATION_OF_PRIMARY_GERM_LAYER		110	0.308813	1.40369	0.0283688	0.12726	1	4961	tags=36%	list=25%	signal=48%
GO_REGULATION_OF_PROTEASOMAL_UBIQUITIN_DEPENDENT_PROTEIN_CATABOLIC_PROCESS	GO_REGULATION_OF_PROTEASOMAL_UBIQUITIN_DEPENDENT_PROTEIN_CATABOLIC_PROCESS		146	0.29346	1.40352	0.0178253	0.127256	1	4322	tags=32%	list=21%	signal=40%
GO_SECRETION_BY_CELL	GO_SECRETION_BY_CELL		475	0.254759	1.40327	0.00179856	0.127333	1	5023	tags=33%	list=25%	signal=43%
GO_CHONDROITIN_SULFATE_PROTEOGLYCAN_BIOSYNTHETIC_PROCESS	GO_CHONDROITIN_SULFATE_PROTEOGLYCAN_BIOSYNTHETIC_PROCESS		30	0.394643	1.40312	0.078712	0.127339	1	2150	tags=23%	list=11%	signal=26%
GO_ADHERENS_JUNCTION_ORGANIZATION	GO_ADHERENS_JUNCTION_ORGANIZATION		71	0.332934	1.40306	0.0346715	0.127252	1	5339	tags=34%	list=26%	signal=46%
GO_CELLULAR_RESPONSE_TO_NUTRIENT	GO_CELLULAR_RESPONSE_TO_NUTRIENT		39	0.383629	1.40298	0.0475248	0.127184	1	2776	tags=28%	list=14%	signal=33%
GO_PLACENTA_BLOOD_VESSEL_DEVELOPMENT	GO_PLACENTA_BLOOD_VESSEL_DEVELOPMENT		28	0.398072	1.40294	0.0582707	0.127087	1	2819	tags=32%	list=14%	signal=37%
GO_ACTIN_FILAMENT_POLYMERIZATION	GO_ACTIN_FILAMENT_POLYMERIZATION		23	0.435007	1.40247	0.0747126	0.12735	1	2152	tags=30%	list=11%	signal=34%
GO_NEGATIVE_REGULATION_OF_OSTEOBLAST_DIFFERENTIATION	GO_NEGATIVE_REGULATION_OF_OSTEOBLAST_DIFFERENTIATION		40	0.376136	1.40244	0.0502793	0.127249	1	4653	tags=40%	list=23%	signal=52%
GO_NEGATIVE_REGULATION_OF_ACTIN_FILAMENT_DEPOLYMERIZATION	GO_NEGATIVE_REGULATION_OF_ACTIN_FILAMENT_DEPOLYMERIZATION		35	0.37947	1.40192	0.0817121	0.127563	1	3238	tags=29%	list=16%	signal=34%
GO_RESPONSE_TO_OXYGEN_LEVELS	GO_RESPONSE_TO_OXYGEN_LEVELS		310	0.267516	1.40127	0.00350263	0.127919	1	3827	tags=28%	list=19%	signal=34%
GO_GRANULOCYTE_ACTIVATION	GO_GRANULOCYTE_ACTIVATION		21	0.442677	1.40127	0.0831758	0.127789	1	4943	tags=52%	list=24%	signal=69%
GO_INTERMEDIATE_FILAMENT_BASED_PROCESS	GO_INTERMEDIATE_FILAMENT_BASED_PROCESS		43	0.366796	1.39974	0.0444444	0.128953	1	5605	tags=47%	list=28%	signal=64%
GO_ADAPTATION_OF_SIGNALING_PATHWAY	GO_ADAPTATION_OF_SIGNALING_PATHWAY		21	0.43699	1.39964	0.0608365	0.128918	1	4538	tags=43%	list=22%	signal=55%
GO_DNA_DAMAGE_RESPONSE_SIGNAL_TRANSDUCTION_RESULTING_IN_TRANSCRIPTION	GO_DNA_DAMAGE_RESPONSE_SIGNAL_TRANSDUCTION_RESULTING_IN_TRANSCRIPTION		15	0.472637	1.3978	0.0800821	0.130332	1	5623	tags=67%	list=28%	signal=92%
GO_POSITIVE_REGULATION_OF_NATURAL_KILLER_CELL_ACTIVATION	GO_POSITIVE_REGULATION_OF_NATURAL_KILLER_CELL_ACTIVATION		18	0.455256	1.39718	0.0949612	0.130654	1	6035	tags=67%	list=30%	signal=95%
GO_B_CELL_DIFFERENTIATION	GO_B_CELL_DIFFERENTIATION		89	0.315342	1.39562	0.0204842	0.131846	1	3497	tags=27%	list=17%	signal=32%
GO_REGULATION_OF_BONE_DEVELOPMENT	GO_REGULATION_OF_BONE_DEVELOPMENT		17	0.466628	1.39546	0.0917603	0.131843	1	6073	tags=59%	list=30%	signal=84%
GO_ENDOCRINE_SYSTEM_DEVELOPMENT	GO_ENDOCRINE_SYSTEM_DEVELOPMENT		123	0.296079	1.39508	0.0172084	0.132028	1	3126	tags=22%	list=15%	signal=26%
GO_MRNA_PROCESSING	GO_MRNA_PROCESSING		397	0.257431	1.39474	0	0.132199	1	4611	tags=27%	list=23%	signal=34%
GO_REGULATION_OF_HAIR_CYCLE	GO_REGULATION_OF_HAIR_CYCLE		22	0.431096	1.39466	0.0851064	0.132116	1	4710	tags=50%	list=23%	signal=65%
GO_REGULATION_OF_NEURONAL_SYNAPTIC_PLASTICITY	GO_REGULATION_OF_NEURONAL_SYNAPTIC_PLASTICITY		48	0.349342	1.39425	0.0504673	0.132319	1	6352	tags=46%	list=31%	signal=67%
GO_REGULATION_OF_HISTONE_METHYLATION	GO_REGULATION_OF_HISTONE_METHYLATION		55	0.342934	1.39403	0.0459559	0.132351	1	3345	tags=27%	list=17%	signal=33%
GO_MATURATION_OF_SSU_RRNA_FROM_TRICISTRONIC_RRNA_TRANSCRIPT_SSU_RRNA_5_8S_RRNA_LSU_RRNA_	GO_MATURATION_OF_SSU_RRNA_FROM_TRICISTRONIC_RRNA_TRANSCRIPT_SSU_RRNA_5_8S_RRNA_LSU_RRNA_		31	0.393997	1.3934	0.0767825	0.132744	1	3339	tags=35%	list=17%	signal=42%
GO_REGULATION_OF_TELOMERE_CAPPING	GO_REGULATION_OF_TELOMERE_CAPPING		22	0.427246	1.39331	0.0635209	0.132679	1	2251	tags=27%	list=11%	signal=31%
GO_TRANSLESION_SYNTHESIS	GO_TRANSLESION_SYNTHESIS		41	0.368556	1.39292	0.0466019	0.132872	1	3473	tags=37%	list=17%	signal=44%
GO_PROTEIN_TARGETING_TO_PLASMA_MEMBRANE	GO_PROTEIN_TARGETING_TO_PLASMA_MEMBRANE		23	0.425833	1.39277	0.0926641	0.132866	1	3985	tags=39%	list=20%	signal=49%
GO_REGULATION_OF_MUSCLE_ADAPTATION	GO_REGULATION_OF_MUSCLE_ADAPTATION		60	0.337486	1.39276	0.0510949	0.132742	1	4998	tags=40%	list=25%	signal=53%
GO_POSITIVE_REGULATION_OF_CELLULAR_COMPONENT_BIOGENESIS	GO_POSITIVE_REGULATION_OF_CELLULAR_COMPONENT_BIOGENESIS		398	0.258808	1.39257	0.0035461	0.132784	1	4121	tags=29%	list=20%	signal=35%
GO_PRESYNAPTIC_PROCESS_INVOLVED_IN_SYNAPTIC_TRANSMISSION	GO_PRESYNAPTIC_PROCESS_INVOLVED_IN_SYNAPTIC_TRANSMISSION		116	0.302842	1.39225	0.0200364	0.132965	1	3456	tags=28%	list=17%	signal=33%
GO_NEGATIVE_REGULATION_OF_BIOMINERAL_TISSUE_DEVELOPMENT	GO_NEGATIVE_REGULATION_OF_BIOMINERAL_TISSUE_DEVELOPMENT		19	0.44811	1.39065	0.0805501	0.134079	1	6073	tags=53%	list=30%	signal=75%
GO_REGULATION_OF_PRI_MIRNA_TRANSCRIPTION_FROM_RNA_POLYMERASE_II_PROMOTER	GO_REGULATION_OF_PRI_MIRNA_TRANSCRIPTION_FROM_RNA_POLYMERASE_II_PROMOTER		17	0.453754	1.39003	0.0849421	0.134496	1	6047	tags=59%	list=30%	signal=84%
GO_POSITIVE_REGULATION_OF_NERVOUS_SYSTEM_DEVELOPMENT	GO_POSITIVE_REGULATION_OF_NERVOUS_SYSTEM_DEVELOPMENT		429	0.253551	1.38995	0	0.13443	1	4502	tags=28%	list=22%	signal=35%
GO_OSSIFICATION	GO_OSSIFICATION		248	0.270079	1.38926	0.00848896	0.134855	1	4733	tags=33%	list=23%	signal=43%
GO_REGULATION_OF_MEMBRANE_DEPOLARIZATION	GO_REGULATION_OF_MEMBRANE_DEPOLARIZATION		41	0.366952	1.38906	0.0368932	0.134905	1	5217	tags=44%	list=26%	signal=59%
GO_CELLULAR_RESPONSE_TO_HYDROGEN_PEROXIDE	GO_CELLULAR_RESPONSE_TO_HYDROGEN_PEROXIDE		61	0.338162	1.38887	0.0436364	0.134943	1	2793	tags=30%	list=14%	signal=34%
GO_SYNAPTIC_VESICLE_CYCLE	GO_SYNAPTIC_VESICLE_CYCLE		89	0.314997	1.38774	0.0319549	0.135739	1	3379	tags=26%	list=17%	signal=31%
GO_REGULATION_OF_ENDOTHELIAL_CELL_DIFFERENTIATION	GO_REGULATION_OF_ENDOTHELIAL_CELL_DIFFERENTIATION		27	0.403987	1.38768	0.0947776	0.135667	1	4978	tags=41%	list=25%	signal=54%
GO_RESPONSE_TO_GONADOTROPIN	GO_RESPONSE_TO_GONADOTROPIN		28	0.394217	1.38743	0.0552381	0.135745	1	2954	tags=32%	list=15%	signal=38%
GO_POSITIVE_REGULATION_OF_MITOCHONDRION_ORGANIZATION	GO_POSITIVE_REGULATION_OF_MITOCHONDRION_ORGANIZATION		164	0.283807	1.3871	0.0185874	0.135907	1	3368	tags=26%	list=17%	signal=31%
GO_POSITIVE_REGULATION_OF_PROTEIN_MODIFICATION_BY_SMALL_PROTEIN_CONJUGATION_OR_REMOVAL	GO_POSITIVE_REGULATION_OF_PROTEIN_MODIFICATION_BY_SMALL_PROTEIN_CONJUGATION_OR_REMOVAL		195	0.280917	1.38651	0.020073	0.136261	1	4458	tags=33%	list=22%	signal=42%
GO_REGULATION_OF_REGULATED_SECRETORY_PATHWAY	GO_REGULATION_OF_REGULATED_SECRETORY_PATHWAY		129	0.293993	1.38647	0.0175131	0.136156	1	4222	tags=32%	list=21%	signal=40%
GO_POSITIVE_REGULATION_OF_ACTIN_CYTOSKELETON_REORGANIZATION	GO_POSITIVE_REGULATION_OF_ACTIN_CYTOSKELETON_REORGANIZATION		16	0.460465	1.38585	0.0985916	0.136576	1	3502	tags=38%	list=17%	signal=45%
GO_ENDOCARDIAL_CUSHION_MORPHOGENESIS	GO_ENDOCARDIAL_CUSHION_MORPHOGENESIS		22	0.426329	1.38583	0.0872727	0.136457	1	4978	tags=36%	list=25%	signal=48%
GO_COCHLEA_DEVELOPMENT	GO_COCHLEA_DEVELOPMENT		39	0.368385	1.38571	0.0593525	0.136425	1	3827	tags=38%	list=19%	signal=47%
GO_RIBOSOME_ASSEMBLY	GO_RIBOSOME_ASSEMBLY		53	0.352121	1.38564	0.0582878	0.136356	1	6551	tags=47%	list=32%	signal=70%
GO_POSITIVE_REGULATION_OF_NEURON_DEATH	GO_POSITIVE_REGULATION_OF_NEURON_DEATH		67	0.335106	1.38558	0.0598131	0.136287	1	3074	tags=30%	list=15%	signal=35%
GO_REGULATION_OF_MITOCHONDRIAL_MEMBRANE_POTENTIAL	GO_REGULATION_OF_MITOCHONDRIAL_MEMBRANE_POTENTIAL		54	0.345762	1.38556	0.0522388	0.136173	1	2973	tags=31%	list=15%	signal=37%
GO_HYALURONAN_CATABOLIC_PROCESS	GO_HYALURONAN_CATABOLIC_PROCESS		15	0.487317	1.38432	0.103792	0.137135	1	1060	tags=27%	list=5%	signal=28%
GO_LABYRINTHINE_LAYER_BLOOD_VESSEL_DEVELOPMENT	GO_LABYRINTHINE_LAYER_BLOOD_VESSEL_DEVELOPMENT		18	0.45086	1.38409	0.093985	0.137166	1	728	tags=22%	list=4%	signal=23%
GO_REGULATION_OF_ANOIKIS	GO_REGULATION_OF_ANOIKIS		24	0.419563	1.3839	0.0910816	0.137201	1	2662	tags=33%	list=13%	signal=38%
GO_NEGATIVE_REGULATION_OF_ALPHA_BETA_T_CELL_ACTIVATION	GO_NEGATIVE_REGULATION_OF_ALPHA_BETA_T_CELL_ACTIVATION		23	0.417302	1.38387	0.0788955	0.137086	1	6025	tags=57%	list=30%	signal=80%
GO_DNA_SYNTHESIS_INVOLVED_IN_DNA_REPAIR	GO_DNA_SYNTHESIS_INVOLVED_IN_DNA_REPAIR		71	0.330892	1.38372	0.0299065	0.137086	1	4274	tags=37%	list=21%	signal=46%
GO_POSITIVE_REGULATION_OF_INSULIN_SECRETION	GO_POSITIVE_REGULATION_OF_INSULIN_SECRETION		63	0.330378	1.38355	0.0538033	0.137096	1	5039	tags=38%	list=25%	signal=51%
GO_NEGATIVE_REGULATION_OF_TELOMERE_MAINTENANCE	GO_NEGATIVE_REGULATION_OF_TELOMERE_MAINTENANCE		26	0.405374	1.38317	0.078	0.137306	1	738	tags=23%	list=4%	signal=24%
GO_CELL_CYCLE_ARREST	GO_CELL_CYCLE_ARREST		150	0.287151	1.38217	0.0264084	0.138028	1	2197	tags=21%	list=11%	signal=23%
GO_T_CELL_APOPTOTIC_PROCESS	GO_T_CELL_APOPTOTIC_PROCESS		15	0.473187	1.38191	0.0891089	0.138112	1	4517	tags=60%	list=22%	signal=77%
GO_REGULATION_OF_STEM_CELL_PROLIFERATION	GO_REGULATION_OF_STEM_CELL_PROLIFERATION		88	0.31734	1.38183	0.0362976	0.138046	1	4440	tags=28%	list=22%	signal=36%
GO_POSITIVE_REGULATION_OF_CELLULAR_AMIDE_METABOLIC_PROCESS	GO_POSITIVE_REGULATION_OF_CELLULAR_AMIDE_METABOLIC_PROCESS		109	0.301063	1.38151	0.027933	0.138224	1	5240	tags=39%	list=26%	signal=53%
GO_REGULATION_OF_ION_HOMEOSTASIS	GO_REGULATION_OF_ION_HOMEOSTASIS		201	0.277216	1.38149	0.0147874	0.138109	1	5418	tags=41%	list=27%	signal=56%
GO_NEGATIVE_REGULATION_OF_APOPTOTIC_SIGNALING_PATHWAY	GO_NEGATIVE_REGULATION_OF_APOPTOTIC_SIGNALING_PATHWAY		200	0.275086	1.38149	0.0131579	0.137974	1	2690	tags=21%	list=13%	signal=24%
GO_REGULATION_OF_EARLY_ENDOSOME_TO_LATE_ENDOSOME_TRANSPORT	GO_REGULATION_OF_EARLY_ENDOSOME_TO_LATE_ENDOSOME_TRANSPORT		16	0.462098	1.38143	0.0967742	0.137887	1	587	tags=25%	list=3%	signal=26%
GO_ERBB2_SIGNALING_PATHWAY	GO_ERBB2_SIGNALING_PATHWAY		39	0.367261	1.38054	0.0780669	0.138541	1	2620	tags=33%	list=13%	signal=38%
GO_POSITIVE_REGULATION_OF_LIGASE_ACTIVITY	GO_POSITIVE_REGULATION_OF_LIGASE_ACTIVITY		109	0.301317	1.37984	0.0344203	0.139017	1	4235	tags=32%	list=21%	signal=40%
GO_NEGATIVE_REGULATION_OF_DEVELOPMENTAL_GROWTH	GO_NEGATIVE_REGULATION_OF_DEVELOPMENTAL_GROWTH		84	0.315091	1.37894	0.0299065	0.139726	1	4691	tags=39%	list=23%	signal=51%
GO_MITOTIC_G2_M_TRANSITION_CHECKPOINT	GO_MITOTIC_G2_M_TRANSITION_CHECKPOINT		19	0.436759	1.37883	0.11002	0.139692	1	5089	tags=47%	list=25%	signal=63%
GO_REGULATION_OF_EXTENT_OF_CELL_GROWTH	GO_REGULATION_OF_EXTENT_OF_CELL_GROWTH		100	0.300647	1.37778	0.0224719	0.140432	1	3944	tags=28%	list=20%	signal=35%
GO_BONE_MORPHOGENESIS	GO_BONE_MORPHOGENESIS		79	0.315395	1.37734	0.0359712	0.140695	1	5566	tags=46%	list=28%	signal=63%
GO_ACTIVATION_OF_GTPASE_ACTIVITY	GO_ACTIVATION_OF_GTPASE_ACTIVITY		74	0.322206	1.37683	0.0571956	0.141004	1	3827	tags=30%	list=19%	signal=37%
GO_REGULATION_OF_VASCULAR_PERMEABILITY	GO_REGULATION_OF_VASCULAR_PERMEABILITY		29	0.400541	1.37637	0.0912477	0.141261	1	1286	tags=21%	list=6%	signal=22%
GO_CONNECTIVE_TISSUE_DEVELOPMENT	GO_CONNECTIVE_TISSUE_DEVELOPMENT		194	0.277263	1.37631	0.0143113	0.141177	1	4597	tags=31%	list=23%	signal=40%
GO_ENDODERMAL_CELL_DIFFERENTIATION	GO_ENDODERMAL_CELL_DIFFERENTIATION		40	0.366663	1.37601	0.0689013	0.141313	1	6193	tags=48%	list=31%	signal=68%
GO_REGULATION_OF_DEFENSE_RESPONSE_TO_VIRUS	GO_REGULATION_OF_DEFENSE_RESPONSE_TO_VIRUS		186	0.275131	1.37598	0.0152672	0.14121	1	4543	tags=33%	list=22%	signal=43%
GO_ANATOMICAL_STRUCTURE_ARRANGEMENT	GO_ANATOMICAL_STRUCTURE_ARRANGEMENT		17	0.463252	1.37498	0.103718	0.141868	1	3047	tags=41%	list=15%	signal=48%
GO_GLIAL_CELL_DEVELOPMENT	GO_GLIAL_CELL_DEVELOPMENT		76	0.31851	1.37486	0.045283	0.141859	1	5890	tags=42%	list=29%	signal=59%
GO_REGULATION_OF_CELL_FATE_COMMITMENT	GO_REGULATION_OF_CELL_FATE_COMMITMENT		26	0.407759	1.37348	0.0706107	0.142962	1	6035	tags=54%	list=30%	signal=77%
GO_REGULATION_OF_CARDIAC_CONDUCTION	GO_REGULATION_OF_CARDIAC_CONDUCTION		66	0.326984	1.37303	0.0422794	0.143214	1	3703	tags=33%	list=18%	signal=41%
GO_RESPONSE_TO_GROWTH_FACTOR	GO_RESPONSE_TO_GROWTH_FACTOR		473	0.25125	1.37265	0.00693241	0.143426	1	5913	tags=38%	list=29%	signal=53%
GO_MESODERM_DEVELOPMENT	GO_MESODERM_DEVELOPMENT		114	0.29568	1.37226	0.0114286	0.143636	1	4961	tags=33%	list=25%	signal=44%
GO_DEVELOPMENTAL_PROGRAMMED_CELL_DEATH	GO_DEVELOPMENTAL_PROGRAMMED_CELL_DEATH		26	0.407517	1.37223	0.101338	0.143516	1	3474	tags=35%	list=17%	signal=42%
GO_RESPONSE_TO_LIGHT_STIMULUS	GO_RESPONSE_TO_LIGHT_STIMULUS		278	0.264515	1.37215	0.0104348	0.143458	1	5037	tags=33%	list=25%	signal=43%
GO_REGULATION_OF_CHONDROCYTE_DIFFERENTIATION	GO_REGULATION_OF_CHONDROCYTE_DIFFERENTIATION		45	0.362437	1.37194	0.0648148	0.143525	1	6595	tags=49%	list=33%	signal=72%
GO_SUBSTRATE_ADHESION_DEPENDENT_CELL_SPREADING	GO_SUBSTRATE_ADHESION_DEPENDENT_CELL_SPREADING		36	0.36905	1.37094	0.0665399	0.144317	1	3835	tags=36%	list=19%	signal=44%
GO_REGULATION_OF_INTERFERON_BETA_PRODUCTION	GO_REGULATION_OF_INTERFERON_BETA_PRODUCTION		44	0.357907	1.37082	0.0825336	0.144271	1	2540	tags=27%	list=13%	signal=31%
GO_CALCIUM_ION_TRANSPORT	GO_CALCIUM_ION_TRANSPORT		220	0.268518	1.37054	0.0144404	0.144406	1	4307	tags=31%	list=21%	signal=39%
GO_REGULATION_OF_NEURAL_PRECURSOR_CELL_PROLIFERATION	GO_REGULATION_OF_NEURAL_PRECURSOR_CELL_PROLIFERATION		73	0.3188	1.37046	0.0253623	0.144365	1	6233	tags=47%	list=31%	signal=67%
GO_REGULATION_OF_MYELOID_LEUKOCYTE_DIFFERENTIATION	GO_REGULATION_OF_MYELOID_LEUKOCYTE_DIFFERENTIATION		107	0.300001	1.37024	0.043956	0.144428	1	6098	tags=44%	list=30%	signal=63%
GO_REGULATION_OF_SUBSTRATE_ADHESION_DEPENDENT_CELL_SPREADING	GO_REGULATION_OF_SUBSTRATE_ADHESION_DEPENDENT_CELL_SPREADING		43	0.362379	1.37022	0.0726915	0.144303	1	3164	tags=30%	list=16%	signal=36%
GO_REGULATION_OF_T_CELL_CYTOKINE_PRODUCTION	GO_REGULATION_OF_T_CELL_CYTOKINE_PRODUCTION		22	0.431189	1.36995	0.0882353	0.144397	1	5418	tags=55%	list=27%	signal=74%
GO_POSITIVE_REGULATION_OF_MYELOID_LEUKOCYTE_MEDIATED_IMMUNITY	GO_POSITIVE_REGULATION_OF_MYELOID_LEUKOCYTE_MEDIATED_IMMUNITY		18	0.457016	1.36909	0.10664	0.145031	1	4943	tags=67%	list=24%	signal=88%
GO_REGULATION_OF_PHOSPHOLIPID_METABOLIC_PROCESS	GO_REGULATION_OF_PHOSPHOLIPID_METABOLIC_PROCESS		60	0.333548	1.36843	0.0540541	0.145493	1	2525	tags=27%	list=12%	signal=30%
GO_DEVELOPMENTAL_CELL_GROWTH	GO_DEVELOPMENTAL_CELL_GROWTH		76	0.31805	1.36842	0.0546448	0.145363	1	5519	tags=43%	list=27%	signal=60%
GO_DNA_REPAIR	GO_DNA_REPAIR		461	0.2482	1.3682	0	0.145433	1	4506	tags=29%	list=22%	signal=37%
GO_ENDOCARDIAL_CUSHION_DEVELOPMENT	GO_ENDOCARDIAL_CUSHION_DEVELOPMENT		32	0.38077	1.36803	0.0922787	0.145483	1	4978	tags=38%	list=25%	signal=50%
GO_ENDOPLASMIC_RETICULUM_CALCIUM_ION_HOMEOSTASIS	GO_ENDOPLASMIC_RETICULUM_CALCIUM_ION_HOMEOSTASIS		20	0.42556	1.36788	0.0883459	0.145484	1	2558	tags=40%	list=13%	signal=46%
GO_ANGIOGENESIS	GO_ANGIOGENESIS		292	0.261401	1.36761	0.00888099	0.145576	1	6339	tags=41%	list=31%	signal=59%
GO_O_GLYCAN_PROCESSING	GO_O_GLYCAN_PROCESSING		54	0.342537	1.3666	0.0604915	0.146345	1	3151	tags=30%	list=16%	signal=35%
GO_REGULATION_OF_GLIAL_CELL_DIFFERENTIATION	GO_REGULATION_OF_GLIAL_CELL_DIFFERENTIATION		59	0.337563	1.36642	0.0580762	0.146389	1	5540	tags=36%	list=27%	signal=49%
GO_CYTOPLASMIC_PATTERN_RECOGNITION_RECEPTOR_SIGNALING_PATHWAY	GO_CYTOPLASMIC_PATTERN_RECOGNITION_RECEPTOR_SIGNALING_PATHWAY		33	0.373893	1.36579	0.0742115	0.146843	1	2802	tags=33%	list=14%	signal=39%
GO_REGULATION_OF_RYANODINE_SENSITIVE_CALCIUM_RELEASE_CHANNEL_ACTIVITY	GO_REGULATION_OF_RYANODINE_SENSITIVE_CALCIUM_RELEASE_CHANNEL_ACTIVITY		27	0.402979	1.36544	0.0933852	0.147073	1	5645	tags=48%	list=28%	signal=67%
GO_NEGATIVE_REGULATION_OF_CATABOLIC_PROCESS	GO_NEGATIVE_REGULATION_OF_CATABOLIC_PROCESS		199	0.271786	1.36525	0.00552486	0.147115	1	3178	tags=24%	list=16%	signal=28%
GO_POSITIVE_REGULATION_OF_MUSCLE_CELL_DIFFERENTIATION	GO_POSITIVE_REGULATION_OF_MUSCLE_CELL_DIFFERENTIATION		83	0.314666	1.36512	0.0367647	0.147114	1	4965	tags=36%	list=25%	signal=48%
GO_BLASTOCYST_DEVELOPMENT	GO_BLASTOCYST_DEVELOPMENT		61	0.330967	1.36489	0.0692168	0.147195	1	6074	tags=51%	list=30%	signal=72%
GO_COVALENT_CHROMATIN_MODIFICATION	GO_COVALENT_CHROMATIN_MODIFICATION		335	0.257491	1.36445	0.00347826	0.147481	1	5037	tags=33%	list=25%	signal=43%
GO_MOVEMENT_IN_ENVIRONMENT_OF_OTHER_ORGANISM_INVOLVED_IN_SYMBIOTIC_INTERACTION	GO_MOVEMENT_IN_ENVIRONMENT_OF_OTHER_ORGANISM_INVOLVED_IN_SYMBIOTIC_INTERACTION		87	0.305211	1.36417	0.0391791	0.14764	1	5952	tags=47%	list=29%	signal=67%
GO_SNRNA_PROCESSING	GO_SNRNA_PROCESSING		22	0.423266	1.36412	0.0887246	0.14754	1	5305	tags=45%	list=26%	signal=62%
GO_POSITIVE_REGULATION_OF_VASCULATURE_DEVELOPMENT	GO_POSITIVE_REGULATION_OF_VASCULATURE_DEVELOPMENT		133	0.286468	1.3638	0.026362	0.147691	1	5023	tags=37%	list=25%	signal=49%
GO_SIGNAL_TRANSDUCTION_IN_ABSENCE_OF_LIGAND	GO_SIGNAL_TRANSDUCTION_IN_ABSENCE_OF_LIGAND		33	0.379802	1.36364	0.0714286	0.147692	1	2680	tags=27%	list=13%	signal=31%
GO_POSITIVE_REGULATION_OF_CELLULAR_PROTEIN_CATABOLIC_PROCESS	GO_POSITIVE_REGULATION_OF_CELLULAR_PROTEIN_CATABOLIC_PROCESS		192	0.272779	1.36359	0.0142602	0.147607	1	4235	tags=30%	list=21%	signal=37%
GO_NEURON_PROJECTION_GUIDANCE	GO_NEURON_PROJECTION_GUIDANCE		204	0.272514	1.36338	0.0189003	0.147659	1	6381	tags=41%	list=32%	signal=59%
GO_ZYMOGEN_ACTIVATION	GO_ZYMOGEN_ACTIVATION		110	0.295851	1.36303	0.0428571	0.147837	1	2973	tags=25%	list=15%	signal=29%
GO_POSITIVE_REGULATION_OF_CYTOKINE_PRODUCTION_INVOLVED_IN_IMMUNE_RESPONSE	GO_POSITIVE_REGULATION_OF_CYTOKINE_PRODUCTION_INVOLVED_IN_IMMUNE_RESPONSE		30	0.391028	1.36222	0.0902256	0.14846	1	5418	tags=57%	list=27%	signal=77%
GO_AGING	GO_AGING		261	0.263569	1.36175	0.0106007	0.148731	1	5995	tags=39%	list=30%	signal=54%
GO_RESPONSE_TO_RETINOIC_ACID	GO_RESPONSE_TO_RETINOIC_ACID		106	0.297955	1.36162	0.0269231	0.148726	1	4722	tags=30%	list=23%	signal=39%
GO_POSITIVE_REGULATION_OF_INTRACELLULAR_PROTEIN_TRANSPORT	GO_POSITIVE_REGULATION_OF_INTRACELLULAR_PROTEIN_TRANSPORT		255	0.263765	1.36153	0.0143627	0.148666	1	3502	tags=24%	list=17%	signal=28%
GO_ENDODERM_DEVELOPMENT	GO_ENDODERM_DEVELOPMENT		70	0.317183	1.36116	0.0391061	0.148857	1	4841	tags=36%	list=24%	signal=47%
GO_NEGATIVE_REGULATION_OF_B_CELL_ACTIVATION	GO_NEGATIVE_REGULATION_OF_B_CELL_ACTIVATION		30	0.392032	1.36094	0.0929368	0.148938	1	5890	tags=60%	list=29%	signal=85%
GO_POSITIVE_REGULATION_OF_MEMBRANE_PROTEIN_ECTODOMAIN_PROTEOLYSIS	GO_POSITIVE_REGULATION_OF_MEMBRANE_PROTEIN_ECTODOMAIN_PROTEOLYSIS		15	0.461669	1.36078	0.113872	0.148938	1	4933	tags=53%	list=24%	signal=71%
GO_SKELETAL_MUSCLE_TISSUE_REGENERATION	GO_SKELETAL_MUSCLE_TISSUE_REGENERATION		26	0.395706	1.36001	0.0971429	0.149535	1	6564	tags=54%	list=32%	signal=80%
GO_MACROPHAGE_DIFFERENTIATION	GO_MACROPHAGE_DIFFERENTIATION		19	0.440307	1.35959	0.098513	0.14979	1	4766	tags=53%	list=24%	signal=69%
GO_REGULATION_OF_EPITHELIAL_CELL_DIFFERENTIATION	GO_REGULATION_OF_EPITHELIAL_CELL_DIFFERENTIATION		121	0.292202	1.35946	0.0307414	0.149787	1	5242	tags=34%	list=26%	signal=45%
GO_NEGATIVE_REGULATION_OF_NERVOUS_SYSTEM_DEVELOPMENT	GO_NEGATIVE_REGULATION_OF_NERVOUS_SYSTEM_DEVELOPMENT		260	0.262078	1.35886	0.00554529	0.150218	1	5540	tags=35%	list=27%	signal=48%
GO_APOPTOTIC_PROCESS_INVOLVED_IN_MORPHOGENESIS	GO_APOPTOTIC_PROCESS_INVOLVED_IN_MORPHOGENESIS		16	0.456119	1.35861	0.10566	0.150333	1	2810	tags=38%	list=14%	signal=44%
GO_MESODERMAL_CELL_DIFFERENTIATION	GO_MESODERMAL_CELL_DIFFERENTIATION		26	0.400758	1.35653	0.105364	0.152181	1	4951	tags=50%	list=24%	signal=66%
GO_POSITIVE_REGULATION_OF_TRANSCRIPTION_FROM_RNA_POLYMERASE_II_PROMOTER_IN_RESPONSE_TO_STRESS	GO_POSITIVE_REGULATION_OF_TRANSCRIPTION_FROM_RNA_POLYMERASE_II_PROMOTER_IN_RESPONSE_TO_STRESS		23	0.414476	1.35628	0.0983607	0.152295	1	3074	tags=35%	list=15%	signal=41%
GO_NEGATIVE_REGULATION_OF_PEPTIDYL_TYROSINE_PHOSPHORYLATION	GO_NEGATIVE_REGULATION_OF_PEPTIDYL_TYROSINE_PHOSPHORYLATION		39	0.366776	1.35506	0.0882918	0.153301	1	3231	tags=33%	list=16%	signal=40%
GO_PROTEIN_HOMOTRIMERIZATION	GO_PROTEIN_HOMOTRIMERIZATION		19	0.431962	1.35461	0.121272	0.153561	1	3334	tags=42%	list=16%	signal=50%
GO_LENS_FIBER_CELL_DIFFERENTIATION	GO_LENS_FIBER_CELL_DIFFERENTIATION		25	0.401241	1.35358	0.0900735	0.15441	1	6295	tags=52%	list=31%	signal=75%
GO_REGULATION_OF_G_PROTEIN_COUPLED_RECEPTOR_PROTEIN_SIGNALING_PATHWAY	GO_REGULATION_OF_G_PROTEIN_COUPLED_RECEPTOR_PROTEIN_SIGNALING_PATHWAY		125	0.290108	1.35357	0.0326923	0.154276	1	6316	tags=41%	list=31%	signal=59%
GO_REGULATION_OF_MEMBRANE_PERMEABILITY	GO_REGULATION_OF_MEMBRANE_PERMEABILITY		70	0.316195	1.35319	0.045045	0.154527	1	3348	tags=33%	list=17%	signal=39%
GO_INTERSTRAND_CROSS_LINK_REPAIR	GO_INTERSTRAND_CROSS_LINK_REPAIR		39	0.36522	1.3528	0.0675422	0.154764	1	4419	tags=46%	list=22%	signal=59%
GO_POSITIVE_REGULATION_OF_TELOMERE_MAINTENANCE_VIA_TELOMERE_LENGTHENING	GO_POSITIVE_REGULATION_OF_TELOMERE_MAINTENANCE_VIA_TELOMERE_LENGTHENING		33	0.375157	1.35204	0.0795229	0.155405	1	2251	tags=24%	list=11%	signal=27%
GO_EXTRINSIC_APOPTOTIC_SIGNALING_PATHWAY	GO_EXTRINSIC_APOPTOTIC_SIGNALING_PATHWAY		99	0.303649	1.35121	0.0422794	0.156101	1	3430	tags=25%	list=17%	signal=30%
GO_POSITIVE_REGULATION_OF_CREB_TRANSCRIPTION_FACTOR_ACTIVITY	GO_POSITIVE_REGULATION_OF_CREB_TRANSCRIPTION_FACTOR_ACTIVITY		15	0.462136	1.35116	0.0998043	0.156	1	6329	tags=60%	list=31%	signal=87%
GO_CELL_SUBSTRATE_ADHERENS_JUNCTION_ASSEMBLY	GO_CELL_SUBSTRATE_ADHERENS_JUNCTION_ASSEMBLY		24	0.406274	1.35084	0.0938697	0.156164	1	3097	tags=33%	list=15%	signal=39%
GO_BODY_MORPHOGENESIS	GO_BODY_MORPHOGENESIS		44	0.348615	1.35068	0.0478927	0.156166	1	5709	tags=50%	list=28%	signal=70%
GO_NEGATIVE_REGULATION_OF_NOTCH_SIGNALING_PATHWAY	GO_NEGATIVE_REGULATION_OF_NOTCH_SIGNALING_PATHWAY		28	0.39111	1.34944	0.0956023	0.157232	1	6105	tags=46%	list=30%	signal=66%
GO_RUFFLE_ORGANIZATION	GO_RUFFLE_ORGANIZATION		20	0.427621	1.3481	0.117537	0.158444	1	4446	tags=45%	list=22%	signal=58%
GO_POSITIVE_REGULATION_OF_ERYTHROCYTE_DIFFERENTIATION	GO_POSITIVE_REGULATION_OF_ERYTHROCYTE_DIFFERENTIATION		23	0.412479	1.34789	0.102515	0.158511	1	2868	tags=30%	list=14%	signal=35%
GO_POSITIVE_REGULATION_OF_CYCLIC_NUCLEOTIDE_METABOLIC_PROCESS	GO_POSITIVE_REGULATION_OF_CYCLIC_NUCLEOTIDE_METABOLIC_PROCESS		109	0.295061	1.34699	0.0315399	0.159282	1	6696	tags=46%	list=33%	signal=68%
GO_ODONTOGENESIS	GO_ODONTOGENESIS		105	0.29573	1.34682	0.0413534	0.15931	1	5623	tags=45%	list=28%	signal=62%
GO_RESPONSE_TO_IMMOBILIZATION_STRESS	GO_RESPONSE_TO_IMMOBILIZATION_STRESS		22	0.414975	1.34622	0.095057	0.159747	1	5604	tags=50%	list=28%	signal=69%
GO_CARTILAGE_DEVELOPMENT_INVOLVED_IN_ENDOCHONDRAL_BONE_MORPHOGENESIS	GO_CARTILAGE_DEVELOPMENT_INVOLVED_IN_ENDOCHONDRAL_BONE_MORPHOGENESIS		19	0.424772	1.3457	0.108209	0.160113	1	3442	tags=42%	list=17%	signal=51%
GO_REGULATION_OF_CARDIAC_MUSCLE_CONTRACTION_BY_CALCIUM_ION_SIGNALING	GO_REGULATION_OF_CARDIAC_MUSCLE_CONTRACTION_BY_CALCIUM_ION_SIGNALING		23	0.402674	1.34538	0.112167	0.160271	1	5645	tags=52%	list=28%	signal=72%
GO_CALCIUM_ION_TRANSMEMBRANE_TRANSPORT	GO_CALCIUM_ION_TRANSMEMBRANE_TRANSPORT		157	0.276037	1.3452	0.0268817	0.160317	1	4307	tags=32%	list=21%	signal=41%
GO_REGULATION_OF_TISSUE_REMODELING	GO_REGULATION_OF_TISSUE_REMODELING		62	0.324255	1.34468	0.0578947	0.160705	1	5513	tags=47%	list=27%	signal=64%
GO_PROTEIN_LOCALIZATION_TO_MEMBRANE	GO_PROTEIN_LOCALIZATION_TO_MEMBRANE		374	0.250951	1.34397	0.00687285	0.161265	1	4594	tags=31%	list=23%	signal=40%
GO_NEGATIVE_REGULATION_OF_CELL_DEVELOPMENT	GO_NEGATIVE_REGULATION_OF_CELL_DEVELOPMENT		300	0.254213	1.34377	0.00891266	0.161323	1	3189	tags=23%	list=16%	signal=27%
GO_MODULATION_OF_EXCITATORY_POSTSYNAPTIC_POTENTIAL	GO_MODULATION_OF_EXCITATORY_POSTSYNAPTIC_POTENTIAL		30	0.375754	1.34353	0.0936903	0.161417	1	5056	tags=40%	list=25%	signal=53%
GO_MYOBLAST_FUSION	GO_MYOBLAST_FUSION		20	0.426472	1.34351	0.0981481	0.161296	1	5649	tags=45%	list=28%	signal=62%
GO_ESTABLISHMENT_OF_MITOTIC_SPINDLE_LOCALIZATION	GO_ESTABLISHMENT_OF_MITOTIC_SPINDLE_LOCALIZATION		24	0.41023	1.34276	0.120079	0.161923	1	5052	tags=42%	list=25%	signal=55%
GO_CELLULAR_RESPONSE_TO_ALKALOID	GO_CELLULAR_RESPONSE_TO_ALKALOID		34	0.372463	1.34196	0.100386	0.162593	1	4482	tags=44%	list=22%	signal=57%
GO_CELLULAR_RESPONSE_TO_IONIZING_RADIATION	GO_CELLULAR_RESPONSE_TO_IONIZING_RADIATION		51	0.341696	1.34181	0.0849557	0.162629	1	4203	tags=35%	list=21%	signal=44%
GO_NEGATIVE_REGULATION_OF_NEURON_DIFFERENTIATION	GO_NEGATIVE_REGULATION_OF_NEURON_DIFFERENTIATION		189	0.270189	1.34178	0.0242086	0.162521	1	4074	tags=29%	list=20%	signal=35%
GO_COGNITION	GO_COGNITION		249	0.258002	1.34173	0.0229682	0.162401	1	5893	tags=37%	list=29%	signal=52%
GO_REGULATION_OF_PROTEIN_TARGETING_TO_MITOCHONDRION	GO_REGULATION_OF_PROTEIN_TARGETING_TO_MITOCHONDRION		96	0.299998	1.34089	0.0497238	0.163124	1	3368	tags=24%	list=17%	signal=29%
GO_IN_UTERO_EMBRYONIC_DEVELOPMENT	GO_IN_UTERO_EMBRYONIC_DEVELOPMENT		308	0.252519	1.34081	0.00687285	0.163064	1	5563	tags=38%	list=28%	signal=52%
GO_REGULATION_OF_TYROSINE_PHOSPHORYLATION_OF_STAT1_PROTEIN	GO_REGULATION_OF_TYROSINE_PHOSPHORYLATION_OF_STAT1_PROTEIN		16	0.458884	1.34068	0.12253	0.163044	1	6035	tags=63%	list=30%	signal=89%
GO_REGULATION_OF_NEURON_APOPTOTIC_PROCESS	GO_REGULATION_OF_NEURON_APOPTOTIC_PROCESS		191	0.266532	1.33954	0.0255941	0.164082	1	4045	tags=27%	list=20%	signal=33%
GO_REGULATION_OF_TRANSCRIPTION_REGULATORY_REGION_DNA_BINDING	GO_REGULATION_OF_TRANSCRIPTION_REGULATORY_REGION_DNA_BINDING		36	0.366327	1.33953	0.0856031	0.163947	1	4205	tags=36%	list=21%	signal=46%
GO_NEGATIVE_REGULATION_OF_EXTRINSIC_APOPTOTIC_SIGNALING_PATHWAY_VIA_DEATH_DOMAIN_RECEPTORS	GO_NEGATIVE_REGULATION_OF_EXTRINSIC_APOPTOTIC_SIGNALING_PATHWAY_VIA_DEATH_DOMAIN_RECEPTORS		34	0.36917	1.3393	0.0971963	0.164012	1	4405	tags=35%	list=22%	signal=45%
GO_ENDOCYTIC_RECYCLING	GO_ENDOCYTIC_RECYCLING		24	0.397324	1.33905	0.112754	0.164098	1	1727	tags=29%	list=9%	signal=32%
GO_NEGATIVE_REGULATION_OF_PHOSPHORYLATION	GO_NEGATIVE_REGULATION_OF_PHOSPHORYLATION		418	0.247107	1.33901	0.00515464	0.163996	1	3573	tags=24%	list=18%	signal=29%
GO_NEGATIVE_REGULATION_OF_CHROMOSOME_SEGREGATION	GO_NEGATIVE_REGULATION_OF_CHROMOSOME_SEGREGATION		28	0.389551	1.33885	0.101145	0.164009	1	4096	tags=39%	list=20%	signal=49%
GO_NEGATIVE_REGULATION_OF_T_CELL_RECEPTOR_SIGNALING_PATHWAY	GO_NEGATIVE_REGULATION_OF_T_CELL_RECEPTOR_SIGNALING_PATHWAY		16	0.445465	1.33869	0.112782	0.164032	1	2930	tags=44%	list=14%	signal=51%
GO_STRAND_DISPLACEMENT	GO_STRAND_DISPLACEMENT		23	0.4172	1.33767	0.117978	0.164882	1	4274	tags=48%	list=21%	signal=61%
GO_REGULATION_OF_NEUROBLAST_PROLIFERATION	GO_REGULATION_OF_NEUROBLAST_PROLIFERATION		28	0.382477	1.33701	0.0917782	0.165377	1	3175	tags=25%	list=16%	signal=30%
GO_TRANSMEMBRANE_RECEPTOR_PROTEIN_TYROSINE_KINASE_SIGNALING_PATHWAY	GO_TRANSMEMBRANE_RECEPTOR_PROTEIN_TYROSINE_KINASE_SIGNALING_PATHWAY		495	0.24201	1.33648	0.00168067	0.165764	1	4966	tags=32%	list=25%	signal=42%
GO_FATTY_ACID_DERIVATIVE_METABOLIC_PROCESS	GO_FATTY_ACID_DERIVATIVE_METABOLIC_PROCESS		92	0.301986	1.33532	0.0546139	0.166826	1	5140	tags=37%	list=25%	signal=49%
GO_STRIATED_MUSCLE_ADAPTATION	GO_STRIATED_MUSCLE_ADAPTATION		23	0.403117	1.33525	0.0921569	0.16678	1	5819	tags=57%	list=29%	signal=79%
GO_OSTEOBLAST_DIFFERENTIATION	GO_OSTEOBLAST_DIFFERENTIATION		124	0.285045	1.33488	0.0406654	0.16702	1	2931	tags=27%	list=15%	signal=32%
GO_SYNAPTIC_VESICLE_LOCALIZATION	GO_SYNAPTIC_VESICLE_LOCALIZATION		105	0.294071	1.33343	0.04	0.168421	1	4404	tags=31%	list=22%	signal=40%
GO_NEGATIVE_REGULATION_OF_TISSUE_REMODELING	GO_NEGATIVE_REGULATION_OF_TISSUE_REMODELING		17	0.439907	1.33271	0.130769	0.169059	1	3605	tags=47%	list=18%	signal=57%
GO_CYTOSOLIC_CALCIUM_ION_TRANSPORT	GO_CYTOSOLIC_CALCIUM_ION_TRANSPORT		53	0.333348	1.33137	0.0769231	0.170331	1	5418	tags=49%	list=27%	signal=67%
GO_POSITIVE_REGULATION_OF_CELL_GROWTH	GO_POSITIVE_REGULATION_OF_CELL_GROWTH		144	0.27611	1.33123	0.0530035	0.170329	1	2612	tags=22%	list=13%	signal=25%
GO_POSITIVE_REGULATION_OF_MITOTIC_CELL_CYCLE	GO_POSITIVE_REGULATION_OF_MITOTIC_CELL_CYCLE		122	0.284088	1.33099	0.0404412	0.170398	1	5037	tags=34%	list=25%	signal=44%
GO_POSITIVE_REGULATION_OF_CHROMOSOME_SEGREGATION	GO_POSITIVE_REGULATION_OF_CHROMOSOME_SEGREGATION		25	0.393819	1.33095	0.132296	0.170293	1	3712	tags=36%	list=18%	signal=44%
GO_FEMALE_MEIOTIC_DIVISION	GO_FEMALE_MEIOTIC_DIVISION		25	0.390054	1.33039	0.101124	0.170703	1	2520	tags=36%	list=12%	signal=41%
GO_NEGATIVE_REGULATION_OF_CELL_MORPHOGENESIS_INVOLVED_IN_DIFFERENTIATION	GO_NEGATIVE_REGULATION_OF_CELL_MORPHOGENESIS_INVOLVED_IN_DIFFERENTIATION		117	0.288812	1.32997	0.0578947	0.17098	1	3097	tags=26%	list=15%	signal=30%
GO_POSITIVE_REGULATION_OF_DEVELOPMENTAL_GROWTH	GO_POSITIVE_REGULATION_OF_DEVELOPMENTAL_GROWTH		154	0.27553	1.32982	0.0344828	0.170988	1	2906	tags=23%	list=14%	signal=26%
GO_REGULATION_OF_ADENYLATE_CYCLASE_ACTIVITY	GO_REGULATION_OF_ADENYLATE_CYCLASE_ACTIVITY		70	0.313067	1.32915	0.0616822	0.17156	1	6688	tags=46%	list=33%	signal=68%
GO_MUCOPOLYSACCHARIDE_METABOLIC_PROCESS	GO_MUCOPOLYSACCHARIDE_METABOLIC_PROCESS		106	0.289124	1.32797	0.0364963	0.172656	1	5210	tags=35%	list=26%	signal=47%
GO_NEGATIVE_REGULATION_OF_DENDRITE_DEVELOPMENT	GO_NEGATIVE_REGULATION_OF_DENDRITE_DEVELOPMENT		27	0.389188	1.32751	0.107468	0.172959	1	7096	tags=56%	list=35%	signal=86%
GO_NEGATIVE_REGULATION_OF_PEPTIDYL_SERINE_PHOSPHORYLATION	GO_NEGATIVE_REGULATION_OF_PEPTIDYL_SERINE_PHOSPHORYLATION		23	0.400038	1.32681	0.104449	0.173535	1	2846	tags=35%	list=14%	signal=40%
GO_PROTEIN_IMPORT_INTO_NUCLEUS_TRANSLOCATION	GO_PROTEIN_IMPORT_INTO_NUCLEUS_TRANSLOCATION		29	0.378659	1.32678	0.111321	0.173406	1	2545	tags=31%	list=13%	signal=35%
GO_REGULATION_OF_PROTEASOMAL_PROTEIN_CATABOLIC_PROCESS	GO_REGULATION_OF_PROTEASOMAL_PROTEIN_CATABOLIC_PROCESS		179	0.273105	1.32668	0.0243446	0.173356	1	4322	tags=30%	list=21%	signal=38%
GO_NEGATIVE_REGULATION_OF_INTRACELLULAR_SIGNAL_TRANSDUCTION	GO_NEGATIVE_REGULATION_OF_INTRACELLULAR_SIGNAL_TRANSDUCTION		434	0.242948	1.3261	0	0.173813	1	4840	tags=31%	list=24%	signal=39%
GO_POSITIVE_REGULATION_OF_GROWTH	GO_POSITIVE_REGULATION_OF_GROWTH		234	0.26112	1.32598	0.0198198	0.173784	1	2906	tags=23%	list=14%	signal=27%
GO_REGULATION_OF_DNA_BIOSYNTHETIC_PROCESS	GO_REGULATION_OF_DNA_BIOSYNTHETIC_PROCESS		90	0.302142	1.32439	0.046595	0.175365	1	5195	tags=34%	list=26%	signal=46%
GO_REGULATION_OF_CATION_TRANSMEMBRANE_TRANSPORT	GO_REGULATION_OF_CATION_TRANSMEMBRANE_TRANSPORT		207	0.261918	1.32437	0.0220994	0.175229	1	5418	tags=38%	list=27%	signal=52%
GO_REGULATION_OF_HEART_CONTRACTION	GO_REGULATION_OF_HEART_CONTRACTION		221	0.261505	1.32429	0.025	0.175166	1	5645	tags=35%	list=28%	signal=48%
GO_MEMORY	GO_MEMORY		98	0.292538	1.32392	0.0570902	0.175428	1	4579	tags=35%	list=23%	signal=45%
GO_NEGATIVE_REGULATION_OF_MAPK_CASCADE	GO_NEGATIVE_REGULATION_OF_MAPK_CASCADE		145	0.27815	1.32374	0.0422535	0.175471	1	5089	tags=37%	list=25%	signal=49%
GO_DNA_RECOMBINATION	GO_DNA_RECOMBINATION		196	0.264937	1.32366	0.0107914	0.175399	1	5906	tags=40%	list=29%	signal=56%
GO_NEGATIVE_REGULATION_OF_ALPHA_BETA_T_CELL_DIFFERENTIATION	GO_NEGATIVE_REGULATION_OF_ALPHA_BETA_T_CELL_DIFFERENTIATION		15	0.464555	1.32349	0.143939	0.175435	1	6025	tags=47%	list=30%	signal=66%
GO_REGULATION_OF_CYTOSOLIC_CALCIUM_ION_CONCENTRATION	GO_REGULATION_OF_CYTOSOLIC_CALCIUM_ION_CONCENTRATION		202	0.264749	1.32313	0.0273723	0.175678	1	5814	tags=41%	list=29%	signal=57%
GO_CELLULAR_RESPONSE_TO_RADIATION	GO_CELLULAR_RESPONSE_TO_RADIATION		134	0.277514	1.32227	0.0416667	0.176468	1	4829	tags=34%	list=24%	signal=44%
GO_GMP_METABOLIC_PROCESS	GO_GMP_METABOLIC_PROCESS		20	0.418668	1.32217	0.137996	0.176449	1	3397	tags=35%	list=17%	signal=42%
GO_POSITIVE_REGULATION_OF_REACTIVE_OXYGEN_SPECIES_METABOLIC_PROCESS	GO_POSITIVE_REGULATION_OF_REACTIVE_OXYGEN_SPECIES_METABOLIC_PROCESS		84	0.302629	1.32117	0.0613383	0.177393	1	4785	tags=37%	list=24%	signal=48%
GO_RESPONSE_TO_EPINEPHRINE	GO_RESPONSE_TO_EPINEPHRINE		16	0.439721	1.32064	0.127451	0.177795	1	2217	tags=38%	list=11%	signal=42%
GO_REGULATION_OF_NUCLEASE_ACTIVITY	GO_REGULATION_OF_NUCLEASE_ACTIVITY		23	0.39964	1.31941	0.120858	0.178917	1	5741	tags=52%	list=28%	signal=73%
GO_SIGNAL_RELEASE	GO_SIGNAL_RELEASE		171	0.26719	1.31934	0.037037	0.178836	1	4768	tags=32%	list=24%	signal=41%
GO_RESPONSE_TO_HEAT	GO_RESPONSE_TO_HEAT		89	0.295375	1.31923	0.054717	0.178812	1	2849	tags=24%	list=14%	signal=27%
GO_NEGATIVE_REGULATION_OF_BLOOD_VESSEL_ENDOTHELIAL_CELL_MIGRATION	GO_NEGATIVE_REGULATION_OF_BLOOD_VESSEL_ENDOTHELIAL_CELL_MIGRATION		24	0.401636	1.31823	0.125	0.179728	1	1954	tags=21%	list=10%	signal=23%
GO_PALLIUM_DEVELOPMENT	GO_PALLIUM_DEVELOPMENT		151	0.272361	1.31812	0.0428082	0.179697	1	3442	tags=26%	list=17%	signal=32%
GO_REGULATION_OF_MITOCHONDRION_ORGANIZATION	GO_REGULATION_OF_MITOCHONDRION_ORGANIZATION		215	0.26194	1.31799	0.0271248	0.17972	1	3386	tags=26%	list=17%	signal=30%
GO_CELLULAR_RESPONSE_TO_RETINOIC_ACID	GO_CELLULAR_RESPONSE_TO_RETINOIC_ACID		65	0.315887	1.31768	0.0609982	0.179915	1	4057	tags=28%	list=20%	signal=35%
GO_DNA_MODIFICATION	GO_DNA_MODIFICATION		79	0.304547	1.31749	0.0627178	0.179987	1	5305	tags=38%	list=26%	signal=51%
GO_REGULATION_OF_EXTRINSIC_APOPTOTIC_SIGNALING_PATHWAY_VIA_DEATH_DOMAIN_RECEPTORS	GO_REGULATION_OF_EXTRINSIC_APOPTOTIC_SIGNALING_PATHWAY_VIA_DEATH_DOMAIN_RECEPTORS		54	0.331384	1.31733	0.093254	0.180008	1	4405	tags=31%	list=22%	signal=40%
GO_REGULATION_OF_RAS_PROTEIN_SIGNAL_TRANSDUCTION	GO_REGULATION_OF_RAS_PROTEIN_SIGNAL_TRANSDUCTION		179	0.264883	1.31719	0.0332717	0.180037	1	3520	tags=25%	list=17%	signal=30%
GO_NEGATIVE_REGULATION_OF_IMMUNE_EFFECTOR_PROCESS	GO_NEGATIVE_REGULATION_OF_IMMUNE_EFFECTOR_PROCESS		102	0.292775	1.31641	0.0466786	0.180646	1	5127	tags=36%	list=25%	signal=48%
GO_POSITIVE_REGULATION_OF_SMOOTH_MUSCLE_CELL_PROLIFERATION	GO_POSITIVE_REGULATION_OF_SMOOTH_MUSCLE_CELL_PROLIFERATION		58	0.323356	1.31599	0.0846154	0.180947	1	2984	tags=28%	list=15%	signal=32%
GO_NEGATIVE_REGULATION_OF_CYSTEINE_TYPE_ENDOPEPTIDASE_ACTIVITY	GO_NEGATIVE_REGULATION_OF_CYSTEINE_TYPE_ENDOPEPTIDASE_ACTIVITY		88	0.296639	1.31592	0.0568182	0.180872	1	5081	tags=38%	list=25%	signal=50%
GO_PURINE_DEOXYRIBONUCLEOTIDE_METABOLIC_PROCESS	GO_PURINE_DEOXYRIBONUCLEOTIDE_METABOLIC_PROCESS		15	0.452918	1.31551	0.139113	0.181196	1	1682	tags=40%	list=8%	signal=44%
GO_REGULATION_OF_STAT_CASCADE	GO_REGULATION_OF_STAT_CASCADE		144	0.272946	1.31536	0.0462107	0.181202	1	6220	tags=40%	list=31%	signal=57%
GO_EPITHELIAL_TO_MESENCHYMAL_TRANSITION	GO_EPITHELIAL_TO_MESENCHYMAL_TRANSITION		56	0.326004	1.3149	0.093985	0.181593	1	4131	tags=32%	list=20%	signal=40%
GO_RIBOSOMAL_LARGE_SUBUNIT_BIOGENESIS	GO_RIBOSOMAL_LARGE_SUBUNIT_BIOGENESIS		49	0.338477	1.31469	0.0880829	0.181714	1	6490	tags=53%	list=32%	signal=78%
GO_CELLULAR_RESPONSE_TO_OXIDATIVE_STRESS	GO_CELLULAR_RESPONSE_TO_OXIDATIVE_STRESS		184	0.26468	1.31429	0.0268817	0.18198	1	4463	tags=29%	list=22%	signal=37%
GO_POSITIVE_REGULATION_OF_NUCLEAR_DIVISION	GO_POSITIVE_REGULATION_OF_NUCLEAR_DIVISION		62	0.315698	1.31382	0.0685484	0.182343	1	7259	tags=55%	list=36%	signal=85%
GO_REGULATION_OF_OSTEOCLAST_DIFFERENTIATION	GO_REGULATION_OF_OSTEOCLAST_DIFFERENTIATION		62	0.321408	1.31346	0.0914077	0.182588	1	5780	tags=45%	list=29%	signal=63%
GO_REGULATION_OF_STRIATED_MUSCLE_CONTRACTION	GO_REGULATION_OF_STRIATED_MUSCLE_CONTRACTION		79	0.304943	1.31259	0.0742049	0.183417	1	5789	tags=43%	list=29%	signal=60%
GO_PROTEIN_OLIGOMERIZATION	GO_PROTEIN_OLIGOMERIZATION		428	0.240804	1.31192	0.0066335	0.184006	1	3336	tags=23%	list=17%	signal=27%
GO_NUCLEAR_TRANSPORT	GO_NUCLEAR_TRANSPORT		337	0.246259	1.31167	0.00705467	0.184143	1	4500	tags=26%	list=22%	signal=32%
GO_RESPIRATORY_SYSTEM_DEVELOPMENT	GO_RESPIRATORY_SYSTEM_DEVELOPMENT		194	0.263966	1.31103	0.0395189	0.184649	1	3961	tags=27%	list=20%	signal=34%
GO_NEGATIVE_REGULATION_OF_NUCLEOCYTOPLASMIC_TRANSPORT	GO_NEGATIVE_REGULATION_OF_NUCLEOCYTOPLASMIC_TRANSPORT		70	0.313428	1.31087	0.0696325	0.184673	1	5518	tags=40%	list=27%	signal=55%
GO_MICROTUBULE_POLYMERIZATION	GO_MICROTUBULE_POLYMERIZATION		27	0.377965	1.30937	0.135755	0.186129	1	4744	tags=44%	list=23%	signal=58%
GO_RESPONSE_TO_CORTICOSTEROID	GO_RESPONSE_TO_CORTICOSTEROID		176	0.266329	1.30902	0.0320856	0.186348	1	4933	tags=36%	list=24%	signal=48%
GO_POSITIVE_REGULATION_OF_MAST_CELL_ACTIVATION	GO_POSITIVE_REGULATION_OF_MAST_CELL_ACTIVATION		16	0.442458	1.3089	0.150558	0.186339	1	4943	tags=69%	list=24%	signal=91%
GO_CELL_AGING	GO_CELL_AGING		64	0.31602	1.30882	0.0847458	0.186272	1	5623	tags=42%	list=28%	signal=58%
GO_CALCIUM_ION_REGULATED_EXOCYTOSIS	GO_CALCIUM_ION_REGULATED_EXOCYTOSIS		81	0.299715	1.30847	0.0690979	0.18649	1	4104	tags=28%	list=20%	signal=35%
GO_NEGATIVE_REGULATION_OF_MUSCLE_CONTRACTION	GO_NEGATIVE_REGULATION_OF_MUSCLE_CONTRACTION		22	0.399589	1.30782	0.146484	0.187048	1	5273	tags=50%	list=26%	signal=68%
GO_PARASYMPATHETIC_NERVOUS_SYSTEM_DEVELOPMENT	GO_PARASYMPATHETIC_NERVOUS_SYSTEM_DEVELOPMENT		17	0.436856	1.30691	0.138493	0.187916	1	3047	tags=35%	list=15%	signal=42%
GO_NEGATIVE_REGULATION_OF_HOMEOSTATIC_PROCESS	GO_NEGATIVE_REGULATION_OF_HOMEOSTATIC_PROCESS		124	0.277025	1.30619	0.0531136	0.188611	1	5493	tags=43%	list=27%	signal=58%
GO_REGULATION_OF_CELL_AGING	GO_REGULATION_OF_CELL_AGING		33	0.369794	1.30607	0.1	0.18857	1	4131	tags=42%	list=20%	signal=53%
GO_BRANCHING_MORPHOGENESIS_OF_AN_EPITHELIAL_TUBE	GO_BRANCHING_MORPHOGENESIS_OF_AN_EPITHELIAL_TUBE		131	0.276289	1.30571	0.0470163	0.188805	1	6144	tags=42%	list=30%	signal=60%
GO_MEMBRANE_INVAGINATION	GO_MEMBRANE_INVAGINATION		28	0.376068	1.30564	0.0933852	0.188727	1	4561	tags=46%	list=23%	signal=60%
GO_NEGATIVE_REGULATION_OF_ACTIN_FILAMENT_POLYMERIZATION	GO_NEGATIVE_REGULATION_OF_ACTIN_FILAMENT_POLYMERIZATION		44	0.346143	1.3054	0.114232	0.188827	1	2721	tags=27%	list=13%	signal=31%
GO_REGULATION_OF_MAMMARY_GLAND_EPITHELIAL_CELL_PROLIFERATION	GO_REGULATION_OF_MAMMARY_GLAND_EPITHELIAL_CELL_PROLIFERATION		16	0.442656	1.3052	0.146771	0.188891	1	3739	tags=44%	list=19%	signal=54%
GO_POSITIVE_REGULATION_OF_CALCIUM_ION_TRANSPORT	GO_POSITIVE_REGULATION_OF_CALCIUM_ION_TRANSPORT		106	0.287051	1.30457	0.0568807	0.189443	1	6316	tags=46%	list=31%	signal=67%
GO_POSITIVE_REGULATION_OF_DNA_BIOSYNTHETIC_PROCESS	GO_POSITIVE_REGULATION_OF_DNA_BIOSYNTHETIC_PROCESS		58	0.318248	1.30455	0.0830258	0.189313	1	2251	tags=21%	list=11%	signal=23%
GO_LEUKOTRIENE_METABOLIC_PROCESS	GO_LEUKOTRIENE_METABOLIC_PROCESS		30	0.377953	1.30389	0.117761	0.189926	1	4943	tags=43%	list=24%	signal=57%
GO_POSITIVE_REGULATION_OF_ENDOCYTOSIS	GO_POSITIVE_REGULATION_OF_ENDOCYTOSIS		113	0.280302	1.30306	0.0545775	0.190683	1	4474	tags=37%	list=22%	signal=47%
GO_RESPONSE_TO_OXIDATIVE_STRESS	GO_RESPONSE_TO_OXIDATIVE_STRESS		352	0.241956	1.30255	0.0159292	0.191129	1	4463	tags=28%	list=22%	signal=36%
GO_EPIDERMIS_MORPHOGENESIS	GO_EPIDERMIS_MORPHOGENESIS		29	0.371304	1.30218	0.12594	0.191392	1	4966	tags=41%	list=25%	signal=55%
GO_POSITIVE_REGULATION_OF_INSULIN_SECRETION_INVOLVED_IN_CELLULAR_RESPONSE_TO_GLUCOSE_STIMULUS	GO_POSITIVE_REGULATION_OF_INSULIN_SECRETION_INVOLVED_IN_CELLULAR_RESPONSE_TO_GLUCOSE_STIMULUS		27	0.379995	1.30209	0.123827	0.19134	1	5779	tags=48%	list=29%	signal=67%
GO_SOMATIC_STEM_CELL_DIVISION	GO_SOMATIC_STEM_CELL_DIVISION		22	0.394893	1.30131	0.138376	0.192029	1	2979	tags=27%	list=15%	signal=32%
GO_CELLULAR_RESPONSE_TO_UV	GO_CELLULAR_RESPONSE_TO_UV		65	0.311966	1.3012	0.0786948	0.192008	1	2559	tags=28%	list=13%	signal=32%
GO_REGULATION_OF_VIRAL_GENOME_REPLICATION	GO_REGULATION_OF_VIRAL_GENOME_REPLICATION		75	0.306389	1.30078	0.08	0.192351	1	4861	tags=37%	list=24%	signal=49%
GO_REGULATION_OF_CELLULAR_RESPONSE_TO_GROWTH_FACTOR_STIMULUS	GO_REGULATION_OF_CELLULAR_RESPONSE_TO_GROWTH_FACTOR_STIMULUS		227	0.255018	1.30014	0.0259067	0.192889	1	5023	tags=33%	list=25%	signal=43%
GO_CENTROSOME_LOCALIZATION	GO_CENTROSOME_LOCALIZATION		18	0.415205	1.29885	0.138577	0.19423	1	2979	tags=33%	list=15%	signal=39%
GO_CELL_DEATH_IN_RESPONSE_TO_OXIDATIVE_STRESS	GO_CELL_DEATH_IN_RESPONSE_TO_OXIDATIVE_STRESS		18	0.415693	1.29857	0.162524	0.194397	1	6940	tags=61%	list=34%	signal=93%
GO_LEARNING	GO_LEARNING		131	0.2744	1.2984	0.0523364	0.194432	1	5874	tags=37%	list=29%	signal=51%
GO_REGULATION_OF_PROTEIN_KINASE_B_SIGNALING	GO_REGULATION_OF_PROTEIN_KINASE_B_SIGNALING		121	0.279193	1.29827	0.0611111	0.194409	1	3627	tags=30%	list=18%	signal=36%
GO_REGULATION_OF_NOTCH_SIGNALING_PATHWAY	GO_REGULATION_OF_NOTCH_SIGNALING_PATHWAY		66	0.313152	1.29773	0.0850662	0.194851	1	3717	tags=30%	list=18%	signal=37%
GO_TOLL_LIKE_RECEPTOR_SIGNALING_PATHWAY	GO_TOLL_LIKE_RECEPTOR_SIGNALING_PATHWAY		85	0.297261	1.29765	0.0649351	0.194787	1	4515	tags=38%	list=22%	signal=48%
GO_PLACENTA_DEVELOPMENT	GO_PLACENTA_DEVELOPMENT		138	0.274173	1.29726	0.0627376	0.19509	1	5137	tags=35%	list=25%	signal=46%
GO_REGULATION_OF_SMOOTH_MUSCLE_CELL_MIGRATION	GO_REGULATION_OF_SMOOTH_MUSCLE_CELL_MIGRATION		49	0.331697	1.2966	0.0952381	0.195723	1	3491	tags=31%	list=17%	signal=37%
GO_NEGATIVE_REGULATION_OF_CELL_SUBSTRATE_ADHESION	GO_NEGATIVE_REGULATION_OF_CELL_SUBSTRATE_ADHESION		53	0.323112	1.29645	0.102467	0.195738	1	2204	tags=25%	list=11%	signal=27%
GO_REGULATION_OF_GLIAL_CELL_PROLIFERATION	GO_REGULATION_OF_GLIAL_CELL_PROLIFERATION		19	0.40679	1.29642	0.154676	0.195609	1	3105	tags=32%	list=15%	signal=37%
GO_DIVALENT_INORGANIC_CATION_HOMEOSTASIS	GO_DIVALENT_INORGANIC_CATION_HOMEOSTASIS		340	0.245103	1.29564	0.0122164	0.196374	1	4307	tags=31%	list=21%	signal=39%
GO_REGULATION_OF_DNA_REPAIR	GO_REGULATION_OF_DNA_REPAIR		74	0.305602	1.29554	0.0921053	0.196354	1	5384	tags=36%	list=27%	signal=50%
GO_RESPONSE_TO_OSMOTIC_STRESS	GO_RESPONSE_TO_OSMOTIC_STRESS		63	0.313989	1.29485	0.094162	0.19705	1	2565	tags=27%	list=13%	signal=31%
GO_POSITIVE_REGULATION_OF_EPITHELIAL_CELL_PROLIFERATION	GO_POSITIVE_REGULATION_OF_EPITHELIAL_CELL_PROLIFERATION		153	0.26632	1.29409	0.0277778	0.197694	1	5039	tags=38%	list=25%	signal=50%
GO_NEGATIVE_REGULATION_OF_HEART_CONTRACTION	GO_NEGATIVE_REGULATION_OF_HEART_CONTRACTION		22	0.395924	1.29175	0.13447	0.200322	1	7188	tags=68%	list=36%	signal=106%
GO_REGULATION_OF_HISTONE_H3_K4_METHYLATION	GO_REGULATION_OF_HISTONE_H3_K4_METHYLATION		27	0.375038	1.29146	0.142857	0.20051	1	2959	tags=30%	list=15%	signal=35%
GO_LONG_TERM_SYNAPTIC_DEPRESSION	GO_LONG_TERM_SYNAPTIC_DEPRESSION		15	0.440543	1.29091	0.158635	0.200999	1	4092	tags=47%	list=20%	signal=58%
GO_NEGATIVE_REGULATION_OF_GENE_SILENCING	GO_NEGATIVE_REGULATION_OF_GENE_SILENCING		19	0.425373	1.2909	0.145794	0.200847	1	4278	tags=47%	list=21%	signal=60%
GO_NEGATIVE_REGULATION_OF_GLIOGENESIS	GO_NEGATIVE_REGULATION_OF_GLIOGENESIS		36	0.351127	1.29049	0.12766	0.201196	1	4519	tags=31%	list=22%	signal=39%
GO_RESPONSE_TO_UV_B	GO_RESPONSE_TO_UV_B		16	0.436638	1.28984	0.158635	0.201788	1	1519	tags=38%	list=8%	signal=41%
GO_REGULATION_OF_RHO_PROTEIN_SIGNAL_TRANSDUCTION	GO_REGULATION_OF_RHO_PROTEIN_SIGNAL_TRANSDUCTION		105	0.284069	1.28916	0.0586081	0.202509	1	3491	tags=26%	list=17%	signal=31%
GO_POSITIVE_REGULATION_OF_LEUKOCYTE_DEGRANULATION	GO_POSITIVE_REGULATION_OF_LEUKOCYTE_DEGRANULATION		18	0.414471	1.28915	0.136986	0.20236	1	4943	tags=67%	list=24%	signal=88%
GO_NEUROMUSCULAR_SYNAPTIC_TRANSMISSION	GO_NEUROMUSCULAR_SYNAPTIC_TRANSMISSION		26	0.381214	1.28859	0.132959	0.202849	1	7191	tags=62%	list=36%	signal=95%
GO_MESENCHYMAL_CELL_DIFFERENTIATION	GO_MESENCHYMAL_CELL_DIFFERENTIATION		134	0.271498	1.2873	0.0622642	0.204193	1	4519	tags=31%	list=22%	signal=40%
GO_LUNG_EPITHELIUM_DEVELOPMENT	GO_LUNG_EPITHELIUM_DEVELOPMENT		34	0.358449	1.2872	0.135827	0.204152	1	5851	tags=47%	list=29%	signal=66%
GO_NEURON_PROJECTION_EXTENSION	GO_NEURON_PROJECTION_EXTENSION		52	0.320883	1.2871	0.0994372	0.204096	1	5519	tags=44%	list=27%	signal=61%
GO_POSITIVE_REGULATION_OF_TELOMERE_MAINTENANCE	GO_POSITIVE_REGULATION_OF_TELOMERE_MAINTENANCE		44	0.336706	1.28707	0.127778	0.203978	1	2251	tags=23%	list=11%	signal=26%
GO_REGULATION_OF_SYNCYTIUM_FORMATION_BY_PLASMA_MEMBRANE_FUSION	GO_REGULATION_OF_SYNCYTIUM_FORMATION_BY_PLASMA_MEMBRANE_FUSION		25	0.384273	1.28668	0.141509	0.204273	1	4933	tags=40%	list=24%	signal=53%
GO_NEGATIVE_REGULATION_OF_INTRINSIC_APOPTOTIC_SIGNALING_PATHWAY	GO_NEGATIVE_REGULATION_OF_INTRINSIC_APOPTOTIC_SIGNALING_PATHWAY		90	0.290493	1.28522	0.078853	0.205902	1	2559	tags=21%	list=13%	signal=24%
GO_CELLULAR_RESPONSE_TO_EXTERNAL_STIMULUS	GO_CELLULAR_RESPONSE_TO_EXTERNAL_STIMULUS		261	0.246575	1.28518	0.0269784	0.20579	1	3077	tags=24%	list=15%	signal=28%
GO_CELL_RECOGNITION	GO_CELL_RECOGNITION		128	0.27137	1.28513	0.0523364	0.205674	1	5355	tags=36%	list=26%	signal=49%
GO_REGULATION_OF_OLIGODENDROCYTE_DIFFERENTIATION	GO_REGULATION_OF_OLIGODENDROCYTE_DIFFERENTIATION		29	0.37003	1.28482	0.150376	0.205862	1	1657	tags=17%	list=8%	signal=19%
GO_REGULATION_OF_EXTRINSIC_APOPTOTIC_SIGNALING_PATHWAY_IN_ABSENCE_OF_LIGAND	GO_REGULATION_OF_EXTRINSIC_APOPTOTIC_SIGNALING_PATHWAY_IN_ABSENCE_OF_LIGAND		46	0.332879	1.28404	0.123389	0.206637	1	2690	tags=26%	list=13%	signal=30%
GO_ADENYLATE_CYCLASE_MODULATING_G_PROTEIN_COUPLED_RECEPTOR_SIGNALING_PATHWAY	GO_ADENYLATE_CYCLASE_MODULATING_G_PROTEIN_COUPLED_RECEPTOR_SIGNALING_PATHWAY		145	0.269892	1.28328	0.0560579	0.207451	1	6359	tags=40%	list=31%	signal=58%
GO_NEGATIVE_REGULATION_OF_AXON_EXTENSION	GO_NEGATIVE_REGULATION_OF_AXON_EXTENSION		38	0.341023	1.28287	0.120921	0.207804	1	5293	tags=45%	list=26%	signal=60%
GO_REGULATION_OF_GLYCOPROTEIN_METABOLIC_PROCESS	GO_REGULATION_OF_GLYCOPROTEIN_METABOLIC_PROCESS		43	0.341609	1.28278	0.140187	0.207739	1	3627	tags=33%	list=18%	signal=40%
GO_POSITIVE_REGULATION_OF_EXOCYTOSIS	GO_POSITIVE_REGULATION_OF_EXOCYTOSIS		83	0.292565	1.28179	0.0780952	0.208828	1	4645	tags=36%	list=23%	signal=47%
GO_REGULATION_OF_CELLULAR_RESPONSE_TO_TRANSFORMING_GROWTH_FACTOR_BETA_STIMULUS	GO_REGULATION_OF_CELLULAR_RESPONSE_TO_TRANSFORMING_GROWTH_FACTOR_BETA_STIMULUS		97	0.281254	1.28154	0.0630473	0.208961	1	4952	tags=35%	list=25%	signal=46%
GO_CLATHRIN_MEDIATED_ENDOCYTOSIS	GO_CLATHRIN_MEDIATED_ENDOCYTOSIS		35	0.354195	1.28106	0.132692	0.209445	1	2464	tags=29%	list=12%	signal=32%
GO_SOMITOGENESIS	GO_SOMITOGENESIS		62	0.308211	1.28063	0.116451	0.209816	1	5851	tags=50%	list=29%	signal=70%
GO_NEGATIVE_REGULATION_OF_MITOTIC_NUCLEAR_DIVISION	GO_NEGATIVE_REGULATION_OF_MITOTIC_NUCLEAR_DIVISION		34	0.35249	1.27835	0.131313	0.21245	1	4432	tags=38%	list=22%	signal=49%
GO_REGULATION_OF_EPITHELIAL_TO_MESENCHYMAL_TRANSITION	GO_REGULATION_OF_EPITHELIAL_TO_MESENCHYMAL_TRANSITION		67	0.307965	1.27786	0.0932358	0.212843	1	2793	tags=28%	list=14%	signal=33%
GO_MATURATION_OF_SSU_RRNA	GO_MATURATION_OF_SSU_RRNA		40	0.339903	1.2777	0.121212	0.212864	1	5049	tags=45%	list=25%	signal=60%
GO_SECRETORY_GRANULE_ORGANIZATION	GO_SECRETORY_GRANULE_ORGANIZATION		27	0.370147	1.27721	0.13253	0.213299	1	6263	tags=52%	list=31%	signal=75%
GO_MOLTING_CYCLE	GO_MOLTING_CYCLE		83	0.29407	1.27695	0.0888889	0.213462	1	6910	tags=46%	list=34%	signal=69%
GO_EAR_MORPHOGENESIS	GO_EAR_MORPHOGENESIS		111	0.272787	1.27631	0.0895238	0.214101	1	4966	tags=36%	list=25%	signal=48%
GO_REGULATION_OF_MEIOTIC_NUCLEAR_DIVISION	GO_REGULATION_OF_MEIOTIC_NUCLEAR_DIVISION		29	0.364272	1.27602	0.126415	0.214296	1	3827	tags=34%	list=19%	signal=42%
GO_CANONICAL_WNT_SIGNALING_PATHWAY	GO_CANONICAL_WNT_SIGNALING_PATHWAY		95	0.285767	1.27535	0.0745698	0.214979	1	4111	tags=28%	list=20%	signal=36%
GO_RESPONSE_TO_PURINE_CONTAINING_COMPOUND	GO_RESPONSE_TO_PURINE_CONTAINING_COMPOUND		158	0.263836	1.27471	0.0557554	0.215575	1	3221	tags=27%	list=16%	signal=32%
GO_TUBE_MORPHOGENESIS	GO_TUBE_MORPHOGENESIS		321	0.238702	1.27387	0.026455	0.216487	1	5752	tags=35%	list=28%	signal=48%
GO_PROTEIN_SECRETION	GO_PROTEIN_SECRETION		115	0.276065	1.27374	0.0914179	0.216481	1	5095	tags=36%	list=25%	signal=47%
GO_SENSORY_PERCEPTION_OF_TASTE	GO_SENSORY_PERCEPTION_OF_TASTE		65	0.305732	1.27353	0.0843806	0.216594	1	5857	tags=29%	list=29%	signal=41%
GO_POSITIVE_REGULATION_OF_VASCULAR_ENDOTHELIAL_GROWTH_FACTOR_PRODUCTION	GO_POSITIVE_REGULATION_OF_VASCULAR_ENDOTHELIAL_GROWTH_FACTOR_PRODUCTION		26	0.368351	1.27343	0.154599	0.216528	1	4777	tags=46%	list=24%	signal=60%
GO_NEGATIVE_REGULATION_OF_NUCLEAR_DIVISION	GO_NEGATIVE_REGULATION_OF_NUCLEAR_DIVISION		46	0.323589	1.27316	0.114603	0.216701	1	4432	tags=35%	list=22%	signal=44%
GO_REGULATION_OF_EPITHELIAL_CELL_APOPTOTIC_PROCESS	GO_REGULATION_OF_EPITHELIAL_CELL_APOPTOTIC_PROCESS		58	0.313902	1.27311	0.109641	0.216611	1	4432	tags=34%	list=22%	signal=44%
GO_CELLULAR_RESPONSE_TO_HEAT	GO_CELLULAR_RESPONSE_TO_HEAT		36	0.345575	1.27297	0.116236	0.216605	1	2769	tags=25%	list=14%	signal=29%
GO_REGULATION_OF_DNA_RECOMBINATION	GO_REGULATION_OF_DNA_RECOMBINATION		58	0.311304	1.27233	0.103383	0.217258	1	5788	tags=47%	list=29%	signal=65%
GO_ENDOPLASMIC_RETICULUM_TO_CYTOSOL_TRANSPORT	GO_ENDOPLASMIC_RETICULUM_TO_CYTOSOL_TRANSPORT		23	0.385378	1.27223	0.171076	0.217194	1	3770	tags=43%	list=19%	signal=53%
GO_NEGATIVE_REGULATION_OF_LYMPHOCYTE_DIFFERENTIATION	GO_NEGATIVE_REGULATION_OF_LYMPHOCYTE_DIFFERENTIATION		40	0.337871	1.27201	0.118959	0.217282	1	2155	tags=23%	list=11%	signal=25%
GO_REGULATION_OF_VASCULAR_ENDOTHELIAL_GROWTH_FACTOR_PRODUCTION	GO_REGULATION_OF_VASCULAR_ENDOTHELIAL_GROWTH_FACTOR_PRODUCTION		31	0.358972	1.27128	0.13035	0.218027	1	4777	tags=45%	list=24%	signal=59%
GO_REGULATION_OF_TRANSMEMBRANE_RECEPTOR_PROTEIN_SERINE_THREONINE_KINASE_SIGNALING_PATHWAY	GO_REGULATION_OF_TRANSMEMBRANE_RECEPTOR_PROTEIN_SERINE_THREONINE_KINASE_SIGNALING_PATHWAY		205	0.254028	1.2701	0.0519713	0.219367	1	4966	tags=32%	list=25%	signal=42%
GO_PEPTIDYL_TYROSINE_MODIFICATION	GO_PEPTIDYL_TYROSINE_MODIFICATION		184	0.257993	1.26972	0.0477099	0.21971	1	5589	tags=39%	list=28%	signal=54%
GO_REGULATION_OF_CELL_SIZE	GO_REGULATION_OF_CELL_SIZE		170	0.259871	1.26958	0.0608365	0.219703	1	3989	tags=28%	list=20%	signal=34%
GO_DEVELOPMENTAL_MATURATION	GO_DEVELOPMENTAL_MATURATION		192	0.254988	1.26946	0.0492701	0.219687	1	6628	tags=44%	list=33%	signal=65%
GO_CARDIAC_CELL_DEVELOPMENT	GO_CARDIAC_CELL_DEVELOPMENT		49	0.327653	1.2687	0.145315	0.22051	1	4889	tags=41%	list=24%	signal=54%
GO_REGULATION_OF_HAIR_FOLLICLE_DEVELOPMENT	GO_REGULATION_OF_HAIR_FOLLICLE_DEVELOPMENT		15	0.441177	1.26838	0.172147	0.220743	1	4710	tags=53%	list=23%	signal=69%
GO_FOREBRAIN_GENERATION_OF_NEURONS	GO_FOREBRAIN_GENERATION_OF_NEURONS		66	0.299476	1.26706	0.0796117	0.222266	1	5563	tags=38%	list=28%	signal=52%
GO_MULTICELLULAR_ORGANISMAL_MOVEMENT	GO_MULTICELLULAR_ORGANISMAL_MOVEMENT		41	0.338528	1.26698	0.137996	0.222181	1	3082	tags=34%	list=15%	signal=40%
GO_POSITIVE_REGULATION_OF_CALCIUM_ION_IMPORT	GO_POSITIVE_REGULATION_OF_CALCIUM_ION_IMPORT		54	0.313909	1.26679	0.104693	0.222236	1	6316	tags=48%	list=31%	signal=70%
GO_POSITIVE_REGULATION_OF_CELL_CYCLE_G2_M_PHASE_TRANSITION	GO_POSITIVE_REGULATION_OF_CELL_CYCLE_G2_M_PHASE_TRANSITION		17	0.423239	1.26671	0.182524	0.222165	1	5472	tags=53%	list=27%	signal=73%
GO_NEGATIVE_REGULATION_OF_PROTEOLYSIS	GO_NEGATIVE_REGULATION_OF_PROTEOLYSIS		322	0.239234	1.2666	0.0353357	0.222133	1	3414	tags=25%	list=17%	signal=29%
GO_NEGATIVE_REGULATION_OF_EMBRYONIC_DEVELOPMENT	GO_NEGATIVE_REGULATION_OF_EMBRYONIC_DEVELOPMENT		26	0.374224	1.26653	0.132597	0.222032	1	2063	tags=23%	list=10%	signal=26%
GO_MODULATION_OF_SYNAPTIC_TRANSMISSION	GO_MODULATION_OF_SYNAPTIC_TRANSMISSION		299	0.239856	1.26605	0.0286738	0.222424	1	5590	tags=34%	list=28%	signal=47%
GO_POSITIVE_REGULATION_OF_ACUTE_INFLAMMATORY_RESPONSE	GO_POSITIVE_REGULATION_OF_ACUTE_INFLAMMATORY_RESPONSE		28	0.370239	1.26578	0.150094	0.222576	1	4474	tags=46%	list=22%	signal=60%
GO_REGULATION_OF_MRNA_SPLICING_VIA_SPLICEOSOME	GO_REGULATION_OF_MRNA_SPLICING_VIA_SPLICEOSOME		49	0.318041	1.26457	0.119772	0.224011	1	1811	tags=18%	list=9%	signal=20%
GO_NEGATIVE_REGULATION_OF_LEUKOCYTE_DIFFERENTIATION	GO_NEGATIVE_REGULATION_OF_LEUKOCYTE_DIFFERENTIATION		82	0.288471	1.26384	0.0831758	0.224828	1	6098	tags=44%	list=30%	signal=63%
GO_CELLULAR_RESPONSE_TO_VASCULAR_ENDOTHELIAL_GROWTH_FACTOR_STIMULUS	GO_CELLULAR_RESPONSE_TO_VASCULAR_ENDOTHELIAL_GROWTH_FACTOR_STIMULUS		30	0.360612	1.26319	0.134851	0.22546	1	1813	tags=20%	list=9%	signal=22%
GO_NEGATIVE_REGULATION_OF_AXONOGENESIS	GO_NEGATIVE_REGULATION_OF_AXONOGENESIS		65	0.301879	1.26252	0.118519	0.226137	1	4469	tags=32%	list=22%	signal=41%
GO_CELL_GROWTH	GO_CELL_GROWTH		129	0.269437	1.26205	0.0562613	0.226601	1	5519	tags=40%	list=27%	signal=54%
GO_NEGATIVE_REGULATION_OF_PROTEIN_SECRETION	GO_NEGATIVE_REGULATION_OF_PROTEIN_SECRETION		105	0.27467	1.26184	0.0707804	0.226742	1	5488	tags=37%	list=27%	signal=51%
GO_VENTRAL_SPINAL_CORD_INTERNEURON_DIFFERENTIATION	GO_VENTRAL_SPINAL_CORD_INTERNEURON_DIFFERENTIATION		17	0.409595	1.25991	0.163424	0.229103	1	5372	tags=41%	list=27%	signal=56%
GO_POSITIVE_REGULATION_OF_ENDOTHELIAL_CELL_DIFFERENTIATION	GO_POSITIVE_REGULATION_OF_ENDOTHELIAL_CELL_DIFFERENTIATION		15	0.433495	1.25948	0.177903	0.229519	1	4978	tags=47%	list=25%	signal=62%
GO_NEGATIVE_REGULATION_OF_SIGNAL_TRANSDUCTION_IN_ABSENCE_OF_LIGAND	GO_NEGATIVE_REGULATION_OF_SIGNAL_TRANSDUCTION_IN_ABSENCE_OF_LIGAND		32	0.353068	1.25909	0.15534	0.229855	1	5658	tags=47%	list=28%	signal=65%
GO_CARDIOCYTE_DIFFERENTIATION	GO_CARDIOCYTE_DIFFERENTIATION		96	0.281271	1.2588	0.106796	0.23007	1	5137	tags=36%	list=25%	signal=49%
GO_CARDIAC_MUSCLE_CELL_DIFFERENTIATION	GO_CARDIAC_MUSCLE_CELL_DIFFERENTIATION		74	0.294405	1.25879	0.11619	0.229895	1	4889	tags=39%	list=24%	signal=52%
GO_POSITIVE_REGULATION_OF_EPITHELIAL_CELL_DIFFERENTIATION	GO_POSITIVE_REGULATION_OF_EPITHELIAL_CELL_DIFFERENTIATION		57	0.313101	1.25876	0.128713	0.229768	1	5242	tags=33%	list=26%	signal=45%
GO_PHOSPHOLIPASE_C_ACTIVATING_G_PROTEIN_COUPLED_RECEPTOR_SIGNALING_PATHWAY	GO_PHOSPHOLIPASE_C_ACTIVATING_G_PROTEIN_COUPLED_RECEPTOR_SIGNALING_PATHWAY		83	0.289978	1.25849	0.0922242	0.229945	1	6213	tags=43%	list=31%	signal=62%
GO_COLLAGEN_FIBRIL_ORGANIZATION	GO_COLLAGEN_FIBRIL_ORGANIZATION		37	0.341134	1.25844	0.145669	0.229836	1	5934	tags=49%	list=29%	signal=69%
GO_MICROTUBULE_BUNDLE_FORMATION	GO_MICROTUBULE_BUNDLE_FORMATION		64	0.298858	1.25796	0.132692	0.230286	1	3677	tags=27%	list=18%	signal=32%
GO_NEGATIVE_REGULATION_OF_HYDROLASE_ACTIVITY	GO_NEGATIVE_REGULATION_OF_HYDROLASE_ACTIVITY		382	0.234498	1.25783	0.0311419	0.2303	1	4511	tags=30%	list=22%	signal=38%
GO_DIGESTIVE_SYSTEM_DEVELOPMENT	GO_DIGESTIVE_SYSTEM_DEVELOPMENT		145	0.261041	1.25746	0.0603774	0.230617	1	4975	tags=34%	list=25%	signal=45%
GO_MORPHOGENESIS_OF_EMBRYONIC_EPITHELIUM	GO_MORPHOGENESIS_OF_EMBRYONIC_EPITHELIUM		133	0.264871	1.25719	0.0904159	0.230808	1	5253	tags=37%	list=26%	signal=49%
GO_GENE_SILENCING	GO_GENE_SILENCING		201	0.252637	1.25705	0.0663176	0.230826	1	5843	tags=37%	list=29%	signal=52%
GO_REGULATION_OF_INTERLEUKIN_13_PRODUCTION	GO_REGULATION_OF_INTERLEUKIN_13_PRODUCTION		18	0.407305	1.25666	0.16888	0.23117	1	6890	tags=72%	list=34%	signal=109%
GO_T_CELL_MEDIATED_IMMUNITY	GO_T_CELL_MEDIATED_IMMUNITY		28	0.364818	1.2565	0.160517	0.231245	1	5127	tags=43%	list=25%	signal=57%
GO_NEGATIVE_REGULATION_OF_DNA_BINDING	GO_NEGATIVE_REGULATION_OF_DNA_BINDING		46	0.324009	1.25622	0.138544	0.231431	1	4359	tags=35%	list=22%	signal=44%
GO_ESTABLISHMENT_OR_MAINTENANCE_OF_EPITHELIAL_CELL_APICAL_BASAL_POLARITY	GO_ESTABLISHMENT_OR_MAINTENANCE_OF_EPITHELIAL_CELL_APICAL_BASAL_POLARITY		29	0.367407	1.25602	0.16	0.231518	1	3827	tags=38%	list=19%	signal=47%
GO_CELLULAR_RESPONSE_TO_ORGANIC_CYCLIC_COMPOUND	GO_CELLULAR_RESPONSE_TO_ORGANIC_CYCLIC_COMPOUND		457	0.229027	1.25598	0.0240137	0.231408	1	4677	tags=29%	list=23%	signal=37%
GO_REGULATION_OF_MEIOTIC_CELL_CYCLE	GO_REGULATION_OF_MEIOTIC_CELL_CYCLE		40	0.333325	1.25476	0.13271	0.232864	1	4305	tags=35%	list=21%	signal=44%
GO_INNATE_IMMUNE_RESPONSE_IN_MUCOSA	GO_INNATE_IMMUNE_RESPONSE_IN_MUCOSA		19	0.403204	1.25471	0.164461	0.232778	1	8329	tags=74%	list=41%	signal=125%
GO_EXOCYTOSIS	GO_EXOCYTOSIS		300	0.238455	1.25434	0.0428571	0.233032	1	4230	tags=28%	list=21%	signal=35%
GO_REGULATION_OF_REACTIVE_OXYGEN_SPECIES_BIOSYNTHETIC_PROCESS	GO_REGULATION_OF_REACTIVE_OXYGEN_SPECIES_BIOSYNTHETIC_PROCESS		64	0.295452	1.25383	0.103757	0.233513	1	4870	tags=41%	list=24%	signal=53%
GO_REGULATION_OF_MRNA_METABOLIC_PROCESS	GO_REGULATION_OF_MRNA_METABOLIC_PROCESS		105	0.27581	1.25343	0.0892193	0.233863	1	4552	tags=32%	list=23%	signal=42%
GO_IMMUNOGLOBULIN_PRODUCTION	GO_IMMUNOGLOBULIN_PRODUCTION		42	0.328844	1.25333	0.135922	0.233825	1	4772	tags=45%	list=24%	signal=59%
GO_REGULATION_OF_PROTEIN_HOMODIMERIZATION_ACTIVITY	GO_REGULATION_OF_PROTEIN_HOMODIMERIZATION_ACTIVITY		22	0.382964	1.25234	0.164461	0.23497	1	1955	tags=27%	list=10%	signal=30%
GO_LUNG_CELL_DIFFERENTIATION	GO_LUNG_CELL_DIFFERENTIATION		25	0.370791	1.2522	0.15458	0.235	1	6308	tags=52%	list=31%	signal=76%
GO_POSITIVE_REGULATION_OF_DEPHOSPHORYLATION	GO_POSITIVE_REGULATION_OF_DEPHOSPHORYLATION		47	0.323345	1.2522	0.148649	0.23483	1	4982	tags=38%	list=25%	signal=51%
GO_MESODERM_MORPHOGENESIS	GO_MESODERM_MORPHOGENESIS		66	0.298998	1.25209	0.112167	0.234793	1	4961	tags=35%	list=25%	signal=46%
GO_PEPTIDYL_LYSINE_METHYLATION	GO_PEPTIDYL_LYSINE_METHYLATION		69	0.295749	1.25195	0.121212	0.234784	1	1956	tags=19%	list=10%	signal=21%
GO_POSITIVE_REGULATION_OF_MACROPHAGE_DERIVED_FOAM_CELL_DIFFERENTIATION	GO_POSITIVE_REGULATION_OF_MACROPHAGE_DERIVED_FOAM_CELL_DIFFERENTIATION		15	0.430287	1.25152	0.162376	0.235203	1	2982	tags=40%	list=15%	signal=47%
GO_EPIDERMAL_GROWTH_FACTOR_RECEPTOR_SIGNALING_PATHWAY	GO_EPIDERMAL_GROWTH_FACTOR_RECEPTOR_SIGNALING_PATHWAY		55	0.316478	1.25137	0.109462	0.235248	1	1860	tags=24%	list=9%	signal=26%
GO_NEGATIVE_REGULATION_OF_TRANSCRIPTION_FACTOR_IMPORT_INTO_NUCLEUS	GO_NEGATIVE_REGULATION_OF_TRANSCRIPTION_FACTOR_IMPORT_INTO_NUCLEUS		38	0.338613	1.24986	0.153119	0.237123	1	4807	tags=39%	list=24%	signal=52%
GO_BLOOD_VESSEL_MORPHOGENESIS	GO_BLOOD_VESSEL_MORPHOGENESIS		363	0.233464	1.2491	0.0240964	0.237949	1	6166	tags=39%	list=31%	signal=55%
GO_REGULATION_OF_SYNAPTIC_PLASTICITY	GO_REGULATION_OF_SYNAPTIC_PLASTICITY		139	0.265514	1.24876	0.0861759	0.238218	1	5590	tags=37%	list=28%	signal=50%
GO_APOPTOTIC_PROCESS_INVOLVED_IN_DEVELOPMENT	GO_APOPTOTIC_PROCESS_INVOLVED_IN_DEVELOPMENT		21	0.391454	1.24827	0.172084	0.238656	1	6044	tags=52%	list=30%	signal=75%
GO_ERYTHROCYTE_DEVELOPMENT	GO_ERYTHROCYTE_DEVELOPMENT		24	0.374135	1.24796	0.172745	0.238888	1	4517	tags=38%	list=22%	signal=48%
GO_REGULATION_OF_DENDRITE_MORPHOGENESIS	GO_REGULATION_OF_DENDRITE_MORPHOGENESIS		74	0.291604	1.24794	0.136622	0.238727	1	3935	tags=31%	list=19%	signal=38%
GO_REGULATED_EXOCYTOSIS	GO_REGULATED_EXOCYTOSIS		220	0.248248	1.24764	0.0638686	0.238961	1	4646	tags=31%	list=23%	signal=40%
GO_NEGATIVE_REGULATION_OF_ORGANELLE_ASSEMBLY	GO_NEGATIVE_REGULATION_OF_ORGANELLE_ASSEMBLY		21	0.396981	1.2476	0.18	0.238832	1	5608	tags=52%	list=28%	signal=72%
GO_SKIN_EPIDERMIS_DEVELOPMENT	GO_SKIN_EPIDERMIS_DEVELOPMENT		71	0.297014	1.24695	0.104962	0.239546	1	6157	tags=39%	list=30%	signal=57%
GO_REGULATION_OF_PLASMA_MEMBRANE_ORGANIZATION	GO_REGULATION_OF_PLASMA_MEMBRANE_ORGANIZATION		73	0.293934	1.24664	0.114545	0.239781	1	4696	tags=37%	list=23%	signal=48%
GO_ESTROUS_CYCLE	GO_ESTROUS_CYCLE		19	0.404997	1.2444	0.178988	0.242694	1	4745	tags=47%	list=23%	signal=62%
GO_ANTIMICROBIAL_HUMORAL_RESPONSE	GO_ANTIMICROBIAL_HUMORAL_RESPONSE		43	0.324419	1.24363	0.141748	0.243586	1	4763	tags=40%	list=24%	signal=52%
GO_CARDIAC_MUSCLE_TISSUE_DEVELOPMENT	GO_CARDIAC_MUSCLE_TISSUE_DEVELOPMENT		140	0.259664	1.24336	0.0927644	0.243745	1	5885	tags=41%	list=29%	signal=57%
GO_REGULATION_OF_SKELETAL_MUSCLE_TISSUE_DEVELOPMENT	GO_REGULATION_OF_SKELETAL_MUSCLE_TISSUE_DEVELOPMENT		50	0.318469	1.24321	0.134328	0.24377	1	5706	tags=46%	list=28%	signal=64%
GO_TISSUE_HOMEOSTASIS	GO_TISSUE_HOMEOSTASIS		164	0.255383	1.24318	0.0801457	0.24364	1	1716	tags=18%	list=8%	signal=19%
GO_RETROGRADE_VESICLE_MEDIATED_TRANSPORT_GOLGI_TO_ER	GO_RETROGRADE_VESICLE_MEDIATED_TRANSPORT_GOLGI_TO_ER		77	0.285797	1.24211	0.117537	0.244995	1	5052	tags=35%	list=25%	signal=47%
GO_POSITIVE_REGULATION_OF_AXON_EXTENSION	GO_POSITIVE_REGULATION_OF_AXON_EXTENSION		36	0.339245	1.24209	0.15087	0.244839	1	2612	tags=22%	list=13%	signal=25%
GO_NUCLEAR_ENVELOPE_ORGANIZATION	GO_NUCLEAR_ENVELOPE_ORGANIZATION		79	0.287127	1.24176	0.124542	0.24511	1	4853	tags=33%	list=24%	signal=43%
GO_ADENYLATE_CYCLASE_INHIBITING_G_PROTEIN_COUPLED_RECEPTOR_SIGNALING_PATHWAY	GO_ADENYLATE_CYCLASE_INHIBITING_G_PROTEIN_COUPLED_RECEPTOR_SIGNALING_PATHWAY		68	0.295939	1.24154	0.104449	0.245246	1	6359	tags=44%	list=31%	signal=64%
GO_REGULATION_OF_BMP_SIGNALING_PATHWAY	GO_REGULATION_OF_BMP_SIGNALING_PATHWAY		76	0.292447	1.24147	0.12656	0.245166	1	4519	tags=36%	list=22%	signal=46%
GO_POSITIVE_REGULATION_OF_CELL_CYCLE_PHASE_TRANSITION	GO_POSITIVE_REGULATION_OF_CELL_CYCLE_PHASE_TRANSITION		67	0.29416	1.24136	0.134935	0.245149	1	4652	tags=33%	list=23%	signal=43%
GO_REGULATION_OF_TRANSLATION_IN_RESPONSE_TO_STRESS	GO_REGULATION_OF_TRANSLATION_IN_RESPONSE_TO_STRESS		19	0.402946	1.24081	0.184261	0.245747	1	2849	tags=37%	list=14%	signal=43%
GO_CELL_MORPHOGENESIS_INVOLVED_IN_NEURON_DIFFERENTIATION	GO_CELL_MORPHOGENESIS_INVOLVED_IN_NEURON_DIFFERENTIATION		363	0.231048	1.24074	0.0380623	0.245657	1	6512	tags=40%	list=32%	signal=58%
GO_RESPONSE_TO_KETONE	GO_RESPONSE_TO_KETONE		181	0.247812	1.24065	0.0550285	0.24559	1	4904	tags=33%	list=24%	signal=43%
GO_NEGATIVE_REGULATION_OF_ANTIGEN_RECEPTOR_MEDIATED_SIGNALING_PATHWAY	GO_NEGATIVE_REGULATION_OF_ANTIGEN_RECEPTOR_MEDIATED_SIGNALING_PATHWAY		20	0.397438	1.23953	0.190476	0.246956	1	6330	tags=70%	list=31%	signal=102%
GO_POSITIVE_REGULATION_OF_MRNA_METABOLIC_PROCESS	GO_POSITIVE_REGULATION_OF_MRNA_METABOLIC_PROCESS		45	0.321959	1.23872	0.137255	0.247899	1	6193	tags=42%	list=31%	signal=61%
GO_REGULATION_OF_DNA_DAMAGE_RESPONSE_SIGNAL_TRANSDUCTION_BY_P53_CLASS_MEDIATOR	GO_REGULATION_OF_DNA_DAMAGE_RESPONSE_SIGNAL_TRANSDUCTION_BY_P53_CLASS_MEDIATOR		28	0.360242	1.23859	0.178988	0.247893	1	4121	tags=32%	list=20%	signal=40%
GO_REGULATION_OF_TELOMERE_MAINTENANCE	GO_REGULATION_OF_TELOMERE_MAINTENANCE		62	0.302199	1.23778	0.134438	0.248826	1	2251	tags=21%	list=11%	signal=24%
GO_HUMORAL_IMMUNE_RESPONSE	GO_HUMORAL_IMMUNE_RESPONSE		149	0.257968	1.23741	0.0878505	0.249177	1	4782	tags=32%	list=24%	signal=42%
GO_REGULATION_OF_P38MAPK_CASCADE	GO_REGULATION_OF_P38MAPK_CASCADE		26	0.36815	1.23735	0.17509	0.249078	1	4745	tags=35%	list=23%	signal=45%
GO_CELL_CELL_SIGNALING_INVOLVED_IN_CARDIAC_CONDUCTION	GO_CELL_CELL_SIGNALING_INVOLVED_IN_CARDIAC_CONDUCTION		22	0.381535	1.2373	0.166016	0.248959	1	6957	tags=55%	list=34%	signal=83%
GO_NEGATIVE_REGULATION_OF_CELLULAR_PROTEIN_LOCALIZATION	GO_NEGATIVE_REGULATION_OF_CELLULAR_PROTEIN_LOCALIZATION		134	0.26211	1.2368	0.103147	0.249483	1	5518	tags=38%	list=27%	signal=52%
GO_RESPONSE_TO_ORGANOPHOSPHORUS	GO_RESPONSE_TO_ORGANOPHOSPHORUS		139	0.260643	1.2368	0.0877514	0.249304	1	4998	tags=37%	list=25%	signal=48%
GO_HEART_DEVELOPMENT	GO_HEART_DEVELOPMENT		462	0.224617	1.23642	0.0290102	0.249659	1	3863	tags=24%	list=19%	signal=29%
GO_MITOTIC_SPINDLE_ASSEMBLY	GO_MITOTIC_SPINDLE_ASSEMBLY		40	0.333056	1.236	0.155172	0.250034	1	4694	tags=45%	list=23%	signal=58%
GO_EXPLORATION_BEHAVIOR	GO_EXPLORATION_BEHAVIOR		24	0.363747	1.23409	0.189922	0.252529	1	5056	tags=42%	list=25%	signal=56%
GO_NEGATIVE_REGULATION_OF_DNA_BIOSYNTHETIC_PROCESS	GO_NEGATIVE_REGULATION_OF_DNA_BIOSYNTHETIC_PROCESS		29	0.359242	1.2337	0.182879	0.252876	1	2214	tags=24%	list=11%	signal=27%
GO_REGULATION_OF_BLOOD_CIRCULATION	GO_REGULATION_OF_BLOOD_CIRCULATION		295	0.23589	1.23369	0.0460993	0.2527	1	4889	tags=29%	list=24%	signal=38%
GO_NEGATIVE_REGULATION_OF_PROTEIN_POLYMERIZATION	GO_NEGATIVE_REGULATION_OF_PROTEIN_POLYMERIZATION		55	0.304991	1.2335	0.142857	0.25276	1	3791	tags=29%	list=19%	signal=36%
GO_RESPONSE_TO_PLATELET_DERIVED_GROWTH_FACTOR	GO_RESPONSE_TO_PLATELET_DERIVED_GROWTH_FACTOR		18	0.401519	1.23267	0.197719	0.2538	1	1921	tags=28%	list=10%	signal=31%
GO_EXECUTION_PHASE_OF_APOPTOSIS	GO_EXECUTION_PHASE_OF_APOPTOSIS		55	0.308844	1.23266	0.162791	0.253621	1	4076	tags=27%	list=20%	signal=34%
GO_REGULATION_OF_LYASE_ACTIVITY	GO_REGULATION_OF_LYASE_ACTIVITY		86	0.284592	1.23256	0.103053	0.253573	1	4705	tags=31%	list=23%	signal=41%
GO_ANATOMICAL_STRUCTURE_HOMEOSTASIS	GO_ANATOMICAL_STRUCTURE_HOMEOSTASIS		272	0.235933	1.23162	0.0430108	0.254779	1	5768	tags=37%	list=29%	signal=51%
GO_CELLULAR_RESPONSE_TO_OSMOTIC_STRESS	GO_CELLULAR_RESPONSE_TO_OSMOTIC_STRESS		21	0.384297	1.23033	0.194175	0.256349	1	1007	tags=24%	list=5%	signal=25%
GO_ACTIVATION_OF_ANAPHASE_PROMOTING_COMPLEX_ACTIVITY	GO_ACTIVATION_OF_ANAPHASE_PROMOTING_COMPLEX_ACTIVITY		15	0.416002	1.23014	0.205323	0.256431	1	1638	tags=33%	list=8%	signal=36%
GO_PHOSPHATIDYLGLYCEROL_METABOLIC_PROCESS	GO_PHOSPHATIDYLGLYCEROL_METABOLIC_PROCESS		29	0.345602	1.23003	0.176909	0.256404	1	4579	tags=45%	list=23%	signal=58%
GO_TRABECULA_MORPHOGENESIS	GO_TRABECULA_MORPHOGENESIS		39	0.333007	1.22991	0.148571	0.256381	1	2455	tags=28%	list=12%	signal=32%
GO_RECEPTOR_MEDIATED_ENDOCYTOSIS	GO_RECEPTOR_MEDIATED_ENDOCYTOSIS		211	0.242879	1.2297	0.0688468	0.256485	1	4997	tags=33%	list=25%	signal=43%
GO_WNT_SIGNALING_PATHWAY_CALCIUM_MODULATING_PATHWAY	GO_WNT_SIGNALING_PATHWAY_CALCIUM_MODULATING_PATHWAY		39	0.327398	1.22929	0.172345	0.256908	1	6316	tags=46%	list=31%	signal=67%
GO_HISTONE_H3_ACETYLATION	GO_HISTONE_H3_ACETYLATION		43	0.313964	1.22915	0.139048	0.256926	1	5563	tags=47%	list=28%	signal=64%
GO_DEVELOPMENTAL_GROWTH_INVOLVED_IN_MORPHOGENESIS	GO_DEVELOPMENTAL_GROWTH_INVOLVED_IN_MORPHOGENESIS		103	0.272094	1.22915	0.111111	0.256748	1	5342	tags=39%	list=26%	signal=53%
GO_DNA_METHYLATION_OR_DEMETHYLATION	GO_DNA_METHYLATION_OR_DEMETHYLATION		59	0.29796	1.22806	0.140511	0.258206	1	5136	tags=34%	list=25%	signal=45%
GO_SENSORY_ORGAN_MORPHOGENESIS	GO_SENSORY_ORGAN_MORPHOGENESIS		238	0.240582	1.22773	0.0553633	0.258509	1	5372	tags=34%	list=27%	signal=46%
GO_NEGATIVE_REGULATION_OF_PEPTIDASE_ACTIVITY	GO_NEGATIVE_REGULATION_OF_PEPTIDASE_ACTIVITY		239	0.240165	1.22753	0.0547703	0.258609	1	4498	tags=31%	list=22%	signal=40%
GO_CELLULAR_RESPONSE_TO_REACTIVE_OXYGEN_SPECIES	GO_CELLULAR_RESPONSE_TO_REACTIVE_OXYGEN_SPECIES		104	0.269938	1.22737	0.134058	0.258651	1	4726	tags=34%	list=23%	signal=44%
GO_AMINOGLYCAN_BIOSYNTHETIC_PROCESS	GO_AMINOGLYCAN_BIOSYNTHETIC_PROCESS		107	0.265848	1.22723	0.106742	0.258652	1	6365	tags=45%	list=31%	signal=65%
GO_GROWTH	GO_GROWTH		401	0.224301	1.22677	0.040747	0.259091	1	5540	tags=34%	list=27%	signal=46%
GO_POSITIVE_REGULATION_OF_PROTEIN_ACETYLATION	GO_POSITIVE_REGULATION_OF_PROTEIN_ACETYLATION		36	0.333311	1.22663	0.158513	0.259116	1	5710	tags=44%	list=28%	signal=62%
GO_OOGENESIS	GO_OOGENESIS		65	0.297411	1.22563	0.164835	0.260462	1	3776	tags=26%	list=19%	signal=32%
GO_SEGMENTATION	GO_SEGMENTATION		89	0.275847	1.22562	0.132727	0.260281	1	5851	tags=45%	list=29%	signal=63%
GO_EAR_DEVELOPMENT	GO_EAR_DEVELOPMENT		194	0.247242	1.22542	0.0769231	0.26036	1	4758	tags=31%	list=24%	signal=40%
GO_MAINTENANCE_OF_LOCATION_IN_CELL	GO_MAINTENANCE_OF_LOCATION_IN_CELL		92	0.278914	1.22497	0.111702	0.260795	1	2979	tags=22%	list=15%	signal=25%
GO_REGULATION_OF_VESICLE_FUSION	GO_REGULATION_OF_VESICLE_FUSION		60	0.296103	1.22387	0.150709	0.26215	1	2608	tags=25%	list=13%	signal=29%
GO_CELLULAR_COMPONENT_DISASSEMBLY_INVOLVED_IN_EXECUTION_PHASE_OF_APOPTOSIS	GO_CELLULAR_COMPONENT_DISASSEMBLY_INVOLVED_IN_EXECUTION_PHASE_OF_APOPTOSIS		43	0.316131	1.22366	0.149091	0.262288	1	4076	tags=30%	list=20%	signal=38%
GO_INTRACELLULAR_RECEPTOR_SIGNALING_PATHWAY	GO_INTRACELLULAR_RECEPTOR_SIGNALING_PATHWAY		165	0.251841	1.223	0.0780399	0.263011	1	1773	tags=18%	list=9%	signal=19%
GO_RESPONSE_TO_BMP	GO_RESPONSE_TO_BMP		94	0.272523	1.22217	0.113173	0.264071	1	3349	tags=29%	list=17%	signal=34%
GO_POSITIVE_REGULATION_OF_CYTOKINESIS	GO_POSITIVE_REGULATION_OF_CYTOKINESIS		35	0.329442	1.22147	0.160681	0.264881	1	2783	tags=26%	list=14%	signal=30%
GO_POSITIVE_REGULATION_OF_REGULATED_SECRETORY_PATHWAY	GO_POSITIVE_REGULATION_OF_REGULATED_SECRETORY_PATHWAY		49	0.312064	1.22139	0.161905	0.264802	1	4181	tags=39%	list=21%	signal=49%
GO_POSITIVE_REGULATION_OF_RELEASE_OF_CYTOCHROME_C_FROM_MITOCHONDRIA	GO_POSITIVE_REGULATION_OF_RELEASE_OF_CYTOCHROME_C_FROM_MITOCHONDRIA		27	0.367445	1.22058	0.178309	0.265763	1	3074	tags=37%	list=15%	signal=44%
GO_B_CELL_MEDIATED_IMMUNITY	GO_B_CELL_MEDIATED_IMMUNITY		66	0.294152	1.22	0.1375	0.266442	1	4089	tags=35%	list=20%	signal=44%
GO_NEGATIVE_REGULATION_OF_REACTIVE_OXYGEN_SPECIES_BIOSYNTHETIC_PROCESS	GO_NEGATIVE_REGULATION_OF_REACTIVE_OXYGEN_SPECIES_BIOSYNTHETIC_PROCESS		16	0.415937	1.2191	0.221557	0.267592	1	4870	tags=50%	list=24%	signal=66%
GO_APPENDAGE_DEVELOPMENT	GO_APPENDAGE_DEVELOPMENT		168	0.247961	1.21874	0.106306	0.267904	1	5037	tags=32%	list=25%	signal=42%
GO_MULTI_ORGANISM_LOCALIZATION	GO_MULTI_ORGANISM_LOCALIZATION		67	0.289824	1.21712	0.136273	0.270123	1	4992	tags=34%	list=25%	signal=45%
GO_IMMUNOGLOBULIN_PRODUCTION_INVOLVED_IN_IMMUNOGLOBULIN_MEDIATED_IMMUNE_RESPONSE	GO_IMMUNOGLOBULIN_PRODUCTION_INVOLVED_IN_IMMUNOGLOBULIN_MEDIATED_IMMUNE_RESPONSE		22	0.373606	1.21708	0.212425	0.269981	1	4089	tags=45%	list=20%	signal=57%
GO_REGULATION_OF_NITRIC_OXIDE_BIOSYNTHETIC_PROCESS	GO_REGULATION_OF_NITRIC_OXIDE_BIOSYNTHETIC_PROCESS		52	0.303207	1.21706	0.168561	0.269805	1	4870	tags=40%	list=24%	signal=53%
GO_RESPONSE_TO_COCAINE	GO_RESPONSE_TO_COCAINE		46	0.313722	1.21652	0.170599	0.270445	1	4963	tags=37%	list=25%	signal=49%
GO_DNA_GEOMETRIC_CHANGE	GO_DNA_GEOMETRIC_CHANGE		80	0.281598	1.21624	0.147748	0.270695	1	2365	tags=21%	list=12%	signal=24%
GO_POSITIVE_REGULATION_OF_MITOTIC_NUCLEAR_DIVISION	GO_POSITIVE_REGULATION_OF_MITOTIC_NUCLEAR_DIVISION		51	0.304296	1.21607	0.151625	0.270786	1	7259	tags=55%	list=36%	signal=85%
GO_DEOXYRIBOSE_PHOSPHATE_CATABOLIC_PROCESS	GO_DEOXYRIBOSE_PHOSPHATE_CATABOLIC_PROCESS		21	0.377987	1.21607	0.188	0.270592	1	3507	tags=38%	list=17%	signal=46%
GO_REGULATION_OF_DOUBLE_STRAND_BREAK_REPAIR	GO_REGULATION_OF_DOUBLE_STRAND_BREAK_REPAIR		38	0.3283	1.21581	0.180357	0.270779	1	4131	tags=34%	list=20%	signal=43%
GO_POSTREPLICATION_REPAIR	GO_POSTREPLICATION_REPAIR		54	0.304682	1.21535	0.163424	0.271272	1	3473	tags=30%	list=17%	signal=36%
GO_HISTONE_METHYLATION	GO_HISTONE_METHYLATION		84	0.27898	1.21477	0.151246	0.271938	1	1956	tags=18%	list=10%	signal=20%
GO_EMBRYONIC_DIGESTIVE_TRACT_DEVELOPMENT	GO_EMBRYONIC_DIGESTIVE_TRACT_DEVELOPMENT		33	0.332443	1.21469	0.183044	0.271846	1	6025	tags=45%	list=30%	signal=65%
GO_STEM_CELL_DIFFERENTIATION	GO_STEM_CELL_DIFFERENTIATION		190	0.244433	1.21432	0.0828829	0.272193	1	4978	tags=31%	list=25%	signal=41%
GO_CYTOPLASMIC_TRANSLATION	GO_CYTOPLASMIC_TRANSLATION		39	0.322521	1.21197	0.168539	0.275587	1	4348	tags=38%	list=22%	signal=49%
GO_VESICLE_DOCKING_INVOLVED_IN_EXOCYTOSIS	GO_VESICLE_DOCKING_INVOLVED_IN_EXOCYTOSIS		35	0.326074	1.21194	0.176923	0.275437	1	4404	tags=31%	list=22%	signal=40%
GO_REGULATION_OF_RELEASE_OF_SEQUESTERED_CALCIUM_ION_INTO_CYTOSOL_BY_SARCOPLASMIC_RETICULUM	GO_REGULATION_OF_RELEASE_OF_SEQUESTERED_CALCIUM_ION_INTO_CYTOSOL_BY_SARCOPLASMIC_RETICULUM		25	0.36098	1.21184	0.210317	0.275394	1	5645	tags=48%	list=28%	signal=67%
GO_POSITIVE_REGULATION_OF_EPITHELIAL_CELL_APOPTOTIC_PROCESS	GO_POSITIVE_REGULATION_OF_EPITHELIAL_CELL_APOPTOTIC_PROCESS		24	0.363823	1.21141	0.204991	0.275893	1	4432	tags=42%	list=22%	signal=53%
GO_VASCULATURE_DEVELOPMENT	GO_VASCULATURE_DEVELOPMENT		468	0.220942	1.21079	0.0436242	0.27663	1	5874	tags=35%	list=29%	signal=48%
GO_REGULATION_OF_CHOLESTEROL_EFFLUX	GO_REGULATION_OF_CHOLESTEROL_EFFLUX		19	0.386094	1.21078	0.217069	0.276442	1	2547	tags=32%	list=13%	signal=36%
GO_NEGATIVE_REGULATION_OF_PRODUCTION_OF_MOLECULAR_MEDIATOR_OF_IMMUNE_RESPONSE	GO_NEGATIVE_REGULATION_OF_PRODUCTION_OF_MOLECULAR_MEDIATOR_OF_IMMUNE_RESPONSE		29	0.348613	1.21031	0.18677	0.276929	1	5788	tags=48%	list=29%	signal=68%
GO_NEGATIVE_REGULATION_OF_FIBROBLAST_PROLIFERATION	GO_NEGATIVE_REGULATION_OF_FIBROBLAST_PROLIFERATION		27	0.357975	1.21021	0.204082	0.276911	1	6554	tags=56%	list=32%	signal=82%
GO_REGULATION_OF_DNA_TEMPLATED_TRANSCRIPTION_ELONGATION	GO_REGULATION_OF_DNA_TEMPLATED_TRANSCRIPTION_ELONGATION		43	0.312399	1.21009	0.18264	0.276881	1	4184	tags=33%	list=21%	signal=41%
GO_NUCLEOTIDE_BINDING_DOMAIN_LEUCINE_RICH_REPEAT_CONTAINING_RECEPTOR_SIGNALING_PATHWAY	GO_NUCLEOTIDE_BINDING_DOMAIN_LEUCINE_RICH_REPEAT_CONTAINING_RECEPTOR_SIGNALING_PATHWAY		28	0.353829	1.20974	0.210227	0.277215	1	2802	tags=32%	list=14%	signal=37%
GO_REGULATION_OF_CELL_MATRIX_ADHESION	GO_REGULATION_OF_CELL_MATRIX_ADHESION		89	0.276312	1.20921	0.161232	0.277788	1	3248	tags=24%	list=16%	signal=28%
GO_REGULATION_OF_PEPTIDE_TRANSPORT	GO_REGULATION_OF_PEPTIDE_TRANSPORT		253	0.233571	1.20915	0.0777202	0.277694	1	5098	tags=33%	list=25%	signal=43%
GO_XENOPHAGY	GO_XENOPHAGY		102	0.266522	1.20866	0.126394	0.278253	1	5162	tags=35%	list=26%	signal=47%
GO_NEGATIVE_REGULATION_OF_NEURON_APOPTOTIC_PROCESS	GO_NEGATIVE_REGULATION_OF_NEURON_APOPTOTIC_PROCESS		134	0.2565	1.20859	0.111111	0.278157	1	2811	tags=20%	list=14%	signal=23%
GO_OXYGEN_TRANSPORT	GO_OXYGEN_TRANSPORT		15	0.411753	1.20859	0.232902	0.277965	1	7284	tags=60%	list=36%	signal=94%
GO_MODULATION_OF_TRANSCRIPTION_IN_OTHER_ORGANISM_INVOLVED_IN_SYMBIOTIC_INTERACTION	GO_MODULATION_OF_TRANSCRIPTION_IN_OTHER_ORGANISM_INVOLVED_IN_SYMBIOTIC_INTERACTION		22	0.36931	1.20851	0.201905	0.277893	1	5874	tags=50%	list=29%	signal=70%
GO_POSITIVE_REGULATION_OF_PROTEIN_DEPOLYMERIZATION	GO_POSITIVE_REGULATION_OF_PROTEIN_DEPOLYMERIZATION		19	0.390468	1.20848	0.197761	0.277736	1	3989	tags=42%	list=20%	signal=52%
GO_DEVELOPMENTAL_GROWTH	GO_DEVELOPMENTAL_GROWTH		328	0.227716	1.20844	0.0636833	0.277602	1	5372	tags=34%	list=27%	signal=45%
GO_REGULATION_OF_DEPHOSPHORYLATION	GO_REGULATION_OF_DEPHOSPHORYLATION		147	0.250266	1.20826	0.110701	0.277685	1	5052	tags=31%	list=25%	signal=41%
GO_NEGATIVE_REGULATION_OF_CALCIUM_MEDIATED_SIGNALING	GO_NEGATIVE_REGULATION_OF_CALCIUM_MEDIATED_SIGNALING		19	0.387036	1.20781	0.201961	0.278186	1	4646	tags=47%	list=23%	signal=61%
GO_MOTOR_NEURON_AXON_GUIDANCE	GO_MOTOR_NEURON_AXON_GUIDANCE		27	0.352205	1.20744	0.19883	0.27857	1	1586	tags=19%	list=8%	signal=20%
GO_COLUMNAR_CUBOIDAL_EPITHELIAL_CELL_DIFFERENTIATION	GO_COLUMNAR_CUBOIDAL_EPITHELIAL_CELL_DIFFERENTIATION		109	0.26396	1.20689	0.131332	0.2792	1	4975	tags=35%	list=25%	signal=46%
GO_RESPIRATORY_GASEOUS_EXCHANGE	GO_RESPIRATORY_GASEOUS_EXCHANGE		48	0.307204	1.20676	0.180657	0.279196	1	4475	tags=40%	list=22%	signal=51%
GO_REGULATION_OF_ADHERENS_JUNCTION_ORGANIZATION	GO_REGULATION_OF_ADHERENS_JUNCTION_ORGANIZATION		49	0.307954	1.20668	0.178161	0.279114	1	2378	tags=24%	list=12%	signal=28%
GO_PROTEIN_KINASE_C_ACTIVATING_G_PROTEIN_COUPLED_RECEPTOR_SIGNALING_PATHWAY	GO_PROTEIN_KINASE_C_ACTIVATING_G_PROTEIN_COUPLED_RECEPTOR_SIGNALING_PATHWAY		32	0.340905	1.20632	0.185185	0.279512	1	4134	tags=31%	list=20%	signal=39%
GO_CELL_MATURATION	GO_CELL_MATURATION		130	0.257841	1.20601	0.125899	0.279787	1	6628	tags=43%	list=33%	signal=64%
GO_FORMATION_OF_TRANSLATION_PREINITIATION_COMPLEX	GO_FORMATION_OF_TRANSLATION_PREINITIATION_COMPLEX		20	0.38359	1.20595	0.219048	0.279669	1	6348	tags=50%	list=31%	signal=73%
GO_DIENCEPHALON_DEVELOPMENT	GO_DIENCEPHALON_DEVELOPMENT		77	0.276791	1.20594	0.129699	0.279496	1	5851	tags=32%	list=29%	signal=46%
GO_RESPONSE_TO_FOLIC_ACID	GO_RESPONSE_TO_FOLIC_ACID		15	0.404268	1.2055	0.227799	0.279968	1	4586	tags=40%	list=23%	signal=52%
GO_NECROTIC_CELL_DEATH	GO_NECROTIC_CELL_DEATH		28	0.35275	1.20519	0.193182	0.280196	1	1657	tags=25%	list=8%	signal=27%
GO_RIBONUCLEOPROTEIN_COMPLEX_LOCALIZATION	GO_RIBONUCLEOPROTEIN_COMPLEX_LOCALIZATION		105	0.262181	1.20444	0.122263	0.281153	1	4369	tags=26%	list=22%	signal=33%
GO_POSITIVE_REGULATION_OF_EXCITATORY_POSTSYNAPTIC_POTENTIAL	GO_POSITIVE_REGULATION_OF_EXCITATORY_POSTSYNAPTIC_POTENTIAL		21	0.370939	1.20355	0.210019	0.282286	1	4955	tags=43%	list=25%	signal=57%
GO_REGULATION_OF_UBIQUITIN_PROTEIN_LIGASE_ACTIVITY	GO_REGULATION_OF_UBIQUITIN_PROTEIN_LIGASE_ACTIVITY		18	0.399263	1.20314	0.212644	0.282728	1	4305	tags=39%	list=21%	signal=49%
GO_PEPTIDE_TRANSPORT	GO_PEPTIDE_TRANSPORT		70	0.292055	1.20291	0.163339	0.282914	1	5595	tags=41%	list=28%	signal=57%
GO_CELLULAR_RESPONSE_TO_CARBOHYDRATE_STIMULUS	GO_CELLULAR_RESPONSE_TO_CARBOHYDRATE_STIMULUS		74	0.281226	1.20285	0.159923	0.28281	1	4850	tags=34%	list=24%	signal=44%
GO_RESPONSE_TO_VITAMIN	GO_RESPONSE_TO_VITAMIN		98	0.267224	1.20229	0.1569	0.283465	1	2697	tags=20%	list=13%	signal=23%
GO_REPRODUCTIVE_SYSTEM_DEVELOPMENT	GO_REPRODUCTIVE_SYSTEM_DEVELOPMENT		406	0.220982	1.20209	0.0411862	0.283596	1	5153	tags=31%	list=25%	signal=41%
GO_SPROUTING_ANGIOGENESIS	GO_SPROUTING_ANGIOGENESIS		45	0.312697	1.2016	0.190661	0.28419	1	1784	tags=20%	list=9%	signal=22%
GO_REGULATION_OF_SYNAPTIC_VESICLE_EXOCYTOSIS	GO_REGULATION_OF_SYNAPTIC_VESICLE_EXOCYTOSIS		20	0.381058	1.20091	0.218075	0.285065	1	4222	tags=40%	list=21%	signal=51%
GO_NEGATIVE_REGULATION_OF_GLIAL_CELL_DIFFERENTIATION	GO_NEGATIVE_REGULATION_OF_GLIAL_CELL_DIFFERENTIATION		26	0.353599	1.2008	0.218692	0.285056	1	5256	tags=35%	list=26%	signal=47%
GO_REGULATION_OF_NEUROTRANSMITTER_LEVELS	GO_REGULATION_OF_NEUROTRANSMITTER_LEVELS		189	0.241148	1.20079	0.103328	0.284876	1	4499	tags=29%	list=22%	signal=37%
GO_REGULATION_OF_RELEASE_OF_CYTOCHROME_C_FROM_MITOCHONDRIA	GO_REGULATION_OF_RELEASE_OF_CYTOCHROME_C_FROM_MITOCHONDRIA		43	0.314117	1.20079	0.185111	0.284688	1	3386	tags=33%	list=17%	signal=39%
GO_NEGATIVE_REGULATION_OF_MYELOID_CELL_DIFFERENTIATION	GO_NEGATIVE_REGULATION_OF_MYELOID_CELL_DIFFERENTIATION		83	0.276728	1.20054	0.142857	0.284912	1	6193	tags=47%	list=31%	signal=67%
GO_CLEAVAGE_INVOLVED_IN_RRNA_PROCESSING	GO_CLEAVAGE_INVOLVED_IN_RRNA_PROCESSING		18	0.393242	1.20052	0.216	0.28473	1	5305	tags=50%	list=26%	signal=68%
GO_REGULATION_OF_ORGANELLE_ASSEMBLY	GO_REGULATION_OF_ORGANELLE_ASSEMBLY		145	0.250367	1.20048	0.105622	0.284598	1	3189	tags=21%	list=16%	signal=25%
GO_MAINTENANCE_OF_GASTROINTESTINAL_EPITHELIUM	GO_MAINTENANCE_OF_GASTROINTESTINAL_EPITHELIUM		15	0.414415	1.20022	0.212891	0.284818	1	1579	tags=33%	list=8%	signal=36%
GO_REGULATION_OF_SISTER_CHROMATID_COHESION	GO_REGULATION_OF_SISTER_CHROMATID_COHESION		17	0.399325	1.20007	0.219512	0.284876	1	1472	tags=24%	list=7%	signal=25%
GO_NUCLEAR_EXPORT	GO_NUCLEAR_EXPORT		133	0.256564	1.20003	0.113475	0.28474	1	4369	tags=26%	list=22%	signal=33%
GO_SKELETAL_SYSTEM_DEVELOPMENT	GO_SKELETAL_SYSTEM_DEVELOPMENT		453	0.219305	1.19968	0.0514184	0.285091	1	4777	tags=29%	list=24%	signal=37%
GO_LENS_DEVELOPMENT_IN_CAMERA_TYPE_EYE	GO_LENS_DEVELOPMENT_IN_CAMERA_TYPE_EYE		66	0.287434	1.1993	0.172477	0.285527	1	5855	tags=41%	list=29%	signal=57%
GO_MATURATION_OF_5_8S_RRNA_FROM_TRICISTRONIC_RRNA_TRANSCRIPT_SSU_RRNA_5_8S_RRNA_LSU_RRNA_	GO_MATURATION_OF_5_8S_RRNA_FROM_TRICISTRONIC_RRNA_TRANSCRIPT_SSU_RRNA_5_8S_RRNA_LSU_RRNA_		19	0.387078	1.19909	0.223035	0.28569	1	5305	tags=47%	list=26%	signal=64%
GO_REGULATION_OF_MICROTUBULE_POLYMERIZATION	GO_REGULATION_OF_MICROTUBULE_POLYMERIZATION		31	0.337871	1.19875	0.198543	0.286003	1	6560	tags=61%	list=32%	signal=91%
GO_DENDRITIC_SPINE_DEVELOPMENT	GO_DENDRITIC_SPINE_DEVELOPMENT		19	0.381504	1.1987	0.202206	0.285882	1	5354	tags=42%	list=26%	signal=57%
GO_NEURAL_PRECURSOR_CELL_PROLIFERATION	GO_NEURAL_PRECURSOR_CELL_PROLIFERATION		69	0.283801	1.19869	0.189944	0.285697	1	6513	tags=42%	list=32%	signal=62%
GO_DEFENSE_RESPONSE_TO_GRAM_NEGATIVE_BACTERIUM	GO_DEFENSE_RESPONSE_TO_GRAM_NEGATIVE_BACTERIUM		41	0.319861	1.19804	0.190654	0.286583	1	4749	tags=39%	list=23%	signal=51%
GO_RIBOSOMAL_LARGE_SUBUNIT_ASSEMBLY	GO_RIBOSOMAL_LARGE_SUBUNIT_ASSEMBLY		23	0.365369	1.19771	0.203846	0.28689	1	6972	tags=57%	list=34%	signal=86%
GO_REGENERATION	GO_REGENERATION		158	0.246993	1.19719	0.0928433	0.287458	1	4676	tags=32%	list=23%	signal=41%
GO_NEGATIVE_REGULATION_OF_T_CELL_APOPTOTIC_PROCESS	GO_NEGATIVE_REGULATION_OF_T_CELL_APOPTOTIC_PROCESS		16	0.405353	1.19694	0.238185	0.287635	1	4635	tags=50%	list=23%	signal=65%
GO_REGULATION_OF_RESPONSE_TO_INTERFERON_GAMMA	GO_REGULATION_OF_RESPONSE_TO_INTERFERON_GAMMA		22	0.364867	1.19693	0.193676	0.287463	1	5512	tags=45%	list=27%	signal=62%
GO_POSITIVE_REGULATION_OF_NEUROTRANSMITTER_TRANSPORT	GO_POSITIVE_REGULATION_OF_NEUROTRANSMITTER_TRANSPORT		16	0.406166	1.19678	0.23374	0.287505	1	4675	tags=44%	list=23%	signal=57%
GO_TRANSMEMBRANE_RECEPTOR_PROTEIN_SERINE_THREONINE_KINASE_SIGNALING_PATHWAY	GO_TRANSMEMBRANE_RECEPTOR_PROTEIN_SERINE_THREONINE_KINASE_SIGNALING_PATHWAY		189	0.238596	1.19628	0.0941385	0.288025	1	3349	tags=24%	list=17%	signal=28%
GO_POSITIVE_REGULATION_OF_RNA_SPLICING	GO_POSITIVE_REGULATION_OF_RNA_SPLICING		25	0.355442	1.1953	0.222011	0.289325	1	5658	tags=36%	list=28%	signal=50%
GO_FOREBRAIN_NEURON_DEVELOPMENT	GO_FOREBRAIN_NEURON_DEVELOPMENT		34	0.333065	1.19513	0.191205	0.289385	1	3965	tags=29%	list=20%	signal=37%
GO_REGULATION_OF_EPITHELIAL_CELL_PROLIFERATION	GO_REGULATION_OF_EPITHELIAL_CELL_PROLIFERATION		284	0.229395	1.19512	0.0860215	0.289206	1	5080	tags=33%	list=25%	signal=44%
GO_RESPONSE_TO_INTERFERON_BETA	GO_RESPONSE_TO_INTERFERON_BETA		21	0.371709	1.19478	0.241843	0.289517	1	2155	tags=24%	list=11%	signal=27%
GO_CEREBRAL_CORTEX_DEVELOPMENT	GO_CEREBRAL_CORTEX_DEVELOPMENT		104	0.263766	1.19472	0.143126	0.28942	1	3175	tags=26%	list=16%	signal=31%
GO_REGULATION_OF_DENDRITE_DEVELOPMENT	GO_REGULATION_OF_DENDRITE_DEVELOPMENT		118	0.254486	1.19427	0.136861	0.289935	1	4134	tags=29%	list=20%	signal=36%
GO_NEGATIVE_REGULATION_OF_I_KAPPAB_KINASE_NF_KAPPAB_SIGNALING	GO_NEGATIVE_REGULATION_OF_I_KAPPAB_KINASE_NF_KAPPAB_SIGNALING		51	0.302559	1.19392	0.16996	0.290268	1	4807	tags=35%	list=24%	signal=46%
GO_MAINTENANCE_OF_LOCATION	GO_MAINTENANCE_OF_LOCATION		134	0.252379	1.19373	0.131627	0.290388	1	2780	tags=20%	list=14%	signal=23%
GO_CHONDROITIN_SULFATE_PROTEOGLYCAN_METABOLIC_PROCESS	GO_CHONDROITIN_SULFATE_PROTEOGLYCAN_METABOLIC_PROCESS		42	0.310664	1.19373	0.197026	0.290192	1	2150	tags=19%	list=11%	signal=21%
GO_NEGATIVE_REGULATION_OF_ESTABLISHMENT_OF_PROTEIN_LOCALIZATION	GO_NEGATIVE_REGULATION_OF_ESTABLISHMENT_OF_PROTEIN_LOCALIZATION		205	0.236663	1.19286	0.120879	0.291369	1	5518	tags=35%	list=27%	signal=48%
GO_LUNG_ALVEOLUS_DEVELOPMENT	GO_LUNG_ALVEOLUS_DEVELOPMENT		41	0.314101	1.19266	0.200409	0.291523	1	5659	tags=44%	list=28%	signal=61%
GO_ENDOCRINE_PANCREAS_DEVELOPMENT	GO_ENDOCRINE_PANCREAS_DEVELOPMENT		40	0.31844	1.19248	0.207294	0.291611	1	5291	tags=40%	list=26%	signal=54%
GO_AUTONOMIC_NERVOUS_SYSTEM_DEVELOPMENT	GO_AUTONOMIC_NERVOUS_SYSTEM_DEVELOPMENT		42	0.311552	1.19231	0.216912	0.29167	1	3056	tags=26%	list=15%	signal=31%
GO_REGULATION_OF_CALCIUM_ION_TRANSMEMBRANE_TRANSPORTER_ACTIVITY	GO_REGULATION_OF_CALCIUM_ION_TRANSMEMBRANE_TRANSPORTER_ACTIVITY		70	0.284256	1.19206	0.16	0.291846	1	5816	tags=44%	list=29%	signal=62%
GO_PROTEIN_O_LINKED_GLYCOSYLATION	GO_PROTEIN_O_LINKED_GLYCOSYLATION		96	0.263259	1.19184	0.16129	0.291997	1	3781	tags=29%	list=19%	signal=36%
GO_NEGATIVE_REGULATION_OF_MRNA_METABOLIC_PROCESS	GO_NEGATIVE_REGULATION_OF_MRNA_METABOLIC_PROCESS		28	0.349992	1.1915	0.223464	0.292296	1	4175	tags=43%	list=21%	signal=54%
GO_RESPONSE_TO_INCREASED_OXYGEN_LEVELS	GO_RESPONSE_TO_INCREASED_OXYGEN_LEVELS		23	0.367208	1.19137	0.237226	0.292286	1	2517	tags=35%	list=12%	signal=40%
GO_POSITIVE_REGULATION_OF_CELL_MATRIX_ADHESION	GO_POSITIVE_REGULATION_OF_CELL_MATRIX_ADHESION		40	0.321791	1.19117	0.181308	0.2924	1	3248	tags=30%	list=16%	signal=36%
GO_POSITIVE_REGULATION_OF_GLIAL_CELL_DIFFERENTIATION	GO_POSITIVE_REGULATION_OF_GLIAL_CELL_DIFFERENTIATION		32	0.330735	1.19027	0.211191	0.293668	1	3593	tags=25%	list=18%	signal=30%
GO_GLUCOSE_CATABOLIC_PROCESS	GO_GLUCOSE_CATABOLIC_PROCESS		29	0.339091	1.18999	0.19963	0.293927	1	4046	tags=31%	list=20%	signal=39%
GO_POSITIVE_REGULATION_OF_NEURON_APOPTOTIC_PROCESS	GO_POSITIVE_REGULATION_OF_NEURON_APOPTOTIC_PROCESS		47	0.308871	1.1898	0.190476	0.294007	1	3430	tags=30%	list=17%	signal=36%
GO_GLAND_DEVELOPMENT	GO_GLAND_DEVELOPMENT		390	0.221103	1.18952	0.0628272	0.29425	1	4611	tags=28%	list=23%	signal=36%
GO_SUPEROXIDE_METABOLIC_PROCESS	GO_SUPEROXIDE_METABOLIC_PROCESS		33	0.333501	1.18946	0.215501	0.29416	1	4408	tags=30%	list=22%	signal=39%
GO_PROTEIN_DEALKYLATION	GO_PROTEIN_DEALKYLATION		29	0.343928	1.18939	0.233962	0.294093	1	5855	tags=41%	list=29%	signal=58%
GO_POSITIVE_REGULATION_OF_RELEASE_OF_SEQUESTERED_CALCIUM_ION_INTO_CYTOSOL	GO_POSITIVE_REGULATION_OF_RELEASE_OF_SEQUESTERED_CALCIUM_ION_INTO_CYTOSOL		39	0.325159	1.18829	0.20078	0.29562	1	5418	tags=44%	list=27%	signal=59%
GO_NEGATIVE_REGULATION_OF_LOCOMOTION	GO_NEGATIVE_REGULATION_OF_LOCOMOTION		260	0.232384	1.18825	0.0899654	0.295483	1	4982	tags=30%	list=25%	signal=39%
GO_MYELOID_CELL_HOMEOSTASIS	GO_MYELOID_CELL_HOMEOSTASIS		87	0.26427	1.18777	0.158273	0.296062	1	4859	tags=36%	list=24%	signal=47%
GO_REGULATION_OF_TYPE_I_INTERFERON_MEDIATED_SIGNALING_PATHWAY	GO_REGULATION_OF_TYPE_I_INTERFERON_MEDIATED_SIGNALING_PATHWAY		39	0.31897	1.18751	0.209581	0.296285	1	1737	tags=18%	list=9%	signal=20%
GO_REGULATION_OF_DNA_DEPENDENT_DNA_REPLICATION	GO_REGULATION_OF_DNA_DEPENDENT_DNA_REPLICATION		41	0.314989	1.18724	0.19962	0.296516	1	5747	tags=46%	list=28%	signal=65%
GO_MEMBRANE_DOCKING	GO_MEMBRANE_DOCKING		68	0.285231	1.18701	0.177778	0.296676	1	6542	tags=43%	list=32%	signal=63%
GO_POSITIVE_REGULATION_OF_SIGNAL_TRANSDUCTION_BY_P53_CLASS_MEDIATOR	GO_POSITIVE_REGULATION_OF_SIGNAL_TRANSDUCTION_BY_P53_CLASS_MEDIATOR		17	0.398217	1.187	0.238462	0.296508	1	3653	tags=29%	list=18%	signal=36%
GO_POSITIVE_REGULATION_OF_STEM_CELL_PROLIFERATION	GO_POSITIVE_REGULATION_OF_STEM_CELL_PROLIFERATION		61	0.286939	1.18687	0.177694	0.296521	1	4772	tags=30%	list=24%	signal=39%
GO_REGULATION_OF_DNA_METHYLATION	GO_REGULATION_OF_DNA_METHYLATION		16	0.409316	1.18591	0.236893	0.297903	1	1671	tags=25%	list=8%	signal=27%
GO_REGULATION_OF_MESODERM_DEVELOPMENT	GO_REGULATION_OF_MESODERM_DEVELOPMENT		15	0.408801	1.18563	0.255396	0.298147	1	5706	tags=53%	list=28%	signal=74%
GO_PEPTIDYL_LYSINE_MODIFICATION	GO_PEPTIDYL_LYSINE_MODIFICATION		297	0.226961	1.18523	0.101243	0.298554	1	4369	tags=26%	list=22%	signal=33%
GO_POSITIVE_REGULATION_OF_PROTEIN_KINASE_B_SIGNALING	GO_POSITIVE_REGULATION_OF_PROTEIN_KINASE_B_SIGNALING		81	0.271329	1.18419	0.167266	0.300011	1	3810	tags=31%	list=19%	signal=38%
GO_REGULATION_OF_SMOOTH_MUSCLE_CELL_DIFFERENTIATION	GO_REGULATION_OF_SMOOTH_MUSCLE_CELL_DIFFERENTIATION		20	0.375594	1.18388	0.236434	0.30034	1	3337	tags=35%	list=17%	signal=42%
GO_PROTEIN_HOMOOLIGOMERIZATION	GO_PROTEIN_HOMOOLIGOMERIZATION		246	0.230918	1.18368	0.0944444	0.300445	1	3404	tags=23%	list=17%	signal=28%
GO_RESPONSE_TO_ANTIBIOTIC	GO_RESPONSE_TO_ANTIBIOTIC		47	0.298348	1.18314	0.204633	0.301057	1	4208	tags=32%	list=21%	signal=40%
GO_TELOMERE_MAINTENANCE_VIA_TELOMERE_LENGTHENING	GO_TELOMERE_MAINTENANCE_VIA_TELOMERE_LENGTHENING		25	0.356066	1.18312	0.217726	0.300876	1	5602	tags=52%	list=28%	signal=72%
GO_POSITIVE_REGULATION_OF_NIK_NF_KAPPAB_SIGNALING	GO_POSITIVE_REGULATION_OF_NIK_NF_KAPPAB_SIGNALING		29	0.343114	1.18299	0.217726	0.300876	1	1337	tags=17%	list=7%	signal=18%
GO_PHARYNGEAL_SYSTEM_DEVELOPMENT	GO_PHARYNGEAL_SYSTEM_DEVELOPMENT		18	0.378706	1.18254	0.232246	0.301355	1	3717	tags=28%	list=18%	signal=34%
GO_EMBRYONIC_ORGAN_DEVELOPMENT	GO_EMBRYONIC_ORGAN_DEVELOPMENT		404	0.218957	1.18252	0.0735043	0.301187	1	4981	tags=29%	list=25%	signal=38%
GO_REGULATION_OF_CYTOKINESIS	GO_REGULATION_OF_CYTOKINESIS		62	0.287287	1.18215	0.191095	0.30159	1	4085	tags=29%	list=20%	signal=36%
GO_NEGATIVE_REGULATION_OF_CYTOPLASMIC_TRANSPORT	GO_NEGATIVE_REGULATION_OF_CYTOPLASMIC_TRANSPORT		114	0.254983	1.18191	0.141026	0.301798	1	4880	tags=32%	list=24%	signal=43%
GO_POSITIVE_REGULATION_OF_SEQUESTERING_OF_CALCIUM_ION	GO_POSITIVE_REGULATION_OF_SEQUESTERING_OF_CALCIUM_ION		16	0.400328	1.18184	0.267894	0.301709	1	4646	tags=44%	list=23%	signal=57%
GO_REGULATION_OF_NEUROTRANSMITTER_TRANSPORT	GO_REGULATION_OF_NEUROTRANSMITTER_TRANSPORT		63	0.28441	1.18141	0.19337	0.302218	1	4914	tags=37%	list=24%	signal=48%
GO_REGULATION_OF_CAMP_MEDIATED_SIGNALING	GO_REGULATION_OF_CAMP_MEDIATED_SIGNALING		23	0.361222	1.1813	0.235178	0.302234	1	6833	tags=61%	list=34%	signal=92%
GO_NEGATIVE_REGULATION_OF_CELLULAR_RESPONSE_TO_INSULIN_STIMULUS	GO_NEGATIVE_REGULATION_OF_CELLULAR_RESPONSE_TO_INSULIN_STIMULUS		30	0.333244	1.18081	0.212524	0.302822	1	3231	tags=37%	list=16%	signal=44%
GO_POSITIVE_REGULATION_OF_TISSUE_REMODELING	GO_POSITIVE_REGULATION_OF_TISSUE_REMODELING		26	0.341399	1.18073	0.208872	0.302743	1	6035	tags=54%	list=30%	signal=77%
GO_POSITIVE_REGULATION_OF_NEURAL_PRECURSOR_CELL_PROLIFERATION	GO_POSITIVE_REGULATION_OF_NEURAL_PRECURSOR_CELL_PROLIFERATION		42	0.310362	1.17916	0.203455	0.305049	1	6167	tags=45%	list=31%	signal=65%
GO_POSITIVE_REGULATION_OF_ENDOTHELIAL_CELL_PROLIFERATION	GO_POSITIVE_REGULATION_OF_ENDOTHELIAL_CELL_PROLIFERATION		68	0.277785	1.17862	0.19137	0.305707	1	5023	tags=41%	list=25%	signal=55%
GO_NEGATIVE_REGULATION_OF_SMOOTHENED_SIGNALING_PATHWAY	GO_NEGATIVE_REGULATION_OF_SMOOTHENED_SIGNALING_PATHWAY		25	0.348395	1.17838	0.221154	0.305907	1	2816	tags=24%	list=14%	signal=28%
GO_REGULATION_OF_DEVELOPMENTAL_GROWTH	GO_REGULATION_OF_DEVELOPMENTAL_GROWTH		287	0.224474	1.17813	0.109565	0.306133	1	3053	tags=21%	list=15%	signal=24%
GO_PEPTIDE_SECRETION	GO_PEPTIDE_SECRETION		57	0.289324	1.1779	0.191228	0.306305	1	5595	tags=42%	list=28%	signal=58%
GO_DNA_DAMAGE_RESPONSE_DETECTION_OF_DNA_DAMAGE	GO_DNA_DAMAGE_RESPONSE_DETECTION_OF_DNA_DAMAGE		36	0.322416	1.17776	0.218182	0.306321	1	2965	tags=28%	list=15%	signal=32%
GO_DEMETHYLATION	GO_DEMETHYLATION		54	0.287443	1.17762	0.190217	0.306324	1	4776	tags=31%	list=24%	signal=41%
GO_REGULATION_OF_ACTIN_NUCLEATION	GO_REGULATION_OF_ACTIN_NUCLEATION		26	0.345279	1.1776	0.232824	0.306153	1	1617	tags=23%	list=8%	signal=25%
GO_RESPONSE_TO_NICOTINE	GO_RESPONSE_TO_NICOTINE		51	0.298161	1.17624	0.198148	0.308248	1	4027	tags=29%	list=20%	signal=37%
GO_DIVALENT_INORGANIC_CATION_TRANSPORT	GO_DIVALENT_INORGANIC_CATION_TRANSPORT		265	0.224338	1.17597	0.0960145	0.308489	1	4307	tags=28%	list=21%	signal=35%
GO_GLIAL_CELL_DIFFERENTIATION	GO_GLIAL_CELL_DIFFERENTIATION		136	0.248646	1.17588	0.149281	0.308425	1	3722	tags=25%	list=18%	signal=30%
GO_REGULATION_OF_OXIDATIVE_STRESS_INDUCED_CELL_DEATH	GO_REGULATION_OF_OXIDATIVE_STRESS_INDUCED_CELL_DEATH		46	0.306263	1.17525	0.223881	0.309285	1	3386	tags=33%	list=17%	signal=39%
GO_POSITIVE_REGULATION_OF_RESPONSE_TO_CYTOKINE_STIMULUS	GO_POSITIVE_REGULATION_OF_RESPONSE_TO_CYTOKINE_STIMULUS		33	0.328943	1.17496	0.214953	0.309544	1	4561	tags=36%	list=23%	signal=47%
GO_SPLICEOSOMAL_SNRNP_ASSEMBLY	GO_SPLICEOSOMAL_SNRNP_ASSEMBLY		35	0.325101	1.17364	0.211429	0.311487	1	7338	tags=51%	list=36%	signal=81%
GO_SYMPATHETIC_NERVOUS_SYSTEM_DEVELOPMENT	GO_SYMPATHETIC_NERVOUS_SYSTEM_DEVELOPMENT		21	0.364704	1.17346	0.241843	0.311549	1	3056	tags=33%	list=15%	signal=39%
GO_REGULATION_OF_MESENCHYMAL_CELL_PROLIFERATION	GO_REGULATION_OF_MESENCHYMAL_CELL_PROLIFERATION		34	0.328005	1.17343	0.234951	0.31139	1	6857	tags=41%	list=34%	signal=62%
GO_NEGATIVE_REGULATION_OF_PROTEIN_COMPLEX_ASSEMBLY	GO_NEGATIVE_REGULATION_OF_PROTEIN_COMPLEX_ASSEMBLY		106	0.260592	1.17333	0.169429	0.311346	1	3821	tags=27%	list=19%	signal=34%
GO_RIBONUCLEOSIDE_CATABOLIC_PROCESS	GO_RIBONUCLEOSIDE_CATABOLIC_PROCESS		25	0.345218	1.17296	0.2282	0.311733	1	3497	tags=40%	list=17%	signal=48%
GO_MATERNAL_PROCESS_INVOLVED_IN_FEMALE_PREGNANCY	GO_MATERNAL_PROCESS_INVOLVED_IN_FEMALE_PREGNANCY		60	0.284041	1.17254	0.18985	0.312201	1	4871	tags=33%	list=24%	signal=44%
GO_ODONTOGENESIS_OF_DENTIN_CONTAINING_TOOTH	GO_ODONTOGENESIS_OF_DENTIN_CONTAINING_TOOTH		75	0.272888	1.17234	0.183303	0.312369	1	6144	tags=48%	list=30%	signal=69%
GO_OSTEOBLAST_DEVELOPMENT	GO_OSTEOBLAST_DEVELOPMENT		18	0.382775	1.17204	0.25	0.31269	1	2816	tags=39%	list=14%	signal=45%
GO_PROTEIN_KINASE_C_SIGNALING	GO_PROTEIN_KINASE_C_SIGNALING		16	0.396462	1.17201	0.25144	0.312535	1	6074	tags=50%	list=30%	signal=71%
GO_CYTOSOLIC_TRANSPORT	GO_CYTOSOLIC_TRANSPORT		211	0.230983	1.17151	0.120354	0.313206	1	4958	tags=31%	list=25%	signal=41%
GO_ACTIVATION_OF_PHOSPHOLIPASE_C_ACTIVITY	GO_ACTIVATION_OF_PHOSPHOLIPASE_C_ACTIVITY		27	0.337295	1.17133	0.236499	0.313282	1	4676	tags=41%	list=23%	signal=53%
GO_NEURAL_TUBE_FORMATION	GO_NEURAL_TUBE_FORMATION		93	0.260754	1.17093	0.179487	0.313721	1	5253	tags=35%	list=26%	signal=48%
GO_BRANCHING_INVOLVED_IN_SALIVARY_GLAND_MORPHOGENESIS	GO_BRANCHING_INVOLVED_IN_SALIVARY_GLAND_MORPHOGENESIS		16	0.396062	1.17089	0.236641	0.313575	1	4966	tags=44%	list=25%	signal=58%
GO_HINDLIMB_MORPHOGENESIS	GO_HINDLIMB_MORPHOGENESIS		37	0.313941	1.17049	0.213178	0.314002	1	4432	tags=30%	list=22%	signal=38%
GO_PROSTANOID_METABOLIC_PROCESS	GO_PROSTANOID_METABOLIC_PROCESS		27	0.338228	1.17034	0.223092	0.314047	1	5140	tags=48%	list=25%	signal=64%
GO_POSITIVE_REGULATION_OF_MUSCLE_CONTRACTION	GO_POSITIVE_REGULATION_OF_MUSCLE_CONTRACTION		44	0.315894	1.17016	0.219331	0.314162	1	4230	tags=34%	list=21%	signal=43%
GO_CYTOKINE_PRODUCTION_INVOLVED_IN_IMMUNE_RESPONSE	GO_CYTOKINE_PRODUCTION_INVOLVED_IN_IMMUNE_RESPONSE		17	0.383065	1.17002	0.247232	0.314196	1	2768	tags=41%	list=14%	signal=48%
GO_DOPAMINERGIC_NEURON_DIFFERENTIATION	GO_DOPAMINERGIC_NEURON_DIFFERENTIATION		28	0.332528	1.16991	0.208791	0.314149	1	3827	tags=29%	list=19%	signal=35%
GO_POSITIVE_REGULATION_OF_EPITHELIAL_CELL_MIGRATION	GO_POSITIVE_REGULATION_OF_EPITHELIAL_CELL_MIGRATION		103	0.252954	1.16982	0.176044	0.314084	1	4432	tags=30%	list=22%	signal=38%
GO_CALCIUM_ION_IMPORT	GO_CALCIUM_ION_IMPORT		63	0.283008	1.16966	0.2	0.31414	1	4307	tags=38%	list=21%	signal=48%
GO_INTERACTION_WITH_HOST	GO_INTERACTION_WITH_HOST		134	0.246634	1.16954	0.141544	0.314115	1	5269	tags=39%	list=26%	signal=52%
GO_RNA_SPLICING_VIA_ENDONUCLEOLYTIC_CLEAVAGE_AND_LIGATION	GO_RNA_SPLICING_VIA_ENDONUCLEOLYTIC_CLEAVAGE_AND_LIGATION		16	0.393658	1.16884	0.248162	0.315053	1	5008	tags=44%	list=25%	signal=58%
GO_EPITHELIAL_CELL_APOPTOTIC_PROCESS	GO_EPITHELIAL_CELL_APOPTOTIC_PROCESS		25	0.348625	1.16853	0.241584	0.315404	1	1331	tags=20%	list=7%	signal=21%
GO_RESPONSE_TO_TOPOLOGICALLY_INCORRECT_PROTEIN	GO_RESPONSE_TO_TOPOLOGICALLY_INCORRECT_PROTEIN		162	0.238743	1.16843	0.131148	0.315362	1	4863	tags=32%	list=24%	signal=42%
GO_SYNAPTIC_VESICLE_ENDOCYTOSIS	GO_SYNAPTIC_VESICLE_ENDOCYTOSIS		17	0.382425	1.16835	0.252016	0.315295	1	1739	tags=24%	list=9%	signal=26%
GO_POSITIVE_REGULATION_OF_TRANSMEMBRANE_RECEPTOR_PROTEIN_SERINE_THREONINE_KINASE_SIGNALING_PATHWAY	GO_POSITIVE_REGULATION_OF_TRANSMEMBRANE_RECEPTOR_PROTEIN_SERINE_THREONINE_KINASE_SIGNALING_PATHWAY		100	0.263677	1.16833	0.176252	0.315126	1	3653	tags=25%	list=18%	signal=30%
GO_NEUTROPHIL_MEDIATED_IMMUNITY	GO_NEUTROPHIL_MEDIATED_IMMUNITY		22	0.359945	1.16728	0.258755	0.316675	1	3423	tags=32%	list=17%	signal=38%
GO_UNSATURATED_FATTY_ACID_METABOLIC_PROCESS	GO_UNSATURATED_FATTY_ACID_METABOLIC_PROCESS		104	0.258789	1.16707	0.17126	0.316835	1	4219	tags=29%	list=21%	signal=36%
GO_INTERLEUKIN_1_PRODUCTION	GO_INTERLEUKIN_1_PRODUCTION		15	0.396619	1.16638	0.260355	0.31779	1	4577	tags=40%	list=23%	signal=52%
GO_SENSORY_ORGAN_DEVELOPMENT	GO_SENSORY_ORGAN_DEVELOPMENT		490	0.212778	1.16629	0.0760518	0.317742	1	6442	tags=38%	list=32%	signal=54%
GO_NEGATIVE_REGULATION_OF_RNA_SPLICING	GO_NEGATIVE_REGULATION_OF_RNA_SPLICING		18	0.375659	1.16612	0.243292	0.317818	1	1653	tags=22%	list=8%	signal=24%
GO_REGULATION_OF_PROTEIN_HOMOOLIGOMERIZATION	GO_REGULATION_OF_PROTEIN_HOMOOLIGOMERIZATION		16	0.388245	1.16593	0.238185	0.317955	1	5038	tags=56%	list=25%	signal=75%
GO_NEURAL_NUCLEUS_DEVELOPMENT	GO_NEURAL_NUCLEUS_DEVELOPMENT		65	0.278145	1.16581	0.195572	0.317967	1	3516	tags=28%	list=17%	signal=33%
GO_CALCIUM_MEDIATED_SIGNALING	GO_CALCIUM_MEDIATED_SIGNALING		88	0.263322	1.16571	0.196296	0.317947	1	5645	tags=40%	list=28%	signal=55%
GO_RNA_PHOSPHODIESTER_BOND_HYDROLYSIS	GO_RNA_PHOSPHODIESTER_BOND_HYDROLYSIS		112	0.252465	1.16404	0.181474	0.320522	1	5305	tags=36%	list=26%	signal=48%
GO_NEGATIVE_REGULATION_OF_SMALL_GTPASE_MEDIATED_SIGNAL_TRANSDUCTION	GO_NEGATIVE_REGULATION_OF_SMALL_GTPASE_MEDIATED_SIGNAL_TRANSDUCTION		38	0.31352	1.16341	0.207957	0.321444	1	5845	tags=39%	list=29%	signal=55%
GO_NUCLEUS_ORGANIZATION	GO_NUCLEUS_ORGANIZATION		133	0.244864	1.16329	0.176044	0.321419	1	4969	tags=30%	list=25%	signal=40%
GO_REGULATION_OF_RNA_SPLICING	GO_REGULATION_OF_RNA_SPLICING		83	0.267008	1.16252	0.19337	0.322506	1	3501	tags=22%	list=17%	signal=26%
GO_G2_DNA_DAMAGE_CHECKPOINT	GO_G2_DNA_DAMAGE_CHECKPOINT		31	0.326055	1.16202	0.269231	0.323192	1	4274	tags=39%	list=21%	signal=49%
GO_ERYTHROCYTE_HOMEOSTASIS	GO_ERYTHROCYTE_HOMEOSTASIS		73	0.277319	1.16119	0.219885	0.32437	1	4859	tags=36%	list=24%	signal=47%
GO_NEGATIVE_REGULATION_OF_CELL_AGING	GO_NEGATIVE_REGULATION_OF_CELL_AGING		17	0.385729	1.16082	0.259036	0.324808	1	5788	tags=59%	list=29%	signal=82%
GO_POSITIVE_REGULATION_OF_ADENYLATE_CYCLASE_ACTIVITY	GO_POSITIVE_REGULATION_OF_ADENYLATE_CYCLASE_ACTIVITY		48	0.294977	1.1604	0.199627	0.325315	1	6688	tags=48%	list=33%	signal=71%
GO_RESPONSE_TO_CALCIUM_ION	GO_RESPONSE_TO_CALCIUM_ION		115	0.251846	1.15998	0.173993	0.325836	1	5336	tags=38%	list=26%	signal=52%
GO_CARDIAC_EPITHELIAL_TO_MESENCHYMAL_TRANSITION	GO_CARDIAC_EPITHELIAL_TO_MESENCHYMAL_TRANSITION		24	0.34791	1.1598	0.26276	0.325943	1	3653	tags=33%	list=18%	signal=41%
GO_NEGATIVE_REGULATION_OF_REPRODUCTIVE_PROCESS	GO_NEGATIVE_REGULATION_OF_REPRODUCTIVE_PROCESS		54	0.285464	1.15979	0.217143	0.325748	1	4777	tags=31%	list=24%	signal=41%
GO_REGULATION_OF_PROTEIN_EXPORT_FROM_NUCLEUS	GO_REGULATION_OF_PROTEIN_EXPORT_FROM_NUCLEUS		33	0.325042	1.15848	0.238185	0.32778	1	3074	tags=30%	list=15%	signal=36%
GO_CELL_COMMUNICATION_BY_ELECTRICAL_COUPLING	GO_CELL_COMMUNICATION_BY_ELECTRICAL_COUPLING		15	0.39844	1.15844	0.266667	0.327633	1	5332	tags=47%	list=26%	signal=63%
GO_ORGAN_OR_TISSUE_SPECIFIC_IMMUNE_RESPONSE	GO_ORGAN_OR_TISSUE_SPECIFIC_IMMUNE_RESPONSE		29	0.335267	1.15778	0.241905	0.328561	1	8329	tags=62%	list=41%	signal=105%
GO_SOMITE_DEVELOPMENT	GO_SOMITE_DEVELOPMENT		77	0.267518	1.15681	0.210728	0.32999	1	5851	tags=44%	list=29%	signal=62%
GO_NEGATIVE_REGULATION_OF_EPIDERMIS_DEVELOPMENT	GO_NEGATIVE_REGULATION_OF_EPIDERMIS_DEVELOPMENT		15	0.39628	1.15617	0.263969	0.330929	1	5623	tags=53%	list=28%	signal=74%
GO_REGULATION_OF_PROTEIN_SUMOYLATION	GO_REGULATION_OF_PROTEIN_SUMOYLATION		20	0.362922	1.15613	0.254269	0.330779	1	6282	tags=50%	list=31%	signal=72%
GO_TUBE_FORMATION	GO_TUBE_FORMATION		128	0.24453	1.15577	0.173585	0.331215	1	5253	tags=34%	list=26%	signal=45%
GO_CARDIAC_RIGHT_VENTRICLE_MORPHOGENESIS	GO_CARDIAC_RIGHT_VENTRICLE_MORPHOGENESIS		16	0.38578	1.15547	0.274953	0.331493	1	5640	tags=50%	list=28%	signal=69%
GO_REGULATION_OF_SYNAPSE_STRUCTURE_OR_ACTIVITY	GO_REGULATION_OF_SYNAPSE_STRUCTURE_OR_ACTIVITY		230	0.226666	1.15539	0.145133	0.331416	1	5590	tags=34%	list=28%	signal=46%
GO_DIGESTIVE_TRACT_MORPHOGENESIS	GO_DIGESTIVE_TRACT_MORPHOGENESIS		48	0.297789	1.15494	0.223709	0.331945	1	6025	tags=44%	list=30%	signal=62%
GO_CENTROSOME_CYCLE	GO_CENTROSOME_CYCLE		44	0.302126	1.15453	0.229478	0.332435	1	4980	tags=39%	list=25%	signal=51%
GO_NEGATIVE_REGULATION_OF_SMOOTH_MUSCLE_CELL_PROLIFERATION	GO_NEGATIVE_REGULATION_OF_SMOOTH_MUSCLE_CELL_PROLIFERATION		36	0.314714	1.15428	0.254545	0.332661	1	4826	tags=36%	list=24%	signal=47%
GO_REGULATION_OF_EXTRACELLULAR_MATRIX_ORGANIZATION	GO_REGULATION_OF_EXTRACELLULAR_MATRIX_ORGANIZATION		29	0.328315	1.1536	0.234127	0.333641	1	2456	tags=24%	list=12%	signal=27%
GO_ORGAN_REGENERATION	GO_ORGAN_REGENERATION		82	0.263555	1.15304	0.198502	0.334387	1	4676	tags=38%	list=23%	signal=49%
GO_REGULATION_OF_TUMOR_NECROSIS_FACTOR_BIOSYNTHETIC_PROCESS	GO_REGULATION_OF_TUMOR_NECROSIS_FACTOR_BIOSYNTHETIC_PROCESS		18	0.375804	1.1529	0.25969	0.334399	1	6053	tags=56%	list=30%	signal=79%
GO_POSITIVE_REGULATION_OF_PROTEIN_COMPLEX_DISASSEMBLY	GO_POSITIVE_REGULATION_OF_PROTEIN_COMPLEX_DISASSEMBLY		25	0.340441	1.15236	0.235727	0.335079	1	4553	tags=44%	list=23%	signal=57%
GO_ATRIOVENTRICULAR_VALVE_MORPHOGENESIS	GO_ATRIOVENTRICULAR_VALVE_MORPHOGENESIS		16	0.384593	1.15197	0.27853	0.335544	1	4733	tags=44%	list=23%	signal=57%
GO_REGULATION_OF_POLYSACCHARIDE_METABOLIC_PROCESS	GO_REGULATION_OF_POLYSACCHARIDE_METABOLIC_PROCESS		43	0.304186	1.15196	0.23092	0.335343	1	4675	tags=40%	list=23%	signal=51%
GO_RESPONSE_TO_ATP	GO_RESPONSE_TO_ATP		30	0.328261	1.15114	0.228346	0.336574	1	7199	tags=60%	list=36%	signal=93%
GO_PROTEIN_SUMOYLATION	GO_PROTEIN_SUMOYLATION		115	0.245312	1.15106	0.177007	0.336512	1	4369	tags=26%	list=22%	signal=33%
GO_REGULATION_OF_CELL_JUNCTION_ASSEMBLY	GO_REGULATION_OF_CELL_JUNCTION_ASSEMBLY		67	0.278102	1.15093	0.231858	0.336498	1	3520	tags=27%	list=17%	signal=32%
GO_NEGATIVE_REGULATION_OF_SMOOTH_MUSCLE_CELL_MIGRATION	GO_NEGATIVE_REGULATION_OF_SMOOTH_MUSCLE_CELL_MIGRATION		16	0.386126	1.15037	0.291417	0.337244	1	2450	tags=25%	list=12%	signal=28%
GO_RECEPTOR_INTERNALIZATION	GO_RECEPTOR_INTERNALIZATION		50	0.293374	1.15013	0.235294	0.33747	1	4943	tags=44%	list=24%	signal=58%
GO_ENDOSOME_ORGANIZATION	GO_ENDOSOME_ORGANIZATION		59	0.278684	1.14996	0.235849	0.337556	1	5732	tags=47%	list=28%	signal=66%
GO_CELLULAR_RESPONSE_TO_VITAMIN	GO_CELLULAR_RESPONSE_TO_VITAMIN		26	0.335303	1.14987	0.24502	0.337503	1	2697	tags=23%	list=13%	signal=27%
GO_HOMEOSTASIS_OF_NUMBER_OF_CELLS_WITHIN_A_TISSUE	GO_HOMEOSTASIS_OF_NUMBER_OF_CELLS_WITHIN_A_TISSUE		31	0.326289	1.14958	0.264259	0.337789	1	2152	tags=26%	list=11%	signal=29%
GO_REGULATION_OF_BIOMINERAL_TISSUE_DEVELOPMENT	GO_REGULATION_OF_BIOMINERAL_TISSUE_DEVELOPMENT		74	0.266614	1.14909	0.20339	0.33845	1	6301	tags=43%	list=31%	signal=63%
GO_MATERNAL_PLACENTA_DEVELOPMENT	GO_MATERNAL_PLACENTA_DEVELOPMENT		31	0.322882	1.14897	0.240557	0.338438	1	4871	tags=39%	list=24%	signal=51%
GO_NEGATIVE_REGULATION_OF_EPITHELIAL_CELL_APOPTOTIC_PROCESS	GO_NEGATIVE_REGULATION_OF_EPITHELIAL_CELL_APOPTOTIC_PROCESS		34	0.322475	1.14877	0.24359	0.338562	1	2976	tags=26%	list=15%	signal=31%
GO_ENDOCARDIAL_CUSHION_FORMATION	GO_ENDOCARDIAL_CUSHION_FORMATION		15	0.38789	1.14812	0.300752	0.339512	1	5851	tags=40%	list=29%	signal=56%
GO_MISMATCH_REPAIR	GO_MISMATCH_REPAIR		28	0.330491	1.14777	0.259117	0.339904	1	3448	tags=32%	list=17%	signal=39%
GO_REGULATION_OF_MONOCYTE_CHEMOTAXIS	GO_REGULATION_OF_MONOCYTE_CHEMOTAXIS		20	0.36304	1.14617	0.247689	0.342502	1	6833	tags=50%	list=34%	signal=75%
GO_CELL_MATRIX_ADHESION	GO_CELL_MATRIX_ADHESION		118	0.245943	1.14614	0.202186	0.342354	1	3924	tags=27%	list=19%	signal=33%
GO_POSITIVE_REGULATION_OF_CELL_ADHESION_MEDIATED_BY_INTEGRIN	GO_POSITIVE_REGULATION_OF_CELL_ADHESION_MEDIATED_BY_INTEGRIN		16	0.389517	1.14525	0.296786	0.3437	1	4943	tags=56%	list=24%	signal=74%
GO_REGULATION_OF_KERATINOCYTE_PROLIFERATION	GO_REGULATION_OF_KERATINOCYTE_PROLIFERATION		27	0.327588	1.14525	0.2603	0.343487	1	5623	tags=44%	list=28%	signal=61%
GO_CELLULAR_RESPONSE_TO_TOPOLOGICALLY_INCORRECT_PROTEIN	GO_CELLULAR_RESPONSE_TO_TOPOLOGICALLY_INCORRECT_PROTEIN		121	0.24775	1.14495	0.19258	0.343834	1	4863	tags=33%	list=24%	signal=43%
GO_PROTEIN_DEPHOSPHORYLATION	GO_PROTEIN_DEPHOSPHORYLATION		188	0.231703	1.14439	0.162313	0.344608	1	5017	tags=34%	list=25%	signal=45%
GO_NEURAL_CREST_CELL_MIGRATION	GO_NEURAL_CREST_CELL_MIGRATION		51	0.286679	1.14391	0.255556	0.345247	1	4768	tags=37%	list=24%	signal=49%
GO_POSITIVE_REGULATION_OF_CELL_DIVISION	GO_POSITIVE_REGULATION_OF_CELL_DIVISION		131	0.242453	1.14388	0.186594	0.34508	1	5023	tags=30%	list=25%	signal=39%
GO_POSITIVE_REGULATION_OF_DNA_TEMPLATED_TRANSCRIPTION_ELONGATION	GO_POSITIVE_REGULATION_OF_DNA_TEMPLATED_TRANSCRIPTION_ELONGATION		22	0.35896	1.14353	0.276062	0.345519	1	3809	tags=36%	list=19%	signal=45%
GO_MATURATION_OF_5_8S_RRNA	GO_MATURATION_OF_5_8S_RRNA		28	0.332848	1.14342	0.284091	0.3455	1	5661	tags=46%	list=28%	signal=64%
GO_OLFACTORY_LOBE_DEVELOPMENT	GO_OLFACTORY_LOBE_DEVELOPMENT		36	0.309241	1.14328	0.242718	0.345566	1	6578	tags=50%	list=33%	signal=74%
GO_NEGATIVE_REGULATION_OF_NUCLEOTIDE_METABOLIC_PROCESS	GO_NEGATIVE_REGULATION_OF_NUCLEOTIDE_METABOLIC_PROCESS		63	0.280612	1.14202	0.22824	0.347544	1	5576	tags=38%	list=28%	signal=52%
GO_REGULATION_OF_REPRODUCTIVE_PROCESS	GO_REGULATION_OF_REPRODUCTIVE_PROCESS		129	0.241891	1.14192	0.183636	0.34751	1	4777	tags=30%	list=24%	signal=39%
GO_PROTEIN_LOCALIZATION_TO_CYTOSKELETON	GO_PROTEIN_LOCALIZATION_TO_CYTOSKELETON		29	0.328564	1.14191	0.232601	0.347301	1	2460	tags=21%	list=12%	signal=24%
GO_FILOPODIUM_ASSEMBLY	GO_FILOPODIUM_ASSEMBLY		17	0.374048	1.14048	0.301556	0.349622	1	2975	tags=29%	list=15%	signal=34%
GO_REGULATION_OF_REACTIVE_OXYGEN_SPECIES_METABOLIC_PROCESS	GO_REGULATION_OF_REACTIVE_OXYGEN_SPECIES_METABOLIC_PROCESS		148	0.23735	1.14	0.189753	0.350266	1	4943	tags=35%	list=24%	signal=46%
GO_NEGATIVE_REGULATION_OF_TRANSPORT	GO_NEGATIVE_REGULATION_OF_TRANSPORT		451	0.209218	1.13999	0.118467	0.350083	1	4889	tags=30%	list=24%	signal=39%
GO_REGULATION_OF_STEM_CELL_DIFFERENTIATION	GO_REGULATION_OF_STEM_CELL_DIFFERENTIATION		113	0.24856	1.13988	0.212121	0.350057	1	2906	tags=22%	list=14%	signal=26%
GO_EMBRYONIC_PLACENTA_MORPHOGENESIS	GO_EMBRYONIC_PLACENTA_MORPHOGENESIS		22	0.350346	1.13981	0.253359	0.349942	1	6044	tags=45%	list=30%	signal=65%
GO_MONOCYTE_DIFFERENTIATION	GO_MONOCYTE_DIFFERENTIATION		16	0.379015	1.13966	0.282398	0.350001	1	4446	tags=44%	list=22%	signal=56%
GO_POLYSACCHARIDE_BIOSYNTHETIC_PROCESS	GO_POLYSACCHARIDE_BIOSYNTHETIC_PROCESS		42	0.29362	1.13941	0.252319	0.350232	1	4109	tags=31%	list=20%	signal=39%
GO_POSITIVE_REGULATION_OF_NEUROBLAST_PROLIFERATION	GO_POSITIVE_REGULATION_OF_NEUROBLAST_PROLIFERATION		21	0.359737	1.13936	0.262963	0.350109	1	3175	tags=24%	list=16%	signal=28%
GO_REGULATION_OF_TOLL_LIKE_RECEPTOR_SIGNALING_PATHWAY	GO_REGULATION_OF_TOLL_LIKE_RECEPTOR_SIGNALING_PATHWAY		45	0.297374	1.13919	0.247148	0.350198	1	6051	tags=49%	list=30%	signal=70%
GO_POSITIVE_REGULATION_OF_MICROTUBULE_POLYMERIZATION_OR_DEPOLYMERIZATION	GO_POSITIVE_REGULATION_OF_MICROTUBULE_POLYMERIZATION_OR_DEPOLYMERIZATION		22	0.346251	1.13874	0.272727	0.350812	1	5867	tags=55%	list=29%	signal=77%
GO_POSITIVE_REGULATION_OF_MULTICELLULAR_ORGANISMAL_METABOLIC_PROCESS	GO_POSITIVE_REGULATION_OF_MULTICELLULAR_ORGANISMAL_METABOLIC_PROCESS		23	0.34882	1.13847	0.260038	0.351049	1	6766	tags=52%	list=33%	signal=78%
GO_MRNA_SPLICE_SITE_SELECTION	GO_MRNA_SPLICE_SITE_SELECTION		19	0.363117	1.1384	0.280702	0.350989	1	2658	tags=21%	list=13%	signal=24%
GO_GASTRULATION	GO_GASTRULATION		153	0.237205	1.13789	0.195612	0.351672	1	4961	tags=31%	list=25%	signal=41%
GO_RESPONSE_TO_MONOAMINE	GO_RESPONSE_TO_MONOAMINE		35	0.309267	1.13615	0.261386	0.354618	1	4005	tags=34%	list=20%	signal=43%
GO_PYRIMIDINE_NUCLEOSIDE_TRIPHOSPHATE_BIOSYNTHETIC_PROCESS	GO_PYRIMIDINE_NUCLEOSIDE_TRIPHOSPHATE_BIOSYNTHETIC_PROCESS		19	0.371423	1.13559	0.287379	0.355395	1	6357	tags=63%	list=31%	signal=92%
GO_REGULATION_OF_CELLULAR_SENESCENCE	GO_REGULATION_OF_CELLULAR_SENESCENCE		26	0.333455	1.13551	0.26776	0.355314	1	4131	tags=38%	list=20%	signal=48%
GO_POSITIVE_REGULATION_OF_REACTIVE_OXYGEN_SPECIES_BIOSYNTHETIC_PROCESS	GO_POSITIVE_REGULATION_OF_REACTIVE_OXYGEN_SPECIES_BIOSYNTHETIC_PROCESS		47	0.289686	1.13529	0.250482	0.355497	1	4785	tags=40%	list=24%	signal=53%
GO_MACROMOLECULE_DEACYLATION	GO_MACROMOLECULE_DEACYLATION		66	0.272363	1.13528	0.23133	0.355292	1	3493	tags=30%	list=17%	signal=37%
GO_REGULATION_OF_CELLULAR_EXTRAVASATION	GO_REGULATION_OF_CELLULAR_EXTRAVASATION		22	0.349569	1.13494	0.273946	0.355723	1	1608	tags=18%	list=8%	signal=20%
GO_REGULATION_OF_EPITHELIAL_CELL_MIGRATION	GO_REGULATION_OF_EPITHELIAL_CELL_MIGRATION		166	0.231353	1.13412	0.181474	0.356969	1	3827	tags=25%	list=19%	signal=31%
GO_CELLULAR_RESPONSE_TO_LIGHT_STIMULUS	GO_CELLULAR_RESPONSE_TO_LIGHT_STIMULUS		89	0.255397	1.13303	0.224678	0.358656	1	2559	tags=21%	list=13%	signal=24%
GO_SUBSTANTIA_NIGRA_DEVELOPMENT	GO_SUBSTANTIA_NIGRA_DEVELOPMENT		44	0.29371	1.13302	0.250482	0.35846	1	2277	tags=23%	list=11%	signal=26%
GO_POSTTRANSCRIPTIONAL_REGULATION_OF_GENE_EXPRESSION	GO_POSTTRANSCRIPTIONAL_REGULATION_OF_GENE_EXPRESSION		441	0.206328	1.13294	0.12275	0.358385	1	4868	tags=28%	list=24%	signal=36%
GO_MACROPHAGE_ACTIVATION	GO_MACROPHAGE_ACTIVATION		31	0.317406	1.13255	0.296875	0.358873	1	2984	tags=26%	list=15%	signal=30%
GO_PROTEASOMAL_PROTEIN_CATABOLIC_PROCESS	GO_PROTEASOMAL_PROTEIN_CATABOLIC_PROCESS		270	0.218675	1.13212	0.140105	0.359474	1	4492	tags=29%	list=22%	signal=37%
GO_NEGATIVE_REGULATION_OF_DNA_METABOLIC_PROCESS	GO_NEGATIVE_REGULATION_OF_DNA_METABOLIC_PROCESS		108	0.247468	1.1314	0.218349	0.360571	1	4305	tags=29%	list=21%	signal=36%
GO_NUCLEAR_IMPORT	GO_NUCLEAR_IMPORT		128	0.237268	1.13105	0.194946	0.360994	1	4992	tags=28%	list=25%	signal=37%
GO_SINGLE_ORGANISM_BEHAVIOR	GO_SINGLE_ORGANISM_BEHAVIOR		380	0.207805	1.1309	0.131535	0.361045	1	5893	tags=34%	list=29%	signal=48%
GO_PLASMA_MEMBRANE_ORGANIZATION	GO_PLASMA_MEMBRANE_ORGANIZATION		202	0.224142	1.13061	0.175926	0.361357	1	3338	tags=23%	list=17%	signal=28%
GO_POSITIVE_REGULATION_OF_CATABOLIC_PROCESS	GO_POSITIVE_REGULATION_OF_CATABOLIC_PROCESS		393	0.209946	1.13009	0.157424	0.362086	1	4758	tags=29%	list=24%	signal=38%
GO_AMINOGLYCAN_METABOLIC_PROCESS	GO_AMINOGLYCAN_METABOLIC_PROCESS		164	0.22967	1.12794	0.197574	0.365816	1	6365	tags=41%	list=31%	signal=60%
GO_REGULATION_OF_MEMBRANE_PROTEIN_ECTODOMAIN_PROTEOLYSIS	GO_REGULATION_OF_MEMBRANE_PROTEIN_ECTODOMAIN_PROTEOLYSIS		21	0.35454	1.12769	0.272201	0.366076	1	4933	tags=48%	list=24%	signal=63%
GO_DNA_TEMPLATED_TRANSCRIPTION_TERMINATION	GO_DNA_TEMPLATED_TRANSCRIPTION_TERMINATION		89	0.256238	1.12711	0.202555	0.366892	1	4143	tags=25%	list=20%	signal=31%
GO_NEGATIVE_REGULATION_OF_INTRACELLULAR_PROTEIN_TRANSPORT	GO_NEGATIVE_REGULATION_OF_INTRACELLULAR_PROTEIN_TRANSPORT		94	0.253312	1.12703	0.233043	0.366807	1	4880	tags=33%	list=24%	signal=43%
GO_STARTLE_RESPONSE	GO_STARTLE_RESPONSE		25	0.338815	1.12664	0.318681	0.367345	1	2244	tags=20%	list=11%	signal=22%
GO_NEGATIVE_CHEMOTAXIS	GO_NEGATIVE_CHEMOTAXIS		39	0.301564	1.12554	0.285185	0.369123	1	4469	tags=33%	list=22%	signal=43%
GO_REGULATION_OF_AXON_GUIDANCE	GO_REGULATION_OF_AXON_GUIDANCE		39	0.299066	1.12503	0.276191	0.369878	1	4469	tags=33%	list=22%	signal=43%
GO_NEGATIVE_REGULATION_OF_MACROAUTOPHAGY	GO_NEGATIVE_REGULATION_OF_MACROAUTOPHAGY		22	0.34829	1.12483	0.269076	0.370025	1	3741	tags=36%	list=19%	signal=45%
GO_ESTABLISHMENT_OF_PROTEIN_LOCALIZATION_TO_PLASMA_MEMBRANE	GO_ESTABLISHMENT_OF_PROTEIN_LOCALIZATION_TO_PLASMA_MEMBRANE		90	0.256055	1.12468	0.245353	0.370083	1	4871	tags=32%	list=24%	signal=42%
GO_POSITIVE_REGULATION_OF_PEPTIDE_SECRETION	GO_POSITIVE_REGULATION_OF_PEPTIDE_SECRETION		90	0.25419	1.12447	0.21978	0.370242	1	5039	tags=32%	list=25%	signal=43%
GO_PROSTATE_GLAND_DEVELOPMENT	GO_PROSTATE_GLAND_DEVELOPMENT		41	0.296452	1.12353	0.273921	0.371739	1	4966	tags=41%	list=25%	signal=55%
GO_NEGATIVE_REGULATION_OF_ERK1_AND_ERK2_CASCADE	GO_NEGATIVE_REGULATION_OF_ERK1_AND_ERK2_CASCADE		52	0.283475	1.12338	0.258964	0.371778	1	4840	tags=37%	list=24%	signal=48%
GO_POSITIVE_REGULATION_OF_ADHERENS_JUNCTION_ORGANIZATION	GO_POSITIVE_REGULATION_OF_ADHERENS_JUNCTION_ORGANIZATION		21	0.349731	1.12336	0.304598	0.371592	1	2378	tags=33%	list=12%	signal=38%
GO_RESPONSE_TO_INORGANIC_SUBSTANCE	GO_RESPONSE_TO_INORGANIC_SUBSTANCE		479	0.203629	1.12323	0.106419	0.371616	1	5062	tags=31%	list=25%	signal=41%
GO_PHOTOPERIODISM	GO_PHOTOPERIODISM		24	0.336103	1.12317	0.297189	0.371491	1	3483	tags=29%	list=17%	signal=35%
GO_RESPONSE_TO_MANGANESE_ION	GO_RESPONSE_TO_MANGANESE_ION		17	0.370034	1.12176	0.286517	0.373835	1	5604	tags=47%	list=28%	signal=65%
GO_HEART_MORPHOGENESIS	GO_HEART_MORPHOGENESIS		211	0.224469	1.12101	0.199275	0.375051	1	4978	tags=29%	list=25%	signal=39%
GO_REGULATION_OF_INTERLEUKIN_5_PRODUCTION	GO_REGULATION_OF_INTERLEUKIN_5_PRODUCTION		19	0.366202	1.12028	0.311508	0.376236	1	5563	tags=58%	list=28%	signal=80%
GO_REGULATION_OF_INSULIN_SECRETION_INVOLVED_IN_CELLULAR_RESPONSE_TO_GLUCOSE_STIMULUS	GO_REGULATION_OF_INSULIN_SECRETION_INVOLVED_IN_CELLULAR_RESPONSE_TO_GLUCOSE_STIMULUS		51	0.283913	1.12003	0.248175	0.376483	1	5963	tags=41%	list=30%	signal=58%
GO_POSITIVE_REGULATION_OF_CARDIAC_MUSCLE_TISSUE_DEVELOPMENT	GO_POSITIVE_REGULATION_OF_CARDIAC_MUSCLE_TISSUE_DEVELOPMENT		28	0.326684	1.11971	0.277247	0.376827	1	4965	tags=43%	list=25%	signal=57%
GO_CARDIAC_CONDUCTION	GO_CARDIAC_CONDUCTION		82	0.253166	1.11864	0.238447	0.378575	1	6957	tags=44%	list=34%	signal=67%
GO_EPITHELIAL_CELL_PROLIFERATION	GO_EPITHELIAL_CELL_PROLIFERATION		88	0.248979	1.11846	0.24359	0.378681	1	3512	tags=24%	list=17%	signal=29%
GO_POSITIVE_REGULATION_OF_LYASE_ACTIVITY	GO_POSITIVE_REGULATION_OF_LYASE_ACTIVITY		61	0.269547	1.11835	0.261811	0.378672	1	4705	tags=31%	list=23%	signal=40%
GO_RESPONSE_TO_CAMP	GO_RESPONSE_TO_CAMP		104	0.244577	1.11796	0.227872	0.379227	1	2858	tags=25%	list=14%	signal=29%
GO_SNRNA_METABOLIC_PROCESS	GO_SNRNA_METABOLIC_PROCESS		82	0.256234	1.11767	0.25	0.379511	1	5701	tags=37%	list=28%	signal=51%
GO_MIDBRAIN_DEVELOPMENT	GO_MIDBRAIN_DEVELOPMENT		89	0.252941	1.1176	0.244485	0.379429	1	4228	tags=27%	list=21%	signal=34%
GO_STEM_CELL_DIVISION	GO_STEM_CELL_DIVISION		29	0.321177	1.11626	0.299401	0.381699	1	3565	tags=24%	list=18%	signal=29%
GO_FOREBRAIN_DEVELOPMENT	GO_FOREBRAIN_DEVELOPMENT		353	0.207622	1.1157	0.176759	0.382532	1	3965	tags=23%	list=20%	signal=28%
GO_DOUBLE_STRAND_BREAK_REPAIR	GO_DOUBLE_STRAND_BREAK_REPAIR		153	0.230632	1.11478	0.211268	0.384086	1	5906	tags=39%	list=29%	signal=54%
GO_REGULATION_OF_ENDOPLASMIC_RETICULUM_UNFOLDED_PROTEIN_RESPONSE	GO_REGULATION_OF_ENDOPLASMIC_RETICULUM_UNFOLDED_PROTEIN_RESPONSE		28	0.321112	1.11464	0.31068	0.384096	1	2846	tags=32%	list=14%	signal=37%
GO_REGULATION_OF_RECEPTOR_ACTIVITY	GO_REGULATION_OF_RECEPTOR_ACTIVITY		117	0.242198	1.11436	0.255725	0.384402	1	5411	tags=36%	list=27%	signal=49%
GO_REGULATION_OF_BONE_RESORPTION	GO_REGULATION_OF_BONE_RESORPTION		33	0.31354	1.11401	0.304264	0.384861	1	5493	tags=48%	list=27%	signal=66%
GO_ENDOMEMBRANE_SYSTEM_ORGANIZATION	GO_ENDOMEMBRANE_SYSTEM_ORGANIZATION		457	0.203234	1.11294	0.164049	0.386753	1	4518	tags=28%	list=22%	signal=35%
GO_RESPONSE_TO_TEMPERATURE_STIMULUS	GO_RESPONSE_TO_TEMPERATURE_STIMULUS		148	0.229723	1.11272	0.260035	0.386949	1	5122	tags=32%	list=25%	signal=42%
GO_POSITIVE_REGULATION_OF_CATION_TRANSMEMBRANE_TRANSPORT	GO_POSITIVE_REGULATION_OF_CATION_TRANSMEMBRANE_TRANSPORT		97	0.245793	1.11216	0.257603	0.387765	1	5418	tags=40%	list=27%	signal=55%
GO_POSITIVE_CHEMOTAXIS	GO_POSITIVE_CHEMOTAXIS		36	0.305829	1.11215	0.29505	0.387557	1	5140	tags=39%	list=25%	signal=52%
GO_REGULATION_OF_NEUROTRANSMITTER_SECRETION	GO_REGULATION_OF_NEUROTRANSMITTER_SECRETION		50	0.281372	1.11204	0.275093	0.387546	1	4914	tags=38%	list=24%	signal=50%
GO_NEGATIVE_REGULATION_OF_DNA_REPLICATION	GO_NEGATIVE_REGULATION_OF_DNA_REPLICATION		52	0.278583	1.11124	0.291822	0.38883	1	4213	tags=29%	list=21%	signal=36%
GO_REGULATION_OF_MUSCLE_HYPERTROPHY	GO_REGULATION_OF_MUSCLE_HYPERTROPHY		34	0.311996	1.11087	0.296642	0.389282	1	5273	tags=38%	list=26%	signal=52%
GO_RESPONSE_TO_EXOGENOUS_DSRNA	GO_RESPONSE_TO_EXOGENOUS_DSRNA		44	0.287202	1.11022	0.298113	0.390255	1	2527	tags=18%	list=13%	signal=21%
GO_REGULATION_OF_CATION_CHANNEL_ACTIVITY	GO_REGULATION_OF_CATION_CHANNEL_ACTIVITY		88	0.250228	1.10981	0.259669	0.390807	1	5816	tags=40%	list=29%	signal=56%
GO_COLUMNAR_CUBOIDAL_EPITHELIAL_CELL_DEVELOPMENT	GO_COLUMNAR_CUBOIDAL_EPITHELIAL_CELL_DEVELOPMENT		47	0.287199	1.10909	0.312963	0.391955	1	4875	tags=38%	list=24%	signal=50%
GO_REGULATION_OF_ARF_PROTEIN_SIGNAL_TRANSDUCTION	GO_REGULATION_OF_ARF_PROTEIN_SIGNAL_TRANSDUCTION		16	0.375487	1.10908	0.333333	0.391742	1	3325	tags=38%	list=16%	signal=45%
GO_RESPONSE_TO_ANGIOTENSIN	GO_RESPONSE_TO_ANGIOTENSIN		17	0.362563	1.10907	0.320792	0.391524	1	2408	tags=29%	list=12%	signal=33%
GO_ARACHIDONIC_ACID_METABOLIC_PROCESS	GO_ARACHIDONIC_ACID_METABOLIC_PROCESS		49	0.284164	1.10807	0.284069	0.393186	1	2588	tags=24%	list=13%	signal=28%
GO_NEURAL_TUBE_DEVELOPMENT	GO_NEURAL_TUBE_DEVELOPMENT		148	0.231012	1.10704	0.246801	0.394951	1	5752	tags=36%	list=28%	signal=50%
GO_MODULATION_BY_SYMBIONT_OF_HOST_CELLULAR_PROCESS	GO_MODULATION_BY_SYMBIONT_OF_HOST_CELLULAR_PROCESS		28	0.323628	1.10697	0.296846	0.39486	1	4992	tags=43%	list=25%	signal=57%
GO_RRNA_CATABOLIC_PROCESS	GO_RRNA_CATABOLIC_PROCESS		16	0.369213	1.10622	0.323353	0.396045	1	5305	tags=50%	list=26%	signal=68%
GO_MUSCLE_ORGAN_MORPHOGENESIS	GO_MUSCLE_ORGAN_MORPHOGENESIS		70	0.257686	1.10594	0.26789	0.396368	1	5961	tags=39%	list=29%	signal=55%
GO_MEIOTIC_CELL_CYCLE_PROCESS	GO_MEIOTIC_CELL_CYCLE_PROCESS		145	0.231103	1.10414	0.248677	0.399689	1	5136	tags=32%	list=25%	signal=42%
GO_REGULATION_OF_INSULIN_RECEPTOR_SIGNALING_PATHWAY	GO_REGULATION_OF_INSULIN_RECEPTOR_SIGNALING_PATHWAY		43	0.288954	1.10381	0.28361	0.400123	1	3506	tags=33%	list=17%	signal=39%
GO_ESTABLISHMENT_OF_PROTEIN_LOCALIZATION_TO_ORGANELLE	GO_ESTABLISHMENT_OF_PROTEIN_LOCALIZATION_TO_ORGANELLE		355	0.206755	1.10353	0.160777	0.400449	1	3578	tags=23%	list=18%	signal=27%
GO_CIRCULATORY_SYSTEM_PROCESS	GO_CIRCULATORY_SYSTEM_PROCESS		364	0.204657	1.10295	0.195876	0.401348	1	4231	tags=26%	list=21%	signal=32%
GO_CELLULAR_RESPONSE_TO_EXTRACELLULAR_STIMULUS	GO_CELLULAR_RESPONSE_TO_EXTRACELLULAR_STIMULUS		186	0.221133	1.10153	0.229091	0.403824	1	3749	tags=25%	list=19%	signal=31%
GO_NEUROTRANSMITTER_TRANSPORT	GO_NEUROTRANSMITTER_TRANSPORT		155	0.227019	1.10106	0.240069	0.404507	1	3456	tags=23%	list=17%	signal=27%
GO_VESICLE_LOCALIZATION	GO_VESICLE_LOCALIZATION		221	0.21629	1.10075	0.213755	0.404897	1	4270	tags=28%	list=21%	signal=35%
GO_ACTIVATION_OF_ADENYLATE_CYCLASE_ACTIVITY	GO_ACTIVATION_OF_ADENYLATE_CYCLASE_ACTIVITY		39	0.295046	1.09975	0.298851	0.406591	1	6688	tags=46%	list=33%	signal=69%
GO_MODIFICATION_OF_MORPHOLOGY_OR_PHYSIOLOGY_OF_OTHER_ORGANISM	GO_MODIFICATION_OF_MORPHOLOGY_OR_PHYSIOLOGY_OF_OTHER_ORGANISM		98	0.24516	1.09919	0.261036	0.407462	1	5952	tags=43%	list=29%	signal=60%
GO_POSITIVE_REGULATION_OF_INTERLEUKIN_6_SECRETION	GO_POSITIVE_REGULATION_OF_INTERLEUKIN_6_SECRETION		16	0.367964	1.09879	0.318898	0.407979	1	4597	tags=38%	list=23%	signal=49%
GO_RETROGRADE_TRANSPORT_ENDOSOME_TO_GOLGI	GO_RETROGRADE_TRANSPORT_ENDOSOME_TO_GOLGI		71	0.259952	1.09877	0.278746	0.407777	1	4958	tags=34%	list=25%	signal=45%
GO_NEGATIVE_REGULATION_OF_REGULATED_SECRETORY_PATHWAY	GO_NEGATIVE_REGULATION_OF_REGULATED_SECRETORY_PATHWAY		21	0.3497	1.09754	0.32549	0.410055	1	821	tags=19%	list=4%	signal=20%
GO_MRNA_3_END_PROCESSING	GO_MRNA_3_END_PROCESSING		60	0.264786	1.09611	0.298113	0.412727	1	1908	tags=17%	list=9%	signal=18%
GO_SENSORY_PERCEPTION_OF_PAIN	GO_SENSORY_PERCEPTION_OF_PAIN		75	0.251761	1.09516	0.285714	0.414378	1	6233	tags=45%	list=31%	signal=65%
GO_NEGATIVE_REGULATION_OF_ANOIKIS	GO_NEGATIVE_REGULATION_OF_ANOIKIS		17	0.368904	1.09432	0.35259	0.415757	1	2662	tags=29%	list=13%	signal=34%
GO_NUCLEOTIDE_SUGAR_BIOSYNTHETIC_PROCESS	GO_NUCLEOTIDE_SUGAR_BIOSYNTHETIC_PROCESS		19	0.349033	1.0943	0.318618	0.415561	1	3205	tags=26%	list=16%	signal=31%
GO_POSITIVE_REGULATION_OF_BIOMINERAL_TISSUE_DEVELOPMENT	GO_POSITIVE_REGULATION_OF_BIOMINERAL_TISSUE_DEVELOPMENT		38	0.293879	1.09387	0.305506	0.416178	1	6144	tags=45%	list=30%	signal=64%
GO_POSITIVE_REGULATION_OF_VASCULAR_ENDOTHELIAL_GROWTH_FACTOR_RECEPTOR_SIGNALING_PATHWAY	GO_POSITIVE_REGULATION_OF_VASCULAR_ENDOTHELIAL_GROWTH_FACTOR_RECEPTOR_SIGNALING_PATHWAY		16	0.366326	1.09313	0.318095	0.417393	1	2662	tags=31%	list=13%	signal=36%
GO_REGULATION_OF_MEGAKARYOCYTE_DIFFERENTIATION	GO_REGULATION_OF_MEGAKARYOCYTE_DIFFERENTIATION		25	0.330203	1.09291	0.308271	0.417585	1	7394	tags=60%	list=37%	signal=94%
GO_REGULATION_OF_CARDIAC_MUSCLE_CONTRACTION_BY_REGULATION_OF_THE_RELEASE_OF_SEQUESTERED_CALCIUM_ION	GO_REGULATION_OF_CARDIAC_MUSCLE_CONTRACTION_BY_REGULATION_OF_THE_RELEASE_OF_SEQUESTERED_CALCIUM_ION		19	0.358311	1.09287	0.352505	0.417406	1	6316	tags=53%	list=31%	signal=76%
GO_LYSOSOME_LOCALIZATION	GO_LYSOSOME_LOCALIZATION		21	0.344424	1.09277	0.356383	0.417371	1	6339	tags=57%	list=31%	signal=83%
GO_AUTOPHAGY	GO_AUTOPHAGY		377	0.203067	1.09219	0.209591	0.418329	1	4513	tags=28%	list=22%	signal=35%
GO_INNER_EAR_MORPHOGENESIS	GO_INNER_EAR_MORPHOGENESIS		91	0.248347	1.09121	0.291188	0.420033	1	4966	tags=33%	list=25%	signal=44%
GO_EMBRYONIC_DIGIT_MORPHOGENESIS	GO_EMBRYONIC_DIGIT_MORPHOGENESIS		60	0.266198	1.09096	0.299029	0.420264	1	5037	tags=33%	list=25%	signal=44%
GO_BLASTOCYST_FORMATION	GO_BLASTOCYST_FORMATION		30	0.304467	1.09094	0.31391	0.420063	1	6074	tags=50%	list=30%	signal=71%
GO_NEGATIVE_REGULATION_OF_AXON_GUIDANCE	GO_NEGATIVE_REGULATION_OF_AXON_GUIDANCE		27	0.324867	1.09085	0.333333	0.420011	1	4469	tags=41%	list=22%	signal=52%
GO_SEGMENT_SPECIFICATION	GO_SEGMENT_SPECIFICATION		17	0.357429	1.09078	0.345878	0.419904	1	2228	tags=29%	list=11%	signal=33%
GO_PROTEOGLYCAN_METABOLIC_PROCESS	GO_PROTEOGLYCAN_METABOLIC_PROCESS		82	0.250043	1.09048	0.278626	0.420275	1	4872	tags=30%	list=24%	signal=40%
GO_NEURON_MIGRATION	GO_NEURON_MIGRATION		109	0.235998	1.08941	0.306818	0.422205	1	4280	tags=29%	list=21%	signal=37%
GO_NEGATIVE_REGULATION_OF_PEPTIDYL_THREONINE_PHOSPHORYLATION	GO_NEGATIVE_REGULATION_OF_PEPTIDYL_THREONINE_PHOSPHORYLATION		15	0.372297	1.08808	0.340782	0.424698	1	6316	tags=47%	list=31%	signal=68%
GO_ESTABLISHMENT_OF_EPITHELIAL_CELL_POLARITY	GO_ESTABLISHMENT_OF_EPITHELIAL_CELL_POLARITY		23	0.328248	1.08777	0.332103	0.425059	1	3827	tags=30%	list=19%	signal=38%
GO_RESPONSE_TO_HYDROPEROXIDE	GO_RESPONSE_TO_HYDROPEROXIDE		15	0.372124	1.0877	0.354049	0.424973	1	3386	tags=33%	list=17%	signal=40%
GO_REGULATION_OF_MEMBRANE_POTENTIAL	GO_REGULATION_OF_MEMBRANE_POTENTIAL		343	0.204239	1.08755	0.230104	0.42501	1	4991	tags=28%	list=25%	signal=37%
GO_POSITIVE_REGULATION_OF_PROTEASOMAL_PROTEIN_CATABOLIC_PROCESS	GO_POSITIVE_REGULATION_OF_PROTEASOMAL_PROTEIN_CATABOLIC_PROCESS		98	0.242927	1.08739	0.285458	0.425103	1	2910	tags=22%	list=14%	signal=26%
GO_RECEPTOR_METABOLIC_PROCESS	GO_RECEPTOR_METABOLIC_PROCESS		81	0.249779	1.08717	0.286837	0.425323	1	4943	tags=37%	list=24%	signal=49%
GO_REGULATION_OF_PLATELET_AGGREGATION	GO_REGULATION_OF_PLATELET_AGGREGATION		17	0.3536	1.08677	0.347305	0.4259	1	4943	tags=41%	list=24%	signal=54%
GO_NEGATIVE_REGULATION_OF_LEUKOCYTE_MIGRATION	GO_NEGATIVE_REGULATION_OF_LEUKOCYTE_MIGRATION		31	0.306362	1.08655	0.334623	0.426112	1	4982	tags=39%	list=25%	signal=51%
GO_NEGATIVE_REGULATION_OF_DEPHOSPHORYLATION	GO_NEGATIVE_REGULATION_OF_DEPHOSPHORYLATION		70	0.25276	1.0848	0.319419	0.4294	1	4497	tags=27%	list=22%	signal=35%
GO_FUCOSYLATION	GO_FUCOSYLATION		24	0.326626	1.0833	0.35443	0.432276	1	3611	tags=33%	list=18%	signal=41%
GO_EPITHELIAL_CELL_FATE_COMMITMENT	GO_EPITHELIAL_CELL_FATE_COMMITMENT		15	0.371551	1.08319	0.353755	0.432253	1	4875	tags=53%	list=24%	signal=70%
GO_NEGATIVE_REGULATION_OF_CELL_MATRIX_ADHESION	GO_NEGATIVE_REGULATION_OF_CELL_MATRIX_ADHESION		30	0.305442	1.08308	0.333333	0.432226	1	2143	tags=20%	list=11%	signal=22%
GO_CELL_FATE_DETERMINATION	GO_CELL_FATE_DETERMINATION		43	0.289741	1.08306	0.321083	0.432039	1	4875	tags=35%	list=24%	signal=46%
GO_TELENCEPHALON_DEVELOPMENT	GO_TELENCEPHALON_DEVELOPMENT		225	0.212962	1.08261	0.253033	0.432722	1	3491	tags=23%	list=17%	signal=27%
GO_ORGANELLE_ASSEMBLY	GO_ORGANELLE_ASSEMBLY		472	0.195767	1.08194	0.197208	0.43386	1	4314	tags=25%	list=21%	signal=31%
GO_REGULATION_OF_SYNAPTIC_TRANSMISSION_DOPAMINERGIC	GO_REGULATION_OF_SYNAPTIC_TRANSMISSION_DOPAMINERGIC		17	0.355133	1.08049	0.349353	0.436673	1	6051	tags=41%	list=30%	signal=59%
GO_POSITIVE_REGULATION_OF_PROTEIN_BINDING	GO_POSITIVE_REGULATION_OF_PROTEIN_BINDING		73	0.251927	1.07963	0.307087	0.438271	1	4697	tags=36%	list=23%	signal=46%
GO_RESPONSE_TO_ENDOPLASMIC_RETICULUM_STRESS	GO_RESPONSE_TO_ENDOPLASMIC_RETICULUM_STRESS		230	0.213399	1.07908	0.252129	0.439106	1	4762	tags=30%	list=24%	signal=39%
GO_SYNAPTIC_VESICLE_RECYCLING	GO_SYNAPTIC_VESICLE_RECYCLING		23	0.330526	1.07829	0.333333	0.44048	1	2878	tags=26%	list=14%	signal=30%
GO_REGULATION_OF_CILIUM_ASSEMBLY	GO_REGULATION_OF_CILIUM_ASSEMBLY		50	0.274498	1.078	0.343693	0.440844	1	1644	tags=18%	list=8%	signal=20%
GO_OUTFLOW_TRACT_MORPHOGENESIS	GO_OUTFLOW_TRACT_MORPHOGENESIS		56	0.264344	1.07766	0.319018	0.441283	1	6036	tags=41%	list=30%	signal=58%
GO_MICROTUBULE_NUCLEATION	GO_MICROTUBULE_NUCLEATION		18	0.348342	1.0772	0.341651	0.442036	1	4744	tags=44%	list=23%	signal=58%
GO_VACUOLAR_TRANSPORT	GO_VACUOLAR_TRANSPORT		243	0.209604	1.07595	0.269581	0.44448	1	3333	tags=22%	list=16%	signal=26%
GO_INTERMEDIATE_FILAMENT_ORGANIZATION	GO_INTERMEDIATE_FILAMENT_ORGANIZATION		20	0.337889	1.07508	0.346084	0.446103	1	5605	tags=40%	list=28%	signal=55%
GO_POSITIVE_REGULATION_OF_MUSCLE_TISSUE_DEVELOPMENT	GO_POSITIVE_REGULATION_OF_MUSCLE_TISSUE_DEVELOPMENT		55	0.266865	1.07497	0.337545	0.446078	1	4965	tags=35%	list=25%	signal=46%
GO_CELLULAR_RESPONSE_TO_GONADOTROPIN_STIMULUS	GO_CELLULAR_RESPONSE_TO_GONADOTROPIN_STIMULUS		15	0.366779	1.07482	0.36811	0.446115	1	2906	tags=33%	list=14%	signal=39%
GO_CALCIUM_ION_IMPORT_INTO_CYTOSOL	GO_CALCIUM_ION_IMPORT_INTO_CYTOSOL		42	0.285868	1.07405	0.355556	0.447407	1	5418	tags=50%	list=27%	signal=68%
GO_NEGATIVE_REGULATION_OF_OXIDOREDUCTASE_ACTIVITY	GO_NEGATIVE_REGULATION_OF_OXIDOREDUCTASE_ACTIVITY		26	0.319633	1.07355	0.358674	0.448288	1	4027	tags=38%	list=20%	signal=48%
GO_REGULATION_OF_MACROPHAGE_ACTIVATION	GO_REGULATION_OF_MACROPHAGE_ACTIVATION		26	0.317982	1.07278	0.338403	0.449601	1	4177	tags=42%	list=21%	signal=53%
GO_REGULATION_OF_NUCLEOTIDE_METABOLIC_PROCESS	GO_REGULATION_OF_NUCLEOTIDE_METABOLIC_PROCESS		211	0.213348	1.07243	0.298214	0.450109	1	5611	tags=34%	list=28%	signal=47%
GO_RESPONSE_TO_STEROID_HORMONE	GO_RESPONSE_TO_STEROID_HORMONE		492	0.193832	1.07215	0.21489	0.450467	1	5139	tags=31%	list=25%	signal=40%
GO_PHOSPHATIDYLSERINE_METABOLIC_PROCESS	GO_PHOSPHATIDYLSERINE_METABOLIC_PROCESS		27	0.31288	1.07209	0.363289	0.450325	1	3789	tags=33%	list=19%	signal=41%
GO_MORPHOGENESIS_OF_A_POLARIZED_EPITHELIUM	GO_MORPHOGENESIS_OF_A_POLARIZED_EPITHELIUM		28	0.309029	1.0713	0.359926	0.451733	1	6354	tags=39%	list=31%	signal=57%
GO_CARDIAC_MUSCLE_TISSUE_MORPHOGENESIS	GO_CARDIAC_MUSCLE_TISSUE_MORPHOGENESIS		54	0.267862	1.07001	0.331481	0.454173	1	5885	tags=41%	list=29%	signal=57%
GO_POSITIVE_REGULATION_OF_BLOOD_CIRCULATION	GO_POSITIVE_REGULATION_OF_BLOOD_CIRCULATION		93	0.239812	1.06966	0.308712	0.454704	1	4768	tags=31%	list=24%	signal=41%
GO_CELLULAR_RESPONSE_TO_GAMMA_RADIATION	GO_CELLULAR_RESPONSE_TO_GAMMA_RADIATION		19	0.348006	1.06934	0.375	0.455164	1	1521	tags=21%	list=8%	signal=23%
GO_REGULATION_OF_RECEPTOR_INTERNALIZATION	GO_REGULATION_OF_RECEPTOR_INTERNALIZATION		37	0.292321	1.06807	0.358634	0.457626	1	5411	tags=41%	list=27%	signal=55%
GO_GABAERGIC_NEURON_DIFFERENTIATION	GO_GABAERGIC_NEURON_DIFFERENTIATION		15	0.36497	1.06799	0.355932	0.45754	1	8280	tags=67%	list=41%	signal=113%
GO_REGULATION_OF_AUTOPHAGY	GO_REGULATION_OF_AUTOPHAGY		244	0.205455	1.06794	0.269439	0.45739	1	2930	tags=19%	list=14%	signal=22%
GO_INTERACTION_WITH_SYMBIONT	GO_INTERACTION_WITH_SYMBIONT		52	0.267358	1.06793	0.322068	0.457164	1	5563	tags=40%	list=28%	signal=56%
GO_RESPONSE_TO_TRANSFORMING_GROWTH_FACTOR_BETA	GO_RESPONSE_TO_TRANSFORMING_GROWTH_FACTOR_BETA		144	0.222566	1.0679	0.285451	0.456951	1	2361	tags=18%	list=12%	signal=20%
GO_TOLL_LIKE_RECEPTOR_4_SIGNALING_PATHWAY	GO_TOLL_LIKE_RECEPTOR_4_SIGNALING_PATHWAY		18	0.348447	1.06734	0.376181	0.457881	1	2659	tags=33%	list=13%	signal=38%
GO_REGULATION_OF_CGMP_METABOLIC_PROCESS	GO_REGULATION_OF_CGMP_METABOLIC_PROCESS		29	0.302896	1.06722	0.343396	0.457881	1	5487	tags=38%	list=27%	signal=52%
GO_MUSCLE_CELL_MIGRATION	GO_MUSCLE_CELL_MIGRATION		18	0.344089	1.06657	0.352362	0.459037	1	2811	tags=22%	list=14%	signal=26%
GO_EMBRYO_IMPLANTATION	GO_EMBRYO_IMPLANTATION		37	0.289431	1.06618	0.361423	0.459614	1	2989	tags=27%	list=15%	signal=32%
GO_REGULATION_OF_DOUBLE_STRAND_BREAK_REPAIR_VIA_HOMOLOGOUS_RECOMBINATION	GO_REGULATION_OF_DOUBLE_STRAND_BREAK_REPAIR_VIA_HOMOLOGOUS_RECOMBINATION		19	0.341777	1.06561	0.369352	0.460599	1	3731	tags=37%	list=18%	signal=45%
GO_REGULATION_OF_PROTEIN_TYROSINE_KINASE_ACTIVITY	GO_REGULATION_OF_PROTEIN_TYROSINE_KINASE_ACTIVITY		61	0.26024	1.06553	0.33156	0.460536	1	2878	tags=26%	list=14%	signal=30%
GO_INOSITOL_PHOSPHATE_METABOLIC_PROCESS	GO_INOSITOL_PHOSPHATE_METABOLIC_PROCESS		56	0.263011	1.06528	0.335106	0.460792	1	4646	tags=34%	list=23%	signal=44%
GO_CELLULAR_EXTRAVASATION	GO_CELLULAR_EXTRAVASATION		25	0.31988	1.06519	0.339321	0.460717	1	7147	tags=52%	list=35%	signal=80%
GO_NEGATIVE_REGULATION_OF_TRANSFORMING_GROWTH_FACTOR_BETA_RECEPTOR_SIGNALING_PATHWAY	GO_NEGATIVE_REGULATION_OF_TRANSFORMING_GROWTH_FACTOR_BETA_RECEPTOR_SIGNALING_PATHWAY		64	0.25431	1.06516	0.333333	0.460528	1	2620	tags=22%	list=13%	signal=25%
GO_CELLULAR_RESPONSE_TO_NITROGEN_COMPOUND	GO_CELLULAR_RESPONSE_TO_NITROGEN_COMPOUND		497	0.192687	1.06512	0.257377	0.460367	1	4499	tags=26%	list=22%	signal=33%
GO_CARDIAC_CHAMBER_DEVELOPMENT	GO_CARDIAC_CHAMBER_DEVELOPMENT		144	0.221366	1.06393	0.31338	0.462706	1	4475	tags=27%	list=22%	signal=35%
GO_NEGATIVE_REGULATION_OF_PHOSPHOPROTEIN_PHOSPHATASE_ACTIVITY	GO_NEGATIVE_REGULATION_OF_PHOSPHOPROTEIN_PHOSPHATASE_ACTIVITY		15	0.37335	1.06265	0.385659	0.465181	1	4474	tags=40%	list=22%	signal=51%
GO_LONG_TERM_SYNAPTIC_POTENTIATION	GO_LONG_TERM_SYNAPTIC_POTENTIATION		39	0.282364	1.0625	0.341556	0.465269	1	3231	tags=23%	list=16%	signal=27%
GO_REGULATION_OF_ENDOTHELIAL_CELL_MIGRATION	GO_REGULATION_OF_ENDOTHELIAL_CELL_MIGRATION		114	0.227962	1.06233	0.340265	0.465364	1	3827	tags=24%	list=19%	signal=29%
GO_REGULATION_OF_PEPTIDYL_THREONINE_PHOSPHORYLATION	GO_REGULATION_OF_PEPTIDYL_THREONINE_PHOSPHORYLATION		37	0.287734	1.06198	0.372007	0.465856	1	1657	tags=19%	list=8%	signal=21%
GO_NEUROTROPHIN_TRK_RECEPTOR_SIGNALING_PATHWAY	GO_NEUROTROPHIN_TRK_RECEPTOR_SIGNALING_PATHWAY		15	0.364229	1.06187	0.3762	0.465826	1	3545	tags=33%	list=18%	signal=40%
GO_AMINE_BIOSYNTHETIC_PROCESS	GO_AMINE_BIOSYNTHETIC_PROCESS		21	0.328378	1.06103	0.375472	0.467442	1	1983	tags=19%	list=10%	signal=21%
GO_GAS_TRANSPORT	GO_GAS_TRANSPORT		19	0.339736	1.06102	0.371032	0.467211	1	7284	tags=58%	list=36%	signal=90%
GO_REGULATION_OF_TRANSMEMBRANE_TRANSPORT	GO_REGULATION_OF_TRANSMEMBRANE_TRANSPORT		422	0.194895	1.06084	0.250847	0.467335	1	6383	tags=38%	list=32%	signal=55%
GO_REGULATION_OF_FILOPODIUM_ASSEMBLY	GO_REGULATION_OF_FILOPODIUM_ASSEMBLY		38	0.285589	1.06079	0.347664	0.467177	1	3301	tags=26%	list=16%	signal=31%
GO_NEGATIVE_REGULATION_OF_EXOCYTOSIS	GO_NEGATIVE_REGULATION_OF_EXOCYTOSIS		27	0.311282	1.06059	0.371595	0.467374	1	2222	tags=22%	list=11%	signal=25%
GO_RESPONSE_TO_AXON_INJURY	GO_RESPONSE_TO_AXON_INJURY		47	0.27751	1.06007	0.346457	0.468223	1	6066	tags=38%	list=30%	signal=55%
GO_POSITIVE_REGULATION_OF_ENDOTHELIAL_CELL_MIGRATION	GO_POSITIVE_REGULATION_OF_ENDOTHELIAL_CELL_MIGRATION		67	0.252883	1.05994	0.333962	0.468263	1	3827	tags=25%	list=19%	signal=31%
GO_LABYRINTHINE_LAYER_DEVELOPMENT	GO_LABYRINTHINE_LAYER_DEVELOPMENT		44	0.276001	1.05942	0.355641	0.469088	1	6044	tags=39%	list=30%	signal=55%
GO_ATRIOVENTRICULAR_VALVE_DEVELOPMENT	GO_ATRIOVENTRICULAR_VALVE_DEVELOPMENT		19	0.348028	1.05912	0.382066	0.469501	1	4733	tags=37%	list=23%	signal=48%
GO_RESPONSE_TO_ALCOHOL	GO_RESPONSE_TO_ALCOHOL		361	0.198772	1.05886	0.283993	0.469782	1	5085	tags=30%	list=25%	signal=40%
GO_MICROTUBULE_ORGANIZING_CENTER_ORGANIZATION	GO_MICROTUBULE_ORGANIZING_CENTER_ORGANIZATION		83	0.242906	1.05878	0.344507	0.469694	1	5346	tags=35%	list=26%	signal=47%
GO_REGULATION_OF_PROTEIN_IMPORT_INTO_NUCLEUS_TRANSLOCATION	GO_REGULATION_OF_PROTEIN_IMPORT_INTO_NUCLEUS_TRANSLOCATION		21	0.32334	1.05857	0.385455	0.469895	1	4274	tags=33%	list=21%	signal=42%
GO_REGULATION_OF_SYNAPTIC_VESICLE_TRANSPORT	GO_REGULATION_OF_SYNAPTIC_VESICLE_TRANSPORT		30	0.297322	1.05772	0.342105	0.471455	1	4529	tags=33%	list=22%	signal=43%
GO_CARDIAC_CHAMBER_MORPHOGENESIS	GO_CARDIAC_CHAMBER_MORPHOGENESIS		104	0.23185	1.05736	0.32844	0.471966	1	4475	tags=26%	list=22%	signal=33%
GO_NUCLEAR_TRANSCRIBED_MRNA_CATABOLIC_PROCESS_EXONUCLEOLYTIC	GO_NUCLEAR_TRANSCRIBED_MRNA_CATABOLIC_PROCESS_EXONUCLEOLYTIC		31	0.301518	1.05705	0.359026	0.472395	1	5305	tags=35%	list=26%	signal=48%
GO_POSITIVE_REGULATION_OF_MESENCHYMAL_CELL_PROLIFERATION	GO_POSITIVE_REGULATION_OF_MESENCHYMAL_CELL_PROLIFERATION		27	0.314342	1.05692	0.384758	0.472431	1	6857	tags=41%	list=34%	signal=62%
GO_POSITIVE_REGULATION_OF_VASOCONSTRICTION	GO_POSITIVE_REGULATION_OF_VASOCONSTRICTION		35	0.291117	1.05676	0.370441	0.472511	1	4219	tags=40%	list=21%	signal=50%
GO_CELL_DIFFERENTIATION_IN_SPINAL_CORD	GO_CELL_DIFFERENTIATION_IN_SPINAL_CORD		54	0.27039	1.0556	0.368043	0.474758	1	3954	tags=26%	list=20%	signal=32%
GO_DISRUPTION_OF_CELLS_OF_OTHER_ORGANISM	GO_DISRUPTION_OF_CELLS_OF_OTHER_ORGANISM		24	0.314481	1.05524	0.361742	0.475294	1	5808	tags=54%	list=29%	signal=76%
GO_DEVELOPMENT_OF_PRIMARY_SEXUAL_CHARACTERISTICS	GO_DEVELOPMENT_OF_PRIMARY_SEXUAL_CHARACTERISTICS		214	0.2079	1.05399	0.30303	0.477732	1	4458	tags=27%	list=22%	signal=34%
GO_ORGANIC_CYCLIC_COMPOUND_CATABOLIC_PROCESS	GO_ORGANIC_CYCLIC_COMPOUND_CATABOLIC_PROCESS		422	0.194015	1.05354	0.278481	0.478478	1	3885	tags=25%	list=19%	signal=30%
GO_ENTRAINMENT_OF_CIRCADIAN_CLOCK	GO_ENTRAINMENT_OF_CIRCADIAN_CLOCK		26	0.311308	1.0526	0.370722	0.48024	1	4549	tags=35%	list=23%	signal=45%
GO_POSITIVE_REGULATION_OF_SMOOTH_MUSCLE_CELL_MIGRATION	GO_POSITIVE_REGULATION_OF_SMOOTH_MUSCLE_CELL_MIGRATION		30	0.295666	1.05139	0.359768	0.482608	1	3491	tags=30%	list=17%	signal=36%
GO_POSITIVE_REGULATION_OF_LIPID_KINASE_ACTIVITY	GO_POSITIVE_REGULATION_OF_LIPID_KINASE_ACTIVITY		31	0.299522	1.05091	0.402235	0.483429	1	3627	tags=32%	list=18%	signal=39%
GO_EXCITATORY_POSTSYNAPTIC_POTENTIAL	GO_EXCITATORY_POSTSYNAPTIC_POTENTIAL		27	0.308989	1.04947	0.372222	0.486296	1	5995	tags=41%	list=30%	signal=58%
GO_REGULATION_OF_WOUND_HEALING	GO_REGULATION_OF_WOUND_HEALING		125	0.222662	1.04898	0.339587	0.487081	1	3989	tags=26%	list=20%	signal=32%
GO_MITOCHONDRIAL_MEMBRANE_ORGANIZATION	GO_MITOCHONDRIAL_MEMBRANE_ORGANIZATION		92	0.235144	1.04879	0.355311	0.487231	1	3074	tags=25%	list=15%	signal=29%
GO_NCRNA_TRANSCRIPTION	GO_NCRNA_TRANSCRIPTION		88	0.238885	1.04793	0.382671	0.488832	1	3920	tags=26%	list=19%	signal=32%
GO_HISTONE_H3_DEACETYLATION	GO_HISTONE_H3_DEACETYLATION		22	0.325679	1.04684	0.381679	0.491001	1	2655	tags=32%	list=13%	signal=37%
GO_REGULATION_OF_MRNA_CATABOLIC_PROCESS	GO_REGULATION_OF_MRNA_CATABOLIC_PROCESS		26	0.309205	1.04662	0.38172	0.491256	1	2325	tags=23%	list=12%	signal=26%
GO_REGULATION_OF_CGMP_BIOSYNTHETIC_PROCESS	GO_REGULATION_OF_CGMP_BIOSYNTHETIC_PROCESS		22	0.320786	1.04517	0.387524	0.494233	1	3948	tags=32%	list=20%	signal=39%
GO_PEPTIDYL_PROLINE_MODIFICATION	GO_PEPTIDYL_PROLINE_MODIFICATION		56	0.261031	1.04477	0.364769	0.494846	1	4281	tags=25%	list=21%	signal=32%
GO_DORSAL_SPINAL_CORD_DEVELOPMENT	GO_DORSAL_SPINAL_CORD_DEVELOPMENT		21	0.335881	1.04463	0.396022	0.49491	1	3897	tags=38%	list=19%	signal=47%
GO_NEGATIVE_REGULATION_OF_NUCLEOSIDE_METABOLIC_PROCESS	GO_NEGATIVE_REGULATION_OF_NUCLEOSIDE_METABOLIC_PROCESS		19	0.331888	1.04436	0.39781	0.495199	1	2759	tags=32%	list=14%	signal=37%
GO_MULTICELLULAR_ORGANISMAL_HOMEOSTASIS	GO_MULTICELLULAR_ORGANISMAL_HOMEOSTASIS		264	0.200519	1.04301	0.333932	0.49789	1	2741	tags=18%	list=14%	signal=21%
GO_PROTEIN_PALMITOYLATION	GO_PROTEIN_PALMITOYLATION		23	0.32093	1.04273	0.390151	0.498227	1	3051	tags=35%	list=15%	signal=41%
GO_POSITIVE_REGULATION_OF_REPRODUCTIVE_PROCESS	GO_POSITIVE_REGULATION_OF_REPRODUCTIVE_PROCESS		52	0.26048	1.04167	0.404412	0.500332	1	5273	tags=33%	list=26%	signal=44%
GO_CARDIAC_VENTRICLE_MORPHOGENESIS	GO_CARDIAC_VENTRICLE_MORPHOGENESIS		62	0.248597	1.04148	0.355476	0.500453	1	2717	tags=19%	list=13%	signal=22%
GO_REGULATION_OF_PROTEIN_STABILITY	GO_REGULATION_OF_PROTEIN_STABILITY		220	0.205776	1.04144	0.356522	0.500277	1	2690	tags=17%	list=13%	signal=20%
GO_OVARIAN_FOLLICLE_DEVELOPMENT	GO_OVARIAN_FOLLICLE_DEVELOPMENT		61	0.252101	1.04131	0.373626	0.500291	1	4458	tags=30%	list=22%	signal=38%
GO_REGULATION_OF_ASTROCYTE_DIFFERENTIATION	GO_REGULATION_OF_ASTROCYTE_DIFFERENTIATION		27	0.298584	1.04037	0.377953	0.5022	1	2636	tags=22%	list=13%	signal=26%
GO_BIOMINERAL_TISSUE_DEVELOPMENT	GO_BIOMINERAL_TISSUE_DEVELOPMENT		75	0.239418	1.04005	0.37232	0.502638	1	5985	tags=41%	list=30%	signal=59%
GO_OOCYTE_DIFFERENTIATION	GO_OOCYTE_DIFFERENTIATION		38	0.278827	1.03954	0.390057	0.503501	1	3776	tags=26%	list=19%	signal=32%
GO_PEPTIDYL_THREONINE_MODIFICATION	GO_PEPTIDYL_THREONINE_MODIFICATION		46	0.268417	1.03941	0.382739	0.503521	1	2552	tags=24%	list=13%	signal=27%
GO_POSITIVE_REGULATION_OF_ION_TRANSPORT	GO_POSITIVE_REGULATION_OF_ION_TRANSPORT		234	0.200532	1.03872	0.36136	0.504783	1	5052	tags=32%	list=25%	signal=42%
GO_PHOSPHATIDYLCHOLINE_METABOLIC_PROCESS	GO_PHOSPHATIDYLCHOLINE_METABOLIC_PROCESS		63	0.251659	1.03808	0.370909	0.505959	1	4579	tags=32%	list=23%	signal=41%
GO_REGULATION_OF_ENDOTHELIAL_CELL_PROLIFERATION	GO_REGULATION_OF_ENDOTHELIAL_CELL_PROLIFERATION		98	0.232425	1.03769	0.364683	0.506576	1	5023	tags=35%	list=25%	signal=46%
GO_NEGATIVE_REGULATION_OF_PROTEIN_TYROSINE_KINASE_ACTIVITY	GO_NEGATIVE_REGULATION_OF_PROTEIN_TYROSINE_KINASE_ACTIVITY		20	0.329217	1.03697	0.403071	0.507924	1	2846	tags=30%	list=14%	signal=35%
GO_NEGATIVE_REGULATION_OF_CYCLIC_NUCLEOTIDE_METABOLIC_PROCESS	GO_NEGATIVE_REGULATION_OF_CYCLIC_NUCLEOTIDE_METABOLIC_PROCESS		42	0.273686	1.03597	0.400372	0.50988	1	5576	tags=36%	list=28%	signal=49%
GO_PROTEIN_TARGETING	GO_PROTEIN_TARGETING		400	0.191531	1.03579	0.326353	0.509986	1	3586	tags=21%	list=18%	signal=25%
GO_PROTEIN_LOCALIZATION_TO_CELL_PERIPHERY	GO_PROTEIN_LOCALIZATION_TO_CELL_PERIPHERY		150	0.21337	1.03576	0.36612	0.509784	1	3338	tags=23%	list=17%	signal=27%
GO_REGULATION_OF_PROTEIN_ACETYLATION	GO_REGULATION_OF_PROTEIN_ACETYLATION		63	0.256181	1.03571	0.405253	0.509627	1	4299	tags=29%	list=21%	signal=36%
GO_REGULATION_OF_PHOSPHATASE_ACTIVITY	GO_REGULATION_OF_PHOSPHATASE_ACTIVITY		117	0.225166	1.03386	0.383764	0.513591	1	5052	tags=28%	list=25%	signal=37%
GO_PYRIMIDINE_CONTAINING_COMPOUND_CATABOLIC_PROCESS	GO_PYRIMIDINE_CONTAINING_COMPOUND_CATABOLIC_PROCESS		32	0.291543	1.03356	0.379245	0.513966	1	3507	tags=34%	list=17%	signal=42%
GO_PROTEIN_LOCALIZATION_TO_CENTROSOME	GO_PROTEIN_LOCALIZATION_TO_CENTROSOME		17	0.347872	1.03353	0.418738	0.513758	1	871	tags=18%	list=4%	signal=18%
GO_REGULATION_OF_MYELOID_CELL_APOPTOTIC_PROCESS	GO_REGULATION_OF_MYELOID_CELL_APOPTOTIC_PROCESS		23	0.317678	1.03342	0.39645	0.513718	1	5140	tags=43%	list=25%	signal=58%
GO_POSITIVE_REGULATION_OF_ACTIN_FILAMENT_BUNDLE_ASSEMBLY	GO_POSITIVE_REGULATION_OF_ACTIN_FILAMENT_BUNDLE_ASSEMBLY		48	0.266074	1.03291	0.405825	0.514585	1	3491	tags=25%	list=17%	signal=30%
GO_CELL_SURFACE_RECEPTOR_SIGNALING_PATHWAY_INVOLVED_IN_HEART_DEVELOPMENT	GO_CELL_SURFACE_RECEPTOR_SIGNALING_PATHWAY_INVOLVED_IN_HEART_DEVELOPMENT		16	0.356665	1.03167	0.408644	0.517085	1	3827	tags=31%	list=19%	signal=39%
GO_PROTEIN_ALKYLATION	GO_PROTEIN_ALKYLATION		112	0.225278	1.02991	0.375	0.520841	1	1956	tags=15%	list=10%	signal=17%
GO_NEGATIVE_REGULATION_OF_OXIDATIVE_STRESS_INDUCED_INTRINSIC_APOPTOTIC_SIGNALING_PATHWAY	GO_NEGATIVE_REGULATION_OF_OXIDATIVE_STRESS_INDUCED_INTRINSIC_APOPTOTIC_SIGNALING_PATHWAY		21	0.321172	1.0296	0.414258	0.52128	1	1429	tags=19%	list=7%	signal=20%
GO_POSITIVE_REGULATION_OF_ALCOHOL_BIOSYNTHETIC_PROCESS	GO_POSITIVE_REGULATION_OF_ALCOHOL_BIOSYNTHETIC_PROCESS		23	0.313126	1.02941	0.434263	0.521424	1	4993	tags=43%	list=25%	signal=58%
GO_PROSTATE_GLAND_MORPHOGENESIS	GO_PROSTATE_GLAND_MORPHOGENESIS		23	0.314922	1.02903	0.413919	0.521967	1	5659	tags=48%	list=28%	signal=66%
GO_DORSAL_VENTRAL_AXIS_SPECIFICATION	GO_DORSAL_VENTRAL_AXIS_SPECIFICATION		20	0.320136	1.0286	0.400778	0.522645	1	1472	tags=20%	list=7%	signal=22%
GO_TRANSCRIPTION_INITIATION_FROM_RNA_POLYMERASE_II_PROMOTER	GO_TRANSCRIPTION_INITIATION_FROM_RNA_POLYMERASE_II_PROMOTER		152	0.211768	1.02824	0.371226	0.523181	1	3886	tags=22%	list=19%	signal=27%
GO_PLASMA_MEMBRANE_FUSION	GO_PLASMA_MEMBRANE_FUSION		26	0.301835	1.02724	0.409962	0.525237	1	3379	tags=23%	list=17%	signal=28%
GO_NEGATIVE_REGULATION_OF_CARBOHYDRATE_METABOLIC_PROCESS	GO_NEGATIVE_REGULATION_OF_CARBOHYDRATE_METABOLIC_PROCESS		52	0.25798	1.02664	0.4	0.526334	1	3989	tags=31%	list=20%	signal=38%
GO_CENTRAL_NERVOUS_SYSTEM_NEURON_DEVELOPMENT	GO_CENTRAL_NERVOUS_SYSTEM_NEURON_DEVELOPMENT		69	0.240902	1.02657	0.383636	0.526211	1	6578	tags=41%	list=33%	signal=60%
GO_PROTEIN_HYDROXYLATION	GO_PROTEIN_HYDROXYLATION		18	0.334618	1.02615	0.437743	0.526879	1	2998	tags=33%	list=15%	signal=39%
GO_SECOND_MESSENGER_MEDIATED_SIGNALING	GO_SECOND_MESSENGER_MEDIATED_SIGNALING		157	0.212677	1.02589	0.399287	0.527203	1	5368	tags=32%	list=27%	signal=44%
GO_TRABECULA_FORMATION	GO_TRABECULA_FORMATION		23	0.314463	1.02589	0.426966	0.526921	1	3863	tags=43%	list=19%	signal=54%
GO_EPITHELIAL_TUBE_BRANCHING_INVOLVED_IN_LUNG_MORPHOGENESIS	GO_EPITHELIAL_TUBE_BRANCHING_INVOLVED_IN_LUNG_MORPHOGENESIS		25	0.3031	1.02516	0.401905	0.528342	1	5961	tags=36%	list=29%	signal=51%
GO_NEGATIVE_REGULATION_OF_PLATELET_ACTIVATION	GO_NEGATIVE_REGULATION_OF_PLATELET_ACTIVATION		17	0.341663	1.0243	0.405405	0.529998	1	3020	tags=29%	list=15%	signal=35%
GO_CELL_CELL_RECOGNITION	GO_CELL_CELL_RECOGNITION		60	0.24476	1.02397	0.415027	0.530474	1	4289	tags=25%	list=21%	signal=32%
GO_TRANSCRIPTION_FROM_RNA_POLYMERASE_III_PROMOTER	GO_TRANSCRIPTION_FROM_RNA_POLYMERASE_III_PROMOTER		40	0.276518	1.02389	0.415414	0.530351	1	4065	tags=30%	list=20%	signal=37%
GO_PYRIMIDINE_RIBONUCLEOSIDE_METABOLIC_PROCESS	GO_PYRIMIDINE_RIBONUCLEOSIDE_METABOLIC_PROCESS		32	0.288279	1.02386	0.408745	0.530148	1	3497	tags=34%	list=17%	signal=42%
GO_RESPONSE_TO_EPIDERMAL_GROWTH_FACTOR	GO_RESPONSE_TO_EPIDERMAL_GROWTH_FACTOR		30	0.286679	1.0228	0.424125	0.532276	1	3985	tags=33%	list=20%	signal=41%
GO_POSITIVE_REGULATION_OF_MICROTUBULE_POLYMERIZATION	GO_POSITIVE_REGULATION_OF_MICROTUBULE_POLYMERIZATION		18	0.334919	1.02254	0.414258	0.532625	1	6473	tags=61%	list=32%	signal=90%
GO_PROTEIN_EXPORT_FROM_NUCLEUS	GO_PROTEIN_EXPORT_FROM_NUCLEUS		30	0.288197	1.0224	0.418426	0.532694	1	2545	tags=23%	list=13%	signal=27%
GO_HIPPOCAMPUS_DEVELOPMENT	GO_HIPPOCAMPUS_DEVELOPMENT		72	0.241548	1.02231	0.397869	0.532594	1	3935	tags=28%	list=19%	signal=34%
GO_MULTI_MULTICELLULAR_ORGANISM_PROCESS	GO_MULTI_MULTICELLULAR_ORGANISM_PROCESS		210	0.201597	1.02168	0.411321	0.533768	1	3530	tags=21%	list=17%	signal=26%
GO_NEGATIVE_REGULATION_OF_RESPONSE_TO_OXIDATIVE_STRESS	GO_NEGATIVE_REGULATION_OF_RESPONSE_TO_OXIDATIVE_STRESS		35	0.281848	1.02153	0.44	0.533832	1	3386	tags=26%	list=17%	signal=31%
GO_GUANOSINE_CONTAINING_COMPOUND_BIOSYNTHETIC_PROCESS	GO_GUANOSINE_CONTAINING_COMPOUND_BIOSYNTHETIC_PROCESS		15	0.3551	1.02148	0.404297	0.533641	1	6248	tags=53%	list=31%	signal=77%
GO_REGULATION_OF_NON_CANONICAL_WNT_SIGNALING_PATHWAY	GO_REGULATION_OF_NON_CANONICAL_WNT_SIGNALING_PATHWAY		19	0.330213	1.02137	0.421348	0.533613	1	3827	tags=37%	list=19%	signal=45%
GO_DNA_TEMPLATED_TRANSCRIPTION_ELONGATION	GO_DNA_TEMPLATED_TRANSCRIPTION_ELONGATION		95	0.228088	1.02089	0.391771	0.534464	1	3920	tags=24%	list=19%	signal=30%
GO_REGULATION_OF_ENDOTHELIAL_CELL_CHEMOTAXIS	GO_REGULATION_OF_ENDOTHELIAL_CELL_CHEMOTAXIS		17	0.348935	1.02072	0.407266	0.534585	1	1254	tags=24%	list=6%	signal=25%
GO_REGULATION_OF_HEMATOPOIETIC_PROGENITOR_CELL_DIFFERENTIATION	GO_REGULATION_OF_HEMATOPOIETIC_PROGENITOR_CELL_DIFFERENTIATION		38	0.272793	1.02066	0.417795	0.534439	1	6184	tags=42%	list=31%	signal=61%
GO_REGULATION_OF_TRANSCRIPTION_FROM_RNA_POLYMERASE_I_PROMOTER	GO_REGULATION_OF_TRANSCRIPTION_FROM_RNA_POLYMERASE_I_PROMOTER		23	0.307902	1.02039	0.430528	0.534761	1	2326	tags=26%	list=12%	signal=29%
GO_NEGATIVE_REGULATION_OF_CELLULAR_RESPONSE_TO_GROWTH_FACTOR_STIMULUS	GO_NEGATIVE_REGULATION_OF_CELLULAR_RESPONSE_TO_GROWTH_FACTOR_STIMULUS		119	0.220174	1.01973	0.418048	0.535992	1	3986	tags=25%	list=20%	signal=31%
GO_REGULATION_OF_MUSCLE_CELL_APOPTOTIC_PROCESS	GO_REGULATION_OF_MUSCLE_CELL_APOPTOTIC_PROCESS		42	0.270405	1.0189	0.407197	0.537608	1	4914	tags=43%	list=24%	signal=57%
GO_REGULATION_OF_ATPASE_ACTIVITY	GO_REGULATION_OF_ATPASE_ACTIVITY		58	0.247384	1.01857	0.398148	0.538046	1	4966	tags=34%	list=25%	signal=46%
GO_BLOOD_VESSEL_ENDOTHELIAL_CELL_MIGRATION	GO_BLOOD_VESSEL_ENDOTHELIAL_CELL_MIGRATION		24	0.30067	1.01823	0.401119	0.538551	1	6036	tags=46%	list=30%	signal=65%
GO_POSITIVE_REGULATION_OF_LIPASE_ACTIVITY	GO_POSITIVE_REGULATION_OF_LIPASE_ACTIVITY		66	0.243114	1.01812	0.419162	0.538543	1	3491	tags=23%	list=17%	signal=27%
GO_REGULATION_OF_PHOSPHOLIPASE_C_ACTIVITY	GO_REGULATION_OF_PHOSPHOLIPASE_C_ACTIVITY		39	0.270453	1.01756	0.423146	0.539534	1	4676	tags=33%	list=23%	signal=43%
GO_NUCLEAR_TRANSCRIBED_MRNA_CATABOLIC_PROCESS_DEADENYLATION_DEPENDENT_DECAY	GO_NUCLEAR_TRANSCRIBED_MRNA_CATABOLIC_PROCESS_DEADENYLATION_DEPENDENT_DECAY		57	0.254028	1.0175	0.421569	0.539383	1	5517	tags=35%	list=27%	signal=48%
GO_POSITIVE_REGULATION_OF_HEART_CONTRACTION	GO_POSITIVE_REGULATION_OF_HEART_CONTRACTION		35	0.27902	1.0165	0.420319	0.541404	1	5640	tags=40%	list=28%	signal=55%
GO_REGULATION_OF_SYSTEMIC_ARTERIAL_BLOOD_PRESSURE_BY_RENIN_ANGIOTENSIN	GO_REGULATION_OF_SYSTEMIC_ARTERIAL_BLOOD_PRESSURE_BY_RENIN_ANGIOTENSIN		22	0.318019	1.01632	0.467043	0.541561	1	3776	tags=41%	list=19%	signal=50%
GO_ECTODERM_DEVELOPMENT	GO_ECTODERM_DEVELOPMENT		21	0.31999	1.01614	0.411877	0.541689	1	4515	tags=29%	list=22%	signal=37%
GO_KERATAN_SULFATE_BIOSYNTHETIC_PROCESS	GO_KERATAN_SULFATE_BIOSYNTHETIC_PROCESS		28	0.289827	1.01525	0.423077	0.543507	1	6301	tags=50%	list=31%	signal=73%
GO_HETEROPHILIC_CELL_CELL_ADHESION_VIA_PLASMA_MEMBRANE_CELL_ADHESION_MOLECULES	GO_HETEROPHILIC_CELL_CELL_ADHESION_VIA_PLASMA_MEMBRANE_CELL_ADHESION_MOLECULES		45	0.262706	1.01515	0.427495	0.543455	1	4815	tags=33%	list=24%	signal=44%
GO_CELLULAR_RESPONSE_TO_ACID_CHEMICAL	GO_CELLULAR_RESPONSE_TO_ACID_CHEMICAL		172	0.20537	1.01486	0.389189	0.543868	1	3902	tags=24%	list=19%	signal=29%
GO_VACUOLE_ORGANIZATION	GO_VACUOLE_ORGANIZATION		159	0.207376	1.01463	0.406534	0.544136	1	4958	tags=31%	list=25%	signal=41%
GO_NEGATIVE_REGULATION_OF_LYASE_ACTIVITY	GO_NEGATIVE_REGULATION_OF_LYASE_ACTIVITY		27	0.297893	1.01368	0.440162	0.546051	1	5212	tags=33%	list=26%	signal=45%
GO_DEOXYRIBONUCLEOSIDE_TRIPHOSPHATE_METABOLIC_PROCESS	GO_DEOXYRIBONUCLEOSIDE_TRIPHOSPHATE_METABOLIC_PROCESS		17	0.336753	1.01367	0.416185	0.545792	1	5414	tags=53%	list=27%	signal=72%
GO_NEGATIVE_REGULATION_OF_ORGAN_GROWTH	GO_NEGATIVE_REGULATION_OF_ORGAN_GROWTH		21	0.325186	1.01326	0.451098	0.546493	1	3623	tags=43%	list=18%	signal=52%
GO_AMINOGLYCAN_CATABOLIC_PROCESS	GO_AMINOGLYCAN_CATABOLIC_PROCESS		68	0.241824	1.01318	0.428832	0.546389	1	5210	tags=34%	list=26%	signal=45%
GO_SKELETAL_SYSTEM_MORPHOGENESIS	GO_SKELETAL_SYSTEM_MORPHOGENESIS		200	0.203002	1.01152	0.423664	0.549915	1	5566	tags=35%	list=28%	signal=47%
GO_DNA_ALKYLATION	GO_DNA_ALKYLATION		45	0.255454	1.01082	0.433269	0.551311	1	5136	tags=31%	list=25%	signal=42%
GO_PANCREAS_DEVELOPMENT	GO_PANCREAS_DEVELOPMENT		72	0.238189	1.01066	0.418519	0.551367	1	4966	tags=31%	list=25%	signal=40%
GO_PROTEOGLYCAN_BIOSYNTHETIC_PROCESS	GO_PROTEOGLYCAN_BIOSYNTHETIC_PROCESS		58	0.247703	1.01003	0.441233	0.552533	1	4872	tags=33%	list=24%	signal=43%
GO_REGULATION_OF_PHOSPHOLIPASE_ACTIVITY	GO_REGULATION_OF_PHOSPHOLIPASE_ACTIVITY		64	0.242423	1.00795	0.440433	0.557207	1	3978	tags=28%	list=20%	signal=35%
GO_ANATOMICAL_STRUCTURE_MATURATION	GO_ANATOMICAL_STRUCTURE_MATURATION		39	0.270745	1.0078	0.43833	0.557271	1	6528	tags=46%	list=32%	signal=68%
GO_CORONARY_VASCULATURE_DEVELOPMENT	GO_CORONARY_VASCULATURE_DEVELOPMENT		37	0.269183	1.00763	0.441683	0.557365	1	3944	tags=30%	list=20%	signal=37%
GO_MEIOTIC_CELL_CYCLE	GO_MEIOTIC_CELL_CYCLE		179	0.203485	1.00758	0.424074	0.557198	1	4272	tags=25%	list=21%	signal=32%
GO_POSITIVE_REGULATION_OF_CARTILAGE_DEVELOPMENT	GO_POSITIVE_REGULATION_OF_CARTILAGE_DEVELOPMENT		29	0.28562	1.00708	0.451429	0.558049	1	5442	tags=38%	list=27%	signal=52%
GO_NEGATIVE_REGULATION_OF_INTRACELLULAR_TRANSPORT	GO_NEGATIVE_REGULATION_OF_INTRACELLULAR_TRANSPORT		140	0.21142	1.00584	0.442413	0.560613	1	4982	tags=30%	list=25%	signal=40%
GO_RECOMBINATIONAL_REPAIR	GO_RECOMBINATIONAL_REPAIR		70	0.236843	1.00511	0.459559	0.562058	1	5906	tags=40%	list=29%	signal=56%
GO_REGULATION_OF_BEHAVIOR	GO_REGULATION_OF_BEHAVIOR		65	0.240529	1.00379	0.413989	0.564878	1	3156	tags=20%	list=16%	signal=24%
GO_DNA_LIGATION	GO_DNA_LIGATION		16	0.338999	1.0022	0.435606	0.568352	1	4203	tags=38%	list=21%	signal=47%
GO_POSITIVE_REGULATION_OF_EMBRYONIC_DEVELOPMENT	GO_POSITIVE_REGULATION_OF_EMBRYONIC_DEVELOPMENT		33	0.276285	1.001	0.445507	0.570848	1	3169	tags=27%	list=16%	signal=32%
GO_REGULATION_OF_MACROPHAGE_CHEMOTAXIS	GO_REGULATION_OF_MACROPHAGE_CHEMOTAXIS		16	0.343355	1.00081	0.451128	0.570994	1	6311	tags=50%	list=31%	signal=73%
GO_NEGATIVE_REGULATION_OF_BMP_SIGNALING_PATHWAY	GO_NEGATIVE_REGULATION_OF_BMP_SIGNALING_PATHWAY		41	0.265562	1.00071	0.451493	0.570939	1	3986	tags=32%	list=20%	signal=39%
GO_HEART_VALVE_DEVELOPMENT	GO_HEART_VALVE_DEVELOPMENT		34	0.279222	1.0007	0.459108	0.570667	1	2560	tags=21%	list=13%	signal=24%
GO_POSITIVE_REGULATION_OF_MYOBLAST_DIFFERENTIATION	GO_POSITIVE_REGULATION_OF_MYOBLAST_DIFFERENTIATION		22	0.312938	1.00054	0.453649	0.57073	1	7394	tags=55%	list=37%	signal=86%
GO_MAMMARY_GLAND_DEVELOPMENT	GO_MAMMARY_GLAND_DEVELOPMENT		117	0.216671	1.00036	0.451264	0.57086	1	4446	tags=27%	list=22%	signal=35%
GO_PERIPHERAL_NERVOUS_SYSTEM_AXON_ENSHEATHMENT	GO_PERIPHERAL_NERVOUS_SYSTEM_AXON_ENSHEATHMENT		22	0.306762	1.00007	0.451264	0.571261	1	2450	tags=27%	list=12%	signal=31%
GO_NEGATIVE_REGULATION_OF_CELL_CYCLE_ARREST	GO_NEGATIVE_REGULATION_OF_CELL_CYCLE_ARREST		20	0.321671	0.999105	0.428295	0.573185	1	5140	tags=50%	list=25%	signal=67%
GO_POSITIVE_REGULATION_OF_MRNA_PROCESSING	GO_POSITIVE_REGULATION_OF_MRNA_PROCESSING		32	0.281487	0.998877	0.42	0.573416	1	6193	tags=41%	list=31%	signal=58%
GO_NEGATIVE_REGULATION_OF_EPITHELIAL_CELL_MIGRATION	GO_NEGATIVE_REGULATION_OF_EPITHELIAL_CELL_MIGRATION		53	0.247455	0.998668	0.462715	0.573632	1	3756	tags=25%	list=19%	signal=30%
GO_RESPONSE_TO_ACIDIC_PH	GO_RESPONSE_TO_ACIDIC_PH		21	0.311485	0.998522	0.45351	0.573696	1	3334	tags=33%	list=16%	signal=40%
GO_REGULATION_OF_OSTEOBLAST_PROLIFERATION	GO_REGULATION_OF_OSTEOBLAST_PROLIFERATION		23	0.307284	0.998305	0.432866	0.573926	1	2517	tags=26%	list=12%	signal=30%
GO_NEGATIVE_REGULATION_OF_HISTONE_ACETYLATION	GO_NEGATIVE_REGULATION_OF_HISTONE_ACETYLATION		15	0.34797	0.998042	0.447084	0.57425	1	5995	tags=53%	list=30%	signal=76%
GO_REGULATION_OF_RESPONSE_TO_OXIDATIVE_STRESS	GO_REGULATION_OF_RESPONSE_TO_OXIDATIVE_STRESS		63	0.238247	0.997343	0.474	0.575543	1	3386	tags=25%	list=17%	signal=30%
GO_REGULATION_OF_HEART_GROWTH	GO_REGULATION_OF_HEART_GROWTH		41	0.265523	0.996431	0.467925	0.577372	1	3189	tags=27%	list=16%	signal=32%
GO_SCHWANN_CELL_DIFFERENTIATION	GO_SCHWANN_CELL_DIFFERENTIATION		31	0.277953	0.996412	0.456044	0.577106	1	2538	tags=23%	list=13%	signal=26%
GO_POSITIVE_REGULATION_OF_PROTEIN_LOCALIZATION_TO_CELL_PERIPHERY	GO_POSITIVE_REGULATION_OF_PROTEIN_LOCALIZATION_TO_CELL_PERIPHERY		37	0.266475	0.99514	0.413462	0.579865	1	4645	tags=32%	list=23%	signal=42%
GO_RESPONSE_TO_FIBROBLAST_GROWTH_FACTOR	GO_RESPONSE_TO_FIBROBLAST_GROWTH_FACTOR		115	0.214334	0.994839	0.46114	0.580314	1	6491	tags=40%	list=32%	signal=59%
GO_POSITIVE_REGULATION_OF_NUCLEOTIDE_METABOLIC_PROCESS	GO_POSITIVE_REGULATION_OF_NUCLEOTIDE_METABOLIC_PROCESS		133	0.214157	0.993814	0.468635	0.582499	1	4705	tags=29%	list=23%	signal=37%
GO_APOPTOTIC_MITOCHONDRIAL_CHANGES	GO_APOPTOTIC_MITOCHONDRIAL_CHANGES		57	0.244452	0.993088	0.485765	0.583929	1	2973	tags=26%	list=15%	signal=31%
GO_REGULATION_OF_CELLULAR_AMINO_ACID_METABOLIC_PROCESS	GO_REGULATION_OF_CELLULAR_AMINO_ACID_METABOLIC_PROCESS		66	0.237982	0.993059	0.471243	0.583691	1	4053	tags=26%	list=20%	signal=32%
GO_NEGATIVE_REGULATION_OF_ENDOTHELIAL_CELL_APOPTOTIC_PROCESS	GO_NEGATIVE_REGULATION_OF_ENDOTHELIAL_CELL_APOPTOTIC_PROCESS		26	0.293553	0.992835	0.452941	0.583917	1	2697	tags=23%	list=13%	signal=27%
GO_MULTICELLULAR_ORGANISMAL_RESPONSE_TO_STRESS	GO_MULTICELLULAR_ORGANISMAL_RESPONSE_TO_STRESS		68	0.235946	0.992103	0.484906	0.585408	1	3978	tags=26%	list=20%	signal=33%
GO_EMBRYONIC_EYE_MORPHOGENESIS	GO_EMBRYONIC_EYE_MORPHOGENESIS		33	0.276803	0.992035	0.467961	0.585255	1	6751	tags=52%	list=33%	signal=77%
GO_REGULATION_OF_VACUOLE_ORGANIZATION	GO_REGULATION_OF_VACUOLE_ORGANIZATION		41	0.261766	0.991935	0.486792	0.585183	1	3749	tags=29%	list=19%	signal=36%
GO_EPITHELIAL_CELL_DEVELOPMENT	GO_EPITHELIAL_CELL_DEVELOPMENT		184	0.201763	0.991911	0.464539	0.584949	1	3520	tags=23%	list=17%	signal=27%
GO_POSITIVE_REGULATION_OF_VASODILATION	GO_POSITIVE_REGULATION_OF_VASODILATION		32	0.280519	0.991654	0.465517	0.585254	1	3079	tags=22%	list=15%	signal=26%
GO_EYE_DEVELOPMENT	GO_EYE_DEVELOPMENT		323	0.18511	0.991627	0.500914	0.585009	1	6613	tags=37%	list=33%	signal=54%
GO_REGULATION_OF_MONOOXYGENASE_ACTIVITY	GO_REGULATION_OF_MONOOXYGENASE_ACTIVITY		59	0.241642	0.990632	0.49531	0.587089	1	4785	tags=34%	list=24%	signal=44%
GO_RESPONSE_TO_TESTOSTERONE	GO_RESPONSE_TO_TESTOSTERONE		38	0.265887	0.989951	0.459108	0.588463	1	6098	tags=45%	list=30%	signal=64%
GO_REGULATION_OF_PEPTIDE_SECRETION	GO_REGULATION_OF_PEPTIDE_SECRETION		206	0.196333	0.989938	0.479501	0.58819	1	5098	tags=30%	list=25%	signal=40%
GO_REGULATION_OF_SKELETAL_MUSCLE_CELL_DIFFERENTIATION	GO_REGULATION_OF_SKELETAL_MUSCLE_CELL_DIFFERENTIATION		17	0.337371	0.989875	0.468571	0.588033	1	3337	tags=35%	list=17%	signal=42%
GO_INTRACELLULAR_STEROID_HORMONE_RECEPTOR_SIGNALING_PATHWAY	GO_INTRACELLULAR_STEROID_HORMONE_RECEPTOR_SIGNALING_PATHWAY		68	0.232922	0.988985	0.473783	0.589894	1	3081	tags=22%	list=15%	signal=26%
GO_REGULATION_OF_MONONUCLEAR_CELL_MIGRATION	GO_REGULATION_OF_MONONUCLEAR_CELL_MIGRATION		16	0.335732	0.988584	0.476357	0.590589	1	6311	tags=44%	list=31%	signal=64%
GO_RNA_LOCALIZATION	GO_RNA_LOCALIZATION		167	0.20122	0.988454	0.492674	0.590588	1	5305	tags=28%	list=26%	signal=38%
GO_ERROR_FREE_TRANSLESION_SYNTHESIS	GO_ERROR_FREE_TRANSLESION_SYNTHESIS		19	0.319061	0.988432	0.476281	0.590332	1	3036	tags=32%	list=15%	signal=37%
GO_CRANIAL_NERVE_DEVELOPMENT	GO_CRANIAL_NERVE_DEVELOPMENT		43	0.257545	0.988269	0.460111	0.590435	1	3829	tags=28%	list=19%	signal=34%
GO_POSITIVE_REGULATION_OF_DNA_REPAIR	GO_POSITIVE_REGULATION_OF_DNA_REPAIR		37	0.259586	0.987835	0.452906	0.591153	1	5369	tags=32%	list=27%	signal=44%
GO_CHROMOSOME_SEPARATION	GO_CHROMOSOME_SEPARATION		20	0.311718	0.987658	0.48932	0.591288	1	3159	tags=30%	list=16%	signal=36%
GO_POSITIVE_REGULATION_OF_HORMONE_SECRETION	GO_POSITIVE_REGULATION_OF_HORMONE_SECRETION		115	0.212127	0.987257	0.463551	0.591911	1	5039	tags=30%	list=25%	signal=39%
GO_REGULATION_OF_RECEPTOR_BINDING	GO_REGULATION_OF_RECEPTOR_BINDING		17	0.329515	0.987227	0.494163	0.591672	1	6136	tags=59%	list=30%	signal=84%
GO_NEGATIVE_REGULATION_OF_DENDRITE_MORPHOGENESIS	GO_NEGATIVE_REGULATION_OF_DENDRITE_MORPHOGENESIS		15	0.337601	0.987158	0.473581	0.591539	1	2463	tags=27%	list=12%	signal=30%
GO_CIRCADIAN_REGULATION_OF_GENE_EXPRESSION	GO_CIRCADIAN_REGULATION_OF_GENE_EXPRESSION		57	0.242009	0.986821	0.481482	0.59201	1	2230	tags=18%	list=11%	signal=20%
GO_CENTROSOME_DUPLICATION	GO_CENTROSOME_DUPLICATION		31	0.282412	0.986434	0.453846	0.592643	1	5867	tags=39%	list=29%	signal=54%
GO_POSITIVE_REGULATION_OF_PEPTIDYL_THREONINE_PHOSPHORYLATION	GO_POSITIVE_REGULATION_OF_PEPTIDYL_THREONINE_PHOSPHORYLATION		25	0.287951	0.985898	0.456311	0.593618	1	1502	tags=20%	list=7%	signal=22%
GO_RESPONSE_TO_CARBOHYDRATE	GO_RESPONSE_TO_CARBOHYDRATE		167	0.201626	0.98449	0.484043	0.596668	1	4920	tags=28%	list=24%	signal=37%
GO_POSITIVE_REGULATION_OF_PHOSPHOLIPID_METABOLIC_PROCESS	GO_POSITIVE_REGULATION_OF_PHOSPHOLIPID_METABOLIC_PROCESS		41	0.261316	0.983907	0.480151	0.597829	1	1337	tags=17%	list=7%	signal=18%
GO_CELLULAR_GLUCOSE_HOMEOSTASIS	GO_CELLULAR_GLUCOSE_HOMEOSTASIS		75	0.231099	0.983248	0.479501	0.599093	1	4850	tags=31%	list=24%	signal=40%
GO_RESPONSE_TO_NITRIC_OXIDE	GO_RESPONSE_TO_NITRIC_OXIDE		21	0.311985	0.981633	0.498054	0.60278	1	4432	tags=43%	list=22%	signal=55%
GO_TRANSFORMING_GROWTH_FACTOR_BETA_RECEPTOR_SIGNALING_PATHWAY	GO_TRANSFORMING_GROWTH_FACTOR_BETA_RECEPTOR_SIGNALING_PATHWAY		95	0.221789	0.981375	0.483395	0.603089	1	2802	tags=19%	list=14%	signal=22%
GO_POSITIVE_REGULATION_OF_CELL_JUNCTION_ASSEMBLY	GO_POSITIVE_REGULATION_OF_CELL_JUNCTION_ASSEMBLY		24	0.295674	0.979261	0.500914	0.607964	1	2378	tags=29%	list=12%	signal=33%
GO_AXON_EXTENSION	GO_AXON_EXTENSION		36	0.269861	0.9792	0.471735	0.607801	1	6578	tags=44%	list=33%	signal=66%
GO_LIPOSACCHARIDE_METABOLIC_PROCESS	GO_LIPOSACCHARIDE_METABOLIC_PROCESS		113	0.209714	0.978225	0.510989	0.609814	1	3017	tags=20%	list=15%	signal=24%
GO_CARBOHYDRATE_DERIVATIVE_CATABOLIC_PROCESS	GO_CARBOHYDRATE_DERIVATIVE_CATABOLIC_PROCESS		174	0.197049	0.978179	0.510135	0.609617	1	3625	tags=24%	list=18%	signal=28%
GO_NEUROPEPTIDE_SIGNALING_PATHWAY	GO_NEUROPEPTIDE_SIGNALING_PATHWAY		97	0.21498	0.978135	0.513158	0.609406	1	6386	tags=38%	list=32%	signal=55%
GO_NEGATIVE_REGULATION_OF_TRANSMEMBRANE_RECEPTOR_PROTEIN_SERINE_THREONINE_KINASE_SIGNALING_PATHWAY	GO_NEGATIVE_REGULATION_OF_TRANSMEMBRANE_RECEPTOR_PROTEIN_SERINE_THREONINE_KINASE_SIGNALING_PATHWAY		100	0.216773	0.977861	0.493333	0.609764	1	2620	tags=19%	list=13%	signal=22%
GO_SUBSTRATE_DEPENDENT_CELL_MIGRATION	GO_SUBSTRATE_DEPENDENT_CELL_MIGRATION		27	0.28687	0.97732	0.494094	0.610718	1	1762	tags=19%	list=9%	signal=20%
GO_EMBRYONIC_FORELIMB_MORPHOGENESIS	GO_EMBRYONIC_FORELIMB_MORPHOGENESIS		32	0.272297	0.976912	0.48	0.611413	1	4240	tags=31%	list=21%	signal=39%
GO_POSITIVE_REGULATION_OF_TRANSCRIPTION_FROM_RNA_POLYMERASE_II_PROMOTER_INVOLVED_IN_CELLULAR_RESPONSE_TO_CHEMICAL_STIMULUS	GO_POSITIVE_REGULATION_OF_TRANSCRIPTION_FROM_RNA_POLYMERASE_II_PROMOTER_INVOLVED_IN_CELLULAR_RESPONSE_TO_CHEMICAL_STIMULUS		27	0.280931	0.976397	0.496868	0.612401	1	4421	tags=37%	list=22%	signal=47%
GO_THYROID_HORMONE_METABOLIC_PROCESS	GO_THYROID_HORMONE_METABOLIC_PROCESS		16	0.331514	0.976161	0.480447	0.612631	1	2120	tags=25%	list=10%	signal=28%
GO_CYTOKINE_SECRETION	GO_CYTOKINE_SECRETION		37	0.262133	0.976051	0.489945	0.612576	1	4577	tags=32%	list=23%	signal=42%
GO_RESPONSE_TO_FOOD	GO_RESPONSE_TO_FOOD		19	0.309431	0.975927	0.495256	0.612559	1	4482	tags=37%	list=22%	signal=47%
GO_APOPTOTIC_NUCLEAR_CHANGES	GO_APOPTOTIC_NUCLEAR_CHANGES		25	0.290341	0.975908	0.480916	0.612293	1	4076	tags=28%	list=20%	signal=35%
GO_REGULATION_OF_LIPASE_ACTIVITY	GO_REGULATION_OF_LIPASE_ACTIVITY		83	0.223691	0.975905	0.48556	0.611986	1	3682	tags=23%	list=18%	signal=28%
GO_NCRNA_3_END_PROCESSING	GO_NCRNA_3_END_PROCESSING		21	0.310011	0.975864	0.470817	0.611771	1	5305	tags=43%	list=26%	signal=58%
GO_AXONAL_FASCICULATION	GO_AXONAL_FASCICULATION		20	0.309526	0.97562	0.488048	0.612083	1	6210	tags=55%	list=31%	signal=79%
GO_EXOCRINE_SYSTEM_DEVELOPMENT	GO_EXOCRINE_SYSTEM_DEVELOPMENT		45	0.25436	0.974975	0.492593	0.613278	1	2386	tags=16%	list=12%	signal=18%
GO_NADP_METABOLIC_PROCESS	GO_NADP_METABOLIC_PROCESS		28	0.287572	0.974626	0.489022	0.613804	1	2219	tags=25%	list=11%	signal=28%
GO_FATTY_ACID_DERIVATIVE_TRANSPORT	GO_FATTY_ACID_DERIVATIVE_TRANSPORT		20	0.30743	0.973639	0.495362	0.615961	1	7905	tags=65%	list=39%	signal=107%
GO_PROXIMAL_DISTAL_PATTERN_FORMATION	GO_PROXIMAL_DISTAL_PATTERN_FORMATION		32	0.274629	0.973586	0.496154	0.615791	1	5623	tags=44%	list=28%	signal=61%
GO_GLANDULAR_EPITHELIAL_CELL_DEVELOPMENT	GO_GLANDULAR_EPITHELIAL_CELL_DEVELOPMENT		18	0.31842	0.973229	0.471845	0.616371	1	4875	tags=44%	list=24%	signal=59%
GO_POSITIVE_REGULATION_OF_CALCIUM_ION_TRANSMEMBRANE_TRANSPORT	GO_POSITIVE_REGULATION_OF_CALCIUM_ION_TRANSMEMBRANE_TRANSPORT		59	0.235326	0.973056	0.49262	0.616491	1	5418	tags=37%	list=27%	signal=51%
GO_RESPONSE_TO_STIMULUS_INVOLVED_IN_REGULATION_OF_MUSCLE_ADAPTATION	GO_RESPONSE_TO_STIMULUS_INVOLVED_IN_REGULATION_OF_MUSCLE_ADAPTATION		15	0.327993	0.972726	0.474088	0.616991	1	2570	tags=33%	list=13%	signal=38%
GO_MACROMITOPHAGY	GO_MACROMITOPHAGY		126	0.207707	0.971251	0.49531	0.620268	1	5223	tags=32%	list=26%	signal=43%
GO_REGULATION_OF_ENDOTHELIAL_CELL_APOPTOTIC_PROCESS	GO_REGULATION_OF_ENDOTHELIAL_CELL_APOPTOTIC_PROCESS		41	0.260113	0.970874	0.50677	0.620841	1	4807	tags=34%	list=24%	signal=45%
GO_BONE_GROWTH	GO_BONE_GROWTH		20	0.300734	0.970414	0.500935	0.621698	1	3442	tags=30%	list=17%	signal=36%
GO_REGULATION_OF_BONE_REMODELING	GO_REGULATION_OF_BONE_REMODELING		42	0.255746	0.970373	0.504726	0.621487	1	5493	tags=43%	list=27%	signal=59%
GO_POSITIVE_REGULATION_OF_CELLULAR_RESPONSE_TO_TRANSFORMING_GROWTH_FACTOR_BETA_STIMULUS	GO_POSITIVE_REGULATION_OF_CELLULAR_RESPONSE_TO_TRANSFORMING_GROWTH_FACTOR_BETA_STIMULUS		24	0.288055	0.970348	0.51619	0.621237	1	5423	tags=38%	list=27%	signal=51%
GO_RETINAL_GANGLION_CELL_AXON_GUIDANCE	GO_RETINAL_GANGLION_CELL_AXON_GUIDANCE		18	0.319362	0.970073	0.505769	0.621603	1	5519	tags=39%	list=27%	signal=53%
GO_REGULATION_OF_CELLULAR_RESPONSE_TO_INSULIN_STIMULUS	GO_REGULATION_OF_CELLULAR_RESPONSE_TO_INSULIN_STIMULUS		58	0.238754	0.969752	0.508079	0.622058	1	3506	tags=28%	list=17%	signal=33%
GO_PROTEIN_MATURATION	GO_PROTEIN_MATURATION		262	0.187298	0.969615	0.533448	0.622057	1	2994	tags=19%	list=15%	signal=22%
GO_REGULATION_OF_OXIDATIVE_STRESS_INDUCED_INTRINSIC_APOPTOTIC_SIGNALING_PATHWAY	GO_REGULATION_OF_OXIDATIVE_STRESS_INDUCED_INTRINSIC_APOPTOTIC_SIGNALING_PATHWAY		29	0.273412	0.969545	0.530612	0.62191	1	3386	tags=28%	list=17%	signal=33%
GO_RIBONUCLEOPROTEIN_COMPLEX_SUBUNIT_ORGANIZATION	GO_RIBONUCLEOPROTEIN_COMPLEX_SUBUNIT_ORGANIZATION		186	0.194622	0.969164	0.531022	0.622502	1	6551	tags=37%	list=32%	signal=54%
GO_CELLULAR_RESPONSE_TO_CALCIUM_ION	GO_CELLULAR_RESPONSE_TO_CALCIUM_ION		49	0.245069	0.96913	0.499093	0.622277	1	7003	tags=53%	list=35%	signal=81%
GO_REGULATION_OF_GLYCOGEN_METABOLIC_PROCESS	GO_REGULATION_OF_GLYCOGEN_METABOLIC_PROCESS		35	0.266455	0.96865	0.50838	0.623104	1	4489	tags=34%	list=22%	signal=44%
GO_REGULATION_OF_RESPONSE_TO_EXTRACELLULAR_STIMULUS	GO_REGULATION_OF_RESPONSE_TO_EXTRACELLULAR_STIMULUS		171	0.196178	0.967224	0.522305	0.626225	1	4205	tags=25%	list=21%	signal=31%
GO_NEGATIVE_REGULATION_OF_BLOOD_CIRCULATION	GO_NEGATIVE_REGULATION_OF_BLOOD_CIRCULATION		36	0.264856	0.966876	0.5	0.626785	1	6339	tags=42%	list=31%	signal=61%
GO_RESPONSE_TO_PH	GO_RESPONSE_TO_PH		42	0.254382	0.966743	0.52549	0.626803	1	4346	tags=31%	list=22%	signal=39%
GO_DEOXYRIBONUCLEOTIDE_METABOLIC_PROCESS	GO_DEOXYRIBONUCLEOTIDE_METABOLIC_PROCESS		34	0.270097	0.966621	0.500931	0.626778	1	3507	tags=32%	list=17%	signal=39%
GO_HISTONE_H3_K4_METHYLATION	GO_HISTONE_H3_K4_METHYLATION		32	0.273821	0.966464	0.515151	0.626818	1	1956	tags=19%	list=10%	signal=21%
GO_POSITIVE_REGULATION_OF_RESPONSE_TO_BIOTIC_STIMULUS	GO_POSITIVE_REGULATION_OF_RESPONSE_TO_BIOTIC_STIMULUS		38	0.258429	0.965767	0.5	0.628176	1	5428	tags=42%	list=27%	signal=57%
GO_MAMMARY_GLAND_EPITHELIAL_CELL_DIFFERENTIATION	GO_MAMMARY_GLAND_EPITHELIAL_CELL_DIFFERENTIATION		16	0.326219	0.965615	0.486742	0.628227	1	2000	tags=25%	list=10%	signal=28%
GO_MUSCLE_CELL_FATE_COMMITMENT	GO_MUSCLE_CELL_FATE_COMMITMENT		15	0.32712	0.96538	0.521318	0.628498	1	5640	tags=40%	list=28%	signal=55%
GO_ACID_SECRETION	GO_ACID_SECRETION		66	0.230287	0.965248	0.539499	0.628503	1	4108	tags=24%	list=20%	signal=30%
GO_LENS_MORPHOGENESIS_IN_CAMERA_TYPE_EYE	GO_LENS_MORPHOGENESIS_IN_CAMERA_TYPE_EYE		19	0.305826	0.964888	0.481905	0.62905	1	5269	tags=42%	list=26%	signal=57%
GO_GANGLIOSIDE_METABOLIC_PROCESS	GO_GANGLIOSIDE_METABOLIC_PROCESS		26	0.28205	0.964856	0.512524	0.628807	1	5555	tags=42%	list=27%	signal=58%
GO_REGULATION_OF_CELL_ADHESION_MEDIATED_BY_INTEGRIN	GO_REGULATION_OF_CELL_ADHESION_MEDIATED_BY_INTEGRIN		38	0.256161	0.963902	0.503802	0.630821	1	5890	tags=42%	list=29%	signal=59%
[truncated: 418 more rows]

## Sheet: PCA1_gsea_negative
NAME	GS<br> follow link to MSigDB	GS DETAILS	SIZE	ES	NES	NOM p-val	FDR q-val	FWER p-val	RANK AT MAX	LEADING EDGE
GO_ORGANIC_ACID_CATABOLIC_PROCESS	GO_ORGANIC_ACID_CATABOLIC_PROCESS	Details ...	202	-0.606844	-3.11958	0	0	0	4307	tags=62%	list=21%	signal=78%
GO_CELLULAR_AMINO_ACID_CATABOLIC_PROCESS	GO_CELLULAR_AMINO_ACID_CATABOLIC_PROCESS	Details ...	111	-0.639277	-3.01525	0	0	0	2026	tags=50%	list=10%	signal=56%
GO_ALPHA_AMINO_ACID_CATABOLIC_PROCESS	GO_ALPHA_AMINO_ACID_CATABOLIC_PROCESS	Details ...	94	-0.638551	-2.90994	0	0	0	4096	tags=64%	list=20%	signal=80%
GO_MONOCARBOXYLIC_ACID_CATABOLIC_PROCESS	GO_MONOCARBOXYLIC_ACID_CATABOLIC_PROCESS	Details ...	93	-0.626483	-2.8404	0	0	0	3629	tags=60%	list=18%	signal=73%
GO_SMALL_MOLECULE_CATABOLIC_PROCESS	GO_SMALL_MOLECULE_CATABOLIC_PROCESS	Details ...	325	-0.50684	-2.74228	0	0	0	4510	tags=52%	list=22%	signal=66%
GO_CELLULAR_AMINO_ACID_METABOLIC_PROCESS	GO_CELLULAR_AMINO_ACID_METABOLIC_PROCESS	Details ...	328	-0.505506	-2.73194	0	0	0	4142	tags=49%	list=20%	signal=61%
GO_ALPHA_AMINO_ACID_METABOLIC_PROCESS	GO_ALPHA_AMINO_ACID_METABOLIC_PROCESS	Details ...	226	-0.522839	-2.72634	0	0	0	4142	tags=51%	list=20%	signal=63%
GO_FATTY_ACID_CATABOLIC_PROCESS	GO_FATTY_ACID_CATABOLIC_PROCESS	Details ...	71	-0.63445	-2.71481	0	0	0	3591	tags=61%	list=18%	signal=73%
GO_DICARBOXYLIC_ACID_METABOLIC_PROCESS	GO_DICARBOXYLIC_ACID_METABOLIC_PROCESS	Details ...	99	-0.573538	-2.63488	0	0	0	4162	tags=59%	list=21%	signal=73%
GO_TRICARBOXYLIC_ACID_METABOLIC_PROCESS	GO_TRICARBOXYLIC_ACID_METABOLIC_PROCESS	Details ...	37	-0.699549	-2.6111	0	0	0	1941	tags=54%	list=10%	signal=60%
GO_COFACTOR_BIOSYNTHETIC_PROCESS	GO_COFACTOR_BIOSYNTHETIC_PROCESS	Details ...	162	-0.523555	-2.60304	0	0	0	4295	tags=51%	list=21%	signal=65%
GO_GLYOXYLATE_METABOLIC_PROCESS	GO_GLYOXYLATE_METABOLIC_PROCESS	Details ...	27	-0.733182	-2.59968	0	0	0	1685	tags=63%	list=8%	signal=69%
GO_BRANCHED_CHAIN_AMINO_ACID_METABOLIC_PROCESS	GO_BRANCHED_CHAIN_AMINO_ACID_METABOLIC_PROCESS	Details ...	23	-0.773018	-2.5597	0	0	0	1436	tags=65%	list=7%	signal=70%
GO_COFACTOR_METABOLIC_PROCESS	GO_COFACTOR_METABOLIC_PROCESS	Details ...	329	-0.468921	-2.55894	0	0	0	4307	tags=46%	list=21%	signal=57%
GO_ASPARTATE_FAMILY_AMINO_ACID_METABOLIC_PROCESS	GO_ASPARTATE_FAMILY_AMINO_ACID_METABOLIC_PROCESS	Details ...	55	-0.61676	-2.55564	0	0	0	3711	tags=60%	list=18%	signal=73%
GO_COENZYME_BIOSYNTHETIC_PROCESS	GO_COENZYME_BIOSYNTHETIC_PROCESS	Details ...	124	-0.52536	-2.53552	0	0	0	5018	tags=58%	list=25%	signal=77%
GO_FATTY_ACID_BETA_OXIDATION	GO_FATTY_ACID_BETA_OXIDATION	Details ...	49	-0.624602	-2.50821	0	0	0	3591	tags=63%	list=18%	signal=77%
GO_AEROBIC_RESPIRATION	GO_AEROBIC_RESPIRATION	Details ...	53	-0.598855	-2.4902	0	0	0	3070	tags=49%	list=15%	signal=58%
GO_LIPID_OXIDATION	GO_LIPID_OXIDATION	Details ...	68	-0.585863	-2.48712	0	0	0	3591	tags=57%	list=18%	signal=70%
GO_AMINO_ACID_BETAINE_METABOLIC_PROCESS	GO_AMINO_ACID_BETAINE_METABOLIC_PROCESS	Details ...	18	-0.783699	-2.4715	0	0	0	2081	tags=72%	list=10%	signal=80%
GO_PEROXISOME_ORGANIZATION	GO_PEROXISOME_ORGANIZATION		32	-0.690503	-2.45356	0	0	0	3376	tags=66%	list=17%	signal=79%
GO_MITOCHONDRIAL_TRANSLATION	GO_MITOCHONDRIAL_TRANSLATION		105	-0.527949	-2.44069	0	0	0	3854	tags=43%	list=19%	signal=53%
GO_SERINE_FAMILY_AMINO_ACID_METABOLIC_PROCESS	GO_SERINE_FAMILY_AMINO_ACID_METABOLIC_PROCESS		41	-0.630284	-2.41499	0	0	0	2026	tags=49%	list=10%	signal=54%
GO_COENZYME_METABOLIC_PROCESS	GO_COENZYME_METABOLIC_PROCESS		261	-0.457562	-2.4136	0	0	0	4307	tags=46%	list=21%	signal=57%
GO_MONOCARBOXYLIC_ACID_METABOLIC_PROCESS	GO_MONOCARBOXYLIC_ACID_METABOLIC_PROCESS		491	-0.416895	-2.37972	0	7.75717e-05	0.003	4268	tags=41%	list=21%	signal=50%
GO_MITOCHONDRIAL_RNA_METABOLIC_PROCESS	GO_MITOCHONDRIAL_RNA_METABOLIC_PROCESS		29	-0.668917	-2.37941	0	7.45882e-05	0.003	3226	tags=59%	list=16%	signal=70%
GO_WATER_SOLUBLE_VITAMIN_METABOLIC_PROCESS	GO_WATER_SOLUBLE_VITAMIN_METABOLIC_PROCESS		87	-0.532476	-2.36821	0	7.18257e-05	0.003	3387	tags=47%	list=17%	signal=56%
GO_THIOESTER_METABOLIC_PROCESS	GO_THIOESTER_METABOLIC_PROCESS		83	-0.52215	-2.3402	0	9.26734e-05	0.004	2106	tags=39%	list=10%	signal=43%
GO_CELLULAR_AMINO_ACID_BIOSYNTHETIC_PROCESS	GO_CELLULAR_AMINO_ACID_BIOSYNTHETIC_PROCESS		91	-0.517482	-2.32841	0	0.000112459	0.005	4247	tags=56%	list=21%	signal=71%
GO_ALPHA_AMINO_ACID_BIOSYNTHETIC_PROCESS	GO_ALPHA_AMINO_ACID_BIOSYNTHETIC_PROCESS		75	-0.522072	-2.30514	0	0.000130798	0.006	4247	tags=56%	list=21%	signal=71%
GO_TRANSLATIONAL_TERMINATION	GO_TRANSLATIONAL_TERMINATION		92	-0.514462	-2.30336	0	0.000126579	0.006	3854	tags=42%	list=19%	signal=52%
GO_GLYCINE_METABOLIC_PROCESS	GO_GLYCINE_METABOLIC_PROCESS		17	-0.757278	-2.29472	0	0.000122623	0.006	1385	tags=59%	list=7%	signal=63%
GO_CELLULAR_RESPIRATION	GO_CELLULAR_RESPIRATION		142	-0.466724	-2.2886	0	0.00013849	0.007	4775	tags=44%	list=24%	signal=58%
GO_GLUTAMINE_FAMILY_AMINO_ACID_METABOLIC_PROCESS	GO_GLUTAMINE_FAMILY_AMINO_ACID_METABOLIC_PROCESS		64	-0.538937	-2.27037	0	0.000173163	0.009	4096	tags=55%	list=20%	signal=68%
GO_VITAMIN_METABOLIC_PROCESS	GO_VITAMIN_METABOLIC_PROCESS		119	-0.479692	-2.25942	0	0.000186233	0.01	3407	tags=41%	list=17%	signal=49%
GO_GLUTAMATE_METABOLIC_PROCESS	GO_GLUTAMATE_METABOLIC_PROCESS		28	-0.643445	-2.2593	0	0.00018106	0.01	4096	tags=68%	list=20%	signal=85%
GO_SULFUR_AMINO_ACID_METABOLIC_PROCESS	GO_SULFUR_AMINO_ACID_METABOLIC_PROCESS		40	-0.585946	-2.24081	0	0.000211428	0.012	4460	tags=63%	list=22%	signal=80%
GO_CELLULAR_LIPID_CATABOLIC_PROCESS	GO_CELLULAR_LIPID_CATABOLIC_PROCESS		148	-0.45589	-2.23474	0	0.000239879	0.014	4827	tags=51%	list=24%	signal=66%
GO_FATTY_ACID_BETA_OXIDATION_USING_ACYL_COA_DEHYDROGENASE	GO_FATTY_ACID_BETA_OXIDATION_USING_ACYL_COA_DEHYDROGENASE		18	-0.707644	-2.23388	0	0.000267285	0.016	3591	tags=78%	list=18%	signal=94%
GO_CELLULAR_ALDEHYDE_METABOLIC_PROCESS	GO_CELLULAR_ALDEHYDE_METABOLIC_PROCESS		83	-0.505313	-2.23261	0	0.000260602	0.016	3165	tags=47%	list=16%	signal=55%
GO_REGULATION_OF_SULFUR_METABOLIC_PROCESS	GO_REGULATION_OF_SULFUR_METABOLIC_PROCESS		20	-0.694779	-2.22732	0	0.000254246	0.016	3800	tags=60%	list=19%	signal=74%
GO_FATTY_ACID_METABOLIC_PROCESS	GO_FATTY_ACID_METABOLIC_PROCESS		287	-0.407771	-2.19716	0	0.000525954	0.034	2487	tags=31%	list=12%	signal=34%
GO_SERINE_FAMILY_AMINO_ACID_BIOSYNTHETIC_PROCESS	GO_SERINE_FAMILY_AMINO_ACID_BIOSYNTHETIC_PROCESS		15	-0.750779	-2.1919	0	0.000573842	0.038	4682	tags=87%	list=23%	signal=113%
GO_PTERIDINE_CONTAINING_COMPOUND_METABOLIC_PROCESS	GO_PTERIDINE_CONTAINING_COMPOUND_METABOLIC_PROCESS		35	-0.587262	-2.17127	0	0.00078004	0.053	2026	tags=51%	list=10%	signal=57%
GO_QUATERNARY_AMMONIUM_GROUP_TRANSPORT	GO_QUATERNARY_AMMONIUM_GROUP_TRANSPORT		18	-0.701804	-2.16861	0	0.000762706	0.053	2467	tags=61%	list=12%	signal=70%
GO_ACYLGLYCEROL_HOMEOSTASIS	GO_ACYLGLYCEROL_HOMEOSTASIS		29	-0.603716	-2.14809	0	0.000927573	0.066	2934	tags=38%	list=15%	signal=44%
GO_ASPARTATE_FAMILY_AMINO_ACID_CATABOLIC_PROCESS	GO_ASPARTATE_FAMILY_AMINO_ACID_CATABOLIC_PROCESS		19	-0.676128	-2.14592	0	0.000935495	0.068	3711	tags=63%	list=18%	signal=77%
GO_URONIC_ACID_METABOLIC_PROCESS	GO_URONIC_ACID_METABOLIC_PROCESS		26	-0.622533	-2.13649	0	0.00105049	0.077	4766	tags=65%	list=24%	signal=85%
GO_MITOCHONDRIAL_RESPIRATORY_CHAIN_COMPLEX_ASSEMBLY	GO_MITOCHONDRIAL_RESPIRATORY_CHAIN_COMPLEX_ASSEMBLY		74	-0.480628	-2.11167	0	0.00137455	0.101	5638	tags=53%	list=28%	signal=73%
GO_ORGANIC_ACID_BIOSYNTHETIC_PROCESS	GO_ORGANIC_ACID_BIOSYNTHETIC_PROCESS		261	-0.391512	-2.09584	0	0.00167106	0.125	5054	tags=48%	list=25%	signal=63%
GO_TETRAPYRROLE_BIOSYNTHETIC_PROCESS	GO_TETRAPYRROLE_BIOSYNTHETIC_PROCESS		26	-0.612502	-2.09553	0	0.0016383	0.125	3847	tags=54%	list=19%	signal=66%
GO_ASPARTATE_FAMILY_AMINO_ACID_BIOSYNTHETIC_PROCESS	GO_ASPARTATE_FAMILY_AMINO_ACID_BIOSYNTHETIC_PROCESS		23	-0.63061	-2.09155	0	0.00166951	0.128	3441	tags=61%	list=17%	signal=73%
GO_REGULATION_OF_FATTY_ACID_METABOLIC_PROCESS	GO_REGULATION_OF_FATTY_ACID_METABOLIC_PROCESS		85	-0.461748	-2.08808	0	0.00176011	0.137	3800	tags=42%	list=19%	signal=52%
GO_ORGANONITROGEN_COMPOUND_CATABOLIC_PROCESS	GO_ORGANONITROGEN_COMPOUND_CATABOLIC_PROCESS		341	-0.382861	-2.08222	0	0.00178738	0.141	4823	tags=44%	list=24%	signal=57%
GO_SULFUR_COMPOUND_METABOLIC_PROCESS	GO_SULFUR_COMPOUND_METABOLIC_PROCESS		354	-0.377916	-2.07481	0	0.00189572	0.15	5184	tags=45%	list=26%	signal=60%
GO_SMALL_MOLECULE_BIOSYNTHETIC_PROCESS	GO_SMALL_MOLECULE_BIOSYNTHETIC_PROCESS		433	-0.369444	-2.07185	0	0.00196628	0.157	4543	tags=39%	list=22%	signal=49%
GO_REVERSE_CHOLESTEROL_TRANSPORT	GO_REVERSE_CHOLESTEROL_TRANSPORT		17	-0.66849	-2.06809	0	0.00204615	0.165	3964	tags=53%	list=20%	signal=66%
GO_AMINE_CATABOLIC_PROCESS	GO_AMINE_CATABOLIC_PROCESS		21	-0.625419	-2.05521	0	0.0023577	0.193	1984	tags=48%	list=10%	signal=53%
GO_CELLULAR_GLUCURONIDATION	GO_CELLULAR_GLUCURONIDATION		21	-0.62246	-2.0509	0	0.00245055	0.204	3192	tags=52%	list=16%	signal=62%
GO_CELLULAR_KETONE_METABOLIC_PROCESS	GO_CELLULAR_KETONE_METABOLIC_PROCESS		67	-0.484174	-2.04872	0	0.00249646	0.211	5481	tags=57%	list=27%	signal=78%
GO_GLUTAMINE_FAMILY_AMINO_ACID_CATABOLIC_PROCESS	GO_GLUTAMINE_FAMILY_AMINO_ACID_CATABOLIC_PROCESS		24	-0.612905	-2.03636	0.0019802	0.00285975	0.239	3887	tags=54%	list=19%	signal=67%
GO_DICARBOXYLIC_ACID_CATABOLIC_PROCESS	GO_DICARBOXYLIC_ACID_CATABOLIC_PROCESS		16	-0.657832	-2.02447	0	0.00326355	0.267	3441	tags=63%	list=17%	signal=75%
GO_PEROXISOMAL_TRANSPORT	GO_PEROXISOMAL_TRANSPORT		18	-0.64791	-2.02384	0	0.00324247	0.27	3376	tags=61%	list=17%	signal=73%
GO_CELLULAR_MODIFIED_AMINO_ACID_BIOSYNTHETIC_PROCESS	GO_CELLULAR_MODIFIED_AMINO_ACID_BIOSYNTHETIC_PROCESS		51	-0.502477	-2.02164	0.0019802	0.00331349	0.278	5025	tags=51%	list=25%	signal=68%
GO_REGULATION_OF_EXCRETION	GO_REGULATION_OF_EXCRETION		29	-0.560328	-2.01622	0	0.00353261	0.298	4531	tags=48%	list=22%	signal=62%
GO_SULFUR_AMINO_ACID_BIOSYNTHETIC_PROCESS	GO_SULFUR_AMINO_ACID_BIOSYNTHETIC_PROCESS		19	-0.628251	-2.01378	0.00208333	0.00357659	0.303	4460	tags=68%	list=22%	signal=88%
GO_LIPID_HOMEOSTASIS	GO_LIPID_HOMEOSTASIS		107	-0.426148	-2.01002	0	0.00366881	0.318	3964	tags=42%	list=20%	signal=52%
GO_ORGANIC_ACID_TRANSMEMBRANE_TRANSPORT	GO_ORGANIC_ACID_TRANSMEMBRANE_TRANSPORT		103	-0.433783	-2.00668	0	0.00374849	0.328	3076	tags=41%	list=15%	signal=48%
GO_AROMATIC_AMINO_ACID_FAMILY_CATABOLIC_PROCESS	GO_AROMATIC_AMINO_ACID_FAMILY_CATABOLIC_PROCESS		20	-0.615303	-2.00362	0.0021692	0.0039015	0.34	4020	tags=65%	list=20%	signal=81%
GO_ACETYL_COA_METABOLIC_PROCESS	GO_ACETYL_COA_METABOLIC_PROCESS		26	-0.587734	-2.00183	0	0.00391033	0.345	3711	tags=58%	list=18%	signal=71%
GO_MITOCHONDRIAL_RESPIRATORY_CHAIN_COMPLEX_I_BIOGENESIS	GO_MITOCHONDRIAL_RESPIRATORY_CHAIN_COMPLEX_I_BIOGENESIS		55	-0.49026	-2.00149	0.00222222	0.00385526	0.345	6260	tags=58%	list=31%	signal=84%
GO_THIOESTER_BIOSYNTHETIC_PROCESS	GO_THIOESTER_BIOSYNTHETIC_PROCESS		54	-0.490047	-1.98748	0	0.00440769	0.393	5751	tags=61%	list=28%	signal=85%
GO_PROTEIN_TRANSMEMBRANE_TRANSPORT	GO_PROTEIN_TRANSMEMBRANE_TRANSPORT		50	-0.495845	-1.98103	0	0.00475423	0.428	3504	tags=42%	list=17%	signal=51%
GO_ENERGY_DERIVATION_BY_OXIDATION_OF_ORGANIC_COMPOUNDS	GO_ENERGY_DERIVATION_BY_OXIDATION_OF_ORGANIC_COMPOUNDS		216	-0.381203	-1.97826	0	0.00482215	0.435	3591	tags=32%	list=18%	signal=39%
GO_QUINONE_METABOLIC_PROCESS	GO_QUINONE_METABOLIC_PROCESS		28	-0.561973	-1.97211	0	0.00513006	0.455	4543	tags=54%	list=22%	signal=69%
GO_2_OXOGLUTARATE_METABOLIC_PROCESS	GO_2_OXOGLUTARATE_METABOLIC_PROCESS		20	-0.617677	-1.96709	0	0.00537098	0.477	4508	tags=65%	list=22%	signal=84%
GO_NUCLEOSIDE_BISPHOSPHATE_METABOLIC_PROCESS	GO_NUCLEOSIDE_BISPHOSPHATE_METABOLIC_PROCESS		37	-0.527522	-1.96686	0	0.00531815	0.478	5498	tags=62%	list=27%	signal=85%
GO_PHOSPHATIDYLETHANOLAMINE_METABOLIC_PROCESS	GO_PHOSPHATIDYLETHANOLAMINE_METABOLIC_PROCESS		18	-0.623738	-1.96573	0	0.00533382	0.483	1816	tags=44%	list=9%	signal=49%
GO_REGULATION_OF_CHOLESTEROL_METABOLIC_PROCESS	GO_REGULATION_OF_CHOLESTEROL_METABOLIC_PROCESS		22	-0.616595	-1.96019	0	0.00568603	0.503	4452	tags=64%	list=22%	signal=82%
GO_ALDITOL_METABOLIC_PROCESS	GO_ALDITOL_METABOLIC_PROCESS		20	-0.610321	-1.95997	0.00218818	0.00563889	0.505	3719	tags=50%	list=18%	signal=61%
GO_REGULATION_OF_RENAL_SODIUM_EXCRETION	GO_REGULATION_OF_RENAL_SODIUM_EXCRETION		24	-0.582175	-1.95114	0	0.00611945	0.532	4531	tags=50%	list=22%	signal=64%
GO_MODIFIED_AMINO_ACID_TRANSPORT	GO_MODIFIED_AMINO_ACID_TRANSPORT		26	-0.561636	-1.93471	0.00214133	0.00722472	0.598	3061	tags=50%	list=15%	signal=59%
GO_HIGH_DENSITY_LIPOPROTEIN_PARTICLE_REMODELING	GO_HIGH_DENSITY_LIPOPROTEIN_PARTICLE_REMODELING		15	-0.653258	-1.93278	0	0.00729304	0.608	3780	tags=53%	list=19%	signal=66%
GO_DRUG_TRANSMEMBRANE_TRANSPORT	GO_DRUG_TRANSMEMBRANE_TRANSPORT		19	-0.606836	-1.92216	0.00205339	0.00825767	0.657	4346	tags=63%	list=22%	signal=80%
GO_AROMATIC_AMINO_ACID_FAMILY_METABOLIC_PROCESS	GO_AROMATIC_AMINO_ACID_FAMILY_METABOLIC_PROCESS		28	-0.544587	-1.91709	0	0.00858088	0.676	5991	tags=71%	list=30%	signal=101%
GO_REGULATION_OF_COFACTOR_METABOLIC_PROCESS	GO_REGULATION_OF_COFACTOR_METABOLIC_PROCESS		50	-0.469857	-1.9134	0.00212314	0.00881218	0.69	3800	tags=46%	list=19%	signal=57%
GO_ORGANIC_ACID_TRANSPORT	GO_ORGANIC_ACID_TRANSPORT		260	-0.360665	-1.90873	0	0.0091653	0.699	3076	tags=31%	list=15%	signal=36%
GO_TETRAPYRROLE_METABOLIC_PROCESS	GO_TETRAPYRROLE_METABOLIC_PROCESS		56	-0.465481	-1.90217	0.00212766	0.00980368	0.726	3847	tags=43%	list=19%	signal=53%
GO_ORGANIC_HYDROXY_COMPOUND_CATABOLIC_PROCESS	GO_ORGANIC_HYDROXY_COMPOUND_CATABOLIC_PROCESS		72	-0.434836	-1.90013	0	0.00985432	0.73	4614	tags=47%	list=23%	signal=61%
GO_CYTOCHROME_COMPLEX_ASSEMBLY	GO_CYTOCHROME_COMPLEX_ASSEMBLY		25	-0.560092	-1.89927	0	0.00985353	0.734	1596	tags=40%	list=8%	signal=43%
GO_ONE_CARBON_METABOLIC_PROCESS	GO_ONE_CARBON_METABOLIC_PROCESS		36	-0.50322	-1.89798	0	0.00988758	0.741	2349	tags=39%	list=12%	signal=44%
GO_ELECTRON_TRANSPORT_CHAIN	GO_ELECTRON_TRANSPORT_CHAIN		93	-0.414513	-1.89227	0	0.0104079	0.757	4775	tags=39%	list=24%	signal=50%
GO_GLUTAMINE_METABOLIC_PROCESS	GO_GLUTAMINE_METABOLIC_PROCESS		23	-0.568439	-1.89037	0.00229358	0.0104984	0.764	3354	tags=57%	list=17%	signal=68%
GO_MONOSACCHARIDE_METABOLIC_PROCESS	GO_MONOSACCHARIDE_METABOLIC_PROCESS		198	-0.367835	-1.88833	0	0.0105463	0.77	4467	tags=38%	list=22%	signal=48%
GO_GENERATION_OF_PRECURSOR_METABOLITES_AND_ENERGY	GO_GENERATION_OF_PRECURSOR_METABOLITES_AND_ENERGY		290	-0.350855	-1.88696	0	0.0106405	0.78	4775	tags=37%	list=24%	signal=48%
GO_FATTY_ACYL_COA_METABOLIC_PROCESS	GO_FATTY_ACYL_COA_METABOLIC_PROCESS		51	-0.471363	-1.8858	0.00220264	0.010631	0.781	2487	tags=35%	list=12%	signal=40%
GO_FOLIC_ACID_CONTAINING_COMPOUND_METABOLIC_PROCESS	GO_FOLIC_ACID_CONTAINING_COMPOUND_METABOLIC_PROCESS		28	-0.543019	-1.88436	0	0.0106614	0.785	2026	tags=46%	list=10%	signal=52%
GO_TRANSLATIONAL_ELONGATION	GO_TRANSLATIONAL_ELONGATION		110	-0.393518	-1.85872	0	0.0137817	0.866	3854	tags=36%	list=19%	signal=45%
GO_REGULATION_OF_MITOCHONDRIAL_FISSION	GO_REGULATION_OF_MITOCHONDRIAL_FISSION		18	-0.604178	-1.85696	0.00212766	0.0139563	0.868	3400	tags=56%	list=17%	signal=67%
GO_OXIDATIVE_PHOSPHORYLATION	GO_OXIDATIVE_PHOSPHORYLATION		83	-0.414518	-1.85495	0	0.014056	0.872	5669	tags=43%	list=28%	signal=60%
GO_AMMONIUM_TRANSMEMBRANE_TRANSPORT	GO_AMMONIUM_TRANSMEMBRANE_TRANSPORT		24	-0.555997	-1.8474	0.00421053	0.0150845	0.902	2467	tags=46%	list=12%	signal=52%
GO_MANNOSYLATION	GO_MANNOSYLATION		34	-0.496294	-1.84592	0.00400802	0.0151397	0.905	3987	tags=47%	list=20%	signal=59%
GO_FLAVONOID_METABOLIC_PROCESS	GO_FLAVONOID_METABOLIC_PROCESS		27	-0.523532	-1.84488	0.00863931	0.0151316	0.907	4766	tags=56%	list=24%	signal=73%
GO_ANION_TRANSMEMBRANE_TRANSPORT	GO_ANION_TRANSMEMBRANE_TRANSPORT		251	-0.347576	-1.84326	0	0.0152979	0.914	4052	tags=36%	list=20%	signal=45%
GO_LIPID_CATABOLIC_PROCESS	GO_LIPID_CATABOLIC_PROCESS		243	-0.35143	-1.83675	0	0.0162535	0.928	5130	tags=43%	list=25%	signal=57%
GO_REGULATION_OF_FATTY_ACID_OXIDATION	GO_REGULATION_OF_FATTY_ACID_OXIDATION		27	-0.523696	-1.83518	0.00625	0.0162954	0.93	2787	tags=48%	list=14%	signal=56%
GO_GLYCOSIDE_METABOLIC_PROCESS	GO_GLYCOSIDE_METABOLIC_PROCESS		16	-0.618504	-1.82366	0.0041841	0.0180361	0.947	4406	tags=56%	list=22%	signal=72%
GO_PURINE_CONTAINING_COMPOUND_METABOLIC_PROCESS	GO_PURINE_CONTAINING_COMPOUND_METABOLIC_PROCESS		390	-0.328667	-1.82075	0	0.0183614	0.951	4543	tags=34%	list=22%	signal=43%
GO_RESPIRATORY_CHAIN_COMPLEX_IV_ASSEMBLY	GO_RESPIRATORY_CHAIN_COMPLEX_IV_ASSEMBLY		17	-0.597607	-1.82062	0.00453515	0.0182523	0.952	1596	tags=41%	list=8%	signal=45%
GO_INDOLE_CONTAINING_COMPOUND_METABOLIC_PROCESS	GO_INDOLE_CONTAINING_COMPOUND_METABOLIC_PROCESS		26	-0.534465	-1.81713	0	0.0186718	0.956	5481	tags=58%	list=27%	signal=79%
GO_VITAMIN_BIOSYNTHETIC_PROCESS	GO_VITAMIN_BIOSYNTHETIC_PROCESS		15	-0.627306	-1.81631	0.00428265	0.0186503	0.957	3387	tags=60%	list=17%	signal=72%
GO_MACROMOLECULAR_COMPLEX_REMODELING	GO_MACROMOLECULAR_COMPLEX_REMODELING		24	-0.531709	-1.81521	0.00854701	0.0186799	0.958	4157	tags=46%	list=21%	signal=58%
GO_LIPID_MODIFICATION	GO_LIPID_MODIFICATION		208	-0.353031	-1.81459	0	0.018601	0.959	3591	tags=33%	list=18%	signal=40%
GO_DRUG_TRANSPORT	GO_DRUG_TRANSPORT		25	-0.527213	-1.8138	0.00860215	0.0185972	0.959	4346	tags=56%	list=22%	signal=71%
GO_INTRA_GOLGI_VESICLE_MEDIATED_TRANSPORT	GO_INTRA_GOLGI_VESICLE_MEDIATED_TRANSPORT		46	-0.448642	-1.80558	0	0.0200314	0.971	5895	tags=61%	list=29%	signal=86%
GO_NONRIBOSOMAL_PEPTIDE_BIOSYNTHETIC_PROCESS	GO_NONRIBOSOMAL_PEPTIDE_BIOSYNTHETIC_PROCESS		16	-0.600048	-1.80517	0.00607287	0.0199424	0.971	4763	tags=50%	list=24%	signal=65%
GO_REGULATION_OF_FATTY_ACID_BIOSYNTHETIC_PROCESS	GO_REGULATION_OF_FATTY_ACID_BIOSYNTHETIC_PROCESS		35	-0.492057	-1.80441	0.00210526	0.0199264	0.972	2934	tags=40%	list=15%	signal=47%
GO_PROTEIN_TRANSPORT_ALONG_MICROTUBULE	GO_PROTEIN_TRANSPORT_ALONG_MICROTUBULE		26	-0.516421	-1.80377	0.00674157	0.019873	0.972	2552	tags=46%	list=13%	signal=53%
GO_PROTEIN_MANNOSYLATION	GO_PROTEIN_MANNOSYLATION		22	-0.547815	-1.80098	0.00218341	0.0202223	0.974	3987	tags=50%	list=20%	signal=62%
GO_CELLULAR_CARBOHYDRATE_CATABOLIC_PROCESS	GO_CELLULAR_CARBOHYDRATE_CATABOLIC_PROCESS		33	-0.4837	-1.79811	0	0.0205416	0.975	3719	tags=42%	list=18%	signal=52%
GO_SULFUR_COMPOUND_BIOSYNTHETIC_PROCESS	GO_SULFUR_COMPOUND_BIOSYNTHETIC_PROCESS		201	-0.349827	-1.79795	0	0.0203879	0.976	4532	tags=38%	list=22%	signal=49%
GO_GLYCOSYL_COMPOUND_METABOLIC_PROCESS	GO_GLYCOSYL_COMPOUND_METABOLIC_PROCESS		362	-0.326937	-1.79333	0	0.0211499	0.982	4775	tags=35%	list=24%	signal=45%
GO_PIGMENT_METABOLIC_PROCESS	GO_PIGMENT_METABOLIC_PROCESS		60	-0.429274	-1.79041	0	0.0215228	0.985	3847	tags=38%	list=19%	signal=47%
GO_METHIONINE_METABOLIC_PROCESS	GO_METHIONINE_METABOLIC_PROCESS		18	-0.56481	-1.78818	0.00608519	0.0218317	0.988	3282	tags=56%	list=16%	signal=66%
GO_RETINA_LAYER_FORMATION	GO_RETINA_LAYER_FORMATION		22	-0.546958	-1.78594	0.00821355	0.0221433	0.988	3254	tags=41%	list=16%	signal=49%
GO_MITOCHONDRIAL_TRANSMEMBRANE_TRANSPORT	GO_MITOCHONDRIAL_TRANSMEMBRANE_TRANSPORT		53	-0.44266	-1.78448	0.00212766	0.0222561	0.99	4343	tags=45%	list=21%	signal=58%
GO_PORPHYRIN_CONTAINING_COMPOUND_METABOLIC_PROCESS	GO_PORPHYRIN_CONTAINING_COMPOUND_METABOLIC_PROCESS		35	-0.472357	-1.78026	0.00212766	0.0229547	0.992	4970	tags=49%	list=25%	signal=64%
GO_MONOCARBOXYLIC_ACID_TRANSPORT	GO_MONOCARBOXYLIC_ACID_TRANSPORT		123	-0.37226	-1.78003	0	0.0228209	0.992	3033	tags=32%	list=15%	signal=37%
GO_NEUTRAL_LIPID_BIOSYNTHETIC_PROCESS	GO_NEUTRAL_LIPID_BIOSYNTHETIC_PROCESS		28	-0.504357	-1.77911	0.00397614	0.0228243	0.992	4154	tags=46%	list=21%	signal=58%
GO_ZINC_II_ION_TRANSPORT	GO_ZINC_II_ION_TRANSPORT		26	-0.514404	-1.77842	0.00632911	0.0228433	0.992	4088	tags=46%	list=20%	signal=58%
GO_PIGMENT_BIOSYNTHETIC_PROCESS	GO_PIGMENT_BIOSYNTHETIC_PROCESS		45	-0.448267	-1.77689	0.00431965	0.0228911	0.992	3847	tags=40%	list=19%	signal=49%
GO_ANION_HOMEOSTASIS	GO_ANION_HOMEOSTASIS		41	-0.45635	-1.77524	0	0.0230664	0.992	4142	tags=46%	list=20%	signal=58%
GO_INDOLALKYLAMINE_METABOLIC_PROCESS	GO_INDOLALKYLAMINE_METABOLIC_PROCESS		17	-0.570248	-1.77503	0.00619835	0.0229423	0.992	5481	tags=65%	list=27%	signal=89%
GO_PTERIDINE_CONTAINING_COMPOUND_BIOSYNTHETIC_PROCESS	GO_PTERIDINE_CONTAINING_COMPOUND_BIOSYNTHETIC_PROCESS		17	-0.58495	-1.77502	0.00843882	0.0227711	0.992	4295	tags=71%	list=21%	signal=90%
GO_BILE_ACID_METABOLIC_PROCESS	GO_BILE_ACID_METABOLIC_PROCESS		35	-0.479512	-1.7749	0	0.0226264	0.992	4223	tags=49%	list=21%	signal=61%
GO_ORGANIC_HYDROXY_COMPOUND_TRANSPORT	GO_ORGANIC_HYDROXY_COMPOUND_TRANSPORT		154	-0.357777	-1.77014	0	0.0235149	0.994	2997	tags=31%	list=15%	signal=36%
GO_BILE_ACID_BIOSYNTHETIC_PROCESS	GO_BILE_ACID_BIOSYNTHETIC_PROCESS		20	-0.550019	-1.76816	0.00626305	0.0238167	0.995	4834	tags=65%	list=24%	signal=85%
GO_NEUTRAL_LIPID_METABOLIC_PROCESS	GO_NEUTRAL_LIPID_METABOLIC_PROCESS		83	-0.397407	-1.76719	0	0.023899	0.996	3780	tags=35%	list=19%	signal=43%
GO_PRIMARY_ALCOHOL_METABOLIC_PROCESS	GO_PRIMARY_ALCOHOL_METABOLIC_PROCESS		47	-0.446269	-1.76316	0.00426439	0.0246466	0.997	4846	tags=53%	list=24%	signal=70%
GO_ORGANIC_HYDROXY_COMPOUND_METABOLIC_PROCESS	GO_ORGANIC_HYDROXY_COMPOUND_METABOLIC_PROCESS		476	-0.312332	-1.76303	0	0.0244982	0.997	4223	tags=33%	list=21%	signal=41%
GO_ORGANIC_ANION_TRANSPORT	GO_ORGANIC_ANION_TRANSPORT		384	-0.31581	-1.76119	0	0.0247354	0.998	3100	tags=28%	list=15%	signal=32%
GO_ALCOHOL_CATABOLIC_PROCESS	GO_ALCOHOL_CATABOLIC_PROCESS		58	-0.422175	-1.75764	0	0.0252815	0.998	5419	tags=53%	list=27%	signal=73%
GO_STEROID_METABOLIC_PROCESS	GO_STEROID_METABOLIC_PROCESS		231	-0.334271	-1.75236	0	0.0264452	0.998	4268	tags=32%	list=21%	signal=41%
GO_LONG_CHAIN_FATTY_ACID_TRANSPORT	GO_LONG_CHAIN_FATTY_ACID_TRANSPORT		42	-0.445182	-1.75235	0.00215517	0.0262616	0.998	2467	tags=36%	list=12%	signal=41%
GO_SECONDARY_METABOLIC_PROCESS	GO_SECONDARY_METABOLIC_PROCESS		47	-0.444577	-1.75214	0.00444444	0.0261297	0.998	3159	tags=32%	list=16%	signal=38%
GO_COFACTOR_TRANSPORT	GO_COFACTOR_TRANSPORT		26	-0.506718	-1.74771	0.00828157	0.0270265	0.998	3683	tags=42%	list=18%	signal=52%
GO_PURINE_RIBONUCLEOSIDE_BISPHOSPHATE_METABOLIC_PROCESS	GO_PURINE_RIBONUCLEOSIDE_BISPHOSPHATE_METABOLIC_PROCESS		20	-0.540287	-1.73942	0.00645161	0.0287994	0.998	5212	tags=60%	list=26%	signal=81%
GO_CELLULAR_MODIFIED_AMINO_ACID_METABOLIC_PROCESS	GO_CELLULAR_MODIFIED_AMINO_ACID_METABOLIC_PROCESS		213	-0.335773	-1.73514	0	0.0297891	0.999	4125	tags=35%	list=20%	signal=44%
GO_CELLULAR_PROTEIN_COMPLEX_DISASSEMBLY	GO_CELLULAR_PROTEIN_COMPLEX_DISASSEMBLY		122	-0.364533	-1.73132	0	0.0307024	0.999	3901	tags=35%	list=19%	signal=43%
GO_ISOPRENOID_METABOLIC_PROCESS	GO_ISOPRENOID_METABOLIC_PROCESS		125	-0.360423	-1.72696	0	0.0316047	1	4021	tags=34%	list=20%	signal=42%
GO_STEROL_TRANSPORT	GO_STEROL_TRANSPORT		49	-0.431282	-1.72566	0.00218818	0.0317393	1	3964	tags=39%	list=20%	signal=48%
GO_ORGANIC_HYDROXY_COMPOUND_BIOSYNTHETIC_PROCESS	GO_ORGANIC_HYDROXY_COMPOUND_BIOSYNTHETIC_PROCESS		173	-0.341896	-1.7255	0	0.0315646	1	4223	tags=31%	list=21%	signal=38%
GO_REGULATION_OF_GLUCONEOGENESIS	GO_REGULATION_OF_GLUCONEOGENESIS		37	-0.462741	-1.72238	0.0021322	0.0322365	1	4536	tags=46%	list=22%	signal=59%
GO_FATTY_ACID_TRANSPORT	GO_FATTY_ACID_TRANSPORT		56	-0.420799	-1.72126	0	0.0323185	1	2467	tags=34%	list=12%	signal=39%
GO_CILIUM_ORGANIZATION	GO_CILIUM_ORGANIZATION		174	-0.340096	-1.72012	0	0.0324527	1	6016	tags=52%	list=30%	signal=73%
GO_PYRIDINE_CONTAINING_COMPOUND_BIOSYNTHETIC_PROCESS	GO_PYRIDINE_CONTAINING_COMPOUND_BIOSYNTHETIC_PROCESS		21	-0.530713	-1.719	0.00649351	0.0325368	1	2426	tags=43%	list=12%	signal=49%
GO_ARGININE_METABOLIC_PROCESS	GO_ARGININE_METABOLIC_PROCESS		17	-0.551914	-1.71769	0.010989	0.0327105	1	2297	tags=41%	list=11%	signal=46%
GO_CELLULAR_HORMONE_METABOLIC_PROCESS	GO_CELLULAR_HORMONE_METABOLIC_PROCESS		104	-0.371794	-1.71414	0	0.0335793	1	6146	tags=51%	list=30%	signal=73%
GO_COENZYME_A_METABOLIC_PROCESS	GO_COENZYME_A_METABOLIC_PROCESS		17	-0.567909	-1.71221	0.0128205	0.0339565	1	2487	tags=47%	list=12%	signal=54%
GO_NUCLEOBASE_METABOLIC_PROCESS	GO_NUCLEOBASE_METABOLIC_PROCESS		39	-0.444812	-1.71197	0.00208333	0.0338054	1	3844	tags=44%	list=19%	signal=54%
GO_INTRACELLULAR_LIPID_TRANSPORT	GO_INTRACELLULAR_LIPID_TRANSPORT		20	-0.532645	-1.71186	0.0104822	0.0336237	1	2947	tags=55%	list=15%	signal=64%
GO_PROTEIN_DEGLYCOSYLATION	GO_PROTEIN_DEGLYCOSYLATION		21	-0.521484	-1.71008	0.0175439	0.0339248	1	4611	tags=52%	list=23%	signal=68%
GO_PROTEIN_LOCALIZATION_TO_CILIUM	GO_PROTEIN_LOCALIZATION_TO_CILIUM		25	-0.488714	-1.70735	0.0115385	0.0345306	1	3782	tags=52%	list=19%	signal=64%
GO_TETRAHYDROFOLATE_METABOLIC_PROCESS	GO_TETRAHYDROFOLATE_METABOLIC_PROCESS		20	-0.536076	-1.70357	0.0101626	0.0353647	1	1908	tags=45%	list=9%	signal=50%
GO_HEME_BIOSYNTHETIC_PROCESS	GO_HEME_BIOSYNTHETIC_PROCESS		19	-0.537405	-1.70252	0.0201207	0.0354561	1	3847	tags=47%	list=19%	signal=58%
GO_FOLIC_ACID_METABOLIC_PROCESS	GO_FOLIC_ACID_METABOLIC_PROCESS		17	-0.54743	-1.69884	0.0177778	0.0363784	1	2026	tags=47%	list=10%	signal=52%
GO_KETONE_BIOSYNTHETIC_PROCESS	GO_KETONE_BIOSYNTHETIC_PROCESS		24	-0.49969	-1.69826	0.0104384	0.0363742	1	4543	tags=46%	list=22%	signal=59%
GO_PHOTORECEPTOR_CELL_MAINTENANCE	GO_PHOTORECEPTOR_CELL_MAINTENANCE		35	-0.45753	-1.69242	0.0130435	0.0380286	1	5372	tags=51%	list=27%	signal=70%
GO_REGULATION_OF_RECEPTOR_BIOSYNTHETIC_PROCESS	GO_REGULATION_OF_RECEPTOR_BIOSYNTHETIC_PROCESS		21	-0.507409	-1.68913	0.0234043	0.038728	1	5783	tags=52%	list=29%	signal=73%
GO_SULFUR_COMPOUND_TRANSPORT	GO_SULFUR_COMPOUND_TRANSPORT		32	-0.467585	-1.68682	0.00714286	0.0391669	1	3786	tags=44%	list=19%	signal=54%
GO_COBALAMIN_METABOLIC_PROCESS	GO_COBALAMIN_METABOLIC_PROCESS		21	-0.51474	-1.68585	0.0150862	0.0392796	1	2919	tags=48%	list=14%	signal=56%
GO_AMINO_ACID_ACTIVATION	GO_AMINO_ACID_ACTIVATION		51	-0.408459	-1.67333	0.0128755	0.0432449	1	4093	tags=41%	list=20%	signal=52%
GO_TERPENOID_METABOLIC_PROCESS	GO_TERPENOID_METABOLIC_PROCESS		105	-0.361419	-1.66956	0.00226244	0.0444369	1	4510	tags=37%	list=22%	signal=48%
GO_NEGATIVE_REGULATION_OF_DEFENSE_RESPONSE_TO_VIRUS	GO_NEGATIVE_REGULATION_OF_DEFENSE_RESPONSE_TO_VIRUS		18	-0.540825	-1.66924	0.0100402	0.0443487	1	2713	tags=39%	list=13%	signal=45%
GO_IRON_ION_HOMEOSTASIS	GO_IRON_ION_HOMEOSTASIS		67	-0.385568	-1.66896	0	0.044173	1	2545	tags=27%	list=13%	signal=31%
GO_REGULATION_OF_STEROID_METABOLIC_PROCESS	GO_REGULATION_OF_STEROID_METABOLIC_PROCESS		72	-0.380844	-1.6681	0	0.0442279	1	4506	tags=42%	list=22%	signal=53%
GO_ESTABLISHMENT_OF_PROTEIN_LOCALIZATION_TO_GOLGI	GO_ESTABLISHMENT_OF_PROTEIN_LOCALIZATION_TO_GOLGI		19	-0.523432	-1.65781	0.0163265	0.0479616	1	6513	tags=68%	list=32%	signal=101%
GO_GTP_METABOLIC_PROCESS	GO_GTP_METABOLIC_PROCESS		21	-0.50662	-1.65526	0.0105932	0.048786	1	988	tags=24%	list=5%	signal=25%
GO_CELLULAR_MODIFIED_AMINO_ACID_CATABOLIC_PROCESS	GO_CELLULAR_MODIFIED_AMINO_ACID_CATABOLIC_PROCESS		17	-0.524024	-1.65218	0.0323232	0.0497646	1	4247	tags=59%	list=21%	signal=74%
GO_OXIDOREDUCTION_COENZYME_METABOLIC_PROCESS	GO_OXIDOREDUCTION_COENZYME_METABOLIC_PROCESS		104	-0.355611	-1.64816	0.0021692	0.0512389	1	2701	tags=29%	list=13%	signal=33%
GO_ENDOPLASMIC_RETICULUM_ORGANIZATION	GO_ENDOPLASMIC_RETICULUM_ORGANIZATION		36	-0.443188	-1.64741	0.017094	0.0512473	1	3291	tags=39%	list=16%	signal=46%
GO_ORGANOPHOSPHATE_BIOSYNTHETIC_PROCESS	GO_ORGANOPHOSPHATE_BIOSYNTHETIC_PROCESS		442	-0.290573	-1.63984	0	0.0540065	1	4594	tags=34%	list=23%	signal=43%
GO_HEXOSE_METABOLIC_PROCESS	GO_HEXOSE_METABOLIC_PROCESS		156	-0.331079	-1.63937	0	0.0538953	1	4559	tags=35%	list=23%	signal=45%
GO_ORGANIC_CATION_TRANSPORT	GO_ORGANIC_CATION_TRANSPORT		20	-0.517436	-1.63332	0.010142	0.0563364	1	5458	tags=55%	list=27%	signal=75%
GO_POSITIVE_REGULATION_OF_NUCLEOTIDE_CATABOLIC_PROCESS	GO_POSITIVE_REGULATION_OF_NUCLEOTIDE_CATABOLIC_PROCESS		17	-0.534702	-1.63181	0.0169492	0.0566936	1	2467	tags=41%	list=12%	signal=47%
GO_SODIUM_INDEPENDENT_ORGANIC_ANION_TRANSPORT	GO_SODIUM_INDEPENDENT_ORGANIC_ANION_TRANSPORT		23	-0.484833	-1.63001	0.0271399	0.057195	1	4372	tags=57%	list=22%	signal=72%
GO_RETINA_MORPHOGENESIS_IN_CAMERA_TYPE_EYE	GO_RETINA_MORPHOGENESIS_IN_CAMERA_TYPE_EYE		45	-0.408224	-1.62135	0.0103093	0.0609804	1	3254	tags=29%	list=16%	signal=34%
GO_LIPID_LOCALIZATION	GO_LIPID_LOCALIZATION		261	-0.307371	-1.62035	0	0.0611106	1	2787	tags=24%	list=14%	signal=28%
GO_NUCLEOBASE_BIOSYNTHETIC_PROCESS	GO_NUCLEOBASE_BIOSYNTHETIC_PROCESS		18	-0.528018	-1.61196	0.0255319	0.0647961	1	2891	tags=50%	list=14%	signal=58%
GO_NUCLEAR_PORE_ORGANIZATION	GO_NUCLEAR_PORE_ORGANIZATION		15	-0.542714	-1.61065	0.0407332	0.0651005	1	5020	tags=60%	list=25%	signal=80%
GO_RESPONSE_TO_LEAD_ION	GO_RESPONSE_TO_LEAD_ION		20	-0.494752	-1.60994	0.0189076	0.0651511	1	1941	tags=30%	list=10%	signal=33%
GO_NUCLEOTIDE_TRANSPORT	GO_NUCLEOTIDE_TRANSPORT		25	-0.477145	-1.60955	0.0194805	0.0649981	1	2112	tags=44%	list=10%	signal=49%
GO_S_ADENOSYLMETHIONINE_METABOLIC_PROCESS	GO_S_ADENOSYLMETHIONINE_METABOLIC_PROCESS		18	-0.51425	-1.60748	0.0247423	0.0657771	1	3282	tags=44%	list=16%	signal=53%
GO_REGULATION_OF_PROTEIN_ACTIVATION_CASCADE	GO_REGULATION_OF_PROTEIN_ACTIVATION_CASCADE		34	-0.434263	-1.60462	0.0131291	0.0668127	1	6904	tags=65%	list=34%	signal=98%
GO_NUCLEOSIDE_PHOSPHATE_BIOSYNTHETIC_PROCESS	GO_NUCLEOSIDE_PHOSPHATE_BIOSYNTHETIC_PROCESS		182	-0.316383	-1.59993	0	0.0689222	1	4511	tags=37%	list=22%	signal=48%
GO_ALCOHOL_METABOLIC_PROCESS	GO_ALCOHOL_METABOLIC_PROCESS		345	-0.289612	-1.59766	0	0.0696388	1	4223	tags=32%	list=21%	signal=40%
GO_NAD_BIOSYNTHETIC_PROCESS	GO_NAD_BIOSYNTHETIC_PROCESS		15	-0.541249	-1.59383	0.0329457	0.0713032	1	4020	tags=53%	list=20%	signal=67%
GO_METALLO_SULFUR_CLUSTER_ASSEMBLY	GO_METALLO_SULFUR_CLUSTER_ASSEMBLY		17	-0.523723	-1.59258	0.0255319	0.0716003	1	3517	tags=47%	list=17%	signal=57%
GO_POSITIVE_REGULATION_OF_NUCLEOSIDE_METABOLIC_PROCESS	GO_POSITIVE_REGULATION_OF_NUCLEOSIDE_METABOLIC_PROCESS		24	-0.472621	-1.59245	0.0128755	0.0712827	1	3249	tags=38%	list=16%	signal=45%
GO_CELLULAR_RESPONSE_TO_LEPTIN_STIMULUS	GO_CELLULAR_RESPONSE_TO_LEPTIN_STIMULUS		16	-0.524803	-1.58884	0.0364372	0.0728864	1	3239	tags=38%	list=16%	signal=45%
GO_CALCIUM_INDEPENDENT_CELL_CELL_ADHESION_VIA_PLASMA_MEMBRANE_CELL_ADHESION_MOLECULES	GO_CALCIUM_INDEPENDENT_CELL_CELL_ADHESION_VIA_PLASMA_MEMBRANE_CELL_ADHESION_MOLECULES		21	-0.474211	-1.58685	0.0301075	0.0736219	1	1852	tags=33%	list=9%	signal=37%
GO_CILIUM_MORPHOGENESIS	GO_CILIUM_MORPHOGENESIS		192	-0.310828	-1.58296	0	0.0754204	1	5466	tags=45%	list=27%	signal=61%
GO_DRUG_METABOLIC_PROCESS	GO_DRUG_METABOLIC_PROCESS		39	-0.417247	-1.58275	0.0145228	0.0751384	1	5953	tags=51%	list=29%	signal=73%
GO_RNA_METHYLATION	GO_RNA_METHYLATION		48	-0.392644	-1.5779	0.02079	0.0776677	1	6279	tags=58%	list=31%	signal=84%
GO_REGULATION_OF_LONG_TERM_SYNAPTIC_POTENTIATION	GO_REGULATION_OF_LONG_TERM_SYNAPTIC_POTENTIATION		19	-0.500429	-1.57429	0.0386266	0.0794459	1	2972	tags=37%	list=15%	signal=43%
GO_ACTIVIN_RECEPTOR_SIGNALING_PATHWAY	GO_ACTIVIN_RECEPTOR_SIGNALING_PATHWAY		21	-0.487399	-1.57364	0.0284553	0.0794758	1	6976	tags=71%	list=35%	signal=109%
GO_BLOOD_COAGULATION_INTRINSIC_PATHWAY	GO_BLOOD_COAGULATION_INTRINSIC_PATHWAY		17	-0.509528	-1.57124	0.0353635	0.0805706	1	6189	tags=65%	list=31%	signal=93%
GO_NEGATIVE_REGULATION_OF_FATTY_ACID_METABOLIC_PROCESS	GO_NEGATIVE_REGULATION_OF_FATTY_ACID_METABOLIC_PROCESS		28	-0.452228	-1.56703	0.03125	0.0827116	1	3591	tags=39%	list=18%	signal=48%
GO_POSITIVE_REGULATION_OF_STEROID_METABOLIC_PROCESS	GO_POSITIVE_REGULATION_OF_STEROID_METABOLIC_PROCESS		23	-0.467609	-1.56365	0.0177165	0.0844931	1	1676	tags=30%	list=8%	signal=33%
GO_PURINE_NUCLEOBASE_METABOLIC_PROCESS	GO_PURINE_NUCLEOBASE_METABOLIC_PROCESS		21	-0.480154	-1.56282	0.0309735	0.0845846	1	1741	tags=33%	list=9%	signal=36%
GO_EPITHELIAL_CILIUM_MOVEMENT	GO_EPITHELIAL_CILIUM_MOVEMENT		17	-0.505386	-1.56211	0.0254777	0.0846578	1	5466	tags=41%	list=27%	signal=56%
GO_HEME_METABOLIC_PROCESS	GO_HEME_METABOLIC_PROCESS		28	-0.449856	-1.56172	0.0170576	0.0844997	1	3847	tags=39%	list=19%	signal=48%
GO_REGULATION_OF_MULTICELLULAR_ORGANISM_GROWTH	GO_REGULATION_OF_MULTICELLULAR_ORGANISM_GROWTH		66	-0.366392	-1.55939	0.0107066	0.0855917	1	4154	tags=36%	list=21%	signal=46%
GO_STEROL_METABOLIC_PROCESS	GO_STEROL_METABOLIC_PROCESS		121	-0.326986	-1.55824	0.00440529	0.085918	1	4223	tags=31%	list=21%	signal=39%
GO_PROTEIN_ACTIVATION_CASCADE	GO_PROTEIN_ACTIVATION_CASCADE		67	-0.363505	-1.55403	0.0165975	0.0881576	1	4599	tags=42%	list=23%	signal=54%
GO_SENSORY_PERCEPTION_OF_LIGHT_STIMULUS	GO_SENSORY_PERCEPTION_OF_LIGHT_STIMULUS		211	-0.299841	-1.55139	0	0.0895899	1	3589	tags=25%	list=18%	signal=30%
GO_SODIUM_ION_TRANSPORT	GO_SODIUM_ION_TRANSPORT		142	-0.319221	-1.55139	0.00221729	0.0891831	1	5149	tags=37%	list=25%	signal=50%
GO_BENZENE_CONTAINING_COMPOUND_METABOLIC_PROCESS	GO_BENZENE_CONTAINING_COMPOUND_METABOLIC_PROCESS		24	-0.460467	-1.55031	0.0246407	0.0894354	1	5932	tags=71%	list=29%	signal=100%
GO_STRIATUM_DEVELOPMENT	GO_STRIATUM_DEVELOPMENT		16	-0.511194	-1.55024	0.0301075	0.0890536	1	3239	tags=38%	list=16%	signal=45%
GO_PLASMA_LIPOPROTEIN_PARTICLE_CLEARANCE	GO_PLASMA_LIPOPROTEIN_PARTICLE_CLEARANCE		21	-0.482918	-1.54923	0.0257426	0.089344	1	2668	tags=29%	list=13%	signal=33%
GO_RETROGRADE_TRANSPORT_VESICLE_RECYCLING_WITHIN_GOLGI	GO_RETROGRADE_TRANSPORT_VESICLE_RECYCLING_WITHIN_GOLGI		23	-0.464849	-1.54751	0.0375783	0.0899846	1	4301	tags=48%	list=21%	signal=61%
GO_PROTEIN_TARGETING_TO_MITOCHONDRION	GO_PROTEIN_TARGETING_TO_MITOCHONDRION		49	-0.388433	-1.54723	0.0210526	0.0897577	1	3563	tags=35%	list=18%	signal=42%
GO_REGULATION_OF_GLUCOSE_METABOLIC_PROCESS	GO_REGULATION_OF_GLUCOSE_METABOLIC_PROCESS		104	-0.334348	-1.54604	0.00447427	0.0901114	1	4559	tags=39%	list=23%	signal=51%
GO_MONOCARBOXYLIC_ACID_BIOSYNTHETIC_PROCESS	GO_MONOCARBOXYLIC_ACID_BIOSYNTHETIC_PROCESS		165	-0.313268	-1.54516	0.00230947	0.0903019	1	4944	tags=40%	list=24%	signal=53%
GO_POLYOL_TRANSPORT	GO_POLYOL_TRANSPORT		18	-0.503208	-1.54435	0.0294118	0.0904376	1	2187	tags=39%	list=11%	signal=44%
GO_MITOCHONDRIAL_ATP_SYNTHESIS_COUPLED_PROTON_TRANSPORT	GO_MITOCHONDRIAL_ATP_SYNTHESIS_COUPLED_PROTON_TRANSPORT		17	-0.502964	-1.54419	0.031185	0.0901349	1	6911	tags=65%	list=34%	signal=98%
GO_TRANSITION_METAL_ION_HOMEOSTASIS	GO_TRANSITION_METAL_ION_HOMEOSTASIS		104	-0.339822	-1.54336	0.0043384	0.0902549	1	4358	tags=35%	list=22%	signal=44%
GO_PREASSEMBLY_OF_GPI_ANCHOR_IN_ER_MEMBRANE	GO_PREASSEMBLY_OF_GPI_ANCHOR_IN_ER_MEMBRANE		15	-0.521711	-1.54302	0.0390947	0.0900781	1	6693	tags=73%	list=33%	signal=110%
GO_PROTEIN_HOMOTETRAMERIZATION	GO_PROTEIN_HOMOTETRAMERIZATION		59	-0.364568	-1.54172	0.00639659	0.0904728	1	3603	tags=36%	list=18%	signal=43%
GO_PYRUVATE_METABOLIC_PROCESS	GO_PYRUVATE_METABOLIC_PROCESS		63	-0.361132	-1.53971	0.0107296	0.0914018	1	1832	tags=24%	list=9%	signal=26%
GO_NUCLEOSIDE_BISPHOSPHATE_BIOSYNTHETIC_PROCESS	GO_NUCLEOSIDE_BISPHOSPHATE_BIOSYNTHETIC_PROCESS		17	-0.489373	-1.5339	0.0371134	0.0949298	1	1370	tags=35%	list=7%	signal=38%
GO_REGULATION_OF_VIRAL_INDUCED_CYTOPLASMIC_PATTERN_RECOGNITION_RECEPTOR_SIGNALING_PATHWAY	GO_REGULATION_OF_VIRAL_INDUCED_CYTOPLASMIC_PATTERN_RECOGNITION_RECEPTOR_SIGNALING_PATHWAY		15	-0.516579	-1.53311	0.0493274	0.0950802	1	4235	tags=53%	list=21%	signal=67%
GO_FRUCTOSE_METABOLIC_PROCESS	GO_FRUCTOSE_METABOLIC_PROCESS		15	-0.50365	-1.53145	0.0450644	0.0958771	1	4432	tags=60%	list=22%	signal=77%
GO_CHOLESTEROL_EFFLUX	GO_CHOLESTEROL_EFFLUX		26	-0.447421	-1.52664	0.0287474	0.0987548	1	3964	tags=38%	list=20%	signal=48%
GO_BLOOD_COAGULATION_FIBRIN_CLOT_FORMATION	GO_BLOOD_COAGULATION_FIBRIN_CLOT_FORMATION		24	-0.456051	-1.5236	0.0378151	0.100562	1	4599	tags=54%	list=23%	signal=70%
GO_REGULATION_OF_AMINO_ACID_TRANSPORT	GO_REGULATION_OF_AMINO_ACID_TRANSPORT		26	-0.447983	-1.52232	0.0365854	0.101063	1	2849	tags=31%	list=14%	signal=36%
GO_NUCLEOSIDE_MONOPHOSPHATE_METABOLIC_PROCESS	GO_NUCLEOSIDE_MONOPHOSPHATE_METABOLIC_PROCESS		236	-0.288591	-1.51636	0	0.104844	1	4543	tags=31%	list=22%	signal=40%
GO_N_GLYCAN_PROCESSING	GO_N_GLYCAN_PROCESSING		20	-0.467458	-1.51276	0.036	0.10701	1	5680	tags=50%	list=28%	signal=69%
GO_PURINE_CONTAINING_COMPOUND_BIOSYNTHETIC_PROCESS	GO_PURINE_CONTAINING_COMPOUND_BIOSYNTHETIC_PROCESS		137	-0.312623	-1.50613	0.00425532	0.1116	1	4511	tags=36%	list=22%	signal=47%
GO_HYDROGEN_TRANSPORT	GO_HYDROGEN_TRANSPORT		134	-0.311354	-1.50613	0.00222717	0.111137	1	4850	tags=34%	list=24%	signal=44%
GO_CELLULAR_CARBOHYDRATE_METABOLIC_PROCESS	GO_CELLULAR_CARBOHYDRATE_METABOLIC_PROCESS		143	-0.306576	-1.50379	0.00222222	0.112622	1	4508	tags=37%	list=22%	signal=47%
GO_INTESTINAL_ABSORPTION	GO_INTESTINAL_ABSORPTION		26	-0.433569	-1.50062	0.05	0.114608	1	3748	tags=35%	list=19%	signal=42%
GO_ANDROGEN_METABOLIC_PROCESS	GO_ANDROGEN_METABOLIC_PROCESS		30	-0.412616	-1.50047	0.0375	0.114216	1	6024	tags=63%	list=30%	signal=90%
GO_REGULATION_OF_FATTY_ACID_BETA_OXIDATION	GO_REGULATION_OF_FATTY_ACID_BETA_OXIDATION		15	-0.505617	-1.49619	0.0425101	0.117231	1	2787	tags=47%	list=14%	signal=54%
GO_GLUTAMINE_FAMILY_AMINO_ACID_BIOSYNTHETIC_PROCESS	GO_GLUTAMINE_FAMILY_AMINO_ACID_BIOSYNTHETIC_PROCESS		19	-0.472186	-1.49413	0.0620985	0.118454	1	3887	tags=53%	list=19%	signal=65%
GO_BRAIN_MORPHOGENESIS	GO_BRAIN_MORPHOGENESIS		34	-0.408008	-1.49245	0.0241758	0.119326	1	3240	tags=38%	list=16%	signal=45%
GO_POSITIVE_REGULATION_OF_ORGANIC_ACID_TRANSPORT	GO_POSITIVE_REGULATION_OF_ORGANIC_ACID_TRANSPORT		29	-0.415365	-1.48876	0.0323887	0.121999	1	3805	tags=38%	list=19%	signal=47%
GO_POTASSIUM_ION_IMPORT	GO_POTASSIUM_ION_IMPORT		28	-0.418062	-1.48774	0.0463158	0.122368	1	5155	tags=50%	list=26%	signal=67%
GO_METANEPHRIC_EPITHELIUM_DEVELOPMENT	GO_METANEPHRIC_EPITHELIUM_DEVELOPMENT		20	-0.458417	-1.48742	0.0512295	0.122124	1	3592	tags=50%	list=18%	signal=61%
GO_GLUCOSE_METABOLIC_PROCESS	GO_GLUCOSE_METABOLIC_PROCESS		118	-0.318694	-1.48688	0.00668151	0.122061	1	4559	tags=34%	list=23%	signal=44%
GO_NITROGEN_CYCLE_METABOLIC_PROCESS	GO_NITROGEN_CYCLE_METABOLIC_PROCESS		15	-0.495139	-1.48641	0.0443038	0.12199	1	3517	tags=40%	list=17%	signal=48%
GO_ESTABLISHMENT_OF_LOCALIZATION_BY_MOVEMENT_ALONG_MICROTUBULE	GO_ESTABLISHMENT_OF_LOCALIZATION_BY_MOVEMENT_ALONG_MICROTUBULE		95	-0.323138	-1.48402	0.00647948	0.123549	1	2566	tags=26%	list=13%	signal=30%
GO_GOLGI_TO_VACUOLE_TRANSPORT	GO_GOLGI_TO_VACUOLE_TRANSPORT		27	-0.436528	-1.48209	0.0306748	0.124551	1	5010	tags=59%	list=25%	signal=79%
GO_RESPONSE_TO_XENOBIOTIC_STIMULUS	GO_RESPONSE_TO_XENOBIOTIC_STIMULUS		104	-0.310318	-1.47247	0.00886918	0.13264	1	4769	tags=38%	list=24%	signal=50%
GO_REGULATION_OF_CELLULAR_KETONE_METABOLIC_PROCESS	GO_REGULATION_OF_CELLULAR_KETONE_METABOLIC_PROCESS		170	-0.292496	-1.46976	0.00454545	0.134653	1	3800	tags=30%	list=19%	signal=37%
GO_REGULATION_OF_EPITHELIAL_CELL_DIFFERENTIATION_INVOLVED_IN_KIDNEY_DEVELOPMENT	GO_REGULATION_OF_EPITHELIAL_CELL_DIFFERENTIATION_INVOLVED_IN_KIDNEY_DEVELOPMENT		15	-0.501539	-1.46814	0.0683761	0.135665	1	1931	tags=27%	list=10%	signal=29%
GO_PROTEIN_LOCALIZATION_TO_GOLGI_APPARATUS	GO_PROTEIN_LOCALIZATION_TO_GOLGI_APPARATUS		32	-0.411904	-1.46798	0.0319149	0.135286	1	6513	tags=63%	list=32%	signal=92%
GO_NUCLEOSIDE_MONOPHOSPHATE_BIOSYNTHETIC_PROCESS	GO_NUCLEOSIDE_MONOPHOSPHATE_BIOSYNTHETIC_PROCESS		82	-0.330025	-1.46498	0.0105263	0.137383	1	4511	tags=41%	list=22%	signal=53%
GO_MONOVALENT_INORGANIC_CATION_TRANSPORT	GO_MONOVALENT_INORGANIC_CATION_TRANSPORT		429	-0.261844	-1.46331	0	0.138386	1	4862	tags=31%	list=24%	signal=40%
GO_PHOSPHATIDYLINOSITOL_3_PHOSPHATE_BIOSYNTHETIC_PROCESS	GO_PHOSPHATIDYLINOSITOL_3_PHOSPHATE_BIOSYNTHETIC_PROCESS		49	-0.363118	-1.46201	0.0364026	0.13916	1	4865	tags=41%	list=24%	signal=54%
GO_PEPTIDYL_GLUTAMIC_ACID_MODIFICATION	GO_PEPTIDYL_GLUTAMIC_ACID_MODIFICATION		29	-0.401401	-1.4604	0.0533881	0.140235	1	4734	tags=45%	list=23%	signal=58%
GO_RESPONSE_TO_CADMIUM_ION	GO_RESPONSE_TO_CADMIUM_ION		40	-0.372104	-1.45955	0.033195	0.140428	1	4131	tags=38%	list=20%	signal=47%
GO_SECONDARY_METABOLITE_BIOSYNTHETIC_PROCESS	GO_SECONDARY_METABOLITE_BIOSYNTHETIC_PROCESS		19	-0.464164	-1.45947	0.0552147	0.139936	1	7430	tags=63%	list=37%	signal=100%
GO_NUCLEOSIDE_TRIPHOSPHATE_METABOLIC_PROCESS	GO_NUCLEOSIDE_TRIPHOSPHATE_METABOLIC_PROCESS		221	-0.281295	-1.4591	0	0.139793	1	4775	tags=32%	list=24%	signal=41%
GO_REGULATION_OF_ANION_TRANSMEMBRANE_TRANSPORT	GO_REGULATION_OF_ANION_TRANSMEMBRANE_TRANSPORT		30	-0.39695	-1.45642	0.0403397	0.141822	1	3338	tags=40%	list=17%	signal=48%
GO_AMINO_ACID_TRANSMEMBRANE_TRANSPORT	GO_AMINO_ACID_TRANSMEMBRANE_TRANSPORT		67	-0.344874	-1.45625	0.026971	0.141452	1	4052	tags=37%	list=20%	signal=47%
GO_PROTEIN_O_LINKED_MANNOSYLATION	GO_PROTEIN_O_LINKED_MANNOSYLATION		16	-0.474913	-1.45515	0.0694143	0.141984	1	3987	tags=44%	list=20%	signal=54%
GO_MITOCHONDRIAL_TRANSPORT	GO_MITOCHONDRIAL_TRANSPORT		171	-0.289913	-1.45461	0.00635593	0.141975	1	3718	tags=31%	list=18%	signal=38%
GO_STEROID_BIOSYNTHETIC_PROCESS	GO_STEROID_BIOSYNTHETIC_PROCESS		111	-0.30913	-1.4546	0.015625	0.141447	1	4223	tags=31%	list=21%	signal=39%
GO_CARBOHYDRATE_DERIVATIVE_TRANSPORT	GO_CARBOHYDRATE_DERIVATIVE_TRANSPORT		48	-0.365401	-1.45415	0.0316456	0.141342	1	2239	tags=31%	list=11%	signal=35%
GO_HORMONE_METABOLIC_PROCESS	GO_HORMONE_METABOLIC_PROCESS		164	-0.293933	-1.45211	0.00221729	0.142831	1	5334	tags=40%	list=26%	signal=53%
GO_PROTEIN_LOCALIZATION_TO_MITOCHONDRION	GO_PROTEIN_LOCALIZATION_TO_MITOCHONDRION		67	-0.341055	-1.44939	0.022869	0.144852	1	3563	tags=34%	list=18%	signal=42%
GO_LIPOPROTEIN_METABOLIC_PROCESS	GO_LIPOPROTEIN_METABOLIC_PROCESS		124	-0.305439	-1.44826	0.012931	0.145338	1	4908	tags=37%	list=24%	signal=49%
GO_SIGNAL_PEPTIDE_PROCESSING	GO_SIGNAL_PEPTIDE_PROCESSING		24	-0.430028	-1.44634	0.0718816	0.146497	1	4357	tags=50%	list=22%	signal=64%
GO_ER_ASSOCIATED_UBIQUITIN_DEPENDENT_PROTEIN_CATABOLIC_PROCESS	GO_ER_ASSOCIATED_UBIQUITIN_DEPENDENT_PROTEIN_CATABOLIC_PROCESS		61	-0.342657	-1.44627	0.0244444	0.146041	1	4210	tags=34%	list=21%	signal=43%
GO_AMMONIUM_ION_METABOLIC_PROCESS	GO_AMMONIUM_ION_METABOLIC_PROCESS		168	-0.292607	-1.44544	0.00475059	0.1463	1	4217	tags=30%	list=21%	signal=38%
GO_N_TERMINAL_PROTEIN_AMINO_ACID_MODIFICATION	GO_N_TERMINAL_PROTEIN_AMINO_ACID_MODIFICATION		24	-0.426599	-1.44373	0.0560345	0.147575	1	4536	tags=38%	list=22%	signal=48%
GO_CARBOHYDRATE_CATABOLIC_PROCESS	GO_CARBOHYDRATE_CATABOLIC_PROCESS		112	-0.305167	-1.44255	0.01566	0.14819	1	4794	tags=35%	list=24%	signal=45%
GO_GLYCEROLIPID_BIOSYNTHETIC_PROCESS	GO_GLYCEROLIPID_BIOSYNTHETIC_PROCESS		208	-0.279114	-1.44223	0.00235294	0.147963	1	4154	tags=31%	list=21%	signal=38%
GO_REGULATION_OF_CATECHOLAMINE_METABOLIC_PROCESS	GO_REGULATION_OF_CATECHOLAMINE_METABOLIC_PROCESS		17	-0.469106	-1.44196	0.0809717	0.147701	1	1741	tags=24%	list=9%	signal=26%
GO_METHYLATION	GO_METHYLATION		262	-0.270159	-1.44163	0	0.147503	1	4983	tags=33%	list=25%	signal=43%
GO_REGULATION_OF_ANION_TRANSPORT	GO_REGULATION_OF_ANION_TRANSPORT		137	-0.297273	-1.44062	0.0111111	0.147979	1	3825	tags=28%	list=19%	signal=35%
GO_NONMOTILE_PRIMARY_CILIUM_ASSEMBLY	GO_NONMOTILE_PRIMARY_CILIUM_ASSEMBLY		22	-0.44351	-1.43899	0.0588235	0.149076	1	5435	tags=64%	list=27%	signal=87%
GO_EPOXYGENASE_P450_PATHWAY	GO_EPOXYGENASE_P450_PATHWAY		18	-0.451539	-1.43883	0.0694737	0.148738	1	6044	tags=56%	list=30%	signal=79%
GO_PURINE_NUCLEOSIDE_BIOSYNTHETIC_PROCESS	GO_PURINE_NUCLEOSIDE_BIOSYNTHETIC_PROCESS		87	-0.319573	-1.43646	0.017316	0.150498	1	4511	tags=40%	list=22%	signal=52%
GO_ORGANOPHOSPHATE_ESTER_TRANSPORT	GO_ORGANOPHOSPHATE_ESTER_TRANSPORT		88	-0.318233	-1.43553	0.0154525	0.150975	1	2602	tags=28%	list=13%	signal=32%
GO_RESPONSE_TO_STARVATION	GO_RESPONSE_TO_STARVATION		152	-0.291442	-1.43484	0.010917	0.151172	1	4113	tags=32%	list=20%	signal=40%
GO_AMINO_ACID_TRANSPORT	GO_AMINO_ACID_TRANSPORT		124	-0.299389	-1.4347	0.0113636	0.15076	1	4052	tags=31%	list=20%	signal=39%
GO_GLYCOSYL_COMPOUND_BIOSYNTHETIC_PROCESS	GO_GLYCOSYL_COMPOUND_BIOSYNTHETIC_PROCESS		116	-0.306054	-1.43257	0.0182648	0.152354	1	4754	tags=40%	list=24%	signal=52%
GO_MONOSACCHARIDE_BIOSYNTHETIC_PROCESS	GO_MONOSACCHARIDE_BIOSYNTHETIC_PROCESS		54	-0.346915	-1.42902	0.0258065	0.155369	1	3745	tags=33%	list=19%	signal=41%
GO_POSITIVE_REGULATION_OF_LIPID_CATABOLIC_PROCESS	GO_POSITIVE_REGULATION_OF_LIPID_CATABOLIC_PROCESS		25	-0.416912	-1.42464	0.0626263	0.159477	1	4550	tags=44%	list=23%	signal=57%
GO_NEPHRON_EPITHELIUM_DEVELOPMENT	GO_NEPHRON_EPITHELIUM_DEVELOPMENT		93	-0.309764	-1.42342	0.0244444	0.160269	1	4026	tags=33%	list=20%	signal=41%
GO_CATECHOLAMINE_METABOLIC_PROCESS	GO_CATECHOLAMINE_METABOLIC_PROCESS		40	-0.364626	-1.41778	0.0393873	0.165656	1	4094	tags=33%	list=20%	signal=41%
GO_KIDNEY_EPITHELIUM_DEVELOPMENT	GO_KIDNEY_EPITHELIUM_DEVELOPMENT		125	-0.298924	-1.41532	0.0137615	0.167735	1	4026	tags=32%	list=20%	signal=40%
GO_RESPONSE_TO_MERCURY_ION	GO_RESPONSE_TO_MERCURY_ION		15	-0.479135	-1.41364	0.0921844	0.169106	1	2056	tags=33%	list=10%	signal=37%
GO_EXCRETION	GO_EXCRETION		44	-0.364855	-1.41347	0.0538793	0.168714	1	5329	tags=45%	list=26%	signal=62%
GO_GLYCEROLIPID_METABOLIC_PROCESS	GO_GLYCEROLIPID_METABOLIC_PROCESS		352	-0.256074	-1.41342	0	0.168203	1	4154	tags=29%	list=21%	signal=35%
GO_STEROL_HOMEOSTASIS	GO_STEROL_HOMEOSTASIS		57	-0.344473	-1.41162	0.0612691	0.169709	1	2934	tags=32%	list=15%	signal=37%
GO_POSITIVE_REGULATION_OF_ANION_TRANSPORT	GO_POSITIVE_REGULATION_OF_ANION_TRANSPORT		57	-0.335878	-1.40836	0.0479167	0.172683	1	3825	tags=33%	list=19%	signal=41%
GO_POST_TRANSLATIONAL_PROTEIN_MODIFICATION	GO_POST_TRANSLATIONAL_PROTEIN_MODIFICATION		35	-0.376087	-1.40806	0.0596708	0.172442	1	5598	tags=57%	list=28%	signal=79%
GO_CELLULAR_TRANSITION_METAL_ION_HOMEOSTASIS	GO_CELLULAR_TRANSITION_METAL_ION_HOMEOSTASIS		75	-0.317958	-1.40804	0.0275424	0.171895	1	4358	tags=35%	list=22%	signal=44%
GO_MITOCHONDRION_MORPHOGENESIS	GO_MITOCHONDRION_MORPHOGENESIS		18	-0.453623	-1.40733	0.0916844	0.172264	1	2418	tags=33%	list=12%	signal=38%
GO_VASODILATION	GO_VASODILATION		26	-0.421575	-1.40723	0.060166	0.171816	1	4908	tags=58%	list=24%	signal=76%
GO_PH_REDUCTION	GO_PH_REDUCTION		39	-0.36891	-1.4071	0.0638298	0.171383	1	4850	tags=38%	list=24%	signal=51%
GO_PROTEIN_K48_LINKED_UBIQUITINATION	GO_PROTEIN_K48_LINKED_UBIQUITINATION		47	-0.353786	-1.40692	0.044586	0.170989	1	3703	tags=36%	list=18%	signal=44%
GO_TRANSITION_METAL_ION_TRANSPORT	GO_TRANSITION_METAL_ION_TRANSPORT		106	-0.302623	-1.40435	0.0229645	0.17326	1	5302	tags=38%	list=26%	signal=51%
GO_REGULATION_OF_DELAYED_RECTIFIER_POTASSIUM_CHANNEL_ACTIVITY	GO_REGULATION_OF_DELAYED_RECTIFIER_POTASSIUM_CHANNEL_ACTIVITY		18	-0.457919	-1.40161	0.0890688	0.175836	1	3134	tags=33%	list=16%	signal=39%
GO_REGULATION_OF_PROTEIN_TARGETING_TO_MEMBRANE	GO_REGULATION_OF_PROTEIN_TARGETING_TO_MEMBRANE		30	-0.390268	-1.40038	0.0605428	0.176578	1	2963	tags=30%	list=15%	signal=35%
GO_MITOCHONDRIAL_FUSION	GO_MITOCHONDRIAL_FUSION		19	-0.433856	-1.40006	0.0995851	0.176394	1	1744	tags=32%	list=9%	signal=35%
GO_CYTOSKELETON_DEPENDENT_INTRACELLULAR_TRANSPORT	GO_CYTOSKELETON_DEPENDENT_INTRACELLULAR_TRANSPORT		113	-0.303506	-1.39973	0.029148	0.176189	1	2566	tags=26%	list=13%	signal=29%
GO_REGULATION_OF_LIPID_CATABOLIC_PROCESS	GO_REGULATION_OF_LIPID_CATABOLIC_PROCESS		50	-0.352448	-1.39949	0.0570825	0.175931	1	4550	tags=36%	list=23%	signal=46%
GO_VITAMIN_TRANSPORT	GO_VITAMIN_TRANSPORT		34	-0.379856	-1.39473	0.0636943	0.180822	1	3033	tags=35%	list=15%	signal=41%
GO_RESPONSE_TO_IRON_ION	GO_RESPONSE_TO_IRON_ION		35	-0.368724	-1.39431	0.0614754	0.18072	1	2581	tags=26%	list=13%	signal=29%
GO_ER_TO_GOLGI_VESICLE_MEDIATED_TRANSPORT	GO_ER_TO_GOLGI_VESICLE_MEDIATED_TRANSPORT		163	-0.282742	-1.39304	0.0110865	0.181569	1	4808	tags=37%	list=24%	signal=49%
GO_POLYOL_BIOSYNTHETIC_PROCESS	GO_POLYOL_BIOSYNTHETIC_PROCESS		26	-0.39617	-1.39283	0.0650759	0.18125	1	5419	tags=50%	list=27%	signal=68%
GO_REGULATION_OF_LIPID_METABOLIC_PROCESS	GO_REGULATION_OF_LIPID_METABOLIC_PROCESS		274	-0.262039	-1.39259	0	0.180925	1	4217	tags=31%	list=21%	signal=39%
GO_PHOSPHATE_ION_TRANSPORT	GO_PHOSPHATE_ION_TRANSPORT		18	-0.440269	-1.39194	0.094382	0.181039	1	1941	tags=33%	list=10%	signal=37%
GO_MALE_GENITALIA_DEVELOPMENT	GO_MALE_GENITALIA_DEVELOPMENT		21	-0.424529	-1.3909	0.108108	0.181613	1	6439	tags=43%	list=32%	signal=63%
GO_CARBOHYDRATE_TRANSPORT	GO_CARBOHYDRATE_TRANSPORT		94	-0.305093	-1.3883	0.0362473	0.184112	1	2565	tags=27%	list=13%	signal=30%
GO_REACTIVE_NITROGEN_SPECIES_METABOLIC_PROCESS	GO_REACTIVE_NITROGEN_SPECIES_METABOLIC_PROCESS		19	-0.440377	-1.38825	0.0833333	0.183576	1	4094	tags=42%	list=20%	signal=53%
GO_PRIMARY_AMINO_COMPOUND_METABOLIC_PROCESS	GO_PRIMARY_AMINO_COMPOUND_METABOLIC_PROCESS		15	-0.475253	-1.38659	0.101293	0.184893	1	3411	tags=33%	list=17%	signal=40%
GO_PROTEIN_LIPID_COMPLEX_SUBUNIT_ORGANIZATION	GO_PROTEIN_LIPID_COMPLEX_SUBUNIT_ORGANIZATION		36	-0.374738	-1.38556	0.0717132	0.185497	1	5193	tags=47%	list=26%	signal=63%
GO_REGULATION_OF_SYNAPTIC_TRANSMISSION_GABAERGIC	GO_REGULATION_OF_SYNAPTIC_TRANSMISSION_GABAERGIC		29	-0.397386	-1.38438	0.0796646	0.186298	1	3933	tags=34%	list=19%	signal=43%
GO_HYDROGEN_ION_TRANSMEMBRANE_TRANSPORT	GO_HYDROGEN_ION_TRANSMEMBRANE_TRANSPORT		102	-0.300794	-1.37941	0.0344086	0.191349	1	4850	tags=32%	list=24%	signal=42%
GO_REGULATION_OF_RENAL_SYSTEM_PROCESS	GO_REGULATION_OF_RENAL_SYSTEM_PROCESS		38	-0.367194	-1.3775	0.0824742	0.19295	1	4531	tags=39%	list=22%	signal=51%
GO_REGULATION_OF_CARBOHYDRATE_METABOLIC_PROCESS	GO_REGULATION_OF_CARBOHYDRATE_METABOLIC_PROCESS		170	-0.277672	-1.37561	0.00898876	0.194648	1	3126	tags=28%	list=15%	signal=32%
GO_ORGANOPHOSPHATE_CATABOLIC_PROCESS	GO_ORGANOPHOSPHATE_CATABOLIC_PROCESS		112	-0.293704	-1.37521	0.0251142	0.194552	1	3673	tags=33%	list=18%	signal=40%
GO_SERTOLI_CELL_DEVELOPMENT	GO_SERTOLI_CELL_DEVELOPMENT		15	-0.469144	-1.37411	0.0909091	0.195243	1	3585	tags=33%	list=18%	signal=40%
GO_ESTABLISHMENT_OF_PROTEIN_LOCALIZATION_TO_VACUOLE	GO_ESTABLISHMENT_OF_PROTEIN_LOCALIZATION_TO_VACUOLE		30	-0.391071	-1.37196	0.0899358	0.197398	1	3691	tags=40%	list=18%	signal=49%
GO_GPI_ANCHOR_METABOLIC_PROCESS	GO_GPI_ANCHOR_METABOLIC_PROCESS		33	-0.366965	-1.36825	0.0631579	0.201399	1	4127	tags=39%	list=20%	signal=49%
GO_REGULATION_OF_PLASMA_LIPOPROTEIN_PARTICLE_LEVELS	GO_REGULATION_OF_PLASMA_LIPOPROTEIN_PARTICLE_LEVELS		45	-0.348411	-1.36581	0.0685225	0.203896	1	2717	tags=27%	list=13%	signal=31%
GO_PYRIDINE_NUCLEOTIDE_BIOSYNTHETIC_PROCESS	GO_PYRIDINE_NUCLEOTIDE_BIOSYNTHETIC_PROCESS		17	-0.441178	-1.36262	0.0966387	0.20741	1	4020	tags=47%	list=20%	signal=59%
GO_UTERUS_DEVELOPMENT	GO_UTERUS_DEVELOPMENT		18	-0.431015	-1.36004	0.0943396	0.210106	1	2545	tags=39%	list=13%	signal=44%
GO_METANEPHROS_DEVELOPMENT	GO_METANEPHROS_DEVELOPMENT		81	-0.304748	-1.35796	0.039749	0.212147	1	3761	tags=28%	list=19%	signal=35%
GO_NEGATIVE_REGULATION_OF_CATION_CHANNEL_ACTIVITY	GO_NEGATIVE_REGULATION_OF_CATION_CHANNEL_ACTIVITY		34	-0.371584	-1.35722	0.0742358	0.212465	1	3169	tags=32%	list=16%	signal=38%
GO_CELLULAR_ANION_HOMEOSTASIS	GO_CELLULAR_ANION_HOMEOSTASIS		15	-0.450361	-1.35589	0.126882	0.21351	1	2156	tags=33%	list=11%	signal=37%
GO_TRNA_METABOLIC_PROCESS	GO_TRNA_METABOLIC_PROCESS		171	-0.267949	-1.35298	0.01766	0.216668	1	4093	tags=31%	list=20%	signal=39%
GO_POSITIVE_REGULATION_OF_FATTY_ACID_METABOLIC_PROCESS	GO_POSITIVE_REGULATION_OF_FATTY_ACID_METABOLIC_PROCESS		33	-0.370467	-1.35015	0.11	0.219936	1	2849	tags=30%	list=14%	signal=35%
GO_NEUTRAL_LIPID_CATABOLIC_PROCESS	GO_NEUTRAL_LIPID_CATABOLIC_PROCESS		26	-0.388175	-1.34886	0.106695	0.220937	1	3780	tags=35%	list=19%	signal=43%
GO_REGULATION_OF_GLUCOSE_IMPORT_IN_RESPONSE_TO_INSULIN_STIMULUS	GO_REGULATION_OF_GLUCOSE_IMPORT_IN_RESPONSE_TO_INSULIN_STIMULUS		16	-0.444235	-1.3481	0.116525	0.221286	1	2221	tags=31%	list=11%	signal=35%
GO_VERY_LONG_CHAIN_FATTY_ACID_METABOLIC_PROCESS	GO_VERY_LONG_CHAIN_FATTY_ACID_METABOLIC_PROCESS		29	-0.375017	-1.34373	0.0985011	0.226648	1	4928	tags=52%	list=24%	signal=68%
GO_PROTEIN_TETRAMERIZATION	GO_PROTEIN_TETRAMERIZATION		132	-0.279332	-1.33927	0.0245536	0.232156	1	1741	tags=19%	list=9%	signal=21%
GO_COPULATION	GO_COPULATION		17	-0.436565	-1.33877	0.1125	0.232171	1	3933	tags=47%	list=19%	signal=58%
GO_RENAL_TUBULE_DEVELOPMENT	GO_RENAL_TUBULE_DEVELOPMENT		78	-0.303189	-1.33537	0.0688889	0.236245	1	4026	tags=32%	list=20%	signal=40%
GO_MONOVALENT_INORGANIC_CATION_HOMEOSTASIS	GO_MONOVALENT_INORGANIC_CATION_HOMEOSTASIS		122	-0.283909	-1.33487	0.0353982	0.236299	1	5149	tags=35%	list=25%	signal=47%
GO_ZINC_ION_HOMEOSTASIS	GO_ZINC_ION_HOMEOSTASIS		21	-0.409136	-1.33316	0.114165	0.237941	1	4088	tags=48%	list=20%	signal=60%
GO_NAD_METABOLIC_PROCESS	GO_NAD_METABOLIC_PROCESS		54	-0.326153	-1.33316	0.0795918	0.237256	1	2426	tags=24%	list=12%	signal=27%
GO_ACUTE_INFLAMMATORY_RESPONSE	GO_ACUTE_INFLAMMATORY_RESPONSE		73	-0.302654	-1.33297	0.0634573	0.236825	1	3636	tags=32%	list=18%	signal=38%
GO_ERAD_PATHWAY	GO_ERAD_PATHWAY		73	-0.30888	-1.33141	0.047836	0.238273	1	4248	tags=33%	list=21%	signal=41%
GO_NEGATIVE_REGULATION_OF_LIPID_BIOSYNTHETIC_PROCESS	GO_NEGATIVE_REGULATION_OF_LIPID_BIOSYNTHETIC_PROCESS		43	-0.34235	-1.33103	0.0702128	0.238122	1	5650	tags=49%	list=28%	signal=68%
GO_AXO_DENDRITIC_TRANSPORT	GO_AXO_DENDRITIC_TRANSPORT		37	-0.354467	-1.33081	0.0863158	0.237764	1	2901	tags=27%	list=14%	signal=31%
GO_RESPONSE_TO_INSULIN	GO_RESPONSE_TO_INSULIN		203	-0.256892	-1.33039	0.0260047	0.237758	1	3519	tags=26%	list=17%	signal=31%
GO_LIPOPROTEIN_BIOSYNTHETIC_PROCESS	GO_LIPOPROTEIN_BIOSYNTHETIC_PROCESS		85	-0.296885	-1.32962	0.0533049	0.238151	1	4908	tags=41%	list=24%	signal=54%
GO_PROTEIN_N_LINKED_GLYCOSYLATION	GO_PROTEIN_N_LINKED_GLYCOSYLATION		75	-0.303548	-1.32907	0.064588	0.238315	1	4426	tags=32%	list=22%	signal=41%
GO_REGULATION_OF_TRIGLYCERIDE_METABOLIC_PROCESS	GO_REGULATION_OF_TRIGLYCERIDE_METABOLIC_PROCESS		32	-0.358673	-1.32572	0.102506	0.242189	1	5819	tags=41%	list=29%	signal=57%
GO_UROGENITAL_SYSTEM_DEVELOPMENT	GO_UROGENITAL_SYSTEM_DEVELOPMENT		297	-0.24797	-1.32552	0.01373	0.241798	1	4865	tags=32%	list=24%	signal=42%
GO_RETINOL_METABOLIC_PROCESS	GO_RETINOL_METABOLIC_PROCESS		29	-0.379383	-1.32458	0.0788382	0.242456	1	4021	tags=45%	list=20%	signal=56%
GO_NEGATIVE_REGULATION_OF_NEUROTRANSMITTER_TRANSPORT	GO_NEGATIVE_REGULATION_OF_NEUROTRANSMITTER_TRANSPORT		15	-0.436932	-1.32348	0.136461	0.243425	1	2032	tags=33%	list=10%	signal=37%
GO_POST_GOLGI_VESICLE_MEDIATED_TRANSPORT	GO_POST_GOLGI_VESICLE_MEDIATED_TRANSPORT		83	-0.299565	-1.32176	0.0677201	0.245295	1	4783	tags=42%	list=24%	signal=55%
GO_PURINE_NUCLEOSIDE_MONOPHOSPHATE_BIOSYNTHETIC_PROCESS	GO_PURINE_NUCLEOSIDE_MONOPHOSPHATE_BIOSYNTHETIC_PROCESS		61	-0.312517	-1.32019	0.0645833	0.246968	1	4511	tags=41%	list=22%	signal=53%
GO_METANEPHRIC_NEPHRON_DEVELOPMENT	GO_METANEPHRIC_NEPHRON_DEVELOPMENT		32	-0.362139	-1.32008	0.111349	0.24646	1	2773	tags=28%	list=14%	signal=33%
GO_LACTATION	GO_LACTATION		41	-0.349266	-1.3198	0.0756303	0.246236	1	5815	tags=49%	list=29%	signal=68%
GO_PORE_COMPLEX_ASSEMBLY	GO_PORE_COMPLEX_ASSEMBLY		16	-0.437058	-1.31977	0.119247	0.245589	1	5020	tags=50%	list=25%	signal=66%
GO_PROTEIN_LOCALIZATION_TO_VACUOLE	GO_PROTEIN_LOCALIZATION_TO_VACUOLE		44	-0.331038	-1.31927	0.0822511	0.245619	1	3691	tags=36%	list=18%	signal=44%
GO_METANEPHRIC_NEPHRON_MORPHOGENESIS	GO_METANEPHRIC_NEPHRON_MORPHOGENESIS		21	-0.403501	-1.31673	0.112766	0.248645	1	2733	tags=33%	list=14%	signal=39%
GO_CATECHOLAMINE_BIOSYNTHETIC_PROCESS	GO_CATECHOLAMINE_BIOSYNTHETIC_PROCESS		18	-0.412001	-1.31505	0.126789	0.250449	1	2674	tags=28%	list=13%	signal=32%
GO_CILIUM_MOVEMENT	GO_CILIUM_MOVEMENT		33	-0.359635	-1.31504	0.0782241	0.249775	1	6221	tags=45%	list=31%	signal=66%
GO_RESPONSE_TO_FATTY_ACID	GO_RESPONSE_TO_FATTY_ACID		83	-0.294875	-1.31433	0.0770925	0.250207	1	2668	tags=25%	list=13%	signal=29%
GO_NEGATIVE_REGULATION_OF_MITOCHONDRION_ORGANIZATION	GO_NEGATIVE_REGULATION_OF_MITOCHONDRION_ORGANIZATION		39	-0.345495	-1.31293	0.10084	0.251687	1	3691	tags=36%	list=18%	signal=44%
GO_CELLULAR_MONOVALENT_INORGANIC_CATION_HOMEOSTASIS	GO_CELLULAR_MONOVALENT_INORGANIC_CATION_HOMEOSTASIS		95	-0.287975	-1.31277	0.0537634	0.251266	1	5149	tags=37%	list=25%	signal=49%
GO_AMIDE_BIOSYNTHETIC_PROCESS	GO_AMIDE_BIOSYNTHETIC_PROCESS		488	-0.231387	-1.31273	0.00242131	0.250655	1	4353	tags=28%	list=22%	signal=35%
GO_REGULATION_OF_PH	GO_REGULATION_OF_PH		89	-0.291455	-1.31141	0.0627803	0.251971	1	4850	tags=34%	list=24%	signal=44%
GO_RESPONSE_TO_LEPTIN	GO_RESPONSE_TO_LEPTIN		20	-0.417418	-1.30955	0.142562	0.254144	1	3239	tags=30%	list=16%	signal=36%
GO_RIBONUCLEOTIDE_CATABOLIC_PROCESS	GO_RIBONUCLEOTIDE_CATABOLIC_PROCESS		28	-0.371413	-1.3088	0.117521	0.254673	1	2669	tags=32%	list=13%	signal=37%
GO_FERTILIZATION	GO_FERTILIZATION		144	-0.26692	-1.30757	0.0374449	0.255868	1	6145	tags=42%	list=30%	signal=59%
GO_CELLULAR_RESPONSE_TO_STEROL	GO_CELLULAR_RESPONSE_TO_STEROL		15	-0.449495	-1.30396	0.146186	0.26053	1	3964	tags=47%	list=20%	signal=58%
GO_REGULATION_OF_ENERGY_HOMEOSTASIS	GO_REGULATION_OF_ENERGY_HOMEOSTASIS		17	-0.428177	-1.30276	0.145877	0.261676	1	3126	tags=47%	list=15%	signal=56%
GO_REGULATION_OF_LIPID_BIOSYNTHETIC_PROCESS	GO_REGULATION_OF_LIPID_BIOSYNTHETIC_PROCESS		126	-0.275898	-1.30166	0.0418502	0.262631	1	4142	tags=32%	list=20%	signal=40%
GO_PROTEIN_LOCALIZATION_TO_LYSOSOME	GO_PROTEIN_LOCALIZATION_TO_LYSOSOME		20	-0.403974	-1.30136	0.137931	0.2624	1	3108	tags=40%	list=15%	signal=47%
GO_REGULATION_OF_STEROID_BIOSYNTHETIC_PROCESS	GO_REGULATION_OF_STEROID_BIOSYNTHETIC_PROCESS		48	-0.324097	-1.30096	0.084507	0.262304	1	4104	tags=38%	list=20%	signal=47%
GO_NEGATIVE_REGULATION_OF_TOR_SIGNALING	GO_NEGATIVE_REGULATION_OF_TOR_SIGNALING		29	-0.368701	-1.29859	0.130435	0.265325	1	3580	tags=38%	list=18%	signal=46%
GO_CELLULAR_IRON_ION_HOMEOSTASIS	GO_CELLULAR_IRON_ION_HOMEOSTASIS		44	-0.336155	-1.29811	0.0976139	0.265387	1	3874	tags=30%	list=19%	signal=36%
GO_NEPHRON_DEVELOPMENT	GO_NEPHRON_DEVELOPMENT		115	-0.275036	-1.29805	0.0668258	0.264797	1	4026	tags=29%	list=20%	signal=36%
GO_GASTRULATION_WITH_MOUTH_FORMING_SECOND	GO_GASTRULATION_WITH_MOUTH_FORMING_SECOND		28	-0.371057	-1.29642	0.123894	0.266592	1	4978	tags=46%	list=25%	signal=62%
GO_CELLULAR_PROTEIN_COMPLEX_ASSEMBLY	GO_CELLULAR_PROTEIN_COMPLEX_ASSEMBLY		339	-0.238073	-1.29063	0.0237581	0.275039	1	4847	tags=35%	list=24%	signal=45%
GO_CELLULAR_COMPONENT_ASSEMBLY_INVOLVED_IN_MORPHOGENESIS	GO_CELLULAR_COMPONENT_ASSEMBLY_INVOLVED_IN_MORPHOGENESIS		233	-0.245982	-1.28873	0.0328638	0.277493	1	5466	tags=39%	list=27%	signal=53%
GO_PYRIMIDINE_NUCLEOBASE_METABOLIC_PROCESS	GO_PYRIMIDINE_NUCLEOBASE_METABOLIC_PROCESS		19	-0.399539	-1.2881	0.158664	0.277768	1	3844	tags=42%	list=19%	signal=52%
GO_NUCLEOSIDE_PHOSPHATE_CATABOLIC_PROCESS	GO_NUCLEOSIDE_PHOSPHATE_CATABOLIC_PROCESS		69	-0.295841	-1.28778	0.0983607	0.277575	1	3673	tags=32%	list=18%	signal=39%
GO_PHOSPHATIDYLINOSITOL_BIOSYNTHETIC_PROCESS	GO_PHOSPHATIDYLINOSITOL_BIOSYNTHETIC_PROCESS		120	-0.271555	-1.28665	0.050813	0.278726	1	4865	tags=34%	list=24%	signal=45%
GO_GOLGI_TO_ENDOSOME_TRANSPORT	GO_GOLGI_TO_ENDOSOME_TRANSPORT		19	-0.405307	-1.28662	0.151261	0.278058	1	3691	tags=47%	list=18%	signal=58%
GO_RESPONSE_TO_GROWTH_HORMONE	GO_RESPONSE_TO_GROWTH_HORMONE		30	-0.358684	-1.28647	0.143725	0.277576	1	1941	tags=30%	list=10%	signal=33%
GO_REGULATION_OF_CELLULAR_PH	GO_REGULATION_OF_CELLULAR_PH		75	-0.293202	-1.28644	0.0913044	0.276931	1	3100	tags=25%	list=15%	signal=30%
GO_MACROMOLECULAR_COMPLEX_DISASSEMBLY	GO_MACROMOLECULAR_COMPLEX_DISASSEMBLY		180	-0.252978	-1.2845	0.0465632	0.279266	1	3901	tags=28%	list=19%	signal=34%
GO_DOPAMINE_METABOLIC_PROCESS	GO_DOPAMINE_METABOLIC_PROCESS		25	-0.375986	-1.28365	0.125551	0.279979	1	4094	tags=32%	list=20%	signal=40%
GO_INSULIN_RECEPTOR_SIGNALING_PATHWAY	GO_INSULIN_RECEPTOR_SIGNALING_PATHWAY		79	-0.286497	-1.2776	0.0993378	0.289446	1	3436	tags=29%	list=17%	signal=35%
GO_NUCLEOTIDE_EXCISION_REPAIR_PREINCISION_COMPLEX_STABILIZATION	GO_NUCLEOTIDE_EXCISION_REPAIR_PREINCISION_COMPLEX_STABILIZATION		21	-0.39447	-1.27406	0.158333	0.294497	1	3869	tags=38%	list=19%	signal=47%
GO_PHOSPHOLIPID_BIOSYNTHETIC_PROCESS	GO_PHOSPHOLIPID_BIOSYNTHETIC_PROCESS		233	-0.242434	-1.2725	0.0357995	0.29637	1	4594	tags=30%	list=23%	signal=38%
GO_COFACTOR_CATABOLIC_PROCESS	GO_COFACTOR_CATABOLIC_PROCESS		20	-0.39817	-1.27016	0.15368	0.299618	1	2487	tags=35%	list=12%	signal=40%
GO_REGULATION_OF_ORGANIC_ACID_TRANSPORT	GO_REGULATION_OF_ORGANIC_ACID_TRANSPORT		49	-0.316309	-1.26989	0.108647	0.299302	1	2158	tags=20%	list=11%	signal=23%
GO_CGMP_METABOLIC_PROCESS	GO_CGMP_METABOLIC_PROCESS		23	-0.374304	-1.26705	0.149057	0.30364	1	5319	tags=48%	list=26%	signal=65%
GO_COPPER_ION_TRANSPORT	GO_COPPER_ION_TRANSPORT		19	-0.400996	-1.26189	0.187243	0.311735	1	7203	tags=63%	list=36%	signal=98%
GO_ESTROGEN_METABOLIC_PROCESS	GO_ESTROGEN_METABOLIC_PROCESS		23	-0.37317	-1.26124	0.168421	0.3121	1	6044	tags=57%	list=30%	signal=81%
GO_NEGATIVE_REGULATION_OF_LIPID_METABOLIC_PROCESS	GO_NEGATIVE_REGULATION_OF_LIPID_METABOLIC_PROCESS		77	-0.288697	-1.26092	0.1	0.311875	1	5119	tags=38%	list=25%	signal=50%
GO_OLIGOSACCHARIDE_LIPID_INTERMEDIATE_BIOSYNTHETIC_PROCESS	GO_OLIGOSACCHARIDE_LIPID_INTERMEDIATE_BIOSYNTHETIC_PROCESS		20	-0.394833	-1.25824	0.169231	0.315959	1	4980	tags=45%	list=25%	signal=60%
GO_REGULATION_OF_GENERATION_OF_PRECURSOR_METABOLITES_AND_ENERGY	GO_REGULATION_OF_GENERATION_OF_PRECURSOR_METABOLITES_AND_ENERGY		87	-0.281305	-1.25745	0.0857788	0.316597	1	4718	tags=39%	list=23%	signal=51%
GO_PROTEIN_LIPID_COMPLEX_ASSEMBLY	GO_PROTEIN_LIPID_COMPLEX_ASSEMBLY		21	-0.38395	-1.25606	0.161157	0.318339	1	5193	tags=52%	list=26%	signal=70%
GO_SINGLE_FERTILIZATION	GO_SINGLE_FERTILIZATION		109	-0.268177	-1.25564	0.070615	0.318348	1	6145	tags=40%	list=30%	signal=58%
GO_PHENOL_CONTAINING_COMPOUND_BIOSYNTHETIC_PROCESS	GO_PHENOL_CONTAINING_COMPOUND_BIOSYNTHETIC_PROCESS		32	-0.347765	-1.25278	0.152263	0.322579	1	2674	tags=22%	list=13%	signal=25%
GO_GENITALIA_DEVELOPMENT	GO_GENITALIA_DEVELOPMENT		42	-0.321359	-1.25121	0.132196	0.324634	1	4026	tags=31%	list=20%	signal=39%
GO_GLYCEROPHOSPHOLIPID_METABOLIC_PROCESS	GO_GLYCEROPHOSPHOLIPID_METABOLIC_PROCESS		295	-0.230597	-1.24999	0.0231481	0.32612	1	4154	tags=27%	list=21%	signal=34%
GO_NEPHRIC_DUCT_DEVELOPMENT	GO_NEPHRIC_DUCT_DEVELOPMENT		15	-0.42199	-1.24795	0.195604	0.329134	1	4026	tags=47%	list=20%	signal=58%
GO_NEGATIVE_REGULATION_OF_STEROID_METABOLIC_PROCESS	GO_NEGATIVE_REGULATION_OF_STEROID_METABOLIC_PROCESS		23	-0.37781	-1.24774	0.154989	0.328747	1	4506	tags=43%	list=22%	signal=56%
GO_GLYCOSYL_COMPOUND_CATABOLIC_PROCESS	GO_GLYCOSYL_COMPOUND_CATABOLIC_PROCESS		42	-0.324742	-1.24691	0.136082	0.329461	1	2487	tags=29%	list=12%	signal=33%
GO_POSITIVE_REGULATION_OF_LIPID_METABOLIC_PROCESS	GO_POSITIVE_REGULATION_OF_LIPID_METABOLIC_PROCESS		126	-0.258796	-1.24646	0.0820734	0.329461	1	4217	tags=32%	list=21%	signal=40%
GO_ATP_HYDROLYSIS_COUPLED_TRANSMEMBRANE_TRANSPORT	GO_ATP_HYDROLYSIS_COUPLED_TRANSMEMBRANE_TRANSPORT		36	-0.338071	-1.24586	0.16309	0.329736	1	4850	tags=44%	list=24%	signal=58%
GO_PROTEIN_TARGETING_TO_LYSOSOME	GO_PROTEIN_TARGETING_TO_LYSOSOME		15	-0.422079	-1.24507	0.175214	0.330441	1	2901	tags=40%	list=14%	signal=47%
GO_PROTEIN_ADP_RIBOSYLATION	GO_PROTEIN_ADP_RIBOSYLATION		20	-0.390935	-1.24481	0.191209	0.330124	1	3367	tags=35%	list=17%	signal=42%
GO_REGULATION_OF_NUCLEOTIDE_CATABOLIC_PROCESS	GO_REGULATION_OF_NUCLEOTIDE_CATABOLIC_PROCESS		36	-0.334332	-1.24121	0.153689	0.336155	1	2831	tags=33%	list=14%	signal=39%
GO_NEGATIVE_REGULATION_OF_CELLULAR_AMIDE_METABOLIC_PROCESS	GO_NEGATIVE_REGULATION_OF_CELLULAR_AMIDE_METABOLIC_PROCESS		129	-0.259133	-1.24121	0.0693512	0.335355	1	2995	tags=22%	list=15%	signal=26%
GO_FAT_SOLUBLE_VITAMIN_METABOLIC_PROCESS	GO_FAT_SOLUBLE_VITAMIN_METABOLIC_PROCESS		32	-0.339837	-1.23969	0.156904	0.337377	1	6351	tags=50%	list=31%	signal=73%
GO_REGULATION_OF_CARBOHYDRATE_CATABOLIC_PROCESS	GO_REGULATION_OF_CARBOHYDRATE_CATABOLIC_PROCESS		42	-0.319622	-1.23867	0.168831	0.338489	1	2831	tags=29%	list=14%	signal=33%
GO_PYRIMIDINE_CONTAINING_COMPOUND_BIOSYNTHETIC_PROCESS	GO_PYRIMIDINE_CONTAINING_COMPOUND_BIOSYNTHETIC_PROCESS		40	-0.323542	-1.23765	0.161355	0.339637	1	4427	tags=38%	list=22%	signal=48%
GO_NITROGEN_COMPOUND_TRANSPORT	GO_NITROGEN_COMPOUND_TRANSPORT		487	-0.218905	-1.23764	0.0239808	0.33884	1	4261	tags=27%	list=21%	signal=34%
GO_PROTEIN_MODIFICATION_BY_SMALL_PROTEIN_REMOVAL	GO_PROTEIN_MODIFICATION_BY_SMALL_PROTEIN_REMOVAL		114	-0.264337	-1.23599	0.0985011	0.34121	1	5292	tags=35%	list=26%	signal=47%
GO_GOLGI_VESICLE_TRANSPORT	GO_GOLGI_VESICLE_TRANSPORT		313	-0.228858	-1.23416	0.0574713	0.343821	1	4808	tags=34%	list=24%	signal=43%
GO_MITOCHONDRIAL_GENOME_MAINTENANCE	GO_MITOCHONDRIAL_GENOME_MAINTENANCE		24	-0.370273	-1.23368	0.194672	0.34389	1	4712	tags=50%	list=23%	signal=65%
GO_TRIGLYCERIDE_CATABOLIC_PROCESS	GO_TRIGLYCERIDE_CATABOLIC_PROCESS		21	-0.377337	-1.23264	0.177453	0.345115	1	2668	tags=29%	list=13%	signal=33%
GO_PIGMENTATION	GO_PIGMENTATION		83	-0.27628	-1.23227	0.127983	0.345038	1	3373	tags=24%	list=17%	signal=29%
GO_AMINO_SUGAR_METABOLIC_PROCESS	GO_AMINO_SUGAR_METABOLIC_PROCESS		40	-0.320813	-1.23134	0.151386	0.346066	1	6245	tags=52%	list=31%	signal=76%
GO_POST_EMBRYONIC_DEVELOPMENT	GO_POST_EMBRYONIC_DEVELOPMENT		88	-0.267882	-1.22952	0.087146	0.348894	1	2687	tags=25%	list=13%	signal=29%
GO_REGULATION_OF_NUCLEOSIDE_METABOLIC_PROCESS	GO_REGULATION_OF_NUCLEOSIDE_METABOLIC_PROCESS		49	-0.303596	-1.2295	0.141104	0.348112	1	4970	tags=43%	list=25%	signal=57%
GO_AMMONIUM_TRANSPORT	GO_AMMONIUM_TRANSPORT		57	-0.293579	-1.22918	0.138229	0.34792	1	4860	tags=37%	list=24%	signal=48%
GO_CELLULAR_METABOLIC_COMPOUND_SALVAGE	GO_CELLULAR_METABOLIC_COMPOUND_SALVAGE		37	-0.328574	-1.22899	0.167033	0.347484	1	3282	tags=30%	list=16%	signal=35%
GO_REGULATION_OF_LIPID_TRANSPORT	GO_REGULATION_OF_LIPID_TRANSPORT		93	-0.272778	-1.22695	0.104213	0.35062	1	4810	tags=34%	list=24%	signal=45%
GO_CELLULAR_RESPONSE_TO_CADMIUM_ION	GO_CELLULAR_RESPONSE_TO_CADMIUM_ION		15	-0.412143	-1.22637	0.222917	0.350988	1	5265	tags=60%	list=26%	signal=81%
GO_RECIPROCAL_DNA_RECOMBINATION	GO_RECIPROCAL_DNA_RECOMBINATION		37	-0.318792	-1.22563	0.158562	0.351633	1	6298	tags=51%	list=31%	signal=74%
GO_POLYOL_METABOLIC_PROCESS	GO_POLYOL_METABOLIC_PROCESS		95	-0.27006	-1.22505	0.0960334	0.351918	1	4555	tags=35%	list=23%	signal=45%
GO_SUBPALLIUM_DEVELOPMENT	GO_SUBPALLIUM_DEVELOPMENT		22	-0.376467	-1.22361	0.185714	0.353954	1	3239	tags=27%	list=16%	signal=32%
GO_RESPONSE_TO_ZINC_ION	GO_RESPONSE_TO_ZINC_ION		55	-0.296504	-1.22346	0.129237	0.353406	1	4131	tags=36%	list=20%	signal=46%
GO_ADIPOSE_TISSUE_DEVELOPMENT	GO_ADIPOSE_TISSUE_DEVELOPMENT		32	-0.338628	-1.22232	0.174636	0.354809	1	5043	tags=41%	list=25%	signal=54%
GO_MISFOLDED_OR_INCOMPLETELY_SYNTHESIZED_PROTEIN_CATABOLIC_PROCESS	GO_MISFOLDED_OR_INCOMPLETELY_SYNTHESIZED_PROTEIN_CATABOLIC_PROCESS		16	-0.4019	-1.22145	0.216842	0.355797	1	3058	tags=38%	list=15%	signal=44%
GO_STEROID_CATABOLIC_PROCESS	GO_STEROID_CATABOLIC_PROCESS		24	-0.361411	-1.21929	0.201581	0.359188	1	5943	tags=50%	list=29%	signal=71%
GO_COMPLEMENT_ACTIVATION	GO_COMPLEMENT_ACTIVATION		45	-0.308124	-1.21648	0.177083	0.364005	1	4079	tags=33%	list=20%	signal=42%
GO_GOLGI_TO_PLASMA_MEMBRANE_PROTEIN_TRANSPORT	GO_GOLGI_TO_PLASMA_MEMBRANE_PROTEIN_TRANSPORT		26	-0.351717	-1.21463	0.213362	0.366743	1	5816	tags=46%	list=29%	signal=65%
GO_VENTRICULAR_SYSTEM_DEVELOPMENT	GO_VENTRICULAR_SYSTEM_DEVELOPMENT		25	-0.351779	-1.21363	0.186192	0.367978	1	4198	tags=52%	list=21%	signal=66%
GO_HEPATICOBILIARY_SYSTEM_DEVELOPMENT	GO_HEPATICOBILIARY_SYSTEM_DEVELOPMENT		124	-0.254454	-1.21176	0.117647	0.370883	1	3433	tags=27%	list=17%	signal=32%
GO_PROTEIN_FOLDING	GO_PROTEIN_FOLDING		218	-0.232577	-1.21117	0.0772727	0.37131	1	5170	tags=30%	list=26%	signal=40%
GO_POSITIVE_REGULATION_OF_PROTEIN_TARGETING_TO_MEMBRANE	GO_POSITIVE_REGULATION_OF_PROTEIN_TARGETING_TO_MEMBRANE		23	-0.36389	-1.2079	0.197531	0.377193	1	2963	tags=26%	list=15%	signal=31%
GO_CELLULAR_RESPONSE_TO_INSULIN_STIMULUS	GO_CELLULAR_RESPONSE_TO_INSULIN_STIMULUS		144	-0.24701	-1.2075	0.104478	0.377199	1	3436	tags=25%	list=17%	signal=30%
GO_RESPONSE_TO_SALT_STRESS	GO_RESPONSE_TO_SALT_STRESS		19	-0.375542	-1.20526	0.219298	0.381065	1	2904	tags=37%	list=14%	signal=43%
GO_TOR_SIGNALING	GO_TOR_SIGNALING		16	-0.398791	-1.20301	0.242553	0.384935	1	3249	tags=38%	list=16%	signal=45%
GO_CELLULAR_RESPONSE_TO_ESTRADIOL_STIMULUS	GO_CELLULAR_RESPONSE_TO_ESTRADIOL_STIMULUS		30	-0.328912	-1.2007	0.225941	0.388982	1	2290	tags=27%	list=11%	signal=30%
GO_ASYMMETRIC_PROTEIN_LOCALIZATION	GO_ASYMMETRIC_PROTEIN_LOCALIZATION		19	-0.377242	-1.199	0.201258	0.391708	1	1829	tags=26%	list=9%	signal=29%
GO_ER_NUCLEUS_SIGNALING_PATHWAY	GO_ER_NUCLEUS_SIGNALING_PATHWAY		34	-0.320607	-1.19827	0.192308	0.392361	1	978	tags=18%	list=5%	signal=19%
GO_REGULATION_OF_STEROL_TRANSPORT	GO_REGULATION_OF_STEROL_TRANSPORT		37	-0.311779	-1.1965	0.191983	0.395316	1	3964	tags=38%	list=20%	signal=47%
GO_IRON_ION_TRANSPORT	GO_IRON_ION_TRANSPORT		55	-0.293186	-1.1965	0.167756	0.394467	1	3139	tags=25%	list=16%	signal=30%
GO_MATING	GO_MATING		37	-0.322159	-1.19629	0.182432	0.394035	1	3240	tags=32%	list=16%	signal=39%
GO_PHOSPHOLIPID_METABOLIC_PROCESS	GO_PHOSPHOLIPID_METABOLIC_PROCESS		362	-0.216332	-1.19588	0.059633	0.394097	1	4154	tags=26%	list=21%	signal=32%
GO_ACUTE_PHASE_RESPONSE	GO_ACUTE_PHASE_RESPONSE		43	-0.310123	-1.19428	0.206818	0.396528	1	2842	tags=26%	list=14%	signal=30%
GO_SYNAPSIS	GO_SYNAPSIS		34	-0.329597	-1.19189	0.193617	0.400774	1	4664	tags=32%	list=23%	signal=42%
GO_LOCOMOTORY_BEHAVIOR	GO_LOCOMOTORY_BEHAVIOR		179	-0.235636	-1.19176	0.123256	0.400161	1	5372	tags=35%	list=27%	signal=47%
GO_PYRIMIDINE_CONTAINING_COMPOUND_METABOLIC_PROCESS	GO_PYRIMIDINE_CONTAINING_COMPOUND_METABOLIC_PROCESS		75	-0.273711	-1.19139	0.156388	0.400079	1	3203	tags=27%	list=16%	signal=32%
GO_REGULATION_OF_MITOCHONDRIAL_MEMBRANE_PERMEABILITY_INVOLVED_IN_APOPTOTIC_PROCESS	GO_REGULATION_OF_MITOCHONDRIAL_MEMBRANE_PERMEABILITY_INVOLVED_IN_APOPTOTIC_PROCESS		22	-0.361363	-1.19129	0.22479	0.399437	1	1297	tags=27%	list=6%	signal=29%
GO_METANEPHROS_MORPHOGENESIS	GO_METANEPHROS_MORPHOGENESIS		28	-0.339506	-1.19067	0.180258	0.399929	1	3254	tags=29%	list=16%	signal=34%
GO_RETINA_HOMEOSTASIS	GO_RETINA_HOMEOSTASIS		65	-0.273904	-1.19046	0.172786	0.399539	1	3782	tags=29%	list=19%	signal=36%
GO_TRNA_METHYLATION	GO_TRNA_METHYLATION		22	-0.362305	-1.19039	0.240246	0.398827	1	6279	tags=68%	list=31%	signal=99%
GO_NEGATIVE_REGULATION_OF_TRANSLATIONAL_INITIATION	GO_NEGATIVE_REGULATION_OF_TRANSLATIONAL_INITIATION		21	-0.364196	-1.18967	0.240586	0.399472	1	1633	tags=24%	list=8%	signal=26%
GO_PHENOL_CONTAINING_COMPOUND_METABOLIC_PROCESS	GO_PHENOL_CONTAINING_COMPOUND_METABOLIC_PROCESS		78	-0.27063	-1.18942	0.163441	0.39917	1	4094	tags=28%	list=20%	signal=35%
GO_REGULATION_OF_PROTEIN_EXIT_FROM_ENDOPLASMIC_RETICULUM	GO_REGULATION_OF_PROTEIN_EXIT_FROM_ENDOPLASMIC_RETICULUM		19	-0.383831	-1.18828	0.267552	0.400693	1	4188	tags=32%	list=21%	signal=40%
GO_OTIC_VESICLE_DEVELOPMENT	GO_OTIC_VESICLE_DEVELOPMENT		15	-0.406012	-1.18685	0.235808	0.402934	1	3416	tags=33%	list=17%	signal=40%
GO_ISOPRENOID_BIOSYNTHETIC_PROCESS	GO_ISOPRENOID_BIOSYNTHETIC_PROCESS		25	-0.343975	-1.18632	0.211417	0.403265	1	3589	tags=28%	list=18%	signal=34%
GO_REPRODUCTIVE_BEHAVIOR	GO_REPRODUCTIVE_BEHAVIOR		30	-0.333574	-1.18545	0.20296	0.404204	1	3240	tags=33%	list=16%	signal=40%
GO_DICARBOXYLIC_ACID_TRANSPORT	GO_DICARBOXYLIC_ACID_TRANSPORT		71	-0.278234	-1.18437	0.170886	0.405704	1	3477	tags=27%	list=17%	signal=32%
GO_NUCLEOSIDE_TRANSPORT	GO_NUCLEOSIDE_TRANSPORT		16	-0.392589	-1.18208	0.220039	0.409838	1	4332	tags=44%	list=21%	signal=56%
GO_POSITIVE_REGULATION_OF_PHOSPHATIDYLINOSITOL_3_KINASE_SIGNALING	GO_POSITIVE_REGULATION_OF_PHOSPHATIDYLINOSITOL_3_KINASE_SIGNALING		62	-0.280407	-1.1816	0.183761	0.410051	1	4452	tags=34%	list=22%	signal=43%
GO_EMBRYONIC_PATTERN_SPECIFICATION	GO_EMBRYONIC_PATTERN_SPECIFICATION		58	-0.284428	-1.1809	0.173246	0.410696	1	3488	tags=28%	list=17%	signal=33%
GO_NEGATIVE_REGULATION_OF_WOUND_HEALING	GO_NEGATIVE_REGULATION_OF_WOUND_HEALING		58	-0.28422	-1.18065	0.189076	0.410389	1	4865	tags=38%	list=24%	signal=50%
GO_NEGATIVE_REGULATION_OF_LIPID_TRANSPORT	GO_NEGATIVE_REGULATION_OF_LIPID_TRANSPORT		26	-0.339646	-1.17872	0.235546	0.413773	1	4354	tags=42%	list=22%	signal=54%
GO_MAMMARY_GLAND_LOBULE_DEVELOPMENT	GO_MAMMARY_GLAND_LOBULE_DEVELOPMENT		17	-0.387854	-1.17816	0.233906	0.41407	1	1224	tags=24%	list=6%	signal=25%
GO_CARBOHYDRATE_TRANSMEMBRANE_TRANSPORT	GO_CARBOHYDRATE_TRANSMEMBRANE_TRANSPORT		24	-0.346165	-1.17768	0.215321	0.414252	1	2272	tags=25%	list=11%	signal=28%
GO_SPERM_CAPACITATION	GO_SPERM_CAPACITATION		18	-0.378093	-1.17735	0.257642	0.414114	1	2612	tags=22%	list=13%	signal=25%
GO_CELLULAR_RESPONSE_TO_STARVATION	GO_CELLULAR_RESPONSE_TO_STARVATION		115	-0.249863	-1.17731	0.116883	0.413325	1	3740	tags=28%	list=19%	signal=34%
GO_VESICLE_CYTOSKELETAL_TRAFFICKING	GO_VESICLE_CYTOSKELETAL_TRAFFICKING		39	-0.314314	-1.17576	0.2	0.415822	1	2901	tags=26%	list=14%	signal=30%
GO_VESICLE_COATING	GO_VESICLE_COATING		73	-0.268253	-1.16952	0.181818	0.428898	1	2452	tags=25%	list=12%	signal=28%
GO_MITOCHONDRIAL_ELECTRON_TRANSPORT_CYTOCHROME_C_TO_OXYGEN	GO_MITOCHONDRIAL_ELECTRON_TRANSPORT_CYTOCHROME_C_TO_OXYGEN		16	-0.386076	-1.16833	0.267606	0.430594	1	8075	tags=75%	list=40%	signal=125%
GO_POSITIVE_REGULATION_OF_MULTICELLULAR_ORGANISM_GROWTH	GO_POSITIVE_REGULATION_OF_MULTICELLULAR_ORGANISM_GROWTH		32	-0.320804	-1.16662	0.242553	0.433609	1	3932	tags=31%	list=19%	signal=39%
GO_REGULATION_OF_TRIGLYCERIDE_BIOSYNTHETIC_PROCESS	GO_REGULATION_OF_TRIGLYCERIDE_BIOSYNTHETIC_PROCESS		17	-0.374828	-1.16594	0.262525	0.434293	1	3846	tags=35%	list=19%	signal=44%
GO_PHAGOSOME_ACIDIFICATION	GO_PHAGOSOME_ACIDIFICATION		27	-0.33382	-1.1636	0.247379	0.438752	1	5847	tags=44%	list=29%	signal=62%
GO_PHASIC_SMOOTH_MUSCLE_CONTRACTION	GO_PHASIC_SMOOTH_MUSCLE_CONTRACTION		16	-0.376422	-1.16227	0.272921	0.440809	1	4012	tags=38%	list=20%	signal=47%
GO_GLYCERALDEHYDE_3_PHOSPHATE_METABOLIC_PROCESS	GO_GLYCERALDEHYDE_3_PHOSPHATE_METABOLIC_PROCESS		18	-0.363649	-1.15925	0.265934	0.446874	1	2844	tags=44%	list=14%	signal=52%
GO_PIGMENT_GRANULE_ORGANIZATION	GO_PIGMENT_GRANULE_ORGANIZATION		23	-0.342039	-1.15501	0.215726	0.45568	1	3373	tags=26%	list=17%	signal=31%
GO_GLUCOSAMINE_CONTAINING_COMPOUND_METABOLIC_PROCESS	GO_GLUCOSAMINE_CONTAINING_COMPOUND_METABOLIC_PROCESS		26	-0.340235	-1.15479	0.268595	0.455272	1	5259	tags=46%	list=26%	signal=62%
GO_ANTERIOR_POSTERIOR_AXIS_SPECIFICATION	GO_ANTERIOR_POSTERIOR_AXIS_SPECIFICATION		48	-0.288083	-1.15456	0.225166	0.454872	1	3523	tags=31%	list=17%	signal=38%
GO_RESPONSE_TO_MAGNESIUM_ION	GO_RESPONSE_TO_MAGNESIUM_ION		23	-0.342517	-1.15369	0.245399	0.455856	1	3603	tags=26%	list=18%	signal=32%
GO_REGULATION_OF_GLUCOSE_IMPORT	GO_REGULATION_OF_GLUCOSE_IMPORT		59	-0.274209	-1.15254	0.202733	0.457696	1	2221	tags=20%	list=11%	signal=23%
GO_POSITIVE_REGULATION_OF_CARBOHYDRATE_METABOLIC_PROCESS	GO_POSITIVE_REGULATION_OF_CARBOHYDRATE_METABOLIC_PROCESS		75	-0.263047	-1.15134	0.197339	0.459647	1	2549	tags=23%	list=13%	signal=26%
GO_PROTEIN_COMPLEX_LOCALIZATION	GO_PROTEIN_COMPLEX_LOCALIZATION		49	-0.290876	-1.15073	0.223849	0.460129	1	4875	tags=43%	list=24%	signal=56%
GO_AMINE_METABOLIC_PROCESS	GO_AMINE_METABOLIC_PROCESS		130	-0.240988	-1.14935	0.191441	0.462473	1	5253	tags=35%	list=26%	signal=48%
[truncated: 545 more rows]

## Sheet: PCA2_gsea_positive
NAME	GS<br> follow link to MSigDB	GS DETAILS	SIZE	ES	NES	NOM p-val	FDR q-val	FWER p-val	RANK AT MAX	LEADING EDGE
[truncated: 2,511 more rows]

[truncated: 1 more sheets: PCA2_gsea_negative]
