# Supplementary material for: Translational efficiency across healthy and tumor tissues is proliferation‐related
Source: Mol Syst Biol. 2020 Mar 9;16(3):e9275. doi: 10.15252/msb.20199275 (PMC7061310; doi:10.15252/msb.20199275)
Supplement: Supplementary file 9 — Table EV8 [file MSB-16-e9275-s009.xlsx]

## Sheet: Description
SDA survival analysis
P-values of the association of SDAw with cancer prognosis across 22 cancer types. The survival analysis was performed for all codons whose translational efficiency was significantly different in more than 5 cancer types in the one direction with respect to the other [Abs(UP-DOWN)>5], and correspondingly corrected for multiple comparisons using FDR.

## Sheet: SDA_survival_analysis_FDRcorrected
	LeuTTG	CysTGC	ProCCA	ProCCG	HisCAC	IleATC	AsnAAC	LysAAA	ValGTT	ValGTC	ValGTA	AlaGCG	GlyGGT	GlyGGC	GluGAG	LysAAG
BRCA	0.776678	0.564611	0.897545	0.527071	0.769097	0.680899	0.98596	0.64765	0.997493	0.9876	0.872175	0.769097	0.712218	0.915362	NA	NA
PRAD	0.862392	0.537524	0.835045	0.98596	0.981941	0.863962	0.89926	0.776678	0.778327	0.950486	0.751003	0.885797	0.997446	0.874673	0.997493	NA
KICH	0.266729	0.776678	0.64765	0.72571	NA	0.703536	0.872175	0.591662	0.527071	0.756535	0.921924	0.164312	0.0250998	0.266729	0.872175	NA
KIRC	0.00174034	0.81509	0.0219011	0.776678	0.00503902	0.98596	0.0437993	0.00711142	0.786766	0.69965	0.874673	0.0437993	0.9876	0.86125	0.835892	0.786766
KIRP	0.885797	0.527071	0.039473	0.98596	NA	0.885797	0.18692	0.997493	0.368334	0.301818	0.322172	0.566242	0.124522	0.80048	NA	NA
LUAD	0.0789481	0.776678	0.69965	0.830826	0.573649	0.872175	0.322172	0.885797	0.957404	0.9876	0.997493	0.98596	0.527071	0.134603	NA	NA
LUSC	0.592573	0.680899	0.885797	0.885797	0.776678	0.680899	0.751003	0.770567	0.98596	0.830826	0.990535	0.885797	0.986437	0.979815	NA	NA
HNSC	0.98596	0.776678	0.862392	0.997493	0.69965	0.712772	0.712772	0.812279	0.64765	0.0397338	0.134634	0.990535	0.966009	0.776678	0.443744	NA
UCEC	0.776678	0.680899	0.778213	0.881241	0.874673	0.756935	0.703536	0.776678	0.815277	0.885797	0.751003	0.997493	0.69965	0.769097	0.533505	NA
CESC	0.982446	0.776678	0.699126	0.769781	0.885797	0.885797	0.453365	0.69965	0.769781	0.98596	0.885797	0.751003	0.80048	0.786766	0.591662	NA
LIHC	0.537524	0.763778	0.776678	0.566242	0.812279	0.996941	0.769781	0.776678	0.885797	0.778327	0.98596	0.776678	0.266729	0.776678	NA	NA
CHOL	0.63782	0.98596	0.997493	0.266729	0.98596	0.885797	0.786766	0.885797	0.699126	0.751003	0.480378	0.830826	0.776678	0.786766	0.997493	NA
THCA	0.533505	0.98596	0.183754	0.533505	0.98596	0.98596	0.266729	0.534175	0.950486	0.98596	0.341538	0.368334	0.98596	0.0419372	0.997493	NA
COAD	0.862392	0.591662	0.533505	0.577058	0.98596	0.776678	0.986437	0.341538	0.812279	0.98596	0.885797	0.808726	0.872175	0.986437	0.266729	NA
READ	0.885797	0.997493	0.0601059	0.950486	0.874673	0.98596	0.573649	0.990535	0.811304	0.776678	0.857798	0.985931	0.974092	0.98596	NA	NA
ESCA	0.98596	0.66275	0.812279	0.164312	0.98596	0.885797	0.776678	0.974092	0.776678	0.885797	0.885797	0.902322	0.98596	0.64765	0.756935	NA
STAD	0.527071	0.812279	0.850953	0.751003	0.979815	0.98596	0.9876	0.927203	0.778213	0.862392	0.984332	0.527071	0.344269	0.776678	NA	NA
BLCA	0.885797	0.64765	0.776678	0.327724	0.990535	0.885797	0.997493	0.776678	0.98596	0.624557	0.443744	0.0112855	0.22663	0.778213	NA	NA
PAAD	0.776678	0.98596	0.680899	0.776678	0.725698	0.9876	0.647257	0.776678	0.751003	0.98596	0.885797	0.591662	0.769097	0.55134	NA	NA
THYM	0.450428	0.798752	0.756935	0.98596	NA	0.630819	0.872175	0.885797	0.812279	0.9876	0.996941	0.194344	0.776678	0.885797	0.591662	NA
SKCM	0.776678	0.812279	0.591662	0.885797	0.870936	0.9876	0.776678	0.508695	0.872175	0.533505	0.997493	0.266729	0.266729	0.680899	NA	NA
PCPG	0.763778	0.98596	0.755108	0.897545	0.98596	0.812279	0.680899	0.776678	0.418945	0.763778	0.266729	0.64765	0.885797	0.881241	0.885797	NA
