# Supplementary material for: Translational efficiency across healthy and tumor tissues is proliferation‐related
Source: Mol Syst Biol. 2020 Mar 9;16(3):e9275. doi: 10.15252/msb.20199275 (PMC7061310; doi:10.15252/msb.20199275)
Supplement: Supplementary file 11 — Table EV10 [file MSB-16-e9275-s011.xlsx]

## Sheet: Description
GSEA RCU ProCCA
Tab1 – TOP enriched genes in GSEA
Among the list of all genes, we compute the Relative Codon Usage (RCU) of the codon ProCCA. The Gene Set Enrichment Analysis shows the GO gene sets that correspond to high ProCCA RCU.
Tab2 – TOP enriched genes in GSEA
Among the list of all genes, we compute the Relative Codon Usage (RCU) of the codon ProCCA. The Gene Set Enrichment Analysis shows the GO gene sets that correspond to low ProCCA RCU.

## Sheet: RCU_ProCCA_positive
NAME	GS<br> follow link to MSigDB	GS DETAILS	SIZE	ES	NES	NOM p-val	FDR q-val	FWER p-val	RANK AT MAX	LEADING EDGE
GO_NEGATIVE_REGULATION_OF_MEGAKARYOCYTE_DIFFERENTIATION	GO_NEGATIVE_REGULATION_OF_MEGAKARYOCYTE_DIFFERENTIATION	Details ...	18	0.744549	2.34936	0	0	0	3019	tags=22%	list=15%	signal=26%
GO_DNA_REPLICATION_DEPENDENT_NUCLEOSOME_ORGANIZATION	GO_DNA_REPLICATION_DEPENDENT_NUCLEOSOME_ORGANIZATION	Details ...	32	0.610645	2.11888	0	0.00627026	0.013	2826	tags=25%	list=14%	signal=29%
GO_DISRUPTION_OF_CELLS_OF_OTHER_ORGANISM	GO_DISRUPTION_OF_CELLS_OF_OTHER_ORGANISM	Details ...	26	0.592805	2.0337	0	0.023804	0.073	135	tags=27%	list=1%	signal=27%
GO_NEGATIVE_REGULATION_OF_HEMATOPOIETIC_PROGENITOR_CELL_DIFFERENTIATION	GO_NEGATIVE_REGULATION_OF_HEMATOPOIETIC_PROGENITOR_CELL_DIFFERENTIATION	Details ...	24	0.606449	2.00997	0	0.0294325	0.113	3019	tags=21%	list=15%	signal=25%
GO_TELOMERE_CAPPING	GO_TELOMERE_CAPPING	Details ...	29	0.557933	1.91749	0	0.0959263	0.386	2065	tags=24%	list=10%	signal=27%
GO_CHROMATIN_SILENCING_AT_RDNA	GO_CHROMATIN_SILENCING_AT_RDNA	Details ...	37	0.520755	1.88327	0	0.128037	0.551	1289	tags=14%	list=7%	signal=14%
GO_CENTROMERE_COMPLEX_ASSEMBLY	GO_CENTROMERE_COMPLEX_ASSEMBLY	Details ...	46	0.509294	1.88325	0	0.109746	0.551	5039	tags=39%	list=25%	signal=52%
GO_REGULATION_OF_MYELOID_CELL_APOPTOTIC_PROCESS	GO_REGULATION_OF_MYELOID_CELL_APOPTOTIC_PROCESS	Details ...	23	0.568452	1.87216	0.00102145	0.108691	0.594	3577	tags=52%	list=18%	signal=64%
GO_ESTABLISHMENT_OF_PROTEIN_LOCALIZATION_TO_VACUOLE	GO_ESTABLISHMENT_OF_PROTEIN_LOCALIZATION_TO_VACUOLE	Details ...	30	0.529489	1.86566	0.00100806	0.105946	0.637	3695	tags=53%	list=19%	signal=65%
GO_SPINDLE_CHECKPOINT	GO_SPINDLE_CHECKPOINT	Details ...	24	0.551233	1.85451	0	0.110314	0.69	6033	tags=75%	list=30%	signal=108%
GO_RRNA_CATABOLIC_PROCESS	GO_RRNA_CATABOLIC_PROCESS	Details ...	17	0.591355	1.8508	0.00104603	0.103444	0.702	7566	tags=88%	list=38%	signal=143%
GO_LYMPHOCYTE_CHEMOTAXIS	GO_LYMPHOCYTE_CHEMOTAXIS	Details ...	38	0.518064	1.84701	0.001002	0.100211	0.725	4666	tags=50%	list=24%	signal=65%
GO_SYNAPTONEMAL_COMPLEX_ORGANIZATION	GO_SYNAPTONEMAL_COMPLEX_ORGANIZATION	Details ...	20	0.568561	1.84376	0.00103413	0.096067	0.737	4466	tags=60%	list=23%	signal=77%
GO_STRAND_DISPLACEMENT	GO_STRAND_DISPLACEMENT	Details ...	26	0.550337	1.84009	0.00100908	0.0936854	0.753	6086	tags=77%	list=31%	signal=111%
GO_NEGATIVE_REGULATION_OF_MITOTIC_NUCLEAR_DIVISION	GO_NEGATIVE_REGULATION_OF_MITOTIC_NUCLEAR_DIVISION	Details ...	32	0.526282	1.82978	0	0.101594	0.808	7255	tags=78%	list=37%	signal=123%
GO_PROTEIN_TRANSPORT_ALONG_MICROTUBULE	GO_PROTEIN_TRANSPORT_ALONG_MICROTUBULE	Details ...	26	0.534743	1.82542	0	0.100974	0.831	4470	tags=54%	list=23%	signal=69%
GO_POSITIVE_REGULATION_OF_TRANSLATIONAL_INITIATION	GO_POSITIVE_REGULATION_OF_TRANSLATIONAL_INITIATION	Details ...	22	0.552822	1.82464	0.00204708	0.0960566	0.836	4812	tags=64%	list=24%	signal=84%
GO_CHROMOSOME_LOCALIZATION	GO_CHROMOSOME_LOCALIZATION	Details ...	57	0.471561	1.81479	0	0.103209	0.87	7305	tags=68%	list=37%	signal=108%
GO_REGULATION_OF_RESPONSE_TO_INTERFERON_GAMMA	GO_REGULATION_OF_RESPONSE_TO_INTERFERON_GAMMA	Details ...	22	0.551543	1.80853	0.00304878	0.106055	0.89	4597	tags=50%	list=23%	signal=65%
GO_REGULATION_OF_INTERFERON_ALPHA_PRODUCTION	GO_REGULATION_OF_INTERFERON_ALPHA_PRODUCTION	Details ...	19	0.566267	1.80536	0.00103413	0.104807	0.899	6837	tags=79%	list=35%	signal=120%
GO_CELLULAR_RESPONSE_TO_HEAT	GO_CELLULAR_RESPONSE_TO_HEAT		35	0.501805	1.8016	0	0.105468	0.905	3292	tags=43%	list=17%	signal=51%
GO_REGULATION_OF_CHROMOSOME_SEGREGATION	GO_REGULATION_OF_CHROMOSOME_SEGREGATION		79	0.449051	1.7909	0	0.114888	0.928	4725	tags=53%	list=24%	signal=70%
GO_MONOCYTE_CHEMOTAXIS	GO_MONOCYTE_CHEMOTAXIS		41	0.485733	1.78256	0.00200401	0.123027	0.939	6504	tags=59%	list=33%	signal=87%
GO_NUCLEAR_CHROMOSOME_SEGREGATION	GO_NUCLEAR_CHROMOSOME_SEGREGATION		211	0.418654	1.78225	0	0.118263	0.94	7829	tags=66%	list=40%	signal=108%
GO_NEGATIVE_REGULATION_OF_CHROMOSOME_SEGREGATION	GO_NEGATIVE_REGULATION_OF_CHROMOSOME_SEGREGATION		26	0.519163	1.77779	0.00303644	0.120133	0.948	7255	tags=77%	list=37%	signal=121%
GO_REGULATION_OF_CENTROSOME_CYCLE	GO_REGULATION_OF_CENTROSOME_CYCLE		38	0.488478	1.77469	0	0.120932	0.952	5187	tags=58%	list=26%	signal=78%
GO_CHROMOSOME_ORGANIZATION_INVOLVED_IN_MEIOTIC_CELL_CYCLE	GO_CHROMOSOME_ORGANIZATION_INVOLVED_IN_MEIOTIC_CELL_CYCLE		43	0.48175	1.77254	0	0.119563	0.954	7824	tags=74%	list=39%	signal=123%
GO_PROTEIN_HETEROTETRAMERIZATION	GO_PROTEIN_HETEROTETRAMERIZATION		37	0.49528	1.76906	0.00100604	0.119326	0.958	6331	tags=32%	list=32%	signal=48%
GO_DEFENSE_RESPONSE_TO_FUNGUS	GO_DEFENSE_RESPONSE_TO_FUNGUS		39	0.483537	1.76398	0.00200803	0.122732	0.966	135	tags=18%	list=1%	signal=18%
GO_CHROMOSOME_SEGREGATION	GO_CHROMOSOME_SEGREGATION		254	0.408046	1.75707	0	0.129837	0.978	7599	tags=63%	list=38%	signal=100%
GO_REGULATION_OF_MEGAKARYOCYTE_DIFFERENTIATION	GO_REGULATION_OF_MEGAKARYOCYTE_DIFFERENTIATION		28	0.512789	1.74475	0.00302115	0.145043	0.986	3709	tags=25%	list=19%	signal=31%
GO_SISTER_CHROMATID_SEGREGATION	GO_SISTER_CHROMATID_SEGREGATION		167	0.416376	1.74406	0	0.141536	0.987	7305	tags=63%	list=37%	signal=99%
GO_REGULATION_OF_SISTER_CHROMATID_SEGREGATION	GO_REGULATION_OF_SISTER_CHROMATID_SEGREGATION		62	0.455481	1.74296	0	0.138826	0.987	4695	tags=53%	list=24%	signal=70%
GO_MEIOTIC_CHROMOSOME_SEGREGATION	GO_MEIOTIC_CHROMOSOME_SEGREGATION		54	0.461595	1.73894	0	0.140959	0.991	5670	tags=57%	list=29%	signal=80%
GO_RNA_PHOSPHODIESTER_BOND_HYDROLYSIS_EXONUCLEOLYTIC	GO_RNA_PHOSPHODIESTER_BOND_HYDROLYSIS_EXONUCLEOLYTIC		33	0.484402	1.7285	0	0.153832	0.993	7566	tags=76%	list=38%	signal=122%
GO_NEGATIVE_REGULATION_OF_NUCLEAR_DIVISION	GO_NEGATIVE_REGULATION_OF_NUCLEAR_DIVISION		44	0.469976	1.72714	0.001002	0.151677	0.996	7255	tags=66%	list=37%	signal=104%
GO_BLASTOCYST_GROWTH	GO_BLASTOCYST_GROWTH		16	0.549828	1.7189	0.00625652	0.161921	0.998	4906	tags=63%	list=25%	signal=83%
GO_SPERM_CAPACITATION	GO_SPERM_CAPACITATION		17	0.547403	1.71851	0.00618557	0.158472	0.998	2401	tags=47%	list=12%	signal=54%
GO_DNA_REPLICATION_INDEPENDENT_NUCLEOSOME_ORGANIZATION	GO_DNA_REPLICATION_INDEPENDENT_NUCLEOSOME_ORGANIZATION		51	0.456467	1.71787	0	0.155522	0.999	3381	tags=29%	list=17%	signal=35%
GO_POLYOL_CATABOLIC_PROCESS	GO_POLYOL_CATABOLIC_PROCESS		18	0.541068	1.71696	0.00626305	0.153396	0.999	5465	tags=56%	list=28%	signal=77%
GO_CHAPERONE_MEDIATED_PROTEIN_FOLDING	GO_CHAPERONE_MEDIATED_PROTEIN_FOLDING		45	0.463521	1.7157	0.001	0.151514	0.999	4355	tags=42%	list=22%	signal=54%
GO_MALE_MEIOSIS	GO_MALE_MEIOSIS		35	0.481286	1.71514	0.001002	0.14894	0.999	5772	tags=60%	list=29%	signal=85%
GO_MITOTIC_RECOMBINATION	GO_MITOTIC_RECOMBINATION		41	0.473686	1.71331	0.001	0.148483	0.999	5709	tags=61%	list=29%	signal=85%
GO_PROTEIN_LOCALIZATION_TO_VACUOLE	GO_PROTEIN_LOCALIZATION_TO_VACUOLE		42	0.469145	1.71285	0.00200602	0.146009	0.999	3695	tags=43%	list=19%	signal=53%
GO_REGULATION_OF_TRANSLATIONAL_INITIATION	GO_REGULATION_OF_TRANSLATIONAL_INITIATION		80	0.43197	1.7123	0	0.143428	0.999	4812	tags=45%	list=24%	signal=59%
GO_PEROXISOME_ORGANIZATION	GO_PEROXISOME_ORGANIZATION		33	0.488656	1.71206	0.00401606	0.14073	0.999	7646	tags=70%	list=39%	signal=113%
GO_RECIPROCAL_DNA_RECOMBINATION	GO_RECIPROCAL_DNA_RECOMBINATION		39	0.475013	1.71204	0	0.137797	0.999	5507	tags=59%	list=28%	signal=82%
GO_POSITIVE_REGULATION_OF_INTERFERON_BETA_PRODUCTION	GO_POSITIVE_REGULATION_OF_INTERFERON_BETA_PRODUCTION		30	0.500955	1.70887	0.00303644	0.139632	0.999	7121	tags=73%	list=36%	signal=114%
GO_METAPHASE_PLATE_CONGRESSION	GO_METAPHASE_PLATE_CONGRESSION		41	0.468684	1.7083	0.001001	0.13759	0.999	7305	tags=68%	list=37%	signal=108%
GO_NEGATIVE_REGULATION_OF_TRANSLATIONAL_INITIATION	GO_NEGATIVE_REGULATION_OF_TRANSLATIONAL_INITIATION		20	0.530295	1.7052	0.00829016	0.139355	0.999	2950	tags=45%	list=15%	signal=53%
GO_INNATE_IMMUNE_RESPONSE_IN_MUCOSA	GO_INNATE_IMMUNE_RESPONSE_IN_MUCOSA		22	0.515939	1.70364	0.0041365	0.139101	1	854	tags=18%	list=4%	signal=19%
GO_NCRNA_CATABOLIC_PROCESS	GO_NCRNA_CATABOLIC_PROCESS		22	0.52662	1.70268	0	0.137874	1	7566	tags=82%	list=38%	signal=132%
GO_POSITIVE_REGULATION_OF_PEPTIDYL_THREONINE_PHOSPHORYLATION	GO_POSITIVE_REGULATION_OF_PEPTIDYL_THREONINE_PHOSPHORYLATION		24	0.506505	1.70147	0.0030581	0.137239	1	6257	tags=54%	list=32%	signal=79%
GO_DEFENSE_RESPONSE_TO_BACTERIUM	GO_DEFENSE_RESPONSE_TO_BACTERIUM		212	0.396948	1.68851	0	0.15491	1	4181	tags=33%	list=21%	signal=42%
GO_MEIOTIC_CELL_CYCLE	GO_MEIOTIC_CELL_CYCLE		171	0.396035	1.68297	0	0.162252	1	6123	tags=52%	list=31%	signal=75%
GO_REGULATION_OF_CENTROSOME_DUPLICATION	GO_REGULATION_OF_CENTROSOME_DUPLICATION		31	0.480451	1.67401	0.00403633	0.175503	1	5187	tags=55%	list=26%	signal=74%
GO_SISTER_CHROMATID_COHESION	GO_SISTER_CHROMATID_COHESION		104	0.416438	1.67139	0	0.177774	1	6983	tags=61%	list=35%	signal=93%
GO_POSITIVE_REGULATION_OF_INTERFERON_ALPHA_PRODUCTION	GO_POSITIVE_REGULATION_OF_INTERFERON_ALPHA_PRODUCTION		16	0.545474	1.66312	0.0105485	0.190749	1	6837	tags=75%	list=35%	signal=114%
GO_NEGATIVE_REGULATION_OF_POTASSIUM_ION_TRANSMEMBRANE_TRANSPORTER_ACTIVITY	GO_NEGATIVE_REGULATION_OF_POTASSIUM_ION_TRANSMEMBRANE_TRANSPORTER_ACTIVITY		16	0.532215	1.6594	0.0103734	0.195057	1	6712	tags=69%	list=34%	signal=104%
GO_REGULATION_OF_UBIQUITIN_PROTEIN_LIGASE_ACTIVITY	GO_REGULATION_OF_UBIQUITIN_PROTEIN_LIGASE_ACTIVITY		17	0.528594	1.65927	0.0124611	0.191983	1	4547	tags=59%	list=23%	signal=76%
GO_GLYCOSIDE_METABOLIC_PROCESS	GO_GLYCOSIDE_METABOLIC_PROCESS		15	0.547114	1.65451	0.0125786	0.198155	1	3002	tags=47%	list=15%	signal=55%
GO_REGULATION_OF_INTERFERON_BETA_PRODUCTION	GO_REGULATION_OF_INTERFERON_BETA_PRODUCTION		43	0.451155	1.65123	0.00200803	0.202213	1	7121	tags=67%	list=36%	signal=105%
GO_REGULATION_OF_HEMATOPOIETIC_PROGENITOR_CELL_DIFFERENTIATION	GO_REGULATION_OF_HEMATOPOIETIC_PROGENITOR_CELL_DIFFERENTIATION		41	0.451665	1.65068	0.008	0.200243	1	5249	tags=32%	list=26%	signal=43%
GO_NEGATIVE_REGULATION_OF_CELLULAR_PROTEIN_CATABOLIC_PROCESS	GO_NEGATIVE_REGULATION_OF_CELLULAR_PROTEIN_CATABOLIC_PROCESS		60	0.432098	1.65038	0.001	0.197838	1	6033	tags=55%	list=30%	signal=79%
GO_FORMATION_OF_TRANSLATION_PREINITIATION_COMPLEX	GO_FORMATION_OF_TRANSLATION_PREINITIATION_COMPLEX		20	0.505109	1.64051	0.00816326	0.216248	1	2688	tags=40%	list=14%	signal=46%
GO_LYMPHOCYTE_MIGRATION	GO_LYMPHOCYTE_MIGRATION		49	0.443477	1.63609	0	0.223164	1	4666	tags=41%	list=24%	signal=53%
GO_NUCLEAR_TRANSCRIBED_MRNA_CATABOLIC_PROCESS_EXONUCLEOLYTIC	GO_NUCLEAR_TRANSCRIBED_MRNA_CATABOLIC_PROCESS_EXONUCLEOLYTIC		30	0.467145	1.63084	0.0060241	0.232695	1	8928	tags=77%	list=45%	signal=139%
GO_ANDROGEN_METABOLIC_PROCESS	GO_ANDROGEN_METABOLIC_PROCESS		30	0.471901	1.62973	0.00908174	0.231601	1	6041	tags=60%	list=30%	signal=86%
GO_DNA_SYNTHESIS_INVOLVED_IN_DNA_REPAIR	GO_DNA_SYNTHESIS_INVOLVED_IN_DNA_REPAIR		71	0.417829	1.6242	0	0.241517	1	6086	tags=54%	list=31%	signal=77%
GO_ANTIMICROBIAL_HUMORAL_RESPONSE	GO_ANTIMICROBIAL_HUMORAL_RESPONSE		46	0.437087	1.6232	0.003	0.240535	1	854	tags=17%	list=4%	signal=18%
GO_PROTEIN_MANNOSYLATION	GO_PROTEIN_MANNOSYLATION		19	0.502746	1.62234	0.0175439	0.239309	1	2197	tags=32%	list=11%	signal=35%
GO_CELLULAR_RESPONSE_TO_INTERLEUKIN_1	GO_CELLULAR_RESPONSE_TO_INTERLEUKIN_1		85	0.407803	1.62128	0	0.238236	1	8987	tags=64%	list=45%	signal=116%
GO_POSITIVE_REGULATION_OF_PROTEIN_AUTOPHOSPHORYLATION	GO_POSITIVE_REGULATION_OF_PROTEIN_AUTOPHOSPHORYLATION		22	0.49193	1.61951	0.0112474	0.239455	1	3844	tags=41%	list=19%	signal=51%
GO_MEIOSIS_I	GO_MEIOSIS_I		78	0.409336	1.61549	0	0.245909	1	5670	tags=51%	list=29%	signal=72%
GO__DE_NOVO_PROTEIN_FOLDING	GO__DE_NOVO_PROTEIN_FOLDING		18	0.503809	1.61152	0.0133883	0.252539	1	4006	tags=44%	list=20%	signal=56%
GO_CILIUM_ORGANIZATION	GO_CILIUM_ORGANIZATION		169	0.384022	1.61023	0	0.252378	1	6854	tags=56%	list=35%	signal=84%
GO_NEGATIVE_REGULATION_OF_CELL_DIVISION	GO_NEGATIVE_REGULATION_OF_CELL_DIVISION		58	0.421349	1.60686	0.001002	0.257434	1	7533	tags=62%	list=38%	signal=100%
GO_REGULATION_OF_SYNAPTIC_VESICLE_EXOCYTOSIS	GO_REGULATION_OF_SYNAPTIC_VESICLE_EXOCYTOSIS		20	0.495395	1.59934	0.0124095	0.274895	1	5732	tags=60%	list=29%	signal=84%
GO_RESPONSE_TO_FUNGUS	GO_RESPONSE_TO_FUNGUS		52	0.426829	1.59874	0.003	0.273064	1	437	tags=17%	list=2%	signal=18%
GO_MICROTUBULE_ORGANIZING_CENTER_ORGANIZATION	GO_MICROTUBULE_ORGANIZING_CENTER_ORGANIZATION		81	0.400036	1.59339	0.002	0.284729	1	9368	tags=74%	list=47%	signal=140%
GO_SYNAPSIS	GO_SYNAPSIS		31	0.45087	1.5898	0.0100604	0.291866	1	5670	tags=58%	list=29%	signal=81%
GO_LABYRINTHINE_LAYER_BLOOD_VESSEL_DEVELOPMENT	GO_LABYRINTHINE_LAYER_BLOOD_VESSEL_DEVELOPMENT		18	0.505056	1.58964	0.0134995	0.28873	1	1072	tags=22%	list=5%	signal=23%
GO_CELL_KILLING	GO_CELL_KILLING		56	0.419425	1.58784	0.002	0.290658	1	198	tags=16%	list=1%	signal=16%
GO_CELL_SEPARATION_AFTER_CYTOKINESIS	GO_CELL_SEPARATION_AFTER_CYTOKINESIS		17	0.504098	1.58386	0.0283912	0.298641	1	5821	tags=59%	list=29%	signal=83%
GO_MITOTIC_SISTER_CHROMATID_SEGREGATION	GO_MITOTIC_SISTER_CHROMATID_SEGREGATION		88	0.397814	1.58287	0	0.298046	1	7566	tags=63%	list=38%	signal=101%
GO_PROTEIN_LOCALIZATION_TO_CYTOSKELETON	GO_PROTEIN_LOCALIZATION_TO_CYTOSKELETON		28	0.464314	1.58273	0.0201816	0.294928	1	4974	tags=54%	list=25%	signal=71%
GO_COPPER_ION_TRANSPORT	GO_COPPER_ION_TRANSPORT		20	0.491411	1.58166	0.0134298	0.294622	1	6659	tags=60%	list=34%	signal=90%
GO_MITOTIC_CELL_CYCLE_CHECKPOINT	GO_MITOTIC_CELL_CYCLE_CHECKPOINT		132	0.382909	1.58008	0	0.295781	1	8399	tags=61%	list=42%	signal=105%
GO_REGULATION_OF_COFACTOR_METABOLIC_PROCESS	GO_REGULATION_OF_COFACTOR_METABOLIC_PROCESS		49	0.423851	1.57724	0.004	0.300633	1	6206	tags=53%	list=31%	signal=77%
GO_HOMOLOGOUS_CHROMOSOME_SEGREGATION	GO_HOMOLOGOUS_CHROMOSOME_SEGREGATION		40	0.428566	1.57489	0.0150451	0.304188	1	7800	tags=68%	list=39%	signal=111%
GO_CYTOKINE_PRODUCTION_INVOLVED_IN_IMMUNE_RESPONSE	GO_CYTOKINE_PRODUCTION_INVOLVED_IN_IMMUNE_RESPONSE		17	0.508686	1.57441	0.0146138	0.302394	1	4174	tags=53%	list=21%	signal=67%
GO_NEGATIVE_REGULATION_OF_PROTEIN_LOCALIZATION_TO_CELL_PERIPHERY	GO_NEGATIVE_REGULATION_OF_PROTEIN_LOCALIZATION_TO_CELL_PERIPHERY		20	0.478094	1.5736	0.0194872	0.301268	1	7889	tags=75%	list=40%	signal=125%
GO_NEGATIVE_REGULATION_OF_CATION_CHANNEL_ACTIVITY	GO_NEGATIVE_REGULATION_OF_CATION_CHANNEL_ACTIVITY		33	0.437145	1.57132	0.00704225	0.304826	1	3648	tags=36%	list=18%	signal=44%
GO_CENTROSOME_CYCLE	GO_CENTROSOME_CYCLE		45	0.424541	1.57069	0.00300601	0.303318	1	4065	tags=47%	list=21%	signal=59%
GO_CILIUM_MORPHOGENESIS	GO_CILIUM_MORPHOGENESIS		187	0.370992	1.57068	0	0.300135	1	6746	tags=54%	list=34%	signal=81%
GO_NEGATIVE_REGULATION_OF_DENDRITE_MORPHOGENESIS	GO_NEGATIVE_REGULATION_OF_DENDRITE_MORPHOGENESIS		15	0.519797	1.56842	0.028754	0.303382	1	5816	tags=60%	list=29%	signal=85%
GO_HIPPO_SIGNALING	GO_HIPPO_SIGNALING		27	0.456894	1.56599	0.0192308	0.307248	1	7883	tags=74%	list=40%	signal=123%
GO_NUCLEOBASE_BIOSYNTHETIC_PROCESS	GO_NUCLEOBASE_BIOSYNTHETIC_PROCESS		18	0.499454	1.56425	0.0166667	0.309264	1	9019	tags=89%	list=46%	signal=163%
GO_MITOTIC_CYTOKINESIS	GO_MITOTIC_CYTOKINESIS		31	0.441082	1.56157	0.0160643	0.314124	1	5952	tags=58%	list=30%	signal=83%
GO_SPLICEOSOMAL_COMPLEX_ASSEMBLY	GO_SPLICEOSOMAL_COMPLEX_ASSEMBLY		52	0.413841	1.56145	0.004	0.311397	1	8491	tags=67%	list=43%	signal=117%
GO_PIRNA_METABOLIC_PROCESS	GO_PIRNA_METABOLIC_PROCESS		15	0.51249	1.56085	0.0262881	0.310168	1	8367	tags=87%	list=42%	signal=150%
GO_POSITIVE_REGULATION_OF_TELOMERE_MAINTENANCE	GO_POSITIVE_REGULATION_OF_TELOMERE_MAINTENANCE		46	0.423983	1.55924	0.002002	0.312388	1	2888	tags=39%	list=15%	signal=46%
GO_RNA_CATABOLIC_PROCESS	GO_RNA_CATABOLIC_PROCESS		217	0.363065	1.55598	0	0.318584	1	7177	tags=49%	list=36%	signal=76%
GO_GENE_SILENCING_BY_RNA	GO_GENE_SILENCING_BY_RNA		130	0.381369	1.55511	0.001	0.318138	1	7068	tags=48%	list=36%	signal=74%
GO_REGULATION_OF_PROTEASOMAL_PROTEIN_CATABOLIC_PROCESS	GO_REGULATION_OF_PROTEASOMAL_PROTEIN_CATABOLIC_PROCESS		176	0.367196	1.55316	0	0.321119	1	4830	tags=41%	list=24%	signal=54%
GO_ISOTYPE_SWITCHING	GO_ISOTYPE_SWITCHING		16	0.504518	1.55031	0.0167539	0.326956	1	5825	tags=56%	list=29%	signal=80%
GO_PROTEIN_REFOLDING	GO_PROTEIN_REFOLDING		20	0.475542	1.54948	0.0152749	0.326661	1	5637	tags=40%	list=28%	signal=56%
GO_BLASTOCYST_DEVELOPMENT	GO_BLASTOCYST_DEVELOPMENT		60	0.400432	1.54936	0.00600601	0.324047	1	6154	tags=50%	list=31%	signal=72%
GO_CELLULAR_RESPONSE_TO_LEPTIN_STIMULUS	GO_CELLULAR_RESPONSE_TO_LEPTIN_STIMULUS		16	0.499199	1.54879	0.0357518	0.322792	1	4590	tags=50%	list=23%	signal=65%
GO_MEIOTIC_CELL_CYCLE_PROCESS	GO_MEIOTIC_CELL_CYCLE_PROCESS		138	0.375134	1.5483	0.001	0.321472	1	5772	tags=47%	list=29%	signal=66%
GO_POSITIVE_REGULATION_OF_CELL_JUNCTION_ASSEMBLY	GO_POSITIVE_REGULATION_OF_CELL_JUNCTION_ASSEMBLY		24	0.466583	1.54633	0.0224033	0.324435	1	8128	tags=71%	list=41%	signal=120%
GO_DNA_DEPENDENT_DNA_REPLICATION_MAINTENANCE_OF_FIDELITY	GO_DNA_DEPENDENT_DNA_REPLICATION_MAINTENANCE_OF_FIDELITY		21	0.470906	1.54492	0.0195272	0.325399	1	5988	tags=57%	list=30%	signal=82%
GO_NUCLEAR_TRANSCRIBED_MRNA_CATABOLIC_PROCESS_DEADENYLATION_DEPENDENT_DECAY	GO_NUCLEAR_TRANSCRIBED_MRNA_CATABOLIC_PROCESS_DEADENYLATION_DEPENDENT_DECAY		53	0.407076	1.54143	0.00702106	0.332853	1	6336	tags=55%	list=32%	signal=80%
GO_EPITHELIAL_CILIUM_MOVEMENT	GO_EPITHELIAL_CILIUM_MOVEMENT		18	0.494384	1.54068	0.0270833	0.332109	1	9696	tags=94%	list=49%	signal=185%
GO_CYTOPLASMIC_TRANSLATION	GO_CYTOPLASMIC_TRANSLATION		40	0.422614	1.53978	0.00901804	0.331882	1	2595	tags=33%	list=13%	signal=37%
GO_BINDING_OF_SPERM_TO_ZONA_PELLUCIDA	GO_BINDING_OF_SPERM_TO_ZONA_PELLUCIDA		33	0.441269	1.53925	0.0191532	0.330693	1	8546	tags=76%	list=43%	signal=133%
GO_N_TERMINAL_PROTEIN_AMINO_ACID_MODIFICATION	GO_N_TERMINAL_PROTEIN_AMINO_ACID_MODIFICATION		24	0.46014	1.53875	0.0223805	0.329319	1	6965	tags=67%	list=35%	signal=103%
GO_NEGATIVE_REGULATION_OF_POTASSIUM_ION_TRANSMEMBRANE_TRANSPORT	GO_NEGATIVE_REGULATION_OF_POTASSIUM_ION_TRANSMEMBRANE_TRANSPORT		20	0.478058	1.53787	0.023614	0.3293	1	6712	tags=60%	list=34%	signal=91%
GO_NEGATIVE_REGULATION_OF_CHROMOSOME_ORGANIZATION	GO_NEGATIVE_REGULATION_OF_CHROMOSOME_ORGANIZATION		94	0.382729	1.53644	0	0.331034	1	7255	tags=56%	list=37%	signal=89%
GO_POSITIVE_REGULATION_OF_GENE_EXPRESSION_EPIGENETIC	GO_POSITIVE_REGULATION_OF_GENE_EXPRESSION_EPIGENETIC		77	0.390736	1.53605	0	0.32957	1	7257	tags=39%	list=37%	signal=61%
GO_VESICLE_CYTOSKELETAL_TRAFFICKING	GO_VESICLE_CYTOSKELETAL_TRAFFICKING		36	0.42583	1.53538	0.012024	0.328848	1	4557	tags=44%	list=23%	signal=58%
GO_CELLULAR_COMPONENT_DISASSEMBLY_INVOLVED_IN_EXECUTION_PHASE_OF_APOPTOSIS	GO_CELLULAR_COMPONENT_DISASSEMBLY_INVOLVED_IN_EXECUTION_PHASE_OF_APOPTOSIS		41	0.419041	1.53408	0.0120361	0.329539	1	8243	tags=68%	list=42%	signal=117%
GO_MOVEMENT_IN_ENVIRONMENT_OF_OTHER_ORGANISM_INVOLVED_IN_SYMBIOTIC_INTERACTION	GO_MOVEMENT_IN_ENVIRONMENT_OF_OTHER_ORGANISM_INVOLVED_IN_SYMBIOTIC_INTERACTION		81	0.386545	1.53162	0	0.334565	1	7186	tags=56%	list=36%	signal=87%
GO_CELL_PROJECTION_ASSEMBLY	GO_CELL_PROJECTION_ASSEMBLY		245	0.35406	1.53093	0	0.334046	1	7001	tags=52%	list=35%	signal=80%
GO_REGULATION_OF_NUCLEOSIDE_METABOLIC_PROCESS	GO_REGULATION_OF_NUCLEOSIDE_METABOLIC_PROCESS		46	0.412899	1.52942	0.00600601	0.335798	1	6432	tags=54%	list=32%	signal=80%
GO_POSITIVE_REGULATION_OF_INNATE_IMMUNE_RESPONSE	GO_POSITIVE_REGULATION_OF_INNATE_IMMUNE_RESPONSE		243	0.355981	1.52886	0	0.334879	1	7268	tags=52%	list=37%	signal=81%
GO_ORGAN_OR_TISSUE_SPECIFIC_IMMUNE_RESPONSE	GO_ORGAN_OR_TISSUE_SPECIFIC_IMMUNE_RESPONSE		30	0.441701	1.52796	0.0131181	0.335311	1	854	tags=17%	list=4%	signal=17%
GO_REGULATION_OF_NUCLEAR_DIVISION	GO_REGULATION_OF_NUCLEAR_DIVISION		157	0.366888	1.52787	0	0.332948	1	4992	tags=41%	list=25%	signal=54%
GO_NON_RECOMBINATIONAL_REPAIR	GO_NON_RECOMBINATIONAL_REPAIR		69	0.391851	1.52747	0.006	0.331527	1	10509	tags=68%	list=53%	signal=145%
GO_DNA_TEMPLATED_TRANSCRIPTION_TERMINATION	GO_DNA_TEMPLATED_TRANSCRIPTION_TERMINATION		98	0.378623	1.52298	0.002	0.342822	1	7069	tags=52%	list=36%	signal=81%
GO_NUCLEAR_TRANSCRIBED_MRNA_POLY_A_TAIL_SHORTENING	GO_NUCLEAR_TRANSCRIBED_MRNA_POLY_A_TAIL_SHORTENING		23	0.454333	1.52128	0.0234216	0.345295	1	6039	tags=61%	list=30%	signal=87%
GO_STEROL_BIOSYNTHETIC_PROCESS	GO_STEROL_BIOSYNTHETIC_PROCESS		42	0.417263	1.52104	0.016016	0.343374	1	8077	tags=62%	list=41%	signal=104%
GO_MITOTIC_DNA_INTEGRITY_CHECKPOINT	GO_MITOTIC_DNA_INTEGRITY_CHECKPOINT		95	0.376628	1.5206	0.001	0.342033	1	8399	tags=59%	list=42%	signal=102%
GO_MULTI_ORGANISM_LOCALIZATION	GO_MULTI_ORGANISM_LOCALIZATION		65	0.392887	1.52016	0.009	0.34082	1	7793	tags=63%	list=39%	signal=104%
GO_NUCLEAR_TRANSCRIBED_MRNA_CATABOLIC_PROCESS_NONSENSE_MEDIATED_DECAY	GO_NUCLEAR_TRANSCRIBED_MRNA_CATABOLIC_PROCESS_NONSENSE_MEDIATED_DECAY		117	0.370784	1.52004	0	0.338696	1	6726	tags=42%	list=34%	signal=63%
GO_CYTOSKELETON_DEPENDENT_CYTOKINESIS	GO_CYTOSKELETON_DEPENDENT_CYTOKINESIS		39	0.416534	1.51968	0.0230924	0.337199	1	5952	tags=54%	list=30%	signal=77%
GO_MATURATION_OF_5_8S_RRNA	GO_MATURATION_OF_5_8S_RRNA		28	0.440752	1.51898	0.0231855	0.336731	1	7551	tags=64%	list=38%	signal=104%
GO_PROTEIN_FOLDING	GO_PROTEIN_FOLDING		210	0.357751	1.51881	0	0.334886	1	5480	tags=40%	list=28%	signal=55%
GO_CELLULAR_RESPONSE_TO_CADMIUM_ION	GO_CELLULAR_RESPONSE_TO_CADMIUM_ION		15	0.509986	1.51761	0.0335782	0.336163	1	680	tags=13%	list=3%	signal=14%
GO_PREASSEMBLY_OF_GPI_ANCHOR_IN_ER_MEMBRANE	GO_PREASSEMBLY_OF_GPI_ANCHOR_IN_ER_MEMBRANE		15	0.501839	1.51698	0.0336134	0.335581	1	7392	tags=73%	list=37%	signal=117%
GO_RNA_3_END_PROCESSING	GO_RNA_3_END_PROCESSING		95	0.375312	1.5158	0.002	0.336986	1	7068	tags=57%	list=36%	signal=88%
GO_VESICLE_TARGETING	GO_VESICLE_TARGETING		76	0.386567	1.51526	0.002	0.336027	1	7548	tags=54%	list=38%	signal=87%
GO_POSITIVE_REGULATION_OF_TELOMERE_MAINTENANCE_VIA_TELOMERE_LENGTHENING	GO_POSITIVE_REGULATION_OF_TELOMERE_MAINTENANCE_VIA_TELOMERE_LENGTHENING		33	0.427385	1.51343	0.0231156	0.339474	1	2843	tags=39%	list=14%	signal=46%
GO_POSITIVE_REGULATION_OF_INTERLEUKIN_1_PRODUCTION	GO_POSITIVE_REGULATION_OF_INTERLEUKIN_1_PRODUCTION		36	0.433155	1.51336	0.0200803	0.337291	1	5873	tags=50%	list=30%	signal=71%
GO_RESPONSE_TO_INTERLEUKIN_1	GO_RESPONSE_TO_INTERLEUKIN_1		112	0.374568	1.51156	0.002	0.340542	1	8987	tags=61%	list=45%	signal=111%
GO_HAIR_CELL_DIFFERENTIATION	GO_HAIR_CELL_DIFFERENTIATION		35	0.422871	1.50973	0.0200803	0.343762	1	5401	tags=43%	list=27%	signal=59%
GO_DNA_RECOMBINATION	GO_DNA_RECOMBINATION		198	0.354078	1.50401	0.001	0.358965	1	6168	tags=49%	list=31%	signal=70%
GO_MULTIVESICULAR_BODY_ORGANIZATION	GO_MULTIVESICULAR_BODY_ORGANIZATION		30	0.43491	1.50398	0.0190763	0.356598	1	3951	tags=43%	list=20%	signal=54%
GO_PROTEIN_SUMOYLATION	GO_PROTEIN_SUMOYLATION		112	0.370787	1.50376	0.001	0.355008	1	7305	tags=58%	list=37%	signal=91%
GO_REGULATION_OF_PROTEASOMAL_UBIQUITIN_DEPENDENT_PROTEIN_CATABOLIC_PROCESS	GO_REGULATION_OF_PROTEASOMAL_UBIQUITIN_DEPENDENT_PROTEIN_CATABOLIC_PROCESS		143	0.36318	1.50293	0	0.355305	1	4830	tags=41%	list=24%	signal=54%
GO_POSITIVE_REGULATION_OF_LEUKOCYTE_APOPTOTIC_PROCESS	GO_POSITIVE_REGULATION_OF_LEUKOCYTE_APOPTOTIC_PROCESS		28	0.432428	1.50284	0.020202	0.353233	1	5136	tags=46%	list=26%	signal=63%
GO_MITOTIC_G2_M_TRANSITION_CHECKPOINT	GO_MITOTIC_G2_M_TRANSITION_CHECKPOINT		18	0.478715	1.50179	0.0373444	0.354002	1	8395	tags=78%	list=42%	signal=135%
GO_ORGANELLE_FISSION	GO_ORGANELLE_FISSION		465	0.339769	1.49897	0	0.360467	1	6242	tags=47%	list=32%	signal=67%
GO_HISTONE_EXCHANGE	GO_HISTONE_EXCHANGE		51	0.395559	1.49257	0.00901804	0.378643	1	3381	tags=24%	list=17%	signal=28%
GO_REGULATION_OF_ACTION_POTENTIAL	GO_REGULATION_OF_ACTION_POTENTIAL		38	0.411525	1.49116	0.0221551	0.381007	1	2105	tags=26%	list=11%	signal=29%
GO_TRNA_TRANSPORT	GO_TRNA_TRANSPORT		32	0.423588	1.48949	0.0241206	0.384312	1	7793	tags=72%	list=39%	signal=118%
GO_CHEMOKINE_MEDIATED_SIGNALING_PATHWAY	GO_CHEMOKINE_MEDIATED_SIGNALING_PATHWAY		67	0.388488	1.48936	0.006	0.382393	1	7996	tags=54%	list=40%	signal=90%
GO_POSITIVE_REGULATION_OF_NATURAL_KILLER_CELL_MEDIATED_IMMUNITY	GO_POSITIVE_REGULATION_OF_NATURAL_KILLER_CELL_MEDIATED_IMMUNITY		20	0.461812	1.48925	0.0307692	0.380291	1	7186	tags=65%	list=36%	signal=102%
GO_TERMINATION_OF_RNA_POLYMERASE_II_TRANSCRIPTION	GO_TERMINATION_OF_RNA_POLYMERASE_II_TRANSCRIPTION		61	0.383735	1.48799	0.00800801	0.382093	1	7068	tags=54%	list=36%	signal=84%
GO_MYD88_INDEPENDENT_TOLL_LIKE_RECEPTOR_SIGNALING_PATHWAY	GO_MYD88_INDEPENDENT_TOLL_LIKE_RECEPTOR_SIGNALING_PATHWAY		30	0.41943	1.48755	0.0282828	0.381134	1	3548	tags=37%	list=18%	signal=45%
GO_PATTERN_RECOGNITION_RECEPTOR_SIGNALING_PATHWAY	GO_PATTERN_RECOGNITION_RECEPTOR_SIGNALING_PATHWAY		107	0.36597	1.48739	0.004	0.379312	1	7246	tags=53%	list=37%	signal=84%
GO_NUCLEOTIDE_TRANSPORT	GO_NUCLEOTIDE_TRANSPORT		25	0.440546	1.48676	0.0324873	0.379092	1	2825	tags=32%	list=14%	signal=37%
GO_RIBOSOMAL_LARGE_SUBUNIT_ASSEMBLY	GO_RIBOSOMAL_LARGE_SUBUNIT_ASSEMBLY		23	0.450829	1.4866	0.0276074	0.377305	1	5587	tags=43%	list=28%	signal=60%
GO_POSITIVE_REGULATION_OF_TYPE_I_INTERFERON_PRODUCTION	GO_POSITIVE_REGULATION_OF_TYPE_I_INTERFERON_PRODUCTION		70	0.383704	1.48552	0.00800801	0.378495	1	7124	tags=56%	list=36%	signal=87%
GO_PROTEIN_LOCALIZATION_TO_CENTROSOME	GO_PROTEIN_LOCALIZATION_TO_CENTROSOME		15	0.493894	1.48459	0.0401691	0.379359	1	6746	tags=73%	list=34%	signal=111%
GO_ERROR_PRONE_TRANSLESION_SYNTHESIS	GO_ERROR_PRONE_TRANSLESION_SYNTHESIS		19	0.468113	1.48404	0.0393375	0.378957	1	5709	tags=53%	list=29%	signal=74%
GO_INFLAMMATORY_RESPONSE_TO_ANTIGENIC_STIMULUS	GO_INFLAMMATORY_RESPONSE_TO_ANTIGENIC_STIMULUS		27	0.428302	1.48394	0.0263959	0.377034	1	7781	tags=63%	list=39%	signal=104%
GO_MAGNESIUM_ION_TRANSMEMBRANE_TRANSPORT	GO_MAGNESIUM_ION_TRANSMEMBRANE_TRANSPORT		16	0.479716	1.48263	0.0389474	0.379386	1	5686	tags=63%	list=29%	signal=88%
GO_MYD88_DEPENDENT_TOLL_LIKE_RECEPTOR_SIGNALING_PATHWAY	GO_MYD88_DEPENDENT_TOLL_LIKE_RECEPTOR_SIGNALING_PATHWAY		32	0.418687	1.48157	0.0352113	0.380761	1	7246	tags=59%	list=37%	signal=93%
GO_DNA_DOUBLE_STRAND_BREAK_PROCESSING	GO_DNA_DOUBLE_STRAND_BREAK_PROCESSING		20	0.460029	1.48118	0.0331263	0.379782	1	7177	tags=70%	list=36%	signal=110%
GO_REGULATION_OF_SULFUR_METABOLIC_PROCESS	GO_REGULATION_OF_SULFUR_METABOLIC_PROCESS		19	0.46748	1.48028	0.0385787	0.380496	1	7722	tags=74%	list=39%	signal=121%
GO_CILIUM_MOVEMENT	GO_CILIUM_MOVEMENT		32	0.417558	1.48016	0.0300903	0.378704	1	9696	tags=81%	list=49%	signal=159%
GO_NEGATIVE_REGULATION_OF_CELL_CYCLE_PHASE_TRANSITION	GO_NEGATIVE_REGULATION_OF_CELL_CYCLE_PHASE_TRANSITION		140	0.355801	1.47982	0.002	0.377626	1	8399	tags=57%	list=42%	signal=99%
GO_DOUBLE_STRAND_BREAK_REPAIR	GO_DOUBLE_STRAND_BREAK_REPAIR		157	0.353934	1.47926	0.001	0.377075	1	7673	tags=54%	list=39%	signal=87%
GO_CELLULAR_RESPONSE_TO_INTERFERON_GAMMA	GO_CELLULAR_RESPONSE_TO_INTERFERON_GAMMA		120	0.360315	1.47911	0.001	0.375427	1	7112	tags=49%	list=36%	signal=76%
GO_RESPONSE_TO_INTERFERON_ALPHA	GO_RESPONSE_TO_INTERFERON_ALPHA		20	0.449892	1.47715	0.0505155	0.379633	1	8385	tags=65%	list=42%	signal=113%
GO_MEMBRANE_BUDDING	GO_MEMBRANE_BUDDING		111	0.362485	1.47688	0.001	0.378432	1	5848	tags=44%	list=30%	signal=62%
GO_HISTONE_UBIQUITINATION	GO_HISTONE_UBIQUITINATION		34	0.416867	1.47686	0.0241206	0.37636	1	8897	tags=74%	list=45%	signal=133%
GO_POSITIVE_REGULATION_OF_CELL_MATRIX_ADHESION	GO_POSITIVE_REGULATION_OF_CELL_MATRIX_ADHESION		40	0.403941	1.47551	0.0160321	0.378575	1	8128	tags=60%	list=41%	signal=102%
GO_INTERACTION_WITH_HOST	GO_INTERACTION_WITH_HOST		128	0.35448	1.47548	0.002	0.376563	1	9551	tags=66%	list=48%	signal=126%
GO_SPERMATID_DIFFERENTIATION	GO_SPERMATID_DIFFERENTIATION		121	0.358648	1.47429	0	0.378087	1	7060	tags=52%	list=36%	signal=80%
GO_PORE_COMPLEX_ASSEMBLY	GO_PORE_COMPLEX_ASSEMBLY		15	0.486251	1.47398	0.0399579	0.376964	1	3818	tags=53%	list=19%	signal=66%
GO_NUCLEAR_IMPORT	GO_NUCLEAR_IMPORT		128	0.360313	1.47337	0	0.376856	1	7855	tags=55%	list=40%	signal=91%
GO_GRANULOCYTE_MIGRATION	GO_GRANULOCYTE_MIGRATION		72	0.376711	1.47118	0.007	0.381821	1	3813	tags=33%	list=19%	signal=41%
GO_CHROMOSOME_SEPARATION	GO_CHROMOSOME_SEPARATION		18	0.459551	1.46944	0.0475207	0.385782	1	6630	tags=61%	list=33%	signal=92%
GO_PSEUDOURIDINE_SYNTHESIS	GO_PSEUDOURIDINE_SYNTHESIS		17	0.465536	1.46908	0.0534591	0.384813	1	4905	tags=47%	list=25%	signal=62%
GO_NATURAL_KILLER_CELL_ACTIVATION_INVOLVED_IN_IMMUNE_RESPONSE	GO_NATURAL_KILLER_CELL_ACTIVATION_INVOLVED_IN_IMMUNE_RESPONSE		25	0.440727	1.46795	0.0283688	0.38658	1	198	tags=8%	list=1%	signal=8%
GO_REGULATION_OF_LYMPHOCYTE_MIGRATION	GO_REGULATION_OF_LYMPHOCYTE_MIGRATION		36	0.408022	1.46758	0.0261569	0.38573	1	3012	tags=36%	list=15%	signal=43%
GO_REGULATION_OF_ARP2_3_COMPLEX_MEDIATED_ACTIN_NUCLEATION	GO_REGULATION_OF_ARP2_3_COMPLEX_MEDIATED_ACTIN_NUCLEATION		15	0.483656	1.46686	0.0566038	0.386048	1	3404	tags=40%	list=17%	signal=48%
GO_GOLGI_ORGANIZATION	GO_GOLGI_ORGANIZATION		83	0.367719	1.46641	0.003	0.385606	1	5022	tags=45%	list=25%	signal=59%
GO_PROTEIN_DEALKYLATION	GO_PROTEIN_DEALKYLATION		27	0.431751	1.46615	0.0384615	0.384376	1	8675	tags=74%	list=44%	signal=132%
GO_FC_EPSILON_RECEPTOR_SIGNALING_PATHWAY	GO_FC_EPSILON_RECEPTOR_SIGNALING_PATHWAY		124	0.355426	1.46537	0.003	0.384968	1	6025	tags=45%	list=30%	signal=64%
GO_SOMATIC_CELL_DNA_RECOMBINATION	GO_SOMATIC_CELL_DNA_RECOMBINATION		33	0.415925	1.46522	0.0181452	0.383478	1	7177	tags=58%	list=36%	signal=90%
GO_IMMUNOGLOBULIN_PRODUCTION_INVOLVED_IN_IMMUNOGLOBULIN_MEDIATED_IMMUNE_RESPONSE	GO_IMMUNOGLOBULIN_PRODUCTION_INVOLVED_IN_IMMUNOGLOBULIN_MEDIATED_IMMUNE_RESPONSE		24	0.437687	1.46495	0.0316973	0.382521	1	6124	tags=54%	list=31%	signal=78%
GO_NEGATIVE_REGULATION_OF_CELL_CYCLE_G2_M_PHASE_TRANSITION	GO_NEGATIVE_REGULATION_OF_CELL_CYCLE_G2_M_PHASE_TRANSITION		24	0.434931	1.46409	0.0489297	0.383366	1	9511	tags=79%	list=48%	signal=152%
GO_POSITIVE_REGULATION_OF_NUCLEOSIDE_METABOLIC_PROCESS	GO_POSITIVE_REGULATION_OF_NUCLEOSIDE_METABOLIC_PROCESS		23	0.440975	1.46388	0.0286299	0.382025	1	5960	tags=57%	list=30%	signal=81%
GO_REGULATION_OF_PEPTIDYL_SERINE_PHOSPHORYLATION_OF_STAT_PROTEIN	GO_REGULATION_OF_PEPTIDYL_SERINE_PHOSPHORYLATION_OF_STAT_PROTEIN		21	0.443024	1.46283	0.037871	0.383775	1	45	tags=5%	list=0%	signal=5%
GO_POSITIVE_REGULATION_OF_CIRCADIAN_RHYTHM	GO_POSITIVE_REGULATION_OF_CIRCADIAN_RHYTHM		21	0.445607	1.46162	0.0471795	0.385775	1	4826	tags=48%	list=24%	signal=63%
GO_NCRNA_3_END_PROCESSING	GO_NCRNA_3_END_PROCESSING		19	0.453118	1.46136	0.0512295	0.384763	1	8146	tags=68%	list=41%	signal=116%
GO_POSITIVE_REGULATION_OF_ORGANELLE_ASSEMBLY	GO_POSITIVE_REGULATION_OF_ORGANELLE_ASSEMBLY		45	0.390881	1.46132	0.0200401	0.383009	1	6459	tags=49%	list=33%	signal=72%
GO_ACTIVATION_OF_INNATE_IMMUNE_RESPONSE	GO_ACTIVATION_OF_INNATE_IMMUNE_RESPONSE		202	0.344375	1.46008	0	0.385165	1	7268	tags=51%	list=37%	signal=80%
GO_NUCLEUS_LOCALIZATION	GO_NUCLEUS_LOCALIZATION		20	0.45875	1.45957	0.0392562	0.385074	1	4592	tags=50%	list=23%	signal=65%
GO_MITOCHONDRION_MORPHOGENESIS	GO_MITOCHONDRION_MORPHOGENESIS		19	0.454274	1.45943	0.0516529	0.383728	1	6715	tags=58%	list=34%	signal=87%
GO_NUCLEAR_EXPORT	GO_NUCLEAR_EXPORT		142	0.353123	1.45733	0.001	0.38892	1	8188	tags=60%	list=41%	signal=101%
GO_SIGNAL_TRANSDUCTION_IN_ABSENCE_OF_LIGAND	GO_SIGNAL_TRANSDUCTION_IN_ABSENCE_OF_LIGAND		33	0.414985	1.4573	0.0321932	0.387131	1	6482	tags=48%	list=33%	signal=72%
GO_SPERM_EGG_RECOGNITION	GO_SPERM_EGG_RECOGNITION		43	0.398575	1.45666	0.023023	0.387397	1	8546	tags=67%	list=43%	signal=118%
GO_MITOCHONDRIAL_FUSION	GO_MITOCHONDRIAL_FUSION		17	0.466122	1.45611	0.0539979	0.387385	1	6482	tags=59%	list=33%	signal=87%
GO_POSITIVE_REGULATION_OF_LYMPHOCYTE_MIGRATION	GO_POSITIVE_REGULATION_OF_LYMPHOCYTE_MIGRATION		26	0.431135	1.45486	0.0407747	0.389717	1	3012	tags=38%	list=15%	signal=45%
GO_TOXIN_TRANSPORT	GO_TOXIN_TRANSPORT		36	0.405068	1.45197	0.0271903	0.397231	1	5558	tags=50%	list=28%	signal=69%
GO_NEGATIVE_REGULATION_OF_MITOTIC_CELL_CYCLE	GO_NEGATIVE_REGULATION_OF_MITOTIC_CELL_CYCLE		187	0.344002	1.45194	0.001	0.395445	1	8399	tags=57%	list=42%	signal=97%
GO_EXECUTION_PHASE_OF_APOPTOSIS	GO_EXECUTION_PHASE_OF_APOPTOSIS		53	0.382063	1.45026	0.016	0.39917	1	8243	tags=62%	list=42%	signal=106%
GO_REGULATION_OF_TRANSFORMING_GROWTH_FACTOR_BETA_PRODUCTION	GO_REGULATION_OF_TRANSFORMING_GROWTH_FACTOR_BETA_PRODUCTION		25	0.4278	1.44981	0.0375634	0.398826	1	7991	tags=64%	list=40%	signal=107%
GO_TOLL_LIKE_RECEPTOR_SIGNALING_PATHWAY	GO_TOLL_LIKE_RECEPTOR_SIGNALING_PATHWAY		84	0.364749	1.44936	0.008	0.398453	1	7246	tags=52%	list=37%	signal=82%
GO_RRNA_METABOLIC_PROCESS	GO_RRNA_METABOLIC_PROCESS		243	0.336973	1.44929	0.001	0.396834	1	6994	tags=45%	list=35%	signal=68%
GO_RIBOSOME_BIOGENESIS	GO_RIBOSOME_BIOGENESIS		292	0.333318	1.44883	0	0.396662	1	6994	tags=45%	list=35%	signal=69%
GO_POSITIVE_REGULATION_OF_INTRINSIC_APOPTOTIC_SIGNALING_PATHWAY	GO_POSITIVE_REGULATION_OF_INTRINSIC_APOPTOTIC_SIGNALING_PATHWAY		51	0.387861	1.44811	0.021021	0.397159	1	2616	tags=29%	list=13%	signal=34%
GO_CELL_DIVISION	GO_CELL_DIVISION		445	0.327547	1.44759	0	0.397277	1	7326	tags=50%	list=37%	signal=77%
GO_RNA_LOCALIZATION	GO_RNA_LOCALIZATION		176	0.342435	1.44753	0	0.395636	1	7932	tags=57%	list=40%	signal=95%
GO_PURINE_NUCLEOBASE_METABOLIC_PROCESS	GO_PURINE_NUCLEOBASE_METABOLIC_PROCESS		20	0.439796	1.44562	0.057554	0.400131	1	9120	tags=80%	list=46%	signal=148%
GO_TRIGLYCERIDE_CATABOLIC_PROCESS	GO_TRIGLYCERIDE_CATABOLIC_PROCESS		21	0.440627	1.44543	0.0562948	0.398887	1	7264	tags=43%	list=37%	signal=68%
GO_POSITIVE_REGULATION_OF_PROTEIN_LOCALIZATION_TO_CELL_PERIPHERY	GO_POSITIVE_REGULATION_OF_PROTEIN_LOCALIZATION_TO_CELL_PERIPHERY		35	0.400153	1.44532	0.0402414	0.397396	1	3533	tags=34%	list=18%	signal=42%
GO_POSITIVE_REGULATION_OF_HISTONE_METHYLATION	GO_POSITIVE_REGULATION_OF_HISTONE_METHYLATION		30	0.416105	1.44492	0.040282	0.397019	1	7822	tags=63%	list=39%	signal=104%
GO_PROTEIN_IMPORT_INTO_NUCLEUS_TRANSLOCATION	GO_PROTEIN_IMPORT_INTO_NUCLEUS_TRANSLOCATION		29	0.421109	1.44407	0.0394737	0.397943	1	6380	tags=45%	list=32%	signal=66%
GO_REGULATION_OF_CELL_AGING	GO_REGULATION_OF_CELL_AGING		33	0.402247	1.44361	0.0343782	0.397684	1	7149	tags=58%	list=36%	signal=90%
GO_CELL_CYCLE_CHECKPOINT	GO_CELL_CYCLE_CHECKPOINT		185	0.340936	1.44305	0	0.397649	1	8399	tags=58%	list=42%	signal=99%
GO_RESPONSE_TO_COPPER_ION	GO_RESPONSE_TO_COPPER_ION		27	0.419501	1.44237	0.0547112	0.398055	1	7112	tags=56%	list=36%	signal=87%
GO_RIBONUCLEOPROTEIN_COMPLEX_LOCALIZATION	GO_RIBONUCLEOPROTEIN_COMPLEX_LOCALIZATION		115	0.350327	1.44129	0.005	0.399843	1	7932	tags=57%	list=40%	signal=95%
GO_ADIPOSE_TISSUE_DEVELOPMENT	GO_ADIPOSE_TISSUE_DEVELOPMENT		31	0.41717	1.44025	0.0363269	0.401408	1	3437	tags=35%	list=17%	signal=43%
GO_PLASMA_MEMBRANE_FUSION	GO_PLASMA_MEMBRANE_FUSION		24	0.431178	1.43961	0.0513347	0.401951	1	7430	tags=54%	list=38%	signal=87%
GO_CELLULAR_COMPONENT_ASSEMBLY_INVOLVED_IN_MORPHOGENESIS	GO_CELLULAR_COMPONENT_ASSEMBLY_INVOLVED_IN_MORPHOGENESIS		227	0.335005	1.43928	0	0.4014	1	7001	tags=51%	list=35%	signal=77%
GO_TELOMERE_MAINTENANCE_VIA_RECOMBINATION	GO_TELOMERE_MAINTENANCE_VIA_RECOMBINATION		32	0.403469	1.43859	0.0541625	0.401922	1	5709	tags=53%	list=29%	signal=75%
GO_PROTEIN_LOCALIZATION_TO_LYSOSOME	GO_PROTEIN_LOCALIZATION_TO_LYSOSOME		17	0.456854	1.43814	0.0572917	0.401567	1	3383	tags=41%	list=17%	signal=50%
GO_PROTEIN_LOCALIZATION_TO_CHROMOSOME	GO_PROTEIN_LOCALIZATION_TO_CHROMOSOME		39	0.3954	1.4379	0.0232323	0.400589	1	4936	tags=46%	list=25%	signal=61%
GO_REGULATION_OF_TOLERANCE_INDUCTION	GO_REGULATION_OF_TOLERANCE_INDUCTION		18	0.461507	1.43779	0.0595611	0.399227	1	4897	tags=50%	list=25%	signal=66%
GO_DNA_GEOMETRIC_CHANGE	GO_DNA_GEOMETRIC_CHANGE		79	0.363657	1.43699	0.009	0.400222	1	8983	tags=65%	list=45%	signal=118%
GO_REGULATION_OF_T_CELL_MIGRATION	GO_REGULATION_OF_T_CELL_MIGRATION		24	0.427745	1.43655	0.0529532	0.399896	1	6467	tags=54%	list=33%	signal=80%
GO_GLOBAL_GENOME_NUCLEOTIDE_EXCISION_REPAIR	GO_GLOBAL_GENOME_NUCLEOTIDE_EXCISION_REPAIR		32	0.404082	1.43618	0.0405269	0.399463	1	6138	tags=47%	list=31%	signal=68%
GO_SNRNA_PROCESSING	GO_SNRNA_PROCESSING		21	0.43968	1.43589	0.0616016	0.398758	1	7551	tags=67%	list=38%	signal=108%
GO_REGULATION_OF_PROTEIN_AUTOPHOSPHORYLATION	GO_REGULATION_OF_PROTEIN_AUTOPHOSPHORYLATION		36	0.402829	1.43436	0.0281125	0.402367	1	6012	tags=44%	list=30%	signal=64%
GO_SUBSTANTIA_NIGRA_DEVELOPMENT	GO_SUBSTANTIA_NIGRA_DEVELOPMENT		44	0.388884	1.43387	0.027	0.402315	1	4842	tags=34%	list=24%	signal=45%
GO_MULTI_ORGANISM_ORGANELLE_ORGANIZATION	GO_MULTI_ORGANISM_ORGANELLE_ORGANIZATION		23	0.432674	1.43374	0.0478615	0.401054	1	5848	tags=52%	list=30%	signal=74%
GO_REGULATION_OF_MRNA_CATABOLIC_PROCESS	GO_REGULATION_OF_MRNA_CATABOLIC_PROCESS		25	0.423478	1.43294	0.0460594	0.402129	1	6616	tags=56%	list=33%	signal=84%
GO_MYELOID_LEUKOCYTE_MIGRATION	GO_MYELOID_LEUKOCYTE_MIGRATION		96	0.356565	1.43198	0.005	0.403604	1	8141	tags=53%	list=41%	signal=90%
GO_REGULATION_OF_T_CELL_CYTOKINE_PRODUCTION	GO_REGULATION_OF_T_CELL_CYTOKINE_PRODUCTION		22	0.430502	1.43139	0.0473738	0.403903	1	2584	tags=27%	list=13%	signal=31%
GO_NEGATIVE_REGULATION_OF_POTASSIUM_ION_TRANSPORT	GO_NEGATIVE_REGULATION_OF_POTASSIUM_ION_TRANSPORT		31	0.408212	1.43006	0.0472837	0.406619	1	6712	tags=52%	list=34%	signal=78%
GO_GLUTAMINE_FAMILY_AMINO_ACID_BIOSYNTHETIC_PROCESS	GO_GLUTAMINE_FAMILY_AMINO_ACID_BIOSYNTHETIC_PROCESS		20	0.444017	1.42983	0.0628866	0.40568	1	9074	tags=75%	list=46%	signal=138%
GO_SOMATIC_RECOMBINATION_OF_IMMUNOGLOBULIN_GENE_SEGMENTS	GO_SOMATIC_RECOMBINATION_OF_IMMUNOGLOBULIN_GENE_SEGMENTS		21	0.436022	1.42936	0.0597322	0.405628	1	7159	tags=57%	list=36%	signal=89%
GO_RNA_SPLICING_VIA_TRANSESTERIFICATION_REACTIONS	GO_RNA_SPLICING_VIA_TRANSESTERIFICATION_REACTIONS		257	0.331582	1.42879	0	0.406004	1	8710	tags=61%	list=44%	signal=107%
GO_NLS_BEARING_PROTEIN_IMPORT_INTO_NUCLEUS	GO_NLS_BEARING_PROTEIN_IMPORT_INTO_NUCLEUS		22	0.440071	1.4287	0.0664622	0.404672	1	7665	tags=73%	list=39%	signal=118%
GO_ESTABLISHMENT_OF_SPINDLE_ORIENTATION	GO_ESTABLISHMENT_OF_SPINDLE_ORIENTATION		25	0.422094	1.42756	0.0424671	0.406682	1	5014	tags=48%	list=25%	signal=64%
GO_RNA_SPLICING	GO_RNA_SPLICING		351	0.327201	1.42637	0	0.408935	1	8710	tags=59%	list=44%	signal=104%
GO_POSITIVE_REGULATION_OF_TELOMERASE_ACTIVITY	GO_POSITIVE_REGULATION_OF_TELOMERASE_ACTIVITY		28	0.413854	1.4258	0.0383838	0.409238	1	3288	tags=39%	list=17%	signal=47%
GO_PROTEIN_HOMOTRIMERIZATION	GO_PROTEIN_HOMOTRIMERIZATION		19	0.447202	1.42421	0.0594872	0.412949	1	6262	tags=47%	list=32%	signal=69%
GO_DNA_BIOSYNTHETIC_PROCESS	GO_DNA_BIOSYNTHETIC_PROCESS		112	0.346174	1.42415	0.001	0.411532	1	6168	tags=46%	list=31%	signal=67%
GO_DNA_TEMPLATED_TRANSCRIPTION_ELONGATION	GO_DNA_TEMPLATED_TRANSCRIPTION_ELONGATION		92	0.355828	1.4229	0.009	0.414384	1	10610	tags=72%	list=54%	signal=154%
GO_RNA_POLYADENYLATION	GO_RNA_POLYADENYLATION		29	0.412196	1.42246	0.0506073	0.41433	1	8897	tags=76%	list=45%	signal=138%
GO_REGULATION_OF_CELL_CYCLE_G2_M_PHASE_TRANSITION	GO_REGULATION_OF_CELL_CYCLE_G2_M_PHASE_TRANSITION		58	0.373038	1.42155	0.028028	0.415906	1	8395	tags=60%	list=42%	signal=104%
GO_RESPONSE_TO_HEAT	GO_RESPONSE_TO_HEAT		87	0.360184	1.42129	0.011	0.415202	1	3375	tags=31%	list=17%	signal=37%
GO_POSTREPLICATION_REPAIR	GO_POSTREPLICATION_REPAIR		50	0.379142	1.42104	0.0270812	0.414467	1	5845	tags=46%	list=30%	signal=65%
GO_NEGATIVE_REGULATION_OF_CHROMATIN_MODIFICATION	GO_NEGATIVE_REGULATION_OF_CHROMATIN_MODIFICATION		45	0.384517	1.42032	0.035035	0.415438	1	7231	tags=53%	list=37%	signal=84%
GO_REGULATION_OF_LIGASE_ACTIVITY	GO_REGULATION_OF_LIGASE_ACTIVITY		128	0.345065	1.41979	0.005	0.415695	1	6025	tags=45%	list=30%	signal=65%
GO_REGULATION_OF_LYMPHOCYTE_CHEMOTAXIS	GO_REGULATION_OF_LYMPHOCYTE_CHEMOTAXIS		20	0.438107	1.41866	0.0725971	0.417969	1	6504	tags=60%	list=33%	signal=89%
GO_REGULATION_OF_TRANSCRIPTION_INITIATION_FROM_RNA_POLYMERASE_II_PROMOTER	GO_REGULATION_OF_TRANSCRIPTION_INITIATION_FROM_RNA_POLYMERASE_II_PROMOTER		23	0.424435	1.4183	0.0531697	0.417639	1	4450	tags=43%	list=22%	signal=56%
GO_SULFUR_AMINO_ACID_BIOSYNTHETIC_PROCESS	GO_SULFUR_AMINO_ACID_BIOSYNTHETIC_PROCESS		19	0.443641	1.41728	0.0687885	0.419493	1	5429	tags=53%	list=27%	signal=72%
GO_RESPONSE_TO_OXYGEN_RADICAL	GO_RESPONSE_TO_OXYGEN_RADICAL		18	0.446311	1.41642	0.071875	0.420882	1	5056	tags=33%	list=26%	signal=45%
GO_BILE_ACID_AND_BILE_SALT_TRANSPORT	GO_BILE_ACID_AND_BILE_SALT_TRANSPORT		29	0.406924	1.41613	0.0505561	0.420309	1	7434	tags=59%	list=38%	signal=94%
GO_NEGATIVE_REGULATION_OF_CELL_CYCLE_PROCESS	GO_NEGATIVE_REGULATION_OF_CELL_CYCLE_PROCESS		204	0.333528	1.41495	0.001	0.422992	1	8399	tags=55%	list=42%	signal=94%
GO_REGULATION_OF_EXOSOMAL_SECRETION	GO_REGULATION_OF_EXOSOMAL_SECRETION		17	0.459572	1.41485	0.0655567	0.421727	1	5821	tags=53%	list=29%	signal=75%
GO_PRODUCTION_OF_MOLECULAR_MEDIATOR_OF_IMMUNE_RESPONSE	GO_PRODUCTION_OF_MOLECULAR_MEDIATOR_OF_IMMUNE_RESPONSE		60	0.368099	1.41436	0.015	0.421857	1	7159	tags=53%	list=36%	signal=83%
GO_MITOTIC_NUCLEAR_DIVISION	GO_MITOTIC_NUCLEAR_DIVISION		347	0.322736	1.41346	0	0.423307	1	6200	tags=46%	list=31%	signal=65%
GO_MYELOID_DENDRITIC_CELL_ACTIVATION	GO_MYELOID_DENDRITIC_CELL_ACTIVATION		25	0.415443	1.41279	0.0669371	0.424128	1	3052	tags=32%	list=15%	signal=38%
GO_HISTONE_MRNA_METABOLIC_PROCESS	GO_HISTONE_MRNA_METABOLIC_PROCESS		28	0.409877	1.41273	0.0413724	0.42276	1	8328	tags=61%	list=42%	signal=105%
GO_QUINONE_METABOLIC_PROCESS	GO_QUINONE_METABOLIC_PROCESS		29	0.408156	1.41259	0.0535354	0.421756	1	1611	tags=28%	list=8%	signal=30%
GO_DNA_REPAIR	GO_DNA_REPAIR		446	0.317901	1.41244	0	0.420664	1	10509	tags=66%	list=53%	signal=138%
GO_FATTY_ACID_BETA_OXIDATION_USING_ACYL_COA_DEHYDROGENASE	GO_FATTY_ACID_BETA_OXIDATION_USING_ACYL_COA_DEHYDROGENASE		18	0.445592	1.41185	0.0639835	0.42097	1	5504	tags=56%	list=28%	signal=77%
GO_POSITIVE_REGULATION_OF_DEFENSE_RESPONSE	GO_POSITIVE_REGULATION_OF_DEFENSE_RESPONSE		361	0.322252	1.41169	0	0.41992	1	7268	tags=47%	list=37%	signal=73%
GO_NEGATIVE_REGULATION_OF_PHOSPHOPROTEIN_PHOSPHATASE_ACTIVITY	GO_NEGATIVE_REGULATION_OF_PHOSPHOPROTEIN_PHOSPHATASE_ACTIVITY		15	0.462989	1.41153	0.0730932	0.41892	1	7229	tags=67%	list=36%	signal=105%
GO_POSITIVE_REGULATION_OF_DNA_REPLICATION	GO_POSITIVE_REGULATION_OF_DNA_REPLICATION		86	0.35381	1.41123	0.01	0.418541	1	3463	tags=33%	list=17%	signal=39%
GO_REGULATION_OF_DNA_RECOMBINATION	GO_REGULATION_OF_DNA_RECOMBINATION		55	0.369898	1.41052	0.032032	0.419462	1	8387	tags=62%	list=42%	signal=107%
GO_REGULATION_OF_GLUCOSE_IMPORT_IN_RESPONSE_TO_INSULIN_STIMULUS	GO_REGULATION_OF_GLUCOSE_IMPORT_IN_RESPONSE_TO_INSULIN_STIMULUS		16	0.457837	1.41052	0.0793651	0.417995	1	3626	tags=38%	list=18%	signal=46%
GO_MITOTIC_SPINDLE_ORGANIZATION	GO_MITOTIC_SPINDLE_ORGANIZATION		66	0.360037	1.41035	0.02	0.416978	1	8639	tags=67%	list=44%	signal=118%
GO_ER_TO_GOLGI_VESICLE_MEDIATED_TRANSPORT	GO_ER_TO_GOLGI_VESICLE_MEDIATED_TRANSPORT		161	0.336682	1.40686	0.002	0.42783	1	5389	tags=39%	list=27%	signal=52%
GO_NEUTROPHIL_MEDIATED_IMMUNITY	GO_NEUTROPHIL_MEDIATED_IMMUNITY		21	0.425052	1.4064	0.0796731	0.427918	1	1672	tags=24%	list=8%	signal=26%
GO_REGULATION_OF_CELL_CYCLE_PHASE_TRANSITION	GO_REGULATION_OF_CELL_CYCLE_PHASE_TRANSITION		313	0.32322	1.40605	0	0.427695	1	8413	tags=54%	list=42%	signal=92%
GO_POSITIVE_REGULATION_OF_IMMUNOGLOBULIN_PRODUCTION	GO_POSITIVE_REGULATION_OF_IMMUNOGLOBULIN_PRODUCTION		31	0.397999	1.40499	0.047379	0.42974	1	435	tags=16%	list=2%	signal=16%
GO_PROTEIN_TARGETING	GO_PROTEIN_TARGETING		394	0.320447	1.40452	0	0.429985	1	6969	tags=43%	list=35%	signal=65%
GO_REGULATION_OF_SYNAPTIC_VESICLE_TRANSPORT	GO_REGULATION_OF_SYNAPTIC_VESICLE_TRANSPORT		30	0.407358	1.40352	0.0553877	0.432095	1	5965	tags=50%	list=30%	signal=71%
GO_POSITIVE_REGULATION_OF_ADHERENS_JUNCTION_ORGANIZATION	GO_POSITIVE_REGULATION_OF_ADHERENS_JUNCTION_ORGANIZATION		21	0.430532	1.40322	0.0773931	0.43162	1	8128	tags=67%	list=41%	signal=113%
GO_NUCLEOBASE_METABOLIC_PROCESS	GO_NUCLEOBASE_METABOLIC_PROCESS		38	0.386656	1.40283	0.062249	0.431456	1	9120	tags=71%	list=46%	signal=131%
GO_RETINA_HOMEOSTASIS	GO_RETINA_HOMEOSTASIS		63	0.36374	1.40259	0.035	0.430744	1	9508	tags=68%	list=48%	signal=131%
GO_NONMOTILE_PRIMARY_CILIUM_ASSEMBLY	GO_NONMOTILE_PRIMARY_CILIUM_ASSEMBLY		22	0.426896	1.40248	0.0766871	0.429632	1	8182	tags=73%	list=41%	signal=124%
GO_NEUTRAL_LIPID_CATABOLIC_PROCESS	GO_NEUTRAL_LIPID_CATABOLIC_PROCESS		26	0.416045	1.40209	0.0466531	0.429363	1	7397	tags=46%	list=37%	signal=74%
GO_RESPONSE_TO_IONIZING_RADIATION	GO_RESPONSE_TO_IONIZING_RADIATION		138	0.336787	1.40144	0.005	0.430141	1	7495	tags=52%	list=38%	signal=83%
GO_MALE_GENITALIA_DEVELOPMENT	GO_MALE_GENITALIA_DEVELOPMENT		21	0.423703	1.40023	0.0748718	0.432909	1	2859	tags=33%	list=14%	signal=39%
GO_MRNA_3_END_PROCESSING	GO_MRNA_3_END_PROCESSING		71	0.357135	1.39816	0.018	0.438618	1	7068	tags=55%	list=36%	signal=85%
GO_CELLULAR_RESPONSE_TO_GAMMA_RADIATION	GO_CELLULAR_RESPONSE_TO_GAMMA_RADIATION		19	0.430406	1.39772	0.0800416	0.438643	1	7177	tags=63%	list=36%	signal=99%
GO_MRNA_PROCESSING	GO_MRNA_PROCESSING		412	0.315401	1.39767	0	0.437315	1	9131	tags=60%	list=46%	signal=109%
GO_GENE_SILENCING	GO_GENE_SILENCING		198	0.326796	1.39731	0.002	0.437046	1	9511	tags=52%	list=48%	signal=99%
GO_REGULATION_OF_RNA_STABILITY	GO_REGULATION_OF_RNA_STABILITY		136	0.338801	1.39723	0.004	0.435897	1	8957	tags=60%	list=45%	signal=108%
GO_RESPONSE_TO_HYDROPEROXIDE	GO_RESPONSE_TO_HYDROPEROXIDE		15	0.465508	1.39722	0.0836864	0.434448	1	2020	tags=33%	list=10%	signal=37%
GO_CELLULAR_RESPONSE_TO_UV	GO_CELLULAR_RESPONSE_TO_UV		65	0.363607	1.39696	0.019	0.433909	1	8755	tags=62%	list=44%	signal=110%
GO_CYTOKINESIS	GO_CYTOKINESIS		84	0.351624	1.39664	0.011	0.433501	1	7326	tags=54%	list=37%	signal=85%
GO_OTIC_VESICLE_DEVELOPMENT	GO_OTIC_VESICLE_DEVELOPMENT		15	0.453294	1.39638	0.0795334	0.432889	1	4643	tags=40%	list=23%	signal=52%
GO_POSITIVE_REGULATION_OF_PROTEIN_OLIGOMERIZATION	GO_POSITIVE_REGULATION_OF_PROTEIN_OLIGOMERIZATION		17	0.444645	1.39587	0.0731452	0.433313	1	5803	tags=41%	list=29%	signal=58%
GO_DNA_INTEGRITY_CHECKPOINT	GO_DNA_INTEGRITY_CHECKPOINT		140	0.33329	1.39348	0.002	0.44011	1	8997	tags=60%	list=45%	signal=109%
GO_POSITIVE_REGULATION_OF_INTERLEUKIN_1_BETA_PRODUCTION	GO_POSITIVE_REGULATION_OF_INTERLEUKIN_1_BETA_PRODUCTION		30	0.402993	1.39306	0.0594159	0.440252	1	5873	tags=47%	list=30%	signal=66%
GO_VESICLE_COATING	GO_VESICLE_COATING		73	0.35358	1.39212	0.023023	0.442257	1	5785	tags=42%	list=29%	signal=60%
GO_NCRNA_PROCESSING	GO_NCRNA_PROCESSING		362	0.317065	1.39197	0	0.441422	1	7572	tags=48%	list=38%	signal=76%
GO_HISTONE_H4_ACETYLATION	GO_HISTONE_H4_ACETYLATION		42	0.378526	1.39147	0.0431727	0.441618	1	9112	tags=71%	list=46%	signal=132%
GO_VENTRICULAR_SYSTEM_DEVELOPMENT	GO_VENTRICULAR_SYSTEM_DEVELOPMENT		26	0.406681	1.39102	0.0619289	0.441719	1	9291	tags=73%	list=47%	signal=137%
GO_ISOPRENOID_BIOSYNTHETIC_PROCESS	GO_ISOPRENOID_BIOSYNTHETIC_PROCESS		24	0.415999	1.39083	0.0731707	0.440972	1	8029	tags=67%	list=41%	signal=112%
GO_AUDITORY_RECEPTOR_CELL_DEVELOPMENT	GO_AUDITORY_RECEPTOR_CELL_DEVELOPMENT		18	0.434426	1.39081	0.0843621	0.439614	1	6188	tags=50%	list=31%	signal=73%
GO_MICROVILLUS_ORGANIZATION	GO_MICROVILLUS_ORGANIZATION		19	0.430727	1.39035	0.0741504	0.439838	1	5765	tags=53%	list=29%	signal=74%
GO_REGULATION_OF_CELL_CYCLE_CHECKPOINT	GO_REGULATION_OF_CELL_CYCLE_CHECKPOINT		27	0.403364	1.39026	0.0638298	0.438797	1	4026	tags=44%	list=20%	signal=56%
GO_HETEROPHILIC_CELL_CELL_ADHESION_VIA_PLASMA_MEMBRANE_CELL_ADHESION_MOLECULES	GO_HETEROPHILIC_CELL_CELL_ADHESION_VIA_PLASMA_MEMBRANE_CELL_ADHESION_MOLECULES		38	0.385281	1.39021	0.0451354	0.43752	1	7812	tags=63%	list=39%	signal=104%
GO_CELL_CELL_RECOGNITION	GO_CELL_CELL_RECOGNITION		58	0.361566	1.38988	0.029029	0.437269	1	8546	tags=62%	list=43%	signal=109%
GO_DEFENSE_RESPONSE_TO_OTHER_ORGANISM	GO_DEFENSE_RESPONSE_TO_OTHER_ORGANISM		471	0.312779	1.38968	0	0.436541	1	6405	tags=38%	list=32%	signal=55%
GO_BENZENE_CONTAINING_COMPOUND_METABOLIC_PROCESS	GO_BENZENE_CONTAINING_COMPOUND_METABOLIC_PROCESS		22	0.419101	1.38895	0.0747185	0.437653	1	4491	tags=45%	list=23%	signal=59%
GO_REGULATION_OF_CELLULAR_SENESCENCE	GO_REGULATION_OF_CELLULAR_SENESCENCE		26	0.411477	1.38866	0.0655903	0.437322	1	7149	tags=62%	list=36%	signal=96%
GO_DEFENSE_RESPONSE_TO_VIRUS	GO_DEFENSE_RESPONSE_TO_VIRUS		159	0.330708	1.38862	0.003	0.436076	1	5767	tags=38%	list=29%	signal=54%
GO_MALE_MEIOSIS_I	GO_MALE_MEIOSIS_I		16	0.447629	1.38818	0.0842105	0.4362	1	5182	tags=50%	list=26%	signal=68%
GO_PURINE_CONTAINING_COMPOUND_SALVAGE	GO_PURINE_CONTAINING_COMPOUND_SALVAGE		16	0.452391	1.38818	0.0775681	0.434857	1	9133	tags=81%	list=46%	signal=151%
GO_BILE_ACID_METABOLIC_PROCESS	GO_BILE_ACID_METABOLIC_PROCESS		35	0.391493	1.38811	0.0553877	0.433708	1	6892	tags=54%	list=35%	signal=83%
GO_MRNA_TRANSCRIPTION	GO_MRNA_TRANSCRIPTION		21	0.421243	1.38801	0.0727459	0.432715	1	5972	tags=52%	list=30%	signal=75%
GO_NECROTIC_CELL_DEATH	GO_NECROTIC_CELL_DEATH		28	0.40542	1.3875	0.0696266	0.433219	1	7893	tags=61%	list=40%	signal=101%
GO_LEUKOCYTE_CHEMOTAXIS	GO_LEUKOCYTE_CHEMOTAXIS		114	0.339374	1.38659	0.009	0.435144	1	8141	tags=52%	list=41%	signal=87%
GO_RIBONUCLEOPROTEIN_COMPLEX_BIOGENESIS	GO_RIBONUCLEOPROTEIN_COMPLEX_BIOGENESIS		414	0.316374	1.38645	0	0.434335	1	6994	tags=45%	list=35%	signal=68%
GO_REGULATION_OF_DNA_REPAIR	GO_REGULATION_OF_DNA_REPAIR		70	0.349995	1.38606	0.023	0.434377	1	9117	tags=66%	list=46%	signal=121%
GO_ENDOSOME_ORGANIZATION	GO_ENDOSOME_ORGANIZATION		60	0.36352	1.38604	0.037	0.433109	1	5821	tags=47%	list=29%	signal=66%
GO_NEGATIVE_REGULATION_OF_MRNA_METABOLIC_PROCESS	GO_NEGATIVE_REGULATION_OF_MRNA_METABOLIC_PROCESS		34	0.392441	1.38507	0.0551102	0.435084	1	5352	tags=50%	list=27%	signal=68%
GO_BRANCHED_CHAIN_AMINO_ACID_METABOLIC_PROCESS	GO_BRANCHED_CHAIN_AMINO_ACID_METABOLIC_PROCESS		23	0.414761	1.38447	0.0711382	0.435822	1	9057	tags=74%	list=46%	signal=136%
GO_NCRNA_METABOLIC_PROCESS	GO_NCRNA_METABOLIC_PROCESS		500	0.310053	1.38436	0	0.434901	1	8192	tags=51%	list=41%	signal=85%
GO_ENDOPLASMIC_RETICULUM_ORGANIZATION	GO_ENDOPLASMIC_RETICULUM_ORGANIZATION		37	0.385626	1.3836	0.0483384	0.436183	1	5666	tags=49%	list=29%	signal=68%
GO_NEGATIVE_REGULATION_OF_HISTONE_ACETYLATION	GO_NEGATIVE_REGULATION_OF_HISTONE_ACETYLATION		15	0.454538	1.38332	0.105207	0.435814	1	5656	tags=53%	list=29%	signal=75%
GO_POSITIVE_REGULATION_OF_PROTEIN_MODIFICATION_BY_SMALL_PROTEIN_CONJUGATION_OR_REMOVAL	GO_POSITIVE_REGULATION_OF_PROTEIN_MODIFICATION_BY_SMALL_PROTEIN_CONJUGATION_OR_REMOVAL		191	0.324995	1.38317	0.002	0.435017	1	6025	tags=43%	list=30%	signal=61%
GO_POSITIVE_REGULATION_OF_PHOSPHATASE_ACTIVITY	GO_POSITIVE_REGULATION_OF_PHOSPHATASE_ACTIVITY		28	0.405265	1.38242	0.0544355	0.436235	1	6467	tags=54%	list=33%	signal=79%
GO_NEGATIVE_REGULATION_OF_RECEPTOR_MEDIATED_ENDOCYTOSIS	GO_NEGATIVE_REGULATION_OF_RECEPTOR_MEDIATED_ENDOCYTOSIS		17	0.441005	1.3823	0.0788382	0.435333	1	6967	tags=53%	list=35%	signal=82%
GO_C21_STEROID_HORMONE_METABOLIC_PROCESS	GO_C21_STEROID_HORMONE_METABOLIC_PROCESS		25	0.411285	1.38194	0.0680203	0.435214	1	4693	tags=40%	list=24%	signal=52%
GO_ANDROGEN_RECEPTOR_SIGNALING_PATHWAY	GO_ANDROGEN_RECEPTOR_SIGNALING_PATHWAY		40	0.380658	1.38156	0.0551655	0.435227	1	6070	tags=52%	list=31%	signal=76%
GO_COPPER_ION_HOMEOSTASIS	GO_COPPER_ION_HOMEOSTASIS		16	0.448542	1.3814	0.0875	0.434461	1	5056	tags=44%	list=26%	signal=59%
GO_ESTABLISHMENT_OF_PROTEIN_LOCALIZATION_TO_ORGANELLE	GO_ESTABLISHMENT_OF_PROTEIN_LOCALIZATION_TO_ORGANELLE		349	0.315045	1.38132	0	0.43349	1	6838	tags=42%	list=35%	signal=63%
GO_PHOTORECEPTOR_CELL_MAINTENANCE	GO_PHOTORECEPTOR_CELL_MAINTENANCE		34	0.38834	1.38129	0.0653924	0.432313	1	5969	tags=53%	list=30%	signal=76%
GO_VIRAL_LIFE_CYCLE	GO_VIRAL_LIFE_CYCLE		278	0.319609	1.38095	0.001	0.432192	1	8025	tags=48%	list=41%	signal=80%
GO_PEPTIDYL_LYSINE_MODIFICATION	GO_PEPTIDYL_LYSINE_MODIFICATION		286	0.316492	1.38088	0	0.431166	1	7305	tags=52%	list=37%	signal=81%
GO_PROTEIN_IMPORT	GO_PROTEIN_IMPORT		152	0.330553	1.38066	0.005	0.430702	1	7855	tags=52%	list=40%	signal=85%
GO_POSITIVE_REGULATION_OF_PEPTIDYL_SERINE_PHOSPHORYLATION	GO_POSITIVE_REGULATION_OF_PEPTIDYL_SERINE_PHOSPHORYLATION		87	0.346843	1.38029	0.022	0.430726	1	6818	tags=38%	list=34%	signal=58%
GO_REGULATION_OF_POTASSIUM_ION_TRANSMEMBRANE_TRANSPORTER_ACTIVITY	GO_REGULATION_OF_POTASSIUM_ION_TRANSMEMBRANE_TRANSPORTER_ACTIVITY		41	0.37969	1.38022	0.0490982	0.429777	1	6957	tags=49%	list=35%	signal=75%
GO_T_CELL_APOPTOTIC_PROCESS	GO_T_CELL_APOPTOTIC_PROCESS		15	0.44988	1.37919	0.0963983	0.432073	1	6096	tags=53%	list=31%	signal=77%
GO_RECOMBINATIONAL_REPAIR	GO_RECOMBINATIONAL_REPAIR		72	0.353587	1.37897	0.021	0.43154	1	7177	tags=53%	list=36%	signal=82%
GO_INNER_MITOCHONDRIAL_MEMBRANE_ORGANIZATION	GO_INNER_MITOCHONDRIAL_MEMBRANE_ORGANIZATION		16	0.444417	1.37816	0.0914826	0.433042	1	5641	tags=44%	list=28%	signal=61%
GO_ESTABLISHMENT_OF_MITOTIC_SPINDLE_ORIENTATION	GO_ESTABLISHMENT_OF_MITOTIC_SPINDLE_ORIENTATION		19	0.432068	1.37804	0.0747951	0.432199	1	4643	tags=47%	list=23%	signal=62%
GO_RESPONSE_TO_INTERFERON_GAMMA	GO_RESPONSE_TO_INTERFERON_GAMMA		142	0.332706	1.37763	0.002	0.432358	1	7464	tags=49%	list=38%	signal=77%
GO_MONOCYTE_DIFFERENTIATION	GO_MONOCYTE_DIFFERENTIATION		16	0.445377	1.37666	0.0980188	0.434385	1	4467	tags=44%	list=23%	signal=56%
GO_POSITIVE_REGULATION_OF_CELL_CYCLE_G1_S_PHASE_TRANSITION	GO_POSITIVE_REGULATION_OF_CELL_CYCLE_G1_S_PHASE_TRANSITION		28	0.393495	1.37623	0.0698381	0.43467	1	6970	tags=57%	list=35%	signal=88%
GO_RESPONSE_TO_LEPTIN	GO_RESPONSE_TO_LEPTIN		20	0.424421	1.37564	0.0917526	0.435455	1	4590	tags=40%	list=23%	signal=52%
GO_POST_TRANSLATIONAL_PROTEIN_MODIFICATION	GO_POST_TRANSLATIONAL_PROTEIN_MODIFICATION		35	0.378448	1.37423	0.0643863	0.438946	1	6186	tags=49%	list=31%	signal=71%
GO_POSITIVE_REGULATION_OF_CHROMOSOME_SEGREGATION	GO_POSITIVE_REGULATION_OF_CHROMOSOME_SEGREGATION		23	0.412996	1.37422	0.083503	0.437746	1	4695	tags=48%	list=24%	signal=63%
GO_TRANSLATIONAL_INITIATION	GO_TRANSLATIONAL_INITIATION		143	0.332302	1.37421	0.006	0.436561	1	6706	tags=38%	list=34%	signal=58%
GO_METHIONINE_METABOLIC_PROCESS	GO_METHIONINE_METABOLIC_PROCESS		18	0.428769	1.37343	0.0862423	0.437918	1	4390	tags=50%	list=22%	signal=64%
GO_RESPONSE_TO_X_RAY	GO_RESPONSE_TO_X_RAY		30	0.398191	1.37272	0.0644512	0.439166	1	6144	tags=53%	list=31%	signal=77%
GO_RETROGRADE_VESICLE_MEDIATED_TRANSPORT_GOLGI_TO_ER	GO_RETROGRADE_VESICLE_MEDIATED_TRANSPORT_GOLGI_TO_ER		76	0.347544	1.37195	0.017	0.440491	1	6285	tags=45%	list=32%	signal=65%
GO_GOLGI_VESICLE_TRANSPORT	GO_GOLGI_VESICLE_TRANSPORT		312	0.315207	1.3714	0.002	0.440975	1	6008	tags=41%	list=30%	signal=58%
GO_RESPONSE_TO_VIRUS	GO_RESPONSE_TO_VIRUS		240	0.318173	1.37136	0.001	0.439915	1	5767	tags=38%	list=29%	signal=53%
GO_NEGATIVE_REGULATION_OF_LEUKOCYTE_MIGRATION	GO_NEGATIVE_REGULATION_OF_LEUKOCYTE_MIGRATION		30	0.390349	1.37087	0.0655903	0.440429	1	6675	tags=50%	list=34%	signal=75%
GO_RESPONSE_TO_UV	GO_RESPONSE_TO_UV		121	0.334335	1.36977	0.012	0.442903	1	9977	tags=65%	list=50%	signal=131%
GO_POSITIVE_REGULATION_OF_LIGASE_ACTIVITY	GO_POSITIVE_REGULATION_OF_LIGASE_ACTIVITY		108	0.337764	1.36968	0.015	0.441949	1	6025	tags=44%	list=30%	signal=64%
GO_MICROTUBULE_POLYMERIZATION	GO_MICROTUBULE_POLYMERIZATION		27	0.401154	1.36868	0.0667341	0.444181	1	4035	tags=41%	list=20%	signal=51%
GO_TELOMERE_ORGANIZATION	GO_TELOMERE_ORGANIZATION		104	0.335396	1.36822	0.016	0.444577	1	6331	tags=38%	list=32%	signal=55%
GO_REGULATION_OF_PROTEIN_HOMODIMERIZATION_ACTIVITY	GO_REGULATION_OF_PROTEIN_HOMODIMERIZATION_ACTIVITY		22	0.410533	1.36793	0.0734694	0.4444	1	8383	tags=64%	list=42%	signal=110%
GO_DNA_TEMPLATED_TRANSCRIPTION_INITIATION	GO_DNA_TEMPLATED_TRANSCRIPTION_INITIATION		201	0.321225	1.36772	0.002	0.443926	1	6723	tags=43%	list=34%	signal=64%
GO_REGULATION_OF_PEPTIDYL_SERINE_PHOSPHORYLATION	GO_REGULATION_OF_PEPTIDYL_SERINE_PHOSPHORYLATION		115	0.335424	1.36731	0.007	0.444158	1	6818	tags=38%	list=34%	signal=58%
GO_ORGAN_REGENERATION	GO_ORGAN_REGENERATION		82	0.342562	1.36714	0.018	0.443506	1	7105	tags=49%	list=36%	signal=76%
GO_ESTABLISHMENT_OF_PROTEIN_LOCALIZATION_TO_ENDOPLASMIC_RETICULUM	GO_ESTABLISHMENT_OF_PROTEIN_LOCALIZATION_TO_ENDOPLASMIC_RETICULUM		103	0.339445	1.36699	0.013	0.442796	1	6706	tags=35%	list=34%	signal=53%
GO_MEMBRANE_BIOGENESIS	GO_MEMBRANE_BIOGENESIS		30	0.394479	1.36666	0.0675403	0.442639	1	6245	tags=47%	list=32%	signal=68%
GO_MICROTUBULE_CYTOSKELETON_ORGANIZATION	GO_MICROTUBULE_CYTOSKELETON_ORGANIZATION		323	0.314466	1.36576	0	0.44449	1	9394	tags=64%	list=47%	signal=119%
GO_ESTROUS_CYCLE	GO_ESTROUS_CYCLE		19	0.424975	1.36561	0.0869565	0.443813	1	6429	tags=47%	list=32%	signal=70%
GO_NEGATIVE_REGULATION_OF_B_CELL_PROLIFERATION	GO_NEGATIVE_REGULATION_OF_B_CELL_PROLIFERATION		15	0.447433	1.36545	0.098517	0.443191	1	5790	tags=53%	list=29%	signal=75%
GO_REGULATION_OF_RUFFLE_ASSEMBLY	GO_REGULATION_OF_RUFFLE_ASSEMBLY		20	0.425811	1.36503	0.0893224	0.4434	1	8444	tags=65%	list=43%	signal=113%
GO_MRNA_SPLICE_SITE_SELECTION	GO_MRNA_SPLICE_SITE_SELECTION		26	0.404638	1.36496	0.0810537	0.442439	1	8491	tags=69%	list=43%	signal=121%
GO_REGULATION_OF_PLASMA_MEMBRANE_ORGANIZATION	GO_REGULATION_OF_PLASMA_MEMBRANE_ORGANIZATION		71	0.34812	1.36418	0.038	0.443988	1	3533	tags=32%	list=18%	signal=39%
GO_MALE_GAMETE_GENERATION	GO_MALE_GAMETE_GENERATION		446	0.306422	1.36392	0	0.443699	1	7295	tags=47%	list=37%	signal=73%
GO_BILE_ACID_BIOSYNTHETIC_PROCESS	GO_BILE_ACID_BIOSYNTHETIC_PROCESS		20	0.41859	1.36382	0.0881148	0.442908	1	6845	tags=60%	list=35%	signal=92%
GO_RNA_SECONDARY_STRUCTURE_UNWINDING	GO_RNA_SECONDARY_STRUCTURE_UNWINDING		40	0.378279	1.36371	0.0510511	0.44213	1	8709	tags=68%	list=44%	signal=120%
GO_PEPTIDYL_PROLINE_MODIFICATION	GO_PEPTIDYL_PROLINE_MODIFICATION		52	0.363133	1.36354	0.05005	0.441504	1	5490	tags=44%	list=28%	signal=61%
GO_NEGATIVE_REGULATION_OF_NF_KAPPAB_IMPORT_INTO_NUCLEUS	GO_NEGATIVE_REGULATION_OF_NF_KAPPAB_IMPORT_INTO_NUCLEUS		18	0.433239	1.36283	0.0991735	0.442801	1	4364	tags=50%	list=22%	signal=64%
GO_MICROTUBULE_ANCHORING	GO_MICROTUBULE_ANCHORING		17	0.4407	1.36223	0.0917623	0.443684	1	9049	tags=82%	list=46%	signal=151%
GO_FERTILIZATION	GO_FERTILIZATION		142	0.327479	1.36215	0.009	0.442805	1	8050	tags=53%	list=41%	signal=88%
GO_REGULATION_OF_TRANSLATION_IN_RESPONSE_TO_STRESS	GO_REGULATION_OF_TRANSLATION_IN_RESPONSE_TO_STRESS		19	0.428716	1.36208	0.0957776	0.441885	1	5837	tags=53%	list=29%	signal=75%
GO_CENTRIOLE_ASSEMBLY	GO_CENTRIOLE_ASSEMBLY		19	0.427162	1.36129	0.0947477	0.443485	1	10153	tags=84%	list=51%	signal=173%
GO_CYTOPLASMIC_MICROTUBULE_ORGANIZATION	GO_CYTOPLASMIC_MICROTUBULE_ORGANIZATION		39	0.379427	1.36112	0.0621866	0.442974	1	7744	tags=62%	list=39%	signal=101%
GO_REGULATION_OF_NUCLEOTIDE_CATABOLIC_PROCESS	GO_REGULATION_OF_NUCLEOTIDE_CATABOLIC_PROCESS		34	0.383453	1.36082	0.0784708	0.442885	1	6708	tags=53%	list=34%	signal=80%
GO_TRANSCRIPTION_FROM_RNA_POLYMERASE_I_PROMOTER	GO_TRANSCRIPTION_FROM_RNA_POLYMERASE_I_PROMOTER		35	0.383554	1.35888	0.0643863	0.448115	1	5897	tags=43%	list=30%	signal=61%
GO_VACUOLE_FUSION	GO_VACUOLE_FUSION		22	0.408708	1.35863	0.0734694	0.447839	1	9715	tags=68%	list=49%	signal=134%
GO_REGENERATION	GO_REGENERATION		157	0.323899	1.35782	0	0.449414	1	7105	tags=45%	list=36%	signal=69%
GO_STEROID_BIOSYNTHETIC_PROCESS	GO_STEROID_BIOSYNTHETIC_PROCESS		111	0.33508	1.35776	0.017	0.448469	1	8077	tags=53%	list=41%	signal=89%
GO_NEGATIVE_REGULATION_OF_LIPASE_ACTIVITY	GO_NEGATIVE_REGULATION_OF_LIPASE_ACTIVITY		15	0.447692	1.35739	0.0877378	0.448658	1	7374	tags=60%	list=37%	signal=96%
GO_RESPONSE_TO_GAMMA_RADIATION	GO_RESPONSE_TO_GAMMA_RADIATION		49	0.361391	1.35671	0.055	0.449954	1	7487	tags=53%	list=38%	signal=85%
GO_NEGATIVE_REGULATION_OF_ANOIKIS	GO_NEGATIVE_REGULATION_OF_ANOIKIS		17	0.432469	1.3556	0.110647	0.45281	1	6510	tags=59%	list=33%	signal=88%
GO_MUSCLE_CELL_CELLULAR_HOMEOSTASIS	GO_MUSCLE_CELL_CELLULAR_HOMEOSTASIS		19	0.422077	1.35493	0.0991735	0.454019	1	1993	tags=32%	list=10%	signal=35%
GO_ORGANELLE_ASSEMBLY	GO_ORGANELLE_ASSEMBLY		464	0.305147	1.35447	0	0.454488	1	6854	tags=46%	list=35%	signal=68%
GO_REGULATION_OF_APPETITE	GO_REGULATION_OF_APPETITE		22	0.407334	1.3539	0.0959752	0.455167	1	5209	tags=36%	list=26%	signal=49%
GO_APOPTOTIC_NUCLEAR_CHANGES	GO_APOPTOTIC_NUCLEAR_CHANGES		24	0.40451	1.35383	0.0841026	0.454316	1	8243	tags=67%	list=42%	signal=114%
GO_INTRACELLULAR_STEROID_HORMONE_RECEPTOR_SIGNALING_PATHWAY	GO_INTRACELLULAR_STEROID_HORMONE_RECEPTOR_SIGNALING_PATHWAY		69	0.348036	1.35346	0.033	0.454546	1	6070	tags=45%	list=31%	signal=65%
GO_NUCLEAR_TRANSPORT	GO_NUCLEAR_TRANSPORT		347	0.309466	1.35344	0	0.453481	1	7932	tags=49%	list=40%	signal=81%
GO_CELLULAR_KETONE_METABOLIC_PROCESS	GO_CELLULAR_KETONE_METABOLIC_PROCESS		66	0.350829	1.35266	0.031	0.455094	1	4707	tags=36%	list=24%	signal=48%
GO_CELLULAR_RESPONSE_TO_DSRNA	GO_CELLULAR_RESPONSE_TO_DSRNA		34	0.378638	1.35255	0.0732932	0.454396	1	8487	tags=65%	list=43%	signal=113%
GO_REGULATION_OF_RESPONSE_TO_DNA_DAMAGE_STIMULUS	GO_REGULATION_OF_RESPONSE_TO_DNA_DAMAGE_STIMULUS		136	0.324445	1.35221	0.01	0.454401	1	8956	tags=60%	list=45%	signal=109%
GO_ANTIGEN_PROCESSING_AND_PRESENTATION_OF_PEPTIDE_OR_POLYSACCHARIDE_ANTIGEN_VIA_MHC_CLASS_II	GO_ANTIGEN_PROCESSING_AND_PRESENTATION_OF_PEPTIDE_OR_POLYSACCHARIDE_ANTIGEN_VIA_MHC_CLASS_II		92	0.338712	1.35213	0.026	0.453593	1	6124	tags=47%	list=31%	signal=67%
GO_REGULATION_OF_ERAD_PATHWAY	GO_REGULATION_OF_ERAD_PATHWAY		27	0.391015	1.35148	0.0881459	0.45486	1	11030	tags=85%	list=56%	signal=192%
GO_POSITIVE_REGULATION_OF_DNA_REPAIR	GO_POSITIVE_REGULATION_OF_DNA_REPAIR		34	0.380149	1.35106	0.0795569	0.45529	1	7619	tags=62%	list=38%	signal=100%
GO_HEPATICOBILIARY_SYSTEM_DEVELOPMENT	GO_HEPATICOBILIARY_SYSTEM_DEVELOPMENT		127	0.328933	1.35101	0.009	0.454346	1	9074	tags=57%	list=46%	signal=105%
GO_ESTABLISHMENT_OF_MITOTIC_SPINDLE_LOCALIZATION	GO_ESTABLISHMENT_OF_MITOTIC_SPINDLE_LOCALIZATION		23	0.401868	1.351	0.0899796	0.453244	1	5014	tags=48%	list=25%	signal=64%
GO_NEGATIVE_REGULATION_OF_CELLULAR_CATABOLIC_PROCESS	GO_NEGATIVE_REGULATION_OF_CELLULAR_CATABOLIC_PROCESS		149	0.322367	1.35079	0.007	0.452901	1	7190	tags=48%	list=36%	signal=74%
GO_APICAL_JUNCTION_ASSEMBLY	GO_APICAL_JUNCTION_ASSEMBLY		38	0.374465	1.35031	0.0641283	0.453528	1	5689	tags=45%	list=29%	signal=63%
GO_MEMBRANE_FUSION	GO_MEMBRANE_FUSION		145	0.324776	1.35018	0.007	0.4528	1	9408	tags=56%	list=47%	signal=106%
GO_POSITIVE_REGULATION_OF_INFLAMMATORY_RESPONSE	GO_POSITIVE_REGULATION_OF_INFLAMMATORY_RESPONSE		113	0.32781	1.34979	0.016	0.452959	1	5064	tags=36%	list=26%	signal=48%
GO_MICROTUBULE_BASED_MOVEMENT	GO_MICROTUBULE_BASED_MOVEMENT		194	0.317029	1.34779	0.01	0.45861	1	8583	tags=58%	list=43%	signal=101%
GO_TRANSCRIPTION_ELONGATION_FROM_RNA_POLYMERASE_II_PROMOTER	GO_TRANSCRIPTION_ELONGATION_FROM_RNA_POLYMERASE_II_PROMOTER		77	0.342139	1.34752	0.036	0.45848	1	10327	tags=69%	list=52%	signal=143%
GO_PROTEIN_MODIFICATION_BY_SMALL_PROTEIN_REMOVAL	GO_PROTEIN_MODIFICATION_BY_SMALL_PROTEIN_REMOVAL		118	0.328248	1.34738	0.018	0.45789	1	6714	tags=49%	list=34%	signal=74%
GO_SINGLE_FERTILIZATION	GO_SINGLE_FERTILIZATION		111	0.331521	1.34698	0.021	0.458121	1	5659	tags=41%	list=29%	signal=56%
GO_NEGATIVE_REGULATION_OF_DENDRITE_DEVELOPMENT	GO_NEGATIVE_REGULATION_OF_DENDRITE_DEVELOPMENT		27	0.394467	1.34678	0.0816532	0.457762	1	5816	tags=48%	list=29%	signal=68%
GO_REGULATION_OF_CELL_DIVISION	GO_REGULATION_OF_CELL_DIVISION		262	0.3122	1.34674	0.002	0.456817	1	6055	tags=39%	list=31%	signal=56%
GO_MRNA_TRANSCRIPTION_FROM_RNA_POLYMERASE_II_PROMOTER	GO_MRNA_TRANSCRIPTION_FROM_RNA_POLYMERASE_II_PROMOTER		15	0.444331	1.34643	0.120042	0.456825	1	5837	tags=53%	list=29%	signal=76%
GO_NEGATIVE_REGULATION_OF_PROTEIN_ACETYLATION	GO_NEGATIVE_REGULATION_OF_PROTEIN_ACETYLATION		21	0.412836	1.34422	0.106996	0.463655	1	5656	tags=48%	list=29%	signal=67%
GO_POSITIVE_REGULATION_OF_MITOTIC_CELL_CYCLE	GO_POSITIVE_REGULATION_OF_MITOTIC_CELL_CYCLE		120	0.326771	1.34345	0.017	0.465264	1	4762	tags=36%	list=24%	signal=47%
GO_PROTEIN_MONOUBIQUITINATION	GO_PROTEIN_MONOUBIQUITINATION		50	0.35886	1.34323	0.0560561	0.464979	1	9843	tags=72%	list=50%	signal=143%
GO_MITOCHONDRIAL_RNA_METABOLIC_PROCESS	GO_MITOCHONDRIAL_RNA_METABOLIC_PROCESS		24	0.402995	1.34225	0.112474	0.467326	1	9522	tags=75%	list=48%	signal=144%
GO_MYELOID_CELL_ACTIVATION_INVOLVED_IN_IMMUNE_RESPONSE	GO_MYELOID_CELL_ACTIVATION_INVOLVED_IN_IMMUNE_RESPONSE		41	0.364003	1.34212	0.0542169	0.466723	1	3894	tags=32%	list=20%	signal=39%
GO_CALCIUM_INDEPENDENT_CELL_CELL_ADHESION_VIA_PLASMA_MEMBRANE_CELL_ADHESION_MOLECULES	GO_CALCIUM_INDEPENDENT_CELL_CELL_ADHESION_VIA_PLASMA_MEMBRANE_CELL_ADHESION_MOLECULES		21	0.416269	1.3419	0.100102	0.466368	1	6545	tags=43%	list=33%	signal=64%
GO_REGULATION_OF_RESPONSE_TO_FOOD	GO_REGULATION_OF_RESPONSE_TO_FOOD		18	0.428684	1.34022	0.114017	0.470971	1	8754	tags=50%	list=44%	signal=90%
GO_ATP_DEPENDENT_CHROMATIN_REMODELING	GO_ATP_DEPENDENT_CHROMATIN_REMODELING		72	0.34515	1.34005	0.039	0.470431	1	9142	tags=49%	list=46%	signal=90%
GO_POSITIVE_REGULATION_OF_CELLULAR_AMIDE_METABOLIC_PROCESS	GO_POSITIVE_REGULATION_OF_CELLULAR_AMIDE_METABOLIC_PROCESS		104	0.329714	1.33993	0.02	0.469809	1	4867	tags=38%	list=25%	signal=49%
GO_HISTONE_H2A_UBIQUITINATION	GO_HISTONE_H2A_UBIQUITINATION		16	0.432449	1.33916	0.106695	0.471388	1	6797	tags=63%	list=34%	signal=95%
GO_PTERIDINE_CONTAINING_COMPOUND_BIOSYNTHETIC_PROCESS	GO_PTERIDINE_CONTAINING_COMPOUND_BIOSYNTHETIC_PROCESS		17	0.426991	1.33871	0.117342	0.47182	1	5829	tags=53%	list=29%	signal=75%
GO_PROTEIN_COMPLEX_LOCALIZATION	GO_PROTEIN_COMPLEX_LOCALIZATION		51	0.357937	1.3387	0.0641283	0.470798	1	4470	tags=35%	list=23%	signal=45%
GO_HISTONE_MONOUBIQUITINATION	GO_HISTONE_MONOUBIQUITINATION		23	0.401922	1.33862	0.100815	0.469981	1	6869	tags=61%	list=35%	signal=93%
GO_POSITIVE_REGULATION_OF_TRANSCRIPTION_FROM_RNA_POLYMERASE_II_PROMOTER_IN_RESPONSE_TO_STRESS	GO_POSITIVE_REGULATION_OF_TRANSCRIPTION_FROM_RNA_POLYMERASE_II_PROMOTER_IN_RESPONSE_TO_STRESS		22	0.400858	1.33791	0.0909091	0.471415	1	7802	tags=59%	list=39%	signal=97%
GO_REGULATION_OF_PROTEIN_MODIFICATION_BY_SMALL_PROTEIN_CONJUGATION_OR_REMOVAL	GO_REGULATION_OF_PROTEIN_MODIFICATION_BY_SMALL_PROTEIN_CONJUGATION_OR_REMOVAL		272	0.309202	1.3376	0.002	0.471493	1	6025	tags=40%	list=30%	signal=57%
GO_RESPONSE_TO_INTERLEUKIN_6	GO_RESPONSE_TO_INTERLEUKIN_6		26	0.392681	1.33747	0.0962513	0.470872	1	6503	tags=58%	list=33%	signal=86%
GO_REGULATION_OF_NEUROTRANSMITTER_SECRETION	GO_REGULATION_OF_NEUROTRANSMITTER_SECRETION		48	0.352919	1.33712	0.064	0.471063	1	7674	tags=52%	list=39%	signal=85%
GO_REGULATION_OF_DNA_TEMPLATED_TRANSCRIPTION_IN_RESPONSE_TO_STRESS	GO_REGULATION_OF_DNA_TEMPLATED_TRANSCRIPTION_IN_RESPONSE_TO_STRESS		66	0.34471	1.33656	0.039	0.471984	1	7274	tags=48%	list=37%	signal=76%
GO_REGULATION_OF_CHROMOSOME_ORGANIZATION	GO_REGULATION_OF_CHROMOSOME_ORGANIZATION		268	0.309694	1.33641	0.003	0.471414	1	7255	tags=49%	list=37%	signal=76%
GO_CELLULAR_RESPONSE_TO_ZINC_ION	GO_CELLULAR_RESPONSE_TO_ZINC_ION		16	0.432617	1.33604	0.118201	0.471651	1	2233	tags=13%	list=11%	signal=14%
GO_SPINDLE_LOCALIZATION	GO_SPINDLE_LOCALIZATION		37	0.366339	1.33602	0.0724346	0.47066	1	5014	tags=43%	list=25%	signal=58%
GO_REGULATION_OF_MULTICELLULAR_ORGANISMAL_METABOLIC_PROCESS	GO_REGULATION_OF_MULTICELLULAR_ORGANISMAL_METABOLIC_PROCESS		35	0.37613	1.33579	0.0843373	0.47039	1	7316	tags=49%	list=37%	signal=77%
GO_POSITIVE_REGULATION_OF_CELL_KILLING	GO_POSITIVE_REGULATION_OF_CELL_KILLING		38	0.372931	1.33476	0.0833333	0.472988	1	7186	tags=50%	list=36%	signal=78%
GO_INTERFERON_GAMMA_MEDIATED_SIGNALING_PATHWAY	GO_INTERFERON_GAMMA_MEDIATED_SIGNALING_PATHWAY		69	0.344217	1.33442	0.049	0.473091	1	7464	tags=52%	list=38%	signal=83%
GO_MACROMOLECULAR_COMPLEX_REMODELING	GO_MACROMOLECULAR_COMPLEX_REMODELING		24	0.394575	1.3333	0.111111	0.475924	1	7264	tags=50%	list=37%	signal=79%
GO_SOMATIC_DIVERSIFICATION_OF_IMMUNE_RECEPTORS	GO_SOMATIC_DIVERSIFICATION_OF_IMMUNE_RECEPTORS		39	0.364966	1.33311	0.0715726	0.475548	1	7177	tags=54%	list=36%	signal=84%
GO_T_CELL_RECEPTOR_SIGNALING_PATHWAY	GO_T_CELL_RECEPTOR_SIGNALING_PATHWAY		141	0.320574	1.33307	0.014	0.474643	1	6455	tags=45%	list=33%	signal=67%
GO_MICROTUBULE_BASED_PROCESS	GO_MICROTUBULE_BASED_PROCESS		486	0.300733	1.3328	0	0.474611	1	8649	tags=56%	list=44%	signal=98%
GO_REGULATION_OF_NITRIC_OXIDE_SYNTHASE_BIOSYNTHETIC_PROCESS	GO_REGULATION_OF_NITRIC_OXIDE_SYNTHASE_BIOSYNTHETIC_PROCESS		18	0.421098	1.33269	0.114669	0.474003	1	8925	tags=72%	list=45%	signal=131%
GO_SOMATIC_DIVERSIFICATION_OF_IMMUNOGLOBULINS	GO_SOMATIC_DIVERSIFICATION_OF_IMMUNOGLOBULINS		26	0.391848	1.33078	0.097561	0.479657	1	6168	tags=50%	list=31%	signal=73%
GO_POSITIVE_REGULATION_OF_RESPONSE_TO_BIOTIC_STIMULUS	GO_POSITIVE_REGULATION_OF_RESPONSE_TO_BIOTIC_STIMULUS		39	0.365741	1.32893	0.0813253	0.485371	1	3520	tags=33%	list=18%	signal=40%
GO_REGULATION_OF_INNATE_IMMUNE_RESPONSE	GO_REGULATION_OF_INNATE_IMMUNE_RESPONSE		350	0.303989	1.32887	0	0.484489	1	7268	tags=44%	list=37%	signal=68%
GO_GPI_ANCHOR_METABOLIC_PROCESS	GO_GPI_ANCHOR_METABOLIC_PROCESS		33	0.376184	1.32878	0.0944724	0.48375	1	4420	tags=42%	list=22%	signal=55%
GO_ANTIGEN_PROCESSING_AND_PRESENTATION_OF_EXOGENOUS_PEPTIDE_ANTIGEN_VIA_MHC_CLASS_I	GO_ANTIGEN_PROCESSING_AND_PRESENTATION_OF_EXOGENOUS_PEPTIDE_ANTIGEN_VIA_MHC_CLASS_I		65	0.341883	1.32861	0.053	0.483319	1	6025	tags=43%	list=30%	signal=62%
GO_MITOTIC_SPINDLE_ASSEMBLY	GO_MITOTIC_SPINDLE_ASSEMBLY		40	0.365817	1.32827	0.0790791	0.483437	1	8639	tags=68%	list=44%	signal=119%
GO_CELLULAR_RESPONSE_TO_IONIZING_RADIATION	GO_CELLULAR_RESPONSE_TO_IONIZING_RADIATION		50	0.354858	1.32727	0.0620621	0.486003	1	7239	tags=54%	list=37%	signal=85%
GO_POSITIVE_REGULATION_OF_CARDIAC_MUSCLE_CELL_PROLIFERATION	GO_POSITIVE_REGULATION_OF_CARDIAC_MUSCLE_CELL_PROLIFERATION		19	0.413547	1.32505	0.11722	0.492834	1	3555	tags=37%	list=18%	signal=45%
GO_AUDITORY_RECEPTOR_CELL_DIFFERENTIATION	GO_AUDITORY_RECEPTOR_CELL_DIFFERENTIATION		28	0.385146	1.32479	0.102538	0.492678	1	6188	tags=43%	list=31%	signal=62%
GO_REGULATION_OF_ADHERENS_JUNCTION_ORGANIZATION	GO_REGULATION_OF_ADHERENS_JUNCTION_ORGANIZATION		49	0.350911	1.32463	0.0690691	0.49213	1	8128	tags=59%	list=41%	signal=100%
GO_NEGATIVE_REGULATION_OF_ACTIN_FILAMENT_POLYMERIZATION	GO_NEGATIVE_REGULATION_OF_ACTIN_FILAMENT_POLYMERIZATION		43	0.360751	1.32437	0.0793173	0.492023	1	4083	tags=37%	list=21%	signal=47%
GO_ORGANELLE_FUSION	GO_ORGANELLE_FUSION		123	0.319583	1.32437	0.023	0.490975	1	9321	tags=54%	list=47%	signal=102%
GO_PROTEIN_AUTOUBIQUITINATION	GO_PROTEIN_AUTOUBIQUITINATION		49	0.354604	1.32406	0.0760761	0.491038	1	5848	tags=45%	list=30%	signal=64%
GO_REGULATION_OF_DOUBLE_STRAND_BREAK_REPAIR	GO_REGULATION_OF_DOUBLE_STRAND_BREAK_REPAIR		34	0.370226	1.32379	0.0832497	0.491	1	8387	tags=62%	list=42%	signal=107%
GO_RIBONUCLEOPROTEIN_COMPLEX_SUBUNIT_ORGANIZATION	GO_RIBONUCLEOPROTEIN_COMPLEX_SUBUNIT_ORGANIZATION		185	0.313164	1.32268	0.01	0.493932	1	6326	tags=43%	list=32%	signal=63%
GO_PHOSPHATIDYLINOSITOL_DEPHOSPHORYLATION	GO_PHOSPHATIDYLINOSITOL_DEPHOSPHORYLATION		23	0.397428	1.32168	0.107692	0.49654	1	8106	tags=65%	list=41%	signal=110%
GO_POSITIVE_REGULATION_OF_TRANSCRIPTION_INITIATION_FROM_RNA_POLYMERASE_II_PROMOTER	GO_POSITIVE_REGULATION_OF_TRANSCRIPTION_INITIATION_FROM_RNA_POLYMERASE_II_PROMOTER		17	0.429024	1.32111	0.12513	0.497506	1	4450	tags=47%	list=22%	signal=61%
GO_CYTOPLASMIC_PATTERN_RECOGNITION_RECEPTOR_SIGNALING_PATHWAY	GO_CYTOPLASMIC_PATTERN_RECOGNITION_RECEPTOR_SIGNALING_PATHWAY		32	0.38284	1.32101	0.0952859	0.496872	1	9117	tags=66%	list=46%	signal=121%
GO_BLASTOCYST_FORMATION	GO_BLASTOCYST_FORMATION		29	0.380906	1.32079	0.0932118	0.496593	1	5710	tags=45%	list=29%	signal=63%
GO_POSITIVE_REGULATION_OF_PRODUCTION_OF_MOLECULAR_MEDIATOR_OF_IMMUNE_RESPONSE	GO_POSITIVE_REGULATION_OF_PRODUCTION_OF_MOLECULAR_MEDIATOR_OF_IMMUNE_RESPONSE		64	0.342849	1.32065	0.048	0.495993	1	474	tags=14%	list=2%	signal=14%
GO_VESICLE_ORGANIZATION	GO_VESICLE_ORGANIZATION		268	0.304099	1.32049	0.001	0.495553	1	5848	tags=38%	list=30%	signal=53%
GO_MEMBRANE_ASSEMBLY	GO_MEMBRANE_ASSEMBLY		25	0.390304	1.32023	0.117043	0.495524	1	6245	tags=48%	list=32%	signal=70%
GO_NEGATIVE_REGULATION_OF_ENDOCYTOSIS	GO_NEGATIVE_REGULATION_OF_ENDOCYTOSIS		37	0.36941	1.31958	0.0891784	0.496792	1	7218	tags=49%	list=36%	signal=76%
GO_PROTEIN_K48_LINKED_UBIQUITINATION	GO_PROTEIN_K48_LINKED_UBIQUITINATION		47	0.350368	1.31949	0.072	0.496124	1	6038	tags=47%	list=30%	signal=67%
GO_SINGLE_ORGANISM_MEMBRANE_BUDDING	GO_SINGLE_ORGANISM_MEMBRANE_BUDDING		71	0.338599	1.31905	0.044	0.496714	1	7548	tags=49%	list=38%	signal=79%
GO_REGULATION_OF_PEPTIDYL_THREONINE_PHOSPHORYLATION	GO_REGULATION_OF_PEPTIDYL_THREONINE_PHOSPHORYLATION		35	0.369371	1.31904	0.0866062	0.49573	1	6257	tags=43%	list=32%	signal=63%
GO_REGULATION_OF_CARDIAC_MUSCLE_CELL_ACTION_POTENTIAL	GO_REGULATION_OF_CARDIAC_MUSCLE_CELL_ACTION_POTENTIAL		19	0.412658	1.31876	0.112255	0.495652	1	2105	tags=32%	list=11%	signal=35%
GO_MITOCHONDRIAL_ATP_SYNTHESIS_COUPLED_PROTON_TRANSPORT	GO_MITOCHONDRIAL_ATP_SYNTHESIS_COUPLED_PROTON_TRANSPORT		17	0.418972	1.31847	0.122899	0.495749	1	4075	tags=35%	list=21%	signal=44%
GO_REGULATION_OF_CELL_CYCLE_G1_S_PHASE_TRANSITION	GO_REGULATION_OF_CELL_CYCLE_G1_S_PHASE_TRANSITION		141	0.318915	1.31845	0.018	0.494811	1	7177	tags=46%	list=36%	signal=72%
GO_RETROGRADE_TRANSPORT_ENDOSOME_TO_GOLGI	GO_RETROGRADE_TRANSPORT_ENDOSOME_TO_GOLGI		68	0.337982	1.3178	0.063	0.496079	1	4929	tags=34%	list=25%	signal=45%
GO_REGULATION_OF_CIRCADIAN_RHYTHM	GO_REGULATION_OF_CIRCADIAN_RHYTHM		99	0.328165	1.3176	0.027	0.495811	1	7180	tags=47%	list=36%	signal=74%
GO_NECROPTOTIC_PROCESS	GO_NECROPTOTIC_PROCESS		21	0.409467	1.31722	0.119711	0.496065	1	7738	tags=62%	list=39%	signal=101%
GO_DNA_REPLICATION	GO_DNA_REPLICATION		199	0.306937	1.31718	0.007	0.495234	1	6194	tags=44%	list=31%	signal=64%
GO_RESPONSE_TO_EXOGENOUS_DSRNA	GO_RESPONSE_TO_EXOGENOUS_DSRNA		45	0.358168	1.31699	0.074	0.49487	1	7809	tags=40%	list=39%	signal=66%
GO_REGULATION_OF_LIPOPROTEIN_LIPASE_ACTIVITY	GO_REGULATION_OF_LIPOPROTEIN_LIPASE_ACTIVITY		15	0.436972	1.31693	0.119786	0.494042	1	7374	tags=53%	list=37%	signal=85%
GO_NUCLEUS_ORGANIZATION	GO_NUCLEUS_ORGANIZATION		129	0.319225	1.31689	0.018	0.493187	1	7458	tags=50%	list=38%	signal=80%
GO_RNA_PHOSPHODIESTER_BOND_HYDROLYSIS	GO_RNA_PHOSPHODIESTER_BOND_HYDROLYSIS		108	0.32634	1.31651	0.029	0.493512	1	7116	tags=52%	list=36%	signal=80%
GO_SPERMATID_NUCLEUS_DIFFERENTIATION	GO_SPERMATID_NUCLEUS_DIFFERENTIATION		17	0.420292	1.31587	0.128364	0.494771	1	4914	tags=41%	list=25%	signal=55%
GO_POSITIVE_REGULATION_OF_G1_S_TRANSITION_OF_MITOTIC_CELL_CYCLE	GO_POSITIVE_REGULATION_OF_G1_S_TRANSITION_OF_MITOTIC_CELL_CYCLE		24	0.396872	1.31508	0.104569	0.496752	1	10309	tags=79%	list=52%	signal=165%
GO_POSITIVE_REGULATION_OF_EXTRINSIC_APOPTOTIC_SIGNALING_PATHWAY_VIA_DEATH_DOMAIN_RECEPTORS	GO_POSITIVE_REGULATION_OF_EXTRINSIC_APOPTOTIC_SIGNALING_PATHWAY_VIA_DEATH_DOMAIN_RECEPTORS		16	0.422576	1.31493	0.138478	0.49623	1	5500	tags=44%	list=28%	signal=61%
GO_POSITIVE_REGULATION_OF_RESPONSE_TO_EXTRACELLULAR_STIMULUS	GO_POSITIVE_REGULATION_OF_RESPONSE_TO_EXTRACELLULAR_STIMULUS		48	0.349578	1.31479	0.0721443	0.495713	1	10285	tags=75%	list=52%	signal=156%
GO_LAMELLIPODIUM_ORGANIZATION	GO_LAMELLIPODIUM_ORGANIZATION		35	0.366521	1.31467	0.107179	0.495156	1	8138	tags=57%	list=41%	signal=97%
GO_POSITIVE_REGULATION_OF_LYMPHOCYTE_APOPTOTIC_PROCESS	GO_POSITIVE_REGULATION_OF_LYMPHOCYTE_APOPTOTIC_PROCESS		20	0.409511	1.3142	0.131823	0.495944	1	4348	tags=40%	list=22%	signal=51%
GO_ERBB2_SIGNALING_PATHWAY	GO_ERBB2_SIGNALING_PATHWAY		38	0.358509	1.3139	0.078392	0.495985	1	5654	tags=39%	list=29%	signal=55%
GO_NEGATIVE_REGULATION_OF_INTRINSIC_APOPTOTIC_SIGNALING_PATHWAY_BY_P53_CLASS_MEDIATOR	GO_NEGATIVE_REGULATION_OF_INTRINSIC_APOPTOTIC_SIGNALING_PATHWAY_BY_P53_CLASS_MEDIATOR		18	0.417299	1.31359	0.118925	0.495995	1	9618	tags=72%	list=49%	signal=140%
GO_ESTABLISHMENT_OF_LOCALIZATION_BY_MOVEMENT_ALONG_MICROTUBULE	GO_ESTABLISHMENT_OF_LOCALIZATION_BY_MOVEMENT_ALONG_MICROTUBULE		90	0.330086	1.31342	0.036	0.495543	1	6911	tags=47%	list=35%	signal=71%
GO_NEUTRAL_LIPID_METABOLIC_PROCESS	GO_NEUTRAL_LIPID_METABOLIC_PROCESS		83	0.331144	1.31326	0.053	0.495092	1	7397	tags=47%	list=37%	signal=75%
GO_POSITIVE_REGULATION_OF_NUCLEOTIDE_CATABOLIC_PROCESS	GO_POSITIVE_REGULATION_OF_NUCLEOTIDE_CATABOLIC_PROCESS		16	0.421437	1.31312	0.13617	0.494596	1	6708	tags=56%	list=34%	signal=85%
GO_REGULATION_OF_CARBOHYDRATE_CATABOLIC_PROCESS	GO_REGULATION_OF_CARBOHYDRATE_CATABOLIC_PROCESS		41	0.360437	1.31228	0.087	0.496698	1	6206	tags=44%	list=31%	signal=64%
GO_PROTEIN_EXPORT_FROM_NUCLEUS	GO_PROTEIN_EXPORT_FROM_NUCLEUS		29	0.379588	1.30994	0.102227	0.504168	1	11066	tags=86%	list=56%	signal=195%
GO_REGULATION_OF_CELLULAR_PROTEIN_CATABOLIC_PROCESS	GO_REGULATION_OF_CELLULAR_PROTEIN_CATABOLIC_PROCESS		266	0.303143	1.30929	0.003	0.505548	1	6033	tags=40%	list=30%	signal=57%
GO_LAMELLIPODIUM_ASSEMBLY	GO_LAMELLIPODIUM_ASSEMBLY		29	0.379943	1.30928	0.107287	0.504559	1	8138	tags=59%	list=41%	signal=99%
GO_REGULATION_OF_DOUBLE_STRAND_BREAK_REPAIR_VIA_HOMOLOGOUS_RECOMBINATION	GO_REGULATION_OF_DOUBLE_STRAND_BREAK_REPAIR_VIA_HOMOLOGOUS_RECOMBINATION		17	0.420004	1.30882	0.128178	0.505174	1	7744	tags=65%	list=39%	signal=106%
GO_PURINE_NUCLEOSIDE_BIOSYNTHETIC_PROCESS	GO_PURINE_NUCLEOSIDE_BIOSYNTHETIC_PROCESS		82	0.331324	1.30874	0.045	0.504471	1	5558	tags=40%	list=28%	signal=56%
GO_REGULATION_OF_ORGANELLE_ASSEMBLY	GO_REGULATION_OF_ORGANELLE_ASSEMBLY		145	0.315658	1.30857	0.014	0.504148	1	4357	tags=34%	list=22%	signal=43%
GO_CENTROSOME_LOCALIZATION	GO_CENTROSOME_LOCALIZATION		17	0.420113	1.30837	0.133472	0.503864	1	8565	tags=76%	list=43%	signal=135%
GO_NUCLEOTIDE_EXCISION_REPAIR_DNA_DAMAGE_RECOGNITION	GO_NUCLEOTIDE_EXCISION_REPAIR_DNA_DAMAGE_RECOGNITION		23	0.388884	1.30799	0.124103	0.504225	1	8120	tags=57%	list=41%	signal=96%
GO_PROTEIN_LOCALIZATION_TO_GOLGI_APPARATUS	GO_PROTEIN_LOCALIZATION_TO_GOLGI_APPARATUS		33	0.372725	1.30756	0.106855	0.504739	1	7717	tags=61%	list=39%	signal=99%
GO_CELLULAR_RESPONSE_TO_INTERLEUKIN_6	GO_CELLULAR_RESPONSE_TO_INTERLEUKIN_6		22	0.39637	1.30719	0.119023	0.505105	1	6503	tags=59%	list=33%	signal=88%
GO_G1_DNA_DAMAGE_CHECKPOINT	GO_G1_DNA_DAMAGE_CHECKPOINT		69	0.338177	1.30717	0.067	0.504201	1	8399	tags=52%	list=42%	signal=90%
GO_LEUKOCYTE_APOPTOTIC_PROCESS	GO_LEUKOCYTE_APOPTOTIC_PROCESS		22	0.398801	1.30706	0.127049	0.503653	1	2721	tags=32%	list=14%	signal=37%
GO_TISSUE_REGENERATION	GO_TISSUE_REGENERATION		50	0.347526	1.30658	0.0873494	0.504462	1	7264	tags=46%	list=37%	signal=72%
GO_INTRA_GOLGI_VESICLE_MEDIATED_TRANSPORT	GO_INTRA_GOLGI_VESICLE_MEDIATED_TRANSPORT		47	0.350965	1.30604	0.0830831	0.505449	1	10476	tags=72%	list=53%	signal=153%
GO_ANTIGEN_PROCESSING_AND_PRESENTATION_OF_PEPTIDE_ANTIGEN	GO_ANTIGEN_PROCESSING_AND_PRESENTATION_OF_PEPTIDE_ANTIGEN		174	0.309208	1.30598	0.014	0.504696	1	6124	tags=43%	list=31%	signal=61%
GO_REGULATION_OF_MRNA_3_END_PROCESSING	GO_REGULATION_OF_MRNA_3_END_PROCESSING		26	0.380294	1.30547	0.117766	0.505593	1	3563	tags=42%	list=18%	signal=52%
GO_MICROTUBULE_POLYMERIZATION_OR_DEPOLYMERIZATION	GO_MICROTUBULE_POLYMERIZATION_OR_DEPOLYMERIZATION		40	0.360851	1.30488	0.091	0.50678	1	5189	tags=45%	list=26%	signal=61%
GO_POSITIVE_REGULATION_OF_CHROMOSOME_ORGANIZATION	GO_POSITIVE_REGULATION_OF_CHROMOSOME_ORGANIZATION		144	0.312064	1.30486	0.02	0.505861	1	6901	tags=47%	list=35%	signal=72%
GO_REGULATION_OF_MICROTUBULE_BASED_PROCESS	GO_REGULATION_OF_MICROTUBULE_BASED_PROCESS		231	0.303421	1.30454	0.009	0.506117	1	9164	tags=60%	list=46%	signal=110%
GO_TRNA_METABOLIC_PROCESS	GO_TRNA_METABOLIC_PROCESS		165	0.310289	1.30451	0.018	0.505251	1	8920	tags=60%	list=45%	signal=108%
GO_PHOSPHOLIPID_DEPHOSPHORYLATION	GO_PHOSPHOLIPID_DEPHOSPHORYLATION		24	0.388897	1.30386	0.128179	0.506589	1	9119	tags=71%	list=46%	signal=131%
GO_NEGATIVE_REGULATION_OF_DNA_DEPENDENT_DNA_REPLICATION	GO_NEGATIVE_REGULATION_OF_DNA_DEPENDENT_DNA_REPLICATION		16	0.427454	1.30373	0.137787	0.5061	1	8930	tags=75%	list=45%	signal=136%
GO_REGULATION_OF_MITOTIC_CELL_CYCLE	GO_REGULATION_OF_MITOTIC_CELL_CYCLE		450	0.293094	1.30286	0	0.508405	1	8413	tags=50%	list=42%	signal=86%
GO_POSITIVE_REGULATION_OF_INTERLEUKIN_12_PRODUCTION	GO_POSITIVE_REGULATION_OF_INTERLEUKIN_12_PRODUCTION		33	0.36815	1.30284	0.0895372	0.507523	1	5554	tags=45%	list=28%	signal=63%
GO_POSITIVE_REGULATION_OF_DNA_TEMPLATED_TRANSCRIPTION_ELONGATION	GO_POSITIVE_REGULATION_OF_DNA_TEMPLATED_TRANSCRIPTION_ELONGATION		22	0.389008	1.3027	0.118126	0.507077	1	10285	tags=82%	list=52%	signal=170%
GO_POSITIVE_REGULATION_OF_ATPASE_ACTIVITY	GO_POSITIVE_REGULATION_OF_ATPASE_ACTIVITY		40	0.35679	1.30265	0.0891784	0.50628	1	9985	tags=70%	list=50%	signal=141%
GO_NEGATIVE_REGULATION_OF_INTERFERON_GAMMA_PRODUCTION	GO_NEGATIVE_REGULATION_OF_INTERFERON_GAMMA_PRODUCTION		35	0.362621	1.30258	0.101712	0.505592	1	7231	tags=51%	list=37%	signal=81%
GO_POSITIVE_REGULATION_OF_PROTEASOMAL_PROTEIN_CATABOLIC_PROCESS	GO_POSITIVE_REGULATION_OF_PROTEASOMAL_PROTEIN_CATABOLIC_PROCESS		97	0.321074	1.30174	0.051	0.507588	1	8161	tags=53%	list=41%	signal=89%
GO_COVALENT_CHROMATIN_MODIFICATION	GO_COVALENT_CHROMATIN_MODIFICATION		323	0.296688	1.30163	0	0.50698	1	9915	tags=65%	list=50%	signal=127%
GO_REGULATION_OF_VASCULAR_ENDOTHELIAL_GROWTH_FACTOR_PRODUCTION	GO_REGULATION_OF_VASCULAR_ENDOTHELIAL_GROWTH_FACTOR_PRODUCTION		31	0.366518	1.30131	0.129293	0.507183	1	7024	tags=55%	list=35%	signal=85%
GO_NEGATIVE_REGULATION_OF_CELL_CYCLE	GO_NEGATIVE_REGULATION_OF_CELL_CYCLE		413	0.295458	1.30112	0.002	0.50699	1	9870	tags=58%	list=50%	signal=114%
GO_CHROMATIN_SILENCING	GO_CHROMATIN_SILENCING		91	0.32564	1.30099	0.048	0.506565	1	9511	tags=36%	list=48%	signal=69%
GO_REGULATION_OF_CYTOKINESIS	GO_REGULATION_OF_CYTOKINESIS		63	0.34014	1.30076	0.066	0.506486	1	7599	tags=49%	list=38%	signal=80%
GO_POSITIVE_REGULATION_OF_INTERLEUKIN_1_SECRETION	GO_POSITIVE_REGULATION_OF_INTERLEUKIN_1_SECRETION		24	0.387091	1.30053	0.135438	0.506423	1	4666	tags=38%	list=24%	signal=49%
GO_ORGANELLE_LOCALIZATION	GO_ORGANELLE_LOCALIZATION		397	0.29494	1.30026	0.002	0.506404	1	7599	tags=47%	list=38%	signal=74%
GO_INNATE_IMMUNE_RESPONSE_ACTIVATING_CELL_SURFACE_RECEPTOR_SIGNALING_PATHWAY	GO_INNATE_IMMUNE_RESPONSE_ACTIVATING_CELL_SURFACE_RECEPTOR_SIGNALING_PATHWAY		106	0.320284	1.3002	0.033	0.505671	1	9117	tags=58%	list=46%	signal=106%
GO_INTRINSIC_APOPTOTIC_SIGNALING_PATHWAY_IN_RESPONSE_TO_DNA_DAMAGE_BY_P53_CLASS_MEDIATOR	GO_INTRINSIC_APOPTOTIC_SIGNALING_PATHWAY_IN_RESPONSE_TO_DNA_DAMAGE_BY_P53_CLASS_MEDIATOR		29	0.379824	1.29962	0.117528	0.506897	1	11220	tags=83%	list=57%	signal=191%
GO_V_D_J_RECOMBINATION	GO_V_D_J_RECOMBINATION		16	0.428353	1.29956	0.142857	0.506193	1	7177	tags=63%	list=36%	signal=98%
GO_ACTIVATION_OF_IMMUNE_RESPONSE	GO_ACTIVATION_OF_IMMUNE_RESPONSE		389	0.295243	1.29927	0.001	0.506309	1	7268	tags=46%	list=37%	signal=70%
GO_PROTEIN_TETRAMERIZATION	GO_PROTEIN_TETRAMERIZATION		133	0.316965	1.29894	0.02	0.506496	1	7612	tags=44%	list=38%	signal=70%
GO_REGULATION_OF_T_CELL_PROLIFERATION	GO_REGULATION_OF_T_CELL_PROLIFERATION		146	0.31355	1.29873	0.023	0.506282	1	5013	tags=36%	list=25%	signal=47%
GO_REGULATION_OF_CELL_MATRIX_ADHESION	GO_REGULATION_OF_CELL_MATRIX_ADHESION		88	0.326928	1.29845	0.044	0.506366	1	7827	tags=51%	list=40%	signal=84%
GO_RNA_METHYLATION	GO_RNA_METHYLATION		45	0.349351	1.29834	0.0951904	0.50592	1	7659	tags=60%	list=39%	signal=98%
GO_RESPONSE_TO_MUSCLE_ACTIVITY	GO_RESPONSE_TO_MUSCLE_ACTIVITY		18	0.411143	1.29763	0.139148	0.507513	1	6968	tags=61%	list=35%	signal=94%
GO_GRANULOCYTE_ACTIVATION	GO_GRANULOCYTE_ACTIVATION		19	0.408563	1.29738	0.135276	0.507548	1	354	tags=21%	list=2%	signal=21%
GO_POSTTRANSCRIPTIONAL_REGULATION_OF_GENE_EXPRESSION	GO_POSTTRANSCRIPTIONAL_REGULATION_OF_GENE_EXPRESSION		424	0.294654	1.29732	0	0.506869	1	8273	tags=51%	list=42%	signal=85%
GO_PYRIMIDINE_RIBONUCLEOTIDE_METABOLIC_PROCESS	GO_PYRIMIDINE_RIBONUCLEOTIDE_METABOLIC_PROCESS		22	0.392979	1.29698	0.12946	0.507149	1	4191	tags=41%	list=21%	signal=52%
GO_REGULATION_OF_KERATINOCYTE_PROLIFERATION	GO_REGULATION_OF_KERATINOCYTE_PROLIFERATION		26	0.383641	1.29635	0.123344	0.508517	1	7909	tags=58%	list=40%	signal=96%
GO_NEGATIVE_REGULATION_OF_VIRAL_ENTRY_INTO_HOST_CELL	GO_NEGATIVE_REGULATION_OF_VIRAL_ENTRY_INTO_HOST_CELL		19	0.406833	1.29573	0.131959	0.509863	1	6808	tags=47%	list=34%	signal=72%
GO_REGULATION_OF_ESTABLISHMENT_OF_PROTEIN_LOCALIZATION_TO_PLASMA_MEMBRANE	GO_REGULATION_OF_ESTABLISHMENT_OF_PROTEIN_LOCALIZATION_TO_PLASMA_MEMBRANE		46	0.354475	1.29571	0.0822467	0.508989	1	3533	tags=33%	list=18%	signal=40%
GO_PEROXISOMAL_TRANSPORT	GO_PEROXISOMAL_TRANSPORT		18	0.396217	1.29534	0.141225	0.509425	1	7646	tags=61%	list=39%	signal=99%
GO_DEMETHYLATION	GO_DEMETHYLATION		52	0.344987	1.29471	0.079	0.510835	1	8675	tags=62%	list=44%	signal=109%
GO_FC_RECEPTOR_SIGNALING_PATHWAY	GO_FC_RECEPTOR_SIGNALING_PATHWAY		183	0.306281	1.29456	0.013	0.510432	1	8690	tags=52%	list=44%	signal=93%
GO_PROTEIN_LOCALIZATION_TO_NUCLEUS	GO_PROTEIN_LOCALIZATION_TO_NUCLEUS		153	0.30827	1.29434	0.022	0.510297	1	7855	tags=50%	list=40%	signal=83%
GO_CELLULAR_RESPONSE_TO_GLUCOSE_STARVATION	GO_CELLULAR_RESPONSE_TO_GLUCOSE_STARVATION		31	0.371257	1.29342	0.112121	0.512625	1	6987	tags=55%	list=35%	signal=85%
GO_POSITIVE_REGULATION_OF_RESPONSE_TO_DNA_DAMAGE_STIMULUS	GO_POSITIVE_REGULATION_OF_RESPONSE_TO_DNA_DAMAGE_STIMULUS		59	0.340537	1.29304	0.072	0.513156	1	8085	tags=56%	list=41%	signal=94%
GO_NEGATIVE_REGULATION_OF_TRANSPORTER_ACTIVITY	GO_NEGATIVE_REGULATION_OF_TRANSPORTER_ACTIVITY		62	0.337506	1.29206	0.074	0.515604	1	3648	tags=29%	list=18%	signal=35%
GO_POSITIVE_REGULATION_OF_PHOSPHOPROTEIN_PHOSPHATASE_ACTIVITY	GO_POSITIVE_REGULATION_OF_PHOSPHOPROTEIN_PHOSPHATASE_ACTIVITY		16	0.418739	1.29087	0.152471	0.519088	1	11009	tags=81%	list=56%	signal=183%
GO_NEGATIVE_REGULATION_OF_CELL_CYCLE_ARREST	GO_NEGATIVE_REGULATION_OF_CELL_CYCLE_ARREST		18	0.410601	1.28972	0.148494	0.522385	1	8399	tags=56%	list=42%	signal=96%
GO_NEGATIVE_REGULATION_OF_LEUKOCYTE_PROLIFERATION	GO_NEGATIVE_REGULATION_OF_LEUKOCYTE_PROLIFERATION		69	0.331076	1.28916	0.074	0.523522	1	7383	tags=48%	list=37%	signal=76%
GO_ORGANIC_CYCLIC_COMPOUND_CATABOLIC_PROCESS	GO_ORGANIC_CYCLIC_COMPOUND_CATABOLIC_PROCESS		412	0.291692	1.289	0.002	0.523164	1	8025	tags=48%	list=41%	signal=78%
GO_NUCLEOSIDE_MONOPHOSPHATE_BIOSYNTHETIC_PROCESS	GO_NUCLEOSIDE_MONOPHOSPHATE_BIOSYNTHETIC_PROCESS		78	0.326439	1.2889	0.063	0.522625	1	1881	tags=24%	list=9%	signal=27%
GO_BRAIN_MORPHOGENESIS	GO_BRAIN_MORPHOGENESIS		34	0.365091	1.28877	0.135271	0.522202	1	6716	tags=47%	list=34%	signal=71%
GO_POSITIVE_REGULATION_OF_MRNA_METABOLIC_PROCESS	GO_POSITIVE_REGULATION_OF_MRNA_METABOLIC_PROCESS		43	0.350393	1.28856	0.10331	0.522148	1	10169	tags=70%	list=51%	signal=143%
GO_CELL_CYCLE_ARREST	GO_CELL_CYCLE_ARREST		144	0.307648	1.28788	0.025	0.523722	1	9870	tags=60%	list=50%	signal=118%
GO_B_CELL_PROLIFERATION	GO_B_CELL_PROLIFERATION		37	0.360859	1.28775	0.112112	0.523232	1	7444	tags=35%	list=38%	signal=56%
GO_UBIQUITIN_DEPENDENT_PROTEIN_CATABOLIC_PROCESS_VIA_THE_MULTIVESICULAR_BODY_SORTING_PATHWAY	GO_UBIQUITIN_DEPENDENT_PROTEIN_CATABOLIC_PROCESS_VIA_THE_MULTIVESICULAR_BODY_SORTING_PATHWAY		16	0.416487	1.28746	0.147799	0.523281	1	3951	tags=44%	list=20%	signal=55%
GO_BICELLULAR_TIGHT_JUNCTION_ASSEMBLY	GO_BICELLULAR_TIGHT_JUNCTION_ASSEMBLY		30	0.369598	1.2874	0.13253	0.522606	1	5689	tags=43%	list=29%	signal=61%
GO_NEGATIVE_REGULATION_OF_ENDOTHELIAL_CELL_PROLIFERATION	GO_NEGATIVE_REGULATION_OF_ENDOTHELIAL_CELL_PROLIFERATION		31	0.36207	1.28703	0.114141	0.523028	1	6581	tags=48%	list=33%	signal=72%
GO_DNA_DAMAGE_RESPONSE_SIGNAL_TRANSDUCTION_RESULTING_IN_TRANSCRIPTION	GO_DNA_DAMAGE_RESPONSE_SIGNAL_TRANSDUCTION_RESULTING_IN_TRANSCRIPTION		15	0.426957	1.28642	0.152311	0.524413	1	6858	tags=60%	list=35%	signal=92%
GO_REGULATION_OF_CELLULAR_RESPONSE_TO_HEAT	GO_REGULATION_OF_CELLULAR_RESPONSE_TO_HEAT		73	0.327427	1.28591	0.07	0.525362	1	8248	tags=55%	list=42%	signal=94%
GO_POST_GOLGI_VESICLE_MEDIATED_TRANSPORT	GO_POST_GOLGI_VESICLE_MEDIATED_TRANSPORT		81	0.324212	1.28585	0.057	0.524661	1	11193	tags=69%	list=57%	signal=158%
GO_OOCYTE_MATURATION	GO_OOCYTE_MATURATION		18	0.402931	1.2851	0.154244	0.526568	1	4754	tags=44%	list=24%	signal=58%
GO_LEUKOCYTE_DEGRANULATION	GO_LEUKOCYTE_DEGRANULATION		30	0.36881	1.2848	0.125628	0.526733	1	3894	tags=33%	list=20%	signal=41%
GO_POSITIVE_REGULATION_OF_CELL_CYCLE_PHASE_TRANSITION	GO_POSITIVE_REGULATION_OF_CELL_CYCLE_PHASE_TRANSITION		67	0.331236	1.28373	0.072	0.529899	1	7105	tags=48%	list=36%	signal=74%
GO_DNA_DEMETHYLATION	GO_DNA_DEMETHYLATION		15	0.431875	1.28346	0.144385	0.530011	1	4931	tags=47%	list=25%	signal=62%
GO_RESPONSE_TO_TEMPERATURE_STIMULUS	GO_RESPONSE_TO_TEMPERATURE_STIMULUS		143	0.310142	1.28291	0.027	0.531254	1	3375	tags=27%	list=17%	signal=32%
GO_NEGATIVE_REGULATION_OF_T_CELL_APOPTOTIC_PROCESS	GO_NEGATIVE_REGULATION_OF_T_CELL_APOPTOTIC_PROCESS		16	0.419519	1.28274	0.140333	0.530992	1	10766	tags=88%	list=54%	signal=192%
GO_NEGATIVE_REGULATION_OF_CATION_TRANSMEMBRANE_TRANSPORT	GO_NEGATIVE_REGULATION_OF_CATION_TRANSMEMBRANE_TRANSPORT		59	0.336622	1.28244	0.077	0.531158	1	3648	tags=27%	list=18%	signal=33%
GO_PROTEIN_HETEROOLIGOMERIZATION	GO_PROTEIN_HETEROOLIGOMERIZATION		112	0.315817	1.28165	0.045	0.533146	1	6467	tags=35%	list=33%	signal=51%
GO_POSITIVE_REGULATION_OF_RESPONSE_TO_WOUNDING	GO_POSITIVE_REGULATION_OF_RESPONSE_TO_WOUNDING		160	0.304201	1.28163	0.03	0.532352	1	5080	tags=34%	list=26%	signal=45%
GO_REGULATION_OF_CYSTEINE_TYPE_ENDOPEPTIDASE_ACTIVITY_INVOLVED_IN_APOPTOTIC_SIGNALING_PATHWAY	GO_REGULATION_OF_CYSTEINE_TYPE_ENDOPEPTIDASE_ACTIVITY_INVOLVED_IN_APOPTOTIC_SIGNALING_PATHWAY		22	0.38991	1.28162	0.149239	0.531464	1	5252	tags=36%	list=27%	signal=49%
GO_IMMUNOGLOBULIN_PRODUCTION	GO_IMMUNOGLOBULIN_PRODUCTION		43	0.344077	1.28117	0.117234	0.532139	1	6168	tags=47%	list=31%	signal=67%
GO_DNA_METHYLATION_OR_DEMETHYLATION	GO_DNA_METHYLATION_OR_DEMETHYLATION		57	0.331659	1.28114	0.0830831	0.531353	1	8628	tags=60%	list=44%	signal=105%
GO_REGULATION_OF_LEUKOCYTE_APOPTOTIC_PROCESS	GO_REGULATION_OF_LEUKOCYTE_APOPTOTIC_PROCESS		78	0.325131	1.281	0.068	0.530934	1	9226	tags=60%	list=47%	signal=112%
GO_MITOCHONDRIAL_TRANSMEMBRANE_TRANSPORT	GO_MITOCHONDRIAL_TRANSMEMBRANE_TRANSPORT		53	0.342391	1.27924	0.09	0.536515	1	6398	tags=42%	list=32%	signal=61%
GO_POSITIVE_REGULATION_OF_DNA_TEMPLATED_TRANSCRIPTION_INITIATION	GO_POSITIVE_REGULATION_OF_DNA_TEMPLATED_TRANSCRIPTION_INITIATION		24	0.380716	1.27882	0.133603	0.53724	1	6014	tags=50%	list=30%	signal=72%
GO_REGULATION_OF_DNA_TEMPLATED_TRANSCRIPTION_INITIATION	GO_REGULATION_OF_DNA_TEMPLATED_TRANSCRIPTION_INITIATION		31	0.359354	1.27804	0.125126	0.539228	1	5127	tags=42%	list=26%	signal=56%
GO_REGULATION_OF_AUTOPHAGOSOME_ASSEMBLY	GO_REGULATION_OF_AUTOPHAGOSOME_ASSEMBLY		34	0.357487	1.27801	0.130653	0.538461	1	10152	tags=74%	list=51%	signal=151%
GO_POSITIVE_REGULATION_OF_MACROPHAGE_DERIVED_FOAM_CELL_DIFFERENTIATION	GO_POSITIVE_REGULATION_OF_MACROPHAGE_DERIVED_FOAM_CELL_DIFFERENTIATION		15	0.421828	1.27765	0.151163	0.538844	1	6022	tags=53%	list=30%	signal=77%
GO_DNA_METHYLATION_INVOLVED_IN_GAMETE_GENERATION	GO_DNA_METHYLATION_INVOLVED_IN_GAMETE_GENERATION		18	0.406131	1.2773	0.151951	0.539375	1	6164	tags=56%	list=31%	signal=81%
GO_POSITIVE_REGULATION_OF_CELL_CYCLE_G2_M_PHASE_TRANSITION	GO_POSITIVE_REGULATION_OF_CELL_CYCLE_G2_M_PHASE_TRANSITION		18	0.403527	1.27695	0.16546	0.539785	1	870	tags=22%	list=4%	signal=23%
GO_POSITIVE_REGULATION_OF_ORGAN_GROWTH	GO_POSITIVE_REGULATION_OF_ORGAN_GROWTH		37	0.348714	1.27564	0.142857	0.543988	1	3555	tags=30%	list=18%	signal=36%
GO_STAT_CASCADE	GO_STAT_CASCADE		47	0.340532	1.27532	0.0983936	0.544274	1	8907	tags=57%	list=45%	signal=104%
GO_PROTEIN_STABILIZATION	GO_PROTEIN_STABILIZATION		127	0.309268	1.27413	0.045	0.547855	1	5140	tags=33%	list=26%	signal=44%
GO_REGULATION_OF_TYPE_I_INTERFERON_PRODUCTION	GO_REGULATION_OF_TYPE_I_INTERFERON_PRODUCTION		109	0.314616	1.27398	0.045	0.547484	1	7124	tags=48%	list=36%	signal=74%
GO_MEMBRANE_DOCKING	GO_MEMBRANE_DOCKING		65	0.33179	1.2739	0.076	0.546887	1	7426	tags=46%	list=37%	signal=74%
GO_REGULATION_OF_GENE_EXPRESSION_EPIGENETIC	GO_REGULATION_OF_GENE_EXPRESSION_EPIGENETIC		219	0.297769	1.27381	0.013	0.546362	1	9511	tags=48%	list=48%	signal=91%
GO_NEGATIVE_REGULATION_OF_HISTONE_MODIFICATION	GO_NEGATIVE_REGULATION_OF_HISTONE_MODIFICATION		36	0.354986	1.27323	0.11747	0.54762	1	7231	tags=50%	list=37%	signal=79%
GO_CYTOLYSIS	GO_CYTOLYSIS		23	0.381545	1.27277	0.137475	0.548529	1	1734	tags=22%	list=9%	signal=24%
GO_NIK_NF_KAPPAB_SIGNALING	GO_NIK_NF_KAPPAB_SIGNALING		83	0.321644	1.27274	0.062	0.547703	1	10304	tags=66%	list=52%	signal=138%
GO_SINGLE_ORGANISM_MEMBRANE_FUSION	GO_SINGLE_ORGANISM_MEMBRANE_FUSION		120	0.31198	1.27248	0.047	0.54779	1	9381	tags=53%	list=47%	signal=101%
GO_G2_DNA_DAMAGE_CHECKPOINT	GO_G2_DNA_DAMAGE_CHECKPOINT		33	0.36134	1.27063	0.136089	0.554054	1	8395	tags=67%	list=42%	signal=116%
GO_NEGATIVE_REGULATION_OF_GENE_EXPRESSION_EPIGENETIC	GO_NEGATIVE_REGULATION_OF_GENE_EXPRESSION_EPIGENETIC		108	0.31317	1.27058	0.049	0.553338	1	9511	tags=40%	list=48%	signal=76%
GO_RESPONSE_TO_GROWTH_HORMONE	GO_RESPONSE_TO_GROWTH_HORMONE		30	0.363438	1.27005	0.145749	0.554396	1	9074	tags=63%	list=46%	signal=117%
GO_MATURATION_OF_SSU_RRNA	GO_MATURATION_OF_SSU_RRNA		40	0.350064	1.26991	0.10521	0.553985	1	4303	tags=35%	list=22%	signal=45%
GO_SPINDLE_ASSEMBLY	GO_SPINDLE_ASSEMBLY		69	0.326222	1.26989	0.089	0.553153	1	8639	tags=61%	list=44%	signal=108%
GO_NUCLEIC_ACID_PHOSPHODIESTER_BOND_HYDROLYSIS	GO_NUCLEIC_ACID_PHOSPHODIESTER_BOND_HYDROLYSIS		236	0.295911	1.26943	0.012	0.554034	1	7116	tags=48%	list=36%	signal=74%
GO_REGULATION_OF_NATURAL_KILLER_CELL_MEDIATED_IMMUNITY	GO_REGULATION_OF_NATURAL_KILLER_CELL_MEDIATED_IMMUNITY		34	0.356825	1.26879	0.129518	0.555711	1	7186	tags=47%	list=36%	signal=74%
GO_MACROMOLECULE_METHYLATION	GO_MACROMOLECULE_METHYLATION		177	0.303998	1.2682	0.022	0.557158	1	10548	tags=69%	list=53%	signal=147%
GO_NEGATIVE_REGULATION_OF_PROTEIN_COMPLEX_DISASSEMBLY	GO_NEGATIVE_REGULATION_OF_PROTEIN_COMPLEX_DISASSEMBLY		162	0.299356	1.26755	0.026	0.558853	1	9346	tags=61%	list=47%	signal=115%
GO_CYTOSKELETON_DEPENDENT_INTRACELLULAR_TRANSPORT	GO_CYTOSKELETON_DEPENDENT_INTRACELLULAR_TRANSPORT		109	0.312643	1.26724	0.055	0.55916	1	7190	tags=47%	list=36%	signal=73%
GO_AXONEME_ASSEMBLY	GO_AXONEME_ASSEMBLY		36	0.351827	1.26721	0.124124	0.558345	1	11174	tags=83%	list=56%	signal=191%
GO_EPITHELIAL_CELL_APOPTOTIC_PROCESS	GO_EPITHELIAL_CELL_APOPTOTIC_PROCESS		25	0.374287	1.26587	0.132518	0.562812	1	5219	tags=40%	list=26%	signal=54%
GO_NUCLEOBASE_CONTAINING_COMPOUND_TRANSPORT	GO_NUCLEOBASE_CONTAINING_COMPOUND_TRANSPORT		190	0.298928	1.26423	0.022	0.568257	1	8227	tags=53%	list=42%	signal=90%
GO_PROTEIN_POLYUBIQUITINATION	GO_PROTEIN_POLYUBIQUITINATION		240	0.293924	1.26386	0.017	0.56877	1	10519	tags=65%	list=53%	signal=137%
GO_MITOCHONDRIAL_GENOME_MAINTENANCE	GO_MITOCHONDRIAL_GENOME_MAINTENANCE		21	0.392011	1.26361	0.143737	0.568764	1	3380	tags=33%	list=17%	signal=40%
GO_REGULATION_OF_LIPOPOLYSACCHARIDE_MEDIATED_SIGNALING_PATHWAY	GO_REGULATION_OF_LIPOPOLYSACCHARIDE_MEDIATED_SIGNALING_PATHWAY		17	0.405342	1.26328	0.17672	0.569124	1	2584	tags=24%	list=13%	signal=27%
GO_CENTROSOME_DUPLICATION	GO_CENTROSOME_DUPLICATION		32	0.357323	1.26264	0.131048	0.570746	1	10153	tags=75%	list=51%	signal=154%
GO_INTRACELLULAR_ESTROGEN_RECEPTOR_SIGNALING_PATHWAY	GO_INTRACELLULAR_ESTROGEN_RECEPTOR_SIGNALING_PATHWAY		20	0.39645	1.26199	0.172878	0.57227	1	83	tags=15%	list=0%	signal=15%
GO_METHYLATION	GO_METHYLATION		245	0.292934	1.26197	0.014	0.571444	1	8672	tags=56%	list=44%	signal=99%
GO_POSITIVE_REGULATION_OF_T_CELL_MEDIATED_CYTOTOXICITY	GO_POSITIVE_REGULATION_OF_T_CELL_MEDIATED_CYTOTOXICITY		15	0.423825	1.26172	0.144231	0.571565	1	2396	tags=27%	list=12%	signal=30%
GO_ESTABLISHMENT_OF_TISSUE_POLARITY	GO_ESTABLISHMENT_OF_TISSUE_POLARITY		17	0.401616	1.26137	0.165099	0.572046	1	6103	tags=47%	list=31%	signal=68%
GO_REGULATION_OF_VACUOLE_ORGANIZATION	GO_REGULATION_OF_VACUOLE_ORGANIZATION		40	0.347947	1.26057	0.135	0.574362	1	10152	tags=73%	list=51%	signal=148%
GO_MYELOID_DENDRITIC_CELL_DIFFERENTIATION	GO_MYELOID_DENDRITIC_CELL_DIFFERENTIATION		19	0.394998	1.26044	0.179353	0.573915	1	3052	tags=32%	list=15%	signal=37%
GO_HISTONE_H3_K4_METHYLATION	GO_HISTONE_H3_K4_METHYLATION		27	0.374137	1.26032	0.151976	0.573452	1	5988	tags=52%	list=30%	signal=74%
GO_VESICLE_DOCKING_INVOLVED_IN_EXOCYTOSIS	GO_VESICLE_DOCKING_INVOLVED_IN_EXOCYTOSIS		34	0.350861	1.25976	0.129259	0.574801	1	9099	tags=59%	list=46%	signal=109%
GO_CELLULAR_PROCESS_INVOLVED_IN_REPRODUCTION_IN_MULTICELLULAR_ORGANISM	GO_CELLULAR_PROCESS_INVOLVED_IN_REPRODUCTION_IN_MULTICELLULAR_ORGANISM		239	0.29522	1.25971	0.016	0.574045	1	9762	tags=60%	list=49%	signal=117%
GO_LUNG_CELL_DIFFERENTIATION	GO_LUNG_CELL_DIFFERENTIATION		25	0.375158	1.25951	0.154315	0.573955	1	8014	tags=52%	list=40%	signal=87%
GO_REGULATION_OF_PROTEIN_EXPORT_FROM_NUCLEUS	GO_REGULATION_OF_PROTEIN_EXPORT_FROM_NUCLEUS		33	0.355638	1.25917	0.131923	0.574326	1	6708	tags=42%	list=34%	signal=64%
GO_ANTIGEN_PROCESSING_AND_PRESENTATION_OF_PEPTIDE_ANTIGEN_VIA_MHC_CLASS_I	GO_ANTIGEN_PROCESSING_AND_PRESENTATION_OF_PEPTIDE_ANTIGEN_VIA_MHC_CLASS_I		90	0.316036	1.25909	0.064	0.573769	1	9514	tags=59%	list=48%	signal=113%
GO_I_KAPPAB_KINASE_NF_KAPPAB_SIGNALING	GO_I_KAPPAB_KINASE_NF_KAPPAB_SIGNALING		69	0.322172	1.2589	0.094	0.57354	1	7515	tags=51%	list=38%	signal=81%
GO_PROTEIN_LOCALIZATION_TO_ENDOPLASMIC_RETICULUM	GO_PROTEIN_LOCALIZATION_TO_ENDOPLASMIC_RETICULUM		122	0.306995	1.25842	0.058	0.574554	1	7393	tags=37%	list=37%	signal=58%
GO_REGULATION_OF_LIPID_STORAGE	GO_REGULATION_OF_LIPID_STORAGE		40	0.344645	1.25829	0.129518	0.574206	1	5289	tags=40%	list=27%	signal=54%
GO_REGULATION_OF_CELL_CYCLE_ARREST	GO_REGULATION_OF_CELL_CYCLE_ARREST		102	0.3075	1.2574	0.068	0.576723	1	8415	tags=46%	list=42%	signal=80%
GO_REGULATION_OF_INTERLEUKIN_1_PRODUCTION	GO_REGULATION_OF_INTERLEUKIN_1_PRODUCTION		58	0.326817	1.25556	0.106	0.583234	1	6652	tags=41%	list=34%	signal=62%
GO_VESICLE_DOCKING	GO_VESICLE_DOCKING		54	0.330417	1.25555	0.111222	0.582367	1	7426	tags=46%	list=37%	signal=74%
GO_REGULATION_OF_INTRACELLULAR_ESTROGEN_RECEPTOR_SIGNALING_PATHWAY	GO_REGULATION_OF_INTRACELLULAR_ESTROGEN_RECEPTOR_SIGNALING_PATHWAY		25	0.371421	1.25518	0.156504	0.582896	1	8600	tags=60%	list=43%	signal=106%
GO_RESPONSE_TO_BACTERIUM	GO_RESPONSE_TO_BACTERIUM		497	0.281742	1.25418	0.003	0.586053	1	9326	tags=51%	list=47%	signal=94%
GO_GERM_CELL_DEVELOPMENT	GO_GERM_CELL_DEVELOPMENT		200	0.296671	1.25414	0.032	0.585287	1	8709	tags=55%	list=44%	signal=97%
GO_CELLULAR_RESPONSE_TO_RADIATION	GO_CELLULAR_RESPONSE_TO_RADIATION		134	0.303869	1.25379	0.059	0.585821	1	10673	tags=66%	list=54%	signal=141%
GO_NEGATIVE_REGULATION_OF_TYPE_I_INTERFERON_PRODUCTION	GO_NEGATIVE_REGULATION_OF_TYPE_I_INTERFERON_PRODUCTION		38	0.344667	1.25371	0.129518	0.585204	1	9365	tags=61%	list=47%	signal=115%
GO_REGULATION_OF_TELOMERE_MAINTENANCE_VIA_TELOMERE_LENGTHENING	GO_REGULATION_OF_TELOMERE_MAINTENANCE_VIA_TELOMERE_LENGTHENING		50	0.33098	1.25369	0.129	0.584363	1	4011	tags=34%	list=20%	signal=43%
GO_POSITIVE_REGULATION_OF_HEART_GROWTH	GO_POSITIVE_REGULATION_OF_HEART_GROWTH		27	0.363393	1.25343	0.163306	0.584447	1	3555	tags=33%	list=18%	signal=41%
GO_PROTEIN_LOCALIZATION_TO_CILIUM	GO_PROTEIN_LOCALIZATION_TO_CILIUM		25	0.368076	1.25302	0.162743	0.585232	1	4470	tags=40%	list=23%	signal=52%
GO_SMOOTHENED_SIGNALING_PATHWAY	GO_SMOOTHENED_SIGNALING_PATHWAY		70	0.324295	1.2525	0.099	0.586487	1	7141	tags=47%	list=36%	signal=73%
GO_TRNA_MODIFICATION	GO_TRNA_MODIFICATION		53	0.332971	1.25199	0.113226	0.587638	1	5124	tags=40%	list=26%	signal=53%
GO_S_ADENOSYLMETHIONINE_METABOLIC_PROCESS	GO_S_ADENOSYLMETHIONINE_METABOLIC_PROCESS		18	0.399444	1.25174	0.178238	0.587752	1	6341	tags=50%	list=32%	signal=73%
GO_REGULATION_OF_LEUKOCYTE_MEDIATED_CYTOTOXICITY	GO_REGULATION_OF_LEUKOCYTE_MEDIATED_CYTOTOXICITY		52	0.328419	1.25115	0.124124	0.589257	1	7434	tags=48%	list=38%	signal=77%
GO_REGULATION_OF_LEUKOCYTE_PROLIFERATION	GO_REGULATION_OF_LEUKOCYTE_PROLIFERATION		204	0.293056	1.25053	0.023	0.590849	1	5378	tags=35%	list=27%	signal=48%
GO_CELLULAR_PROTEIN_COMPLEX_ASSEMBLY	GO_CELLULAR_PROTEIN_COMPLEX_ASSEMBLY		322	0.286116	1.25051	0.01	0.590002	1	5088	tags=34%	list=26%	signal=45%
GO_RETROGRADE_TRANSPORT_VESICLE_RECYCLING_WITHIN_GOLGI	GO_RETROGRADE_TRANSPORT_VESICLE_RECYCLING_WITHIN_GOLGI		24	0.373539	1.25005	0.167689	0.590971	1	10476	tags=83%	list=53%	signal=177%
GO_CHROMATIN_REMODELING	GO_CHROMATIN_REMODELING		145	0.301489	1.24938	0.037	0.592775	1	8384	tags=48%	list=42%	signal=82%
GO_PURINE_NUCLEOSIDE_MONOPHOSPHATE_BIOSYNTHETIC_PROCESS	GO_PURINE_NUCLEOSIDE_MONOPHOSPHATE_BIOSYNTHETIC_PROCESS		57	0.328345	1.24929	0.102	0.592254	1	9280	tags=60%	list=47%	signal=112%
GO_G_PROTEIN_COUPLED_PURINERGIC_RECEPTOR_SIGNALING_PATHWAY	GO_G_PROTEIN_COUPLED_PURINERGIC_RECEPTOR_SIGNALING_PATHWAY		20	0.382386	1.24919	0.164609	0.591738	1	3697	tags=30%	list=19%	signal=37%
GO_LYMPHOCYTE_COSTIMULATION	GO_LYMPHOCYTE_COSTIMULATION		75	0.318968	1.2489	0.098	0.59201	1	8630	tags=52%	list=44%	signal=92%
GO_REGULATION_OF_TELOMERASE_ACTIVITY	GO_REGULATION_OF_TELOMERASE_ACTIVITY		42	0.342662	1.24823	0.123246	0.593854	1	3288	tags=31%	list=17%	signal=37%
GO_RESPONSE_TO_CAFFEINE	GO_RESPONSE_TO_CAFFEINE		18	0.397679	1.24805	0.194819	0.593678	1	3458	tags=39%	list=17%	signal=47%
GO_REGULATION_OF_INTERLEUKIN_17_PRODUCTION	GO_REGULATION_OF_INTERLEUKIN_17_PRODUCTION		22	0.38231	1.24785	0.16546	0.59358	1	7231	tags=50%	list=37%	signal=79%
GO_PROTEIN_ACETYLATION	GO_PROTEIN_ACETYLATION		116	0.303706	1.2477	0.062	0.593292	1	9112	tags=60%	list=46%	signal=111%
GO_CELLULAR_RESPONSE_TO_LITHIUM_ION	GO_CELLULAR_RESPONSE_TO_LITHIUM_ION		17	0.394587	1.24722	0.195833	0.594237	1	5716	tags=41%	list=29%	signal=58%
GO_TRANSCRIPTION_INITIATION_FROM_RNA_POLYMERASE_II_PROMOTER	GO_TRANSCRIPTION_INITIATION_FROM_RNA_POLYMERASE_II_PROMOTER		152	0.297551	1.24707	0.046	0.593913	1	6723	tags=44%	list=34%	signal=66%
GO_REGULATION_OF_MRNA_METABOLIC_PROCESS	GO_REGULATION_OF_MRNA_METABOLIC_PROCESS		115	0.30792	1.24697	0.058	0.593405	1	10409	tags=67%	list=53%	signal=140%
GO_PLASMA_LIPOPROTEIN_PARTICLE_CLEARANCE	GO_PLASMA_LIPOPROTEIN_PARTICLE_CLEARANCE		21	0.380666	1.24687	0.171634	0.592868	1	7162	tags=48%	list=36%	signal=75%
GO_REGULATION_OF_PHOSPHOPROTEIN_PHOSPHATASE_ACTIVITY	GO_REGULATION_OF_PHOSPHOPROTEIN_PHOSPHATASE_ACTIVITY		57	0.324903	1.24651	0.117234	0.593465	1	7229	tags=51%	list=36%	signal=80%
GO_SECRETORY_GRANULE_ORGANIZATION	GO_SECRETORY_GRANULE_ORGANIZATION		26	0.368836	1.24566	0.166329	0.595855	1	5728	tags=42%	list=29%	signal=59%
GO_NEGATIVE_REGULATION_OF_PROTEIN_CATABOLIC_PROCESS	GO_NEGATIVE_REGULATION_OF_PROTEIN_CATABOLIC_PROCESS		104	0.307342	1.24523	0.064	0.596701	1	4118	tags=34%	list=21%	signal=42%
GO_POSITIVE_REGULATION_OF_TRANSFORMING_GROWTH_FACTOR_BETA_PRODUCTION	GO_POSITIVE_REGULATION_OF_TRANSFORMING_GROWTH_FACTOR_BETA_PRODUCTION		16	0.410999	1.24491	0.186316	0.597083	1	5531	tags=50%	list=28%	signal=69%
GO_CELLULAR_RESPONSE_TO_HYDROGEN_PEROXIDE	GO_CELLULAR_RESPONSE_TO_HYDROGEN_PEROXIDE		60	0.324624	1.24476	0.104	0.596758	1	4698	tags=37%	list=24%	signal=48%
GO_POSITIVE_REGULATION_OF_FILOPODIUM_ASSEMBLY	GO_POSITIVE_REGULATION_OF_FILOPODIUM_ASSEMBLY		23	0.375182	1.24473	0.172131	0.596008	1	8601	tags=61%	list=43%	signal=107%
GO_REGULATION_OF_INTRINSIC_APOPTOTIC_SIGNALING_PATHWAY_BY_P53_CLASS_MEDIATOR	GO_REGULATION_OF_INTRINSIC_APOPTOTIC_SIGNALING_PATHWAY_BY_P53_CLASS_MEDIATOR		22	0.377873	1.24435	0.163077	0.596635	1	9618	tags=64%	list=49%	signal=124%
GO_POSITIVE_REGULATION_OF_ERK1_AND_ERK2_CASCADE	GO_POSITIVE_REGULATION_OF_ERK1_AND_ERK2_CASCADE		163	0.295602	1.24413	0.035	0.596704	1	6772	tags=40%	list=34%	signal=60%
GO_RESPONSE_TO_ACETYLCHOLINE	GO_RESPONSE_TO_ACETYLCHOLINE		17	0.402412	1.24273	0.186916	0.601514	1	6993	tags=47%	list=35%	signal=73%
GO_NEGATIVE_REGULATION_OF_ACTIN_FILAMENT_DEPOLYMERIZATION	GO_NEGATIVE_REGULATION_OF_ACTIN_FILAMENT_DEPOLYMERIZATION		34	0.349982	1.24263	0.145015	0.601022	1	5311	tags=44%	list=27%	signal=60%
GO_RESPONSE_TO_FOOD	GO_RESPONSE_TO_FOOD		19	0.393311	1.2426	0.183884	0.600253	1	6114	tags=42%	list=31%	signal=61%
GO_POSITIVE_REGULATION_OF_MRNA_3_END_PROCESSING	GO_POSITIVE_REGULATION_OF_MRNA_3_END_PROCESSING		16	0.40726	1.24243	0.183054	0.600066	1	8897	tags=75%	list=45%	signal=136%
GO_RESPONSE_TO_PROSTAGLANDIN	GO_RESPONSE_TO_PROSTAGLANDIN		34	0.349059	1.24232	0.163655	0.599594	1	5392	tags=38%	list=27%	signal=52%
GO_NUCLEOPHAGY	GO_NUCLEOPHAGY		17	0.397752	1.24198	0.176285	0.60001	1	6835	tags=53%	list=35%	signal=81%
GO_REGULATION_OF_SYNCYTIUM_FORMATION_BY_PLASMA_MEMBRANE_FUSION	GO_REGULATION_OF_SYNCYTIUM_FORMATION_BY_PLASMA_MEMBRANE_FUSION		23	0.376242	1.24144	0.177009	0.601275	1	9248	tags=57%	list=47%	signal=106%
GO_REGULATION_OF_OXIDATIVE_STRESS_INDUCED_INTRINSIC_APOPTOTIC_SIGNALING_PATHWAY	GO_REGULATION_OF_OXIDATIVE_STRESS_INDUCED_INTRINSIC_APOPTOTIC_SIGNALING_PATHWAY		28	0.360181	1.24143	0.160569	0.600437	1	3885	tags=36%	list=20%	signal=44%
GO_RESPONSE_TO_ANTIBIOTIC	GO_RESPONSE_TO_ANTIBIOTIC		45	0.334917	1.24141	0.142285	0.599607	1	6750	tags=44%	list=34%	signal=67%
GO_TRNA_PROCESSING	GO_TRNA_PROCESSING		105	0.305666	1.24129	0.055	0.599194	1	7659	tags=50%	list=39%	signal=82%
GO_POSITIVE_CHEMOTAXIS	GO_POSITIVE_CHEMOTAXIS		36	0.349127	1.24089	0.149448	0.600005	1	4643	tags=33%	list=23%	signal=43%
GO_EMBRYONIC_AXIS_SPECIFICATION	GO_EMBRYONIC_AXIS_SPECIFICATION		33	0.34704	1.24047	0.157631	0.600801	1	5655	tags=36%	list=29%	signal=51%
GO_PROTEIN_LOCALIZATION_TO_CELL_SURFACE	GO_PROTEIN_LOCALIZATION_TO_CELL_SURFACE		22	0.372662	1.24006	0.185261	0.601643	1	10374	tags=73%	list=52%	signal=153%
GO_SUBSTRATE_DEPENDENT_CELL_MIGRATION	GO_SUBSTRATE_DEPENDENT_CELL_MIGRATION		26	0.363514	1.23993	0.173252	0.60127	1	4400	tags=42%	list=22%	signal=54%
GO_CYTOKINE_PRODUCTION	GO_CYTOKINE_PRODUCTION		117	0.303347	1.23974	0.056	0.60118	1	8789	tags=52%	list=44%	signal=93%
GO_ORGAN_INDUCTION	GO_ORGAN_INDUCTION		16	0.396648	1.23896	0.190722	0.603276	1	5332	tags=44%	list=27%	signal=60%
GO_POSITIVE_REGULATION_OF_INTERLEUKIN_8_PRODUCTION	GO_POSITIVE_REGULATION_OF_INTERLEUKIN_8_PRODUCTION		45	0.33696	1.23866	0.141	0.603695	1	7098	tags=44%	list=36%	signal=69%
GO_PROTEIN_LIPID_COMPLEX_ASSEMBLY	GO_PROTEIN_LIPID_COMPLEX_ASSEMBLY		21	0.382267	1.23864	0.179409	0.602925	1	10223	tags=71%	list=52%	signal=147%
GO_REGULATION_OF_TELOMERE_MAINTENANCE	GO_REGULATION_OF_TELOMERE_MAINTENANCE		66	0.318369	1.23832	0.117	0.603371	1	4011	tags=33%	list=20%	signal=42%
GO_REGULATION_OF_MICROTUBULE_BASED_MOVEMENT	GO_REGULATION_OF_MICROTUBULE_BASED_MOVEMENT		17	0.395889	1.23829	0.195173	0.602615	1	8007	tags=65%	list=40%	signal=109%
GO_ANTIGEN_RECEPTOR_MEDIATED_SIGNALING_PATHWAY	GO_ANTIGEN_RECEPTOR_MEDIATED_SIGNALING_PATHWAY		171	0.294853	1.23803	0.044	0.602851	1	6455	tags=43%	list=33%	signal=63%
GO_ESTABLISHMENT_OF_PROTEIN_LOCALIZATION_TO_GOLGI	GO_ESTABLISHMENT_OF_PROTEIN_LOCALIZATION_TO_GOLGI		20	0.388315	1.23799	0.182762	0.602102	1	10476	tags=85%	list=53%	signal=180%
GO_REGULATION_OF_INTERLEUKIN_6_BIOSYNTHETIC_PROCESS	GO_REGULATION_OF_INTERLEUKIN_6_BIOSYNTHETIC_PROCESS		16	0.400376	1.23781	0.207368	0.601951	1	2704	tags=25%	list=14%	signal=29%
GO_NEGATIVE_REGULATION_OF_LIPID_STORAGE	GO_NEGATIVE_REGULATION_OF_LIPID_STORAGE		17	0.396533	1.23774	0.192632	0.601342	1	3613	tags=35%	list=18%	signal=43%
GO_CELL_PROLIFERATION_IN_FOREBRAIN	GO_CELL_PROLIFERATION_IN_FOREBRAIN		27	0.366252	1.2373	0.176411	0.602224	1	7009	tags=48%	list=35%	signal=74%
GO_PHOSPHATIDIC_ACID_METABOLIC_PROCESS	GO_PHOSPHATIDIC_ACID_METABOLIC_PROCESS		31	0.355528	1.23677	0.154545	0.60356	1	7205	tags=48%	list=36%	signal=76%
GO_PEPTIDYL_LYSINE_TRIMETHYLATION	GO_PEPTIDYL_LYSINE_TRIMETHYLATION		18	0.392416	1.23639	0.190031	0.604246	1	3777	tags=39%	list=19%	signal=48%
GO_NUCLEOTIDE_EXCISION_REPAIR	GO_NUCLEOTIDE_EXCISION_REPAIR		111	0.300812	1.23627	0.066	0.60392	1	10414	tags=63%	list=53%	signal=132%
GO_PHAGOCYTOSIS_ENGULFMENT	GO_PHAGOCYTOSIS_ENGULFMENT		19	0.385523	1.23616	0.200828	0.603493	1	4022	tags=32%	list=20%	signal=40%
GO_SERTOLI_CELL_DEVELOPMENT	GO_SERTOLI_CELL_DEVELOPMENT		15	0.409572	1.23526	0.189133	0.606318	1	3113	tags=33%	list=16%	signal=40%
GO_SNRNA_METABOLIC_PROCESS	GO_SNRNA_METABOLIC_PROCESS		75	0.315796	1.23415	0.091	0.61006	1	7551	tags=49%	list=38%	signal=79%
GO_GLUTAMATE_METABOLIC_PROCESS	GO_GLUTAMATE_METABOLIC_PROCESS		28	0.359702	1.23365	0.166834	0.611226	1	8433	tags=57%	list=43%	signal=99%
GO_REGULATION_OF_TELOMERE_CAPPING	GO_REGULATION_OF_TELOMERE_CAPPING		21	0.37437	1.23309	0.186406	0.612574	1	7177	tags=57%	list=36%	signal=90%
GO_POSITIVE_REGULATION_OF_DNA_METABOLIC_PROCESS	GO_POSITIVE_REGULATION_OF_DNA_METABOLIC_PROCESS		179	0.292746	1.23215	0.042	0.615663	1	3702	tags=29%	list=19%	signal=35%
GO_ALCOHOL_CATABOLIC_PROCESS	GO_ALCOHOL_CATABOLIC_PROCESS		58	0.323509	1.23162	0.139	0.617	1	5611	tags=38%	list=28%	signal=53%
GO_LIPID_OXIDATION	GO_LIPID_OXIDATION		70	0.318258	1.23149	0.109109	0.616651	1	6263	tags=46%	list=32%	signal=67%
GO_ESTROGEN_METABOLIC_PROCESS	GO_ESTROGEN_METABOLIC_PROCESS		23	0.369126	1.23137	0.201844	0.616286	1	7882	tags=61%	list=40%	signal=101%
GO_CELL_CYCLE_PHASE_TRANSITION	GO_CELL_CYCLE_PHASE_TRANSITION		248	0.285517	1.23134	0.03	0.61551	1	8717	tags=53%	list=44%	signal=94%
GO_REGULATION_OF_PROTEIN_COMPLEX_DISASSEMBLY	GO_REGULATION_OF_PROTEIN_COMPLEX_DISASSEMBLY		206	0.288623	1.23105	0.03	0.615759	1	9159	tags=58%	list=46%	signal=107%
GO_SIGNAL_TRANSDUCTION_BY_P53_CLASS_MEDIATOR	GO_SIGNAL_TRANSDUCTION_BY_P53_CLASS_MEDIATOR		122	0.298883	1.23095	0.079	0.615248	1	8737	tags=52%	list=44%	signal=92%
GO_RESPONSE_TO_TUMOR_NECROSIS_FACTOR	GO_RESPONSE_TO_TUMOR_NECROSIS_FACTOR		224	0.28764	1.23091	0.031	0.614576	1	8394	tags=51%	list=42%	signal=87%
GO_PURINE_CONTAINING_COMPOUND_BIOSYNTHETIC_PROCESS	GO_PURINE_CONTAINING_COMPOUND_BIOSYNTHETIC_PROCESS		132	0.296409	1.22984	0.063	0.618201	1	8905	tags=54%	list=45%	signal=97%
GO_PEPTIDYL_GLUTAMIC_ACID_MODIFICATION	GO_PEPTIDYL_GLUTAMIC_ACID_MODIFICATION		28	0.354726	1.22857	0.181269	0.622719	1	4908	tags=43%	list=25%	signal=57%
GO_AXO_DENDRITIC_TRANSPORT	GO_AXO_DENDRITIC_TRANSPORT		33	0.34593	1.22806	0.174044	0.62395	1	8460	tags=55%	list=43%	signal=95%
GO_ORGANELLE_MEMBRANE_FUSION	GO_ORGANELLE_MEMBRANE_FUSION		91	0.310171	1.22775	0.09	0.624277	1	3716	tags=26%	list=19%	signal=32%
GO_NEGATIVE_REGULATION_OF_CELLULAR_AMIDE_METABOLIC_PROCESS	GO_NEGATIVE_REGULATION_OF_CELLULAR_AMIDE_METABOLIC_PROCESS		121	0.299286	1.22761	0.078	0.623975	1	8195	tags=51%	list=41%	signal=87%
GO_VACUOLAR_TRANSPORT	GO_VACUOLAR_TRANSPORT		235	0.286051	1.22652	0.03	0.62766	1	6139	tags=38%	list=31%	signal=55%
GO_MATURATION_OF_5_8S_RRNA_FROM_TRICISTRONIC_RRNA_TRANSCRIPT_SSU_RRNA_5_8S_RRNA_LSU_RRNA_	GO_MATURATION_OF_5_8S_RRNA_FROM_TRICISTRONIC_RRNA_TRANSCRIPT_SSU_RRNA_5_8S_RRNA_LSU_RRNA_		19	0.381083	1.22621	0.190525	0.628097	1	7551	tags=58%	list=38%	signal=93%
GO_CELL_CYCLE_G2_M_PHASE_TRANSITION	GO_CELL_CYCLE_G2_M_PHASE_TRANSITION		134	0.296463	1.22598	0.067	0.628189	1	8664	tags=53%	list=44%	signal=94%
GO_REGULATION_OF_PROTEIN_LOCALIZATION_TO_CELL_SURFACE	GO_REGULATION_OF_PROTEIN_LOCALIZATION_TO_CELL_SURFACE		27	0.357109	1.22574	0.173252	0.628313	1	4732	tags=33%	list=24%	signal=44%
GO_ANAPHASE_PROMOTING_COMPLEX_DEPENDENT_CATABOLIC_PROCESS	GO_ANAPHASE_PROMOTING_COMPLEX_DEPENDENT_CATABOLIC_PROCESS		76	0.308415	1.22503	0.11011	0.630449	1	6025	tags=42%	list=30%	signal=60%
GO_POSITIVE_REGULATION_OF_EXOCYTOSIS	GO_POSITIVE_REGULATION_OF_EXOCYTOSIS		83	0.310708	1.22483	0.115	0.630451	1	5821	tags=39%	list=29%	signal=54%
GO_RIBOSOME_ASSEMBLY	GO_RIBOSOME_ASSEMBLY		50	0.325977	1.22455	0.14	0.630794	1	5587	tags=36%	list=28%	signal=50%
GO_REGULATION_OF_CARDIAC_MUSCLE_CONTRACTION_BY_REGULATION_OF_THE_RELEASE_OF_SEQUESTERED_CALCIUM_ION	GO_REGULATION_OF_CARDIAC_MUSCLE_CONTRACTION_BY_REGULATION_OF_THE_RELEASE_OF_SEQUESTERED_CALCIUM_ION		19	0.381033	1.22431	0.204782	0.631011	1	6957	tags=47%	list=35%	signal=73%
GO_REGULATION_OF_DNA_REPLICATION	GO_REGULATION_OF_DNA_REPLICATION		157	0.293395	1.22381	0.055	0.632168	1	5228	tags=35%	list=26%	signal=47%
GO_POSITIVE_REGULATION_OF_T_CELL_PROLIFERATION	GO_POSITIVE_REGULATION_OF_T_CELL_PROLIFERATION		94	0.305205	1.22338	0.093	0.633215	1	4897	tags=33%	list=25%	signal=44%
GO_NEGATIVE_REGULATION_OF_GTPASE_ACTIVITY	GO_NEGATIVE_REGULATION_OF_GTPASE_ACTIVITY		42	0.334553	1.22299	0.179719	0.634038	1	3340	tags=29%	list=17%	signal=34%
GO_RESPONSE_TO_ELECTRICAL_STIMULUS	GO_RESPONSE_TO_ELECTRICAL_STIMULUS		42	0.335266	1.22268	0.164164	0.634439	1	6456	tags=40%	list=33%	signal=60%
GO_POSITIVE_REGULATION_OF_CYSTEINE_TYPE_ENDOPEPTIDASE_ACTIVITY_INVOLVED_IN_APOPTOTIC_SIGNALING_PATHWAY	GO_POSITIVE_REGULATION_OF_CYSTEINE_TYPE_ENDOPEPTIDASE_ACTIVITY_INVOLVED_IN_APOPTOTIC_SIGNALING_PATHWAY		17	0.395262	1.22197	0.201047	0.636482	1	5252	tags=35%	list=27%	signal=48%
GO_CELL_CHEMOTAXIS	GO_CELL_CHEMOTAXIS		159	0.292034	1.22189	0.054	0.635942	1	8141	tags=46%	list=41%	signal=77%
GO_REGULATION_OF_INTERLEUKIN_12_PRODUCTION	GO_REGULATION_OF_INTERLEUKIN_12_PRODUCTION		51	0.321803	1.22183	0.148445	0.635327	1	6022	tags=43%	list=30%	signal=62%
GO_PROTEIN_DEPHOSPHORYLATION	GO_PROTEIN_DEPHOSPHORYLATION		182	0.287339	1.22183	0.042	0.634476	1	8364	tags=52%	list=42%	signal=89%
GO_LUNG_ALVEOLUS_DEVELOPMENT	GO_LUNG_ALVEOLUS_DEVELOPMENT		41	0.332937	1.22108	0.166333	0.636703	1	6714	tags=41%	list=34%	signal=63%
GO_REGULATION_OF_PROTEIN_POLYMERIZATION	GO_REGULATION_OF_PROTEIN_POLYMERIZATION		167	0.287996	1.2209	0.059	0.636553	1	4083	tags=29%	list=21%	signal=37%
GO_REGULATION_OF_COAGULATION	GO_REGULATION_OF_COAGULATION		86	0.307613	1.22066	0.114	0.636695	1	4597	tags=33%	list=23%	signal=42%
GO_REGULATION_OF_PROTEIN_IMPORT_INTO_NUCLEUS_TRANSLOCATION	GO_REGULATION_OF_PROTEIN_IMPORT_INTO_NUCLEUS_TRANSLOCATION		21	0.369031	1.21988	0.218814	0.6391	1	6833	tags=52%	list=34%	signal=80%
GO_NEGATIVE_REGULATION_OF_PROTEIN_MODIFICATION_BY_SMALL_PROTEIN_CONJUGATION_OR_REMOVAL	GO_NEGATIVE_REGULATION_OF_PROTEIN_MODIFICATION_BY_SMALL_PROTEIN_CONJUGATION_OR_REMOVAL		135	0.292844	1.21953	0.079	0.639702	1	5950	tags=37%	list=30%	signal=53%
GO_REGULATION_OF_CELLULAR_AMIDE_METABOLIC_PROCESS	GO_REGULATION_OF_CELLULAR_AMIDE_METABOLIC_PROCESS		330	0.280373	1.21913	0.017	0.640461	1	8270	tags=49%	list=42%	signal=82%
GO_PROTEIN_TARGETING_TO_MEMBRANE	GO_PROTEIN_TARGETING_TO_MEMBRANE		155	0.292036	1.21913	0.067	0.639619	1	6706	tags=34%	list=34%	signal=50%
GO_REGULATION_OF_TRANSCRIPTION_FROM_RNA_POLYMERASE_I_PROMOTER	GO_REGULATION_OF_TRANSCRIPTION_FROM_RNA_POLYMERASE_I_PROMOTER		23	0.365657	1.21909	0.208205	0.638903	1	5837	tags=43%	list=29%	signal=62%
GO_CELLULAR_RESPONSE_TO_GROWTH_HORMONE_STIMULUS	GO_CELLULAR_RESPONSE_TO_GROWTH_HORMONE_STIMULUS		20	0.375722	1.21876	0.205973	0.639446	1	8825	tags=65%	list=45%	signal=117%
GO_ENDOMEMBRANE_SYSTEM_ORGANIZATION	GO_ENDOMEMBRANE_SYSTEM_ORGANIZATION		453	0.274355	1.2185	0.007	0.639768	1	6149	tags=38%	list=31%	signal=54%
GO_AXON_REGENERATION	GO_AXON_REGENERATION		22	0.367655	1.2183	0.196138	0.639813	1	6295	tags=41%	list=32%	signal=60%
GO_MUSCLE_HYPERTROPHY	GO_MUSCLE_HYPERTROPHY		28	0.351096	1.21813	0.189848	0.639592	1	5614	tags=43%	list=28%	signal=60%
GO_ACYLGLYCEROL_HOMEOSTASIS	GO_ACYLGLYCEROL_HOMEOSTASIS		29	0.352133	1.21748	0.18008	0.641569	1	7588	tags=55%	list=38%	signal=89%
GO_REGULATION_OF_ENDOPLASMIC_RETICULUM_STRESS_INDUCED_INTRINSIC_APOPTOTIC_SIGNALING_PATHWAY	GO_REGULATION_OF_ENDOPLASMIC_RETICULUM_STRESS_INDUCED_INTRINSIC_APOPTOTIC_SIGNALING_PATHWAY		29	0.34923	1.21732	0.183113	0.641387	1	2386	tags=28%	list=12%	signal=31%
GO_NEGATIVE_REGULATION_OF_TRANSMEMBRANE_TRANSPORT	GO_NEGATIVE_REGULATION_OF_TRANSMEMBRANE_TRANSPORT		82	0.305538	1.21728	0.112	0.640686	1	3648	tags=24%	list=18%	signal=30%
GO_SIGNAL_TRANSDUCTION_IN_RESPONSE_TO_DNA_DAMAGE	GO_SIGNAL_TRANSDUCTION_IN_RESPONSE_TO_DNA_DAMAGE		92	0.304542	1.21678	0.104	0.641897	1	6858	tags=42%	list=35%	signal=65%
GO_MANNOSYLATION	GO_MANNOSYLATION		31	0.347797	1.21674	0.192346	0.64123	1	2738	tags=26%	list=14%	signal=30%
GO_IMMUNE_RESPONSE_REGULATING_CELL_SURFACE_RECEPTOR_SIGNALING_PATHWAY	GO_IMMUNE_RESPONSE_REGULATING_CELL_SURFACE_RECEPTOR_SIGNALING_PATHWAY		288	0.279575	1.21642	0.028	0.641699	1	8310	tags=48%	list=42%	signal=82%
GO_RNA_CAPPING	GO_RNA_CAPPING		34	0.344712	1.21623	0.181269	0.641642	1	1368	tags=21%	list=7%	signal=22%
GO_T_CELL_LINEAGE_COMMITMENT	GO_T_CELL_LINEAGE_COMMITMENT		15	0.39927	1.216	0.209474	0.641668	1	11011	tags=73%	list=56%	signal=165%
GO_POSITIVE_REGULATION_OF_DNA_BIOSYNTHETIC_PROCESS	GO_POSITIVE_REGULATION_OF_DNA_BIOSYNTHETIC_PROCESS		58	0.315185	1.21414	0.153	0.648761	1	7177	tags=48%	list=36%	signal=75%
GO_REGULATION_OF_RNA_SPLICING	GO_REGULATION_OF_RNA_SPLICING		93	0.304133	1.21361	0.117	0.65028	1	10409	tags=67%	list=53%	signal=140%
GO_POSITIVE_REGULATION_OF_MONOCYTE_CHEMOTAXIS	GO_POSITIVE_REGULATION_OF_MONOCYTE_CHEMOTAXIS		15	0.404063	1.21324	0.204449	0.650973	1	7633	tags=60%	list=39%	signal=98%
GO_NEGATIVE_REGULATION_OF_STRESS_ACTIVATED_PROTEIN_KINASE_SIGNALING_CASCADE	GO_NEGATIVE_REGULATION_OF_STRESS_ACTIVATED_PROTEIN_KINASE_SIGNALING_CASCADE		41	0.331225	1.21306	0.182093	0.650851	1	4016	tags=34%	list=20%	signal=43%
GO_INORGANIC_ION_IMPORT_INTO_CELL	GO_INORGANIC_ION_IMPORT_INTO_CELL		15	0.401957	1.21299	0.232461	0.650288	1	2842	tags=33%	list=14%	signal=39%
GO_GLYCOSYL_COMPOUND_BIOSYNTHETIC_PROCESS	GO_GLYCOSYL_COMPOUND_BIOSYNTHETIC_PROCESS		110	0.29963	1.21262	0.097	0.650989	1	9019	tags=54%	list=46%	signal=98%
GO_MICROTUBULE_NUCLEATION	GO_MICROTUBULE_NUCLEATION		18	0.388693	1.21214	0.206825	0.652121	1	5014	tags=44%	list=25%	signal=59%
GO_IRON_ION_TRANSPORT	GO_IRON_ION_TRANSPORT		54	0.321527	1.21195	0.144	0.65214	1	10877	tags=65%	list=55%	signal=143%
GO_REGULATION_OF_RYANODINE_SENSITIVE_CALCIUM_RELEASE_CHANNEL_ACTIVITY	GO_REGULATION_OF_RYANODINE_SENSITIVE_CALCIUM_RELEASE_CHANNEL_ACTIVITY		27	0.356833	1.21166	0.20728	0.65265	1	8934	tags=52%	list=45%	signal=94%
GO_REGULATION_OF_PRODUCTION_OF_MOLECULAR_MEDIATOR_OF_IMMUNE_RESPONSE	GO_REGULATION_OF_PRODUCTION_OF_MOLECULAR_MEDIATOR_OF_IMMUNE_RESPONSE		101	0.299737	1.21159	0.102	0.652109	1	2763	tags=21%	list=14%	signal=24%
GO_POSITIVE_REGULATION_OF_SEQUESTERING_OF_CALCIUM_ION	GO_POSITIVE_REGULATION_OF_SEQUESTERING_OF_CALCIUM_ION		16	0.395108	1.21122	0.223505	0.652814	1	8239	tags=50%	list=42%	signal=86%
GO_PYRIMIDINE_NUCLEOBASE_METABOLIC_PROCESS	GO_PYRIMIDINE_NUCLEOBASE_METABOLIC_PROCESS		19	0.376054	1.21056	0.235781	0.654746	1	3411	tags=37%	list=17%	signal=44%
GO_RESPONSE_TO_INTERFERON_BETA	GO_RESPONSE_TO_INTERFERON_BETA		21	0.366181	1.21009	0.216495	0.655893	1	7702	tags=48%	list=39%	signal=78%
GO_T_CELL_DIFFERENTIATION_INVOLVED_IN_IMMUNE_RESPONSE	GO_T_CELL_DIFFERENTIATION_INVOLVED_IN_IMMUNE_RESPONSE		29	0.347443	1.20969	0.191296	0.65677	1	10068	tags=62%	list=51%	signal=126%
GO_REGULATION_OF_TYROSINE_PHOSPHORYLATION_OF_STAT5_PROTEIN	GO_REGULATION_OF_TYROSINE_PHOSPHORYLATION_OF_STAT5_PROTEIN		20	0.369774	1.20953	0.220725	0.656628	1	3555	tags=35%	list=18%	signal=43%
GO_ER_NUCLEUS_SIGNALING_PATHWAY	GO_ER_NUCLEUS_SIGNALING_PATHWAY		32	0.338403	1.20907	0.189325	0.657719	1	8053	tags=59%	list=41%	signal=100%
GO_NEURON_APOPTOTIC_PROCESS	GO_NEURON_APOPTOTIC_PROCESS		34	0.343498	1.20903	0.193353	0.657039	1	9479	tags=62%	list=48%	signal=118%
GO_ESTABLISHMENT_OF_ENDOTHELIAL_BARRIER	GO_ESTABLISHMENT_OF_ENDOTHELIAL_BARRIER		30	0.346577	1.20753	0.197382	0.662687	1	10578	tags=63%	list=53%	signal=136%
GO_TRIVALENT_INORGANIC_CATION_TRANSPORT	GO_TRIVALENT_INORGANIC_CATION_TRANSPORT		39	0.333311	1.2075	0.161323	0.661922	1	10781	tags=64%	list=54%	signal=140%
GO_EPHRIN_RECEPTOR_SIGNALING_PATHWAY	GO_EPHRIN_RECEPTOR_SIGNALING_PATHWAY		84	0.305152	1.20739	0.129	0.66157	1	5816	tags=36%	list=29%	signal=50%
GO_CELL_REDOX_HOMEOSTASIS	GO_CELL_REDOX_HOMEOSTASIS		63	0.314802	1.20704	0.14	0.662224	1	6390	tags=41%	list=32%	signal=61%
GO_KERATINOCYTE_DIFFERENTIATION	GO_KERATINOCYTE_DIFFERENTIATION		100	0.297937	1.20667	0.105	0.663001	1	9396	tags=55%	list=47%	signal=104%
GO_NEGATIVE_REGULATION_OF_NEUROLOGICAL_SYSTEM_PROCESS	GO_NEGATIVE_REGULATION_OF_NEUROLOGICAL_SYSTEM_PROCESS		15	0.395292	1.20598	0.227608	0.665154	1	6712	tags=47%	list=34%	signal=71%
GO_INSULIN_SECRETION	GO_INSULIN_SECRETION		38	0.332717	1.20551	0.190572	0.666247	1	7368	tags=45%	list=37%	signal=71%
GO_AUTOPHAGOSOME_ORGANIZATION	GO_AUTOPHAGOSOME_ORGANIZATION		39	0.330632	1.20534	0.196787	0.666153	1	6835	tags=46%	list=35%	signal=70%
GO_RESPONSE_TO_AUDITORY_STIMULUS	GO_RESPONSE_TO_AUDITORY_STIMULUS		23	0.363209	1.20499	0.205943	0.6668	1	11475	tags=83%	list=58%	signal=196%
GO_LIPOPROTEIN_BIOSYNTHETIC_PROCESS	GO_LIPOPROTEIN_BIOSYNTHETIC_PROCESS		84	0.30342	1.20319	0.132	0.673797	1	10551	tags=67%	list=53%	signal=142%
GO_NEGATIVE_REGULATION_OF_CELL_CYCLE_G1_S_PHASE_TRANSITION	GO_NEGATIVE_REGULATION_OF_CELL_CYCLE_G1_S_PHASE_TRANSITION		93	0.298092	1.20314	0.122	0.673161	1	8399	tags=49%	list=42%	signal=85%
GO_TRANSCRIPTION_COUPLED_NUCLEOTIDE_EXCISION_REPAIR	GO_TRANSCRIPTION_COUPLED_NUCLEOTIDE_EXCISION_REPAIR		72	0.310488	1.20197	0.134	0.677376	1	8973	tags=54%	list=45%	signal=99%
GO_B_CELL_MEDIATED_IMMUNITY	GO_B_CELL_MEDIATED_IMMUNITY		70	0.307458	1.20144	0.145	0.678922	1	6124	tags=43%	list=31%	signal=62%
GO_NEGATIVE_REGULATION_OF_PROTEIN_POLYMERIZATION	GO_NEGATIVE_REGULATION_OF_PROTEIN_POLYMERIZATION		54	0.317474	1.2014	0.169169	0.678177	1	4083	tags=33%	list=21%	signal=42%
GO_INTERMEDIATE_FILAMENT_BASED_PROCESS	GO_INTERMEDIATE_FILAMENT_BASED_PROCESS		42	0.32671	1.20069	0.168168	0.680504	1	7577	tags=45%	list=38%	signal=73%
GO_DNA_ALKYLATION	GO_DNA_ALKYLATION		43	0.326094	1.19997	0.179539	0.682756	1	8628	tags=60%	list=44%	signal=107%
GO_LEUKOCYTE_HOMEOSTASIS	GO_LEUKOCYTE_HOMEOSTASIS		60	0.316014	1.19989	0.146	0.68225	1	8206	tags=53%	list=41%	signal=91%
GO_RESPONSE_TO_NERVE_GROWTH_FACTOR	GO_RESPONSE_TO_NERVE_GROWTH_FACTOR		37	0.333793	1.19952	0.20141	0.682993	1	6142	tags=41%	list=31%	signal=59%
GO_INTRACELLULAR_RECEPTOR_SIGNALING_PATHWAY	GO_INTRACELLULAR_RECEPTOR_SIGNALING_PATHWAY		163	0.284694	1.19922	0.076	0.683376	1	7094	tags=44%	list=36%	signal=67%
GO_POSITIVE_REGULATION_OF_CELLULAR_PROTEIN_CATABOLIC_PROCESS	GO_POSITIVE_REGULATION_OF_CELLULAR_PROTEIN_CATABOLIC_PROCESS		188	0.284169	1.19894	0.064	0.683832	1	8310	tags=49%	list=42%	signal=84%
GO_POST_EMBRYONIC_DEVELOPMENT	GO_POST_EMBRYONIC_DEVELOPMENT		87	0.301112	1.19874	0.127	0.683787	1	8027	tags=49%	list=41%	signal=83%
GO_POSITIVE_REGULATION_OF_NUCLEAR_DIVISION	GO_POSITIVE_REGULATION_OF_NUCLEAR_DIVISION		59	0.315511	1.19873	0.172172	0.68298	1	4603	tags=32%	list=23%	signal=42%
GO_POSITIVE_REGULATION_OF_CELL_CYCLE_ARREST	GO_POSITIVE_REGULATION_OF_CELL_CYCLE_ARREST		81	0.304361	1.19871	0.148	0.682226	1	8415	tags=47%	list=42%	signal=81%
GO_MULTICELLULAR_ORGANISMAL_MACROMOLECULE_METABOLIC_PROCESS	GO_MULTICELLULAR_ORGANISMAL_MACROMOLECULE_METABOLIC_PROCESS		73	0.305924	1.19793	0.155	0.684746	1	8080	tags=55%	list=41%	signal=92%
GO_PROTEIN_TARGETING_TO_MITOCHONDRION	GO_PROTEIN_TARGETING_TO_MITOCHONDRION		46	0.323911	1.19762	0.173173	0.685258	1	6398	tags=37%	list=32%	signal=54%
GO_MACROMOLECULAR_COMPLEX_DISASSEMBLY	GO_MACROMOLECULAR_COMPLEX_DISASSEMBLY		179	0.283157	1.1975	0.08	0.684918	1	6795	tags=40%	list=34%	signal=61%
GO_CEREBRAL_CORTEX_DEVELOPMENT	GO_CEREBRAL_CORTEX_DEVELOPMENT		103	0.295518	1.19726	0.124	0.685142	1	8955	tags=54%	list=45%	signal=99%
GO_SKELETAL_MUSCLE_TISSUE_REGENERATION	GO_SKELETAL_MUSCLE_TISSUE_REGENERATION		26	0.355636	1.19698	0.221774	0.685545	1	6276	tags=42%	list=32%	signal=62%
GO_CELL_AGING	GO_CELL_AGING		67	0.308289	1.19682	0.148	0.685327	1	8954	tags=54%	list=45%	signal=98%
GO_REGULATION_OF_CLATHRIN_MEDIATED_ENDOCYTOSIS	GO_REGULATION_OF_CLATHRIN_MEDIATED_ENDOCYTOSIS		16	0.396163	1.19659	0.24554	0.685492	1	8119	tags=69%	list=41%	signal=116%
GO_NEGATIVE_REGULATION_OF_T_CELL_PROLIFERATION	GO_NEGATIVE_REGULATION_OF_T_CELL_PROLIFERATION		52	0.318952	1.19594	0.17	0.687561	1	4897	tags=37%	list=25%	signal=48%
GO_MYELOID_LEUKOCYTE_MEDIATED_IMMUNITY	GO_MYELOID_LEUKOCYTE_MEDIATED_IMMUNITY		42	0.328505	1.19554	0.189325	0.688442	1	3894	tags=29%	list=20%	signal=35%
GO_RESPONSE_TO_DSRNA	GO_RESPONSE_TO_DSRNA		68	0.307801	1.19553	0.132	0.687602	1	8796	tags=47%	list=44%	signal=84%
GO_CELL_CYCLE_G1_S_PHASE_TRANSITION	GO_CELL_CYCLE_G1_S_PHASE_TRANSITION		108	0.292476	1.19484	0.123	0.68984	1	9083	tags=58%	list=46%	signal=107%
GO_NEGATIVE_REGULATION_OF_OXIDATIVE_STRESS_INDUCED_INTRINSIC_APOPTOTIC_SIGNALING_PATHWAY	GO_NEGATIVE_REGULATION_OF_OXIDATIVE_STRESS_INDUCED_INTRINSIC_APOPTOTIC_SIGNALING_PATHWAY		20	0.36697	1.19451	0.221762	0.690494	1	2407	tags=30%	list=12%	signal=34%
GO_ZYMOGEN_ACTIVATION	GO_ZYMOGEN_ACTIVATION		109	0.292542	1.1945	0.11	0.689664	1	3999	tags=27%	list=20%	signal=33%
GO_POSITIVE_REGULATION_OF_INTERFERON_GAMMA_PRODUCTION	GO_POSITIVE_REGULATION_OF_INTERFERON_GAMMA_PRODUCTION		63	0.310593	1.19434	0.146	0.68952	1	5577	tags=37%	list=28%	signal=51%
GO_NEGATIVE_REGULATION_OF_LEUKOCYTE_APOPTOTIC_PROCESS	GO_NEGATIVE_REGULATION_OF_LEUKOCYTE_APOPTOTIC_PROCESS		42	0.323486	1.19405	0.196393	0.68998	1	10975	tags=71%	list=55%	signal=160%
GO_DETECTION_OF_OTHER_ORGANISM	GO_DETECTION_OF_OTHER_ORGANISM		19	0.37519	1.19381	0.235656	0.690173	1	9146	tags=68%	list=46%	signal=127%
GO_POSITIVE_REGULATION_OF_MAST_CELL_ACTIVATION	GO_POSITIVE_REGULATION_OF_MAST_CELL_ACTIVATION		15	0.390708	1.19366	0.232804	0.689989	1	354	tags=20%	list=2%	signal=20%
GO_ASPARTATE_FAMILY_AMINO_ACID_BIOSYNTHETIC_PROCESS	GO_ASPARTATE_FAMILY_AMINO_ACID_BIOSYNTHETIC_PROCESS		23	0.360406	1.19366	0.21058	0.689141	1	6275	tags=52%	list=32%	signal=76%
GO_POSITIVE_REGULATION_OF_MRNA_PROCESSING	GO_POSITIVE_REGULATION_OF_MRNA_PROCESSING		30	0.339967	1.193	0.216298	0.691161	1	11056	tags=77%	list=56%	signal=173%
GO_POSITIVE_REGULATION_OF_CALCIUM_ION_TRANSMEMBRANE_TRANSPORT	GO_POSITIVE_REGULATION_OF_CALCIUM_ION_TRANSMEMBRANE_TRANSPORT		56	0.312204	1.19241	0.172	0.692977	1	11384	tags=68%	list=57%	signal=159%
GO_EPIDERMAL_CELL_DIFFERENTIATION	GO_EPIDERMAL_CELL_DIFFERENTIATION		141	0.286799	1.19239	0.081	0.692224	1	8243	tags=47%	list=42%	signal=80%
GO_PHOTORECEPTOR_CELL_DEVELOPMENT	GO_PHOTORECEPTOR_CELL_DEVELOPMENT		39	0.330776	1.19233	0.20402	0.691667	1	7280	tags=49%	list=37%	signal=77%
GO_REGULATION_OF_CYCLIN_DEPENDENT_PROTEIN_KINASE_ACTIVITY	GO_REGULATION_OF_CYCLIN_DEPENDENT_PROTEIN_KINASE_ACTIVITY		93	0.296806	1.19221	0.13	0.691384	1	9310	tags=53%	list=47%	signal=99%
GO_PYRIMIDINE_RIBONUCLEOSIDE_METABOLIC_PROCESS	GO_PYRIMIDINE_RIBONUCLEOSIDE_METABOLIC_PROCESS		30	0.341806	1.19203	0.213996	0.69132	1	4191	tags=33%	list=21%	signal=42%
GO_GOLGI_TO_PLASMA_MEMBRANE_TRANSPORT	GO_GOLGI_TO_PLASMA_MEMBRANE_TRANSPORT		41	0.326217	1.19188	0.211211	0.691184	1	11460	tags=71%	list=58%	signal=167%
GO_POSITIVE_REGULATION_OF_CELL_CELL_ADHESION	GO_POSITIVE_REGULATION_OF_CELL_CELL_ADHESION		234	0.277496	1.19137	0.055	0.692615	1	7231	tags=41%	list=37%	signal=64%
GO_MATERNAL_PROCESS_INVOLVED_IN_FEMALE_PREGNANCY	GO_MATERNAL_PROCESS_INVOLVED_IN_FEMALE_PREGNANCY		59	0.310302	1.19137	0.19	0.691784	1	7991	tags=51%	list=40%	signal=85%
GO_INTRINSIC_APOPTOTIC_SIGNALING_PATHWAY_IN_RESPONSE_TO_DNA_DAMAGE	GO_INTRINSIC_APOPTOTIC_SIGNALING_PATHWAY_IN_RESPONSE_TO_DNA_DAMAGE		70	0.303303	1.19022	0.141	0.695972	1	8399	tags=53%	list=42%	signal=91%
GO_TRNA_METHYLATION	GO_TRNA_METHYLATION		20	0.372184	1.18979	0.232344	0.697082	1	8344	tags=65%	list=42%	signal=112%
GO_NEGATIVE_REGULATION_OF_SIGNAL_TRANSDUCTION_BY_P53_CLASS_MEDIATOR	GO_NEGATIVE_REGULATION_OF_SIGNAL_TRANSDUCTION_BY_P53_CLASS_MEDIATOR		27	0.343129	1.18953	0.241206	0.697374	1	9618	tags=67%	list=49%	signal=129%
GO_NEGATIVE_REGULATION_OF_ORGANELLE_ORGANIZATION	GO_NEGATIVE_REGULATION_OF_ORGANELLE_ORGANIZATION		371	0.274003	1.18935	0.029	0.697324	1	6070	tags=39%	list=31%	signal=55%
GO_REGULATION_OF_SODIUM_ION_TRANSMEMBRANE_TRANSPORTER_ACTIVITY	GO_REGULATION_OF_SODIUM_ION_TRANSMEMBRANE_TRANSPORTER_ACTIVITY		37	0.325979	1.18903	0.211055	0.697875	1	3321	tags=27%	list=17%	signal=32%
GO_MACROAUTOPHAGY	GO_MACROAUTOPHAGY		264	0.275071	1.18881	0.05	0.698008	1	9387	tags=53%	list=47%	signal=99%
GO_POSITIVE_REGULATION_OF_ACTIN_NUCLEATION	GO_POSITIVE_REGULATION_OF_ACTIN_NUCLEATION		16	0.384964	1.18838	0.222339	0.699103	1	8593	tags=63%	list=43%	signal=110%
GO_REGULATION_OF_CELL_KILLING	GO_REGULATION_OF_CELL_KILLING		62	0.308398	1.18815	0.169	0.699313	1	7434	tags=45%	list=38%	signal=72%
GO_SULFUR_AMINO_ACID_METABOLIC_PROCESS	GO_SULFUR_AMINO_ACID_METABOLIC_PROCESS		40	0.325813	1.18764	0.210632	0.700783	1	4390	tags=35%	list=22%	signal=45%
GO_REGULATION_OF_RESPONSE_TO_EXTRACELLULAR_STIMULUS	GO_REGULATION_OF_RESPONSE_TO_EXTRACELLULAR_STIMULUS		168	0.284556	1.1876	0.082	0.700079	1	10285	tags=60%	list=52%	signal=123%
GO_MODIFICATION_OF_MORPHOLOGY_OR_PHYSIOLOGY_OF_OTHER_ORGANISM	GO_MODIFICATION_OF_MORPHOLOGY_OR_PHYSIOLOGY_OF_OTHER_ORGANISM		100	0.294602	1.18749	0.125	0.699728	1	8755	tags=52%	list=44%	signal=93%
GO_REGULATION_OF_MICROTUBULE_POLYMERIZATION_OR_DEPOLYMERIZATION	GO_REGULATION_OF_MICROTUBULE_POLYMERIZATION_OR_DEPOLYMERIZATION		169	0.283029	1.18748	0.085	0.69891	1	8899	tags=56%	list=45%	signal=100%
GO_VESICLE_LOCALIZATION	GO_VESICLE_LOCALIZATION		217	0.275946	1.1872	0.061	0.699339	1	5785	tags=35%	list=29%	signal=49%
GO_PROTEIN_ACYLATION	GO_PROTEIN_ACYLATION		146	0.286141	1.18711	0.094	0.698885	1	9112	tags=58%	list=46%	signal=107%
GO_REGULATION_OF_ACTIN_FILAMENT_LENGTH	GO_REGULATION_OF_ACTIN_FILAMENT_LENGTH		150	0.284771	1.18633	0.105	0.701551	1	4246	tags=30%	list=21%	signal=38%
GO_ORGANELLE_TRANSPORT_ALONG_MICROTUBULE	GO_ORGANELLE_TRANSPORT_ALONG_MICROTUBULE		54	0.312362	1.1863	0.186	0.700867	1	7485	tags=48%	list=38%	signal=77%
GO_RIBONUCLEOSIDE_TRIPHOSPHATE_BIOSYNTHETIC_PROCESS	GO_RIBONUCLEOSIDE_TRIPHOSPHATE_BIOSYNTHETIC_PROCESS		44	0.318602	1.18618	0.19659	0.700553	1	4224	tags=32%	list=21%	signal=40%
GO_REGULATION_OF_CELL_PROLIFERATION_INVOLVED_IN_HEART_MORPHOGENESIS	GO_REGULATION_OF_CELL_PROLIFERATION_INVOLVED_IN_HEART_MORPHOGENESIS		15	0.389402	1.1857	0.237996	0.701811	1	5554	tags=40%	list=28%	signal=56%
GO_REGULATION_OF_CYTOKINE_PRODUCTION_INVOLVED_IN_IMMUNE_RESPONSE	GO_REGULATION_OF_CYTOKINE_PRODUCTION_INVOLVED_IN_IMMUNE_RESPONSE		57	0.311109	1.18567	0.181181	0.701099	1	5440	tags=32%	list=27%	signal=43%
GO_REGULATION_OF_HOMOTYPIC_CELL_CELL_ADHESION	GO_REGULATION_OF_HOMOTYPIC_CELL_CELL_ADHESION		296	0.272125	1.1851	0.036	0.702773	1	5401	tags=34%	list=27%	signal=46%
GO_HIGH_DENSITY_LIPOPROTEIN_PARTICLE_REMODELING	GO_HIGH_DENSITY_LIPOPROTEIN_PARTICLE_REMODELING		15	0.386939	1.18473	0.246604	0.703573	1	7162	tags=47%	list=36%	signal=73%
GO_REGULATION_OF_SODIUM_ION_TRANSMEMBRANE_TRANSPORT	GO_REGULATION_OF_SODIUM_ION_TRANSMEMBRANE_TRANSPORT		47	0.320962	1.18409	0.205411	0.705617	1	3321	tags=26%	list=17%	signal=31%
GO_ALDITOL_METABOLIC_PROCESS	GO_ALDITOL_METABOLIC_PROCESS		19	0.371962	1.18409	0.256224	0.704818	1	2362	tags=26%	list=12%	signal=30%
GO_MITOCHONDRIAL_ELECTRON_TRANSPORT_CYTOCHROME_C_TO_OXYGEN	GO_MITOCHONDRIAL_ELECTRON_TRANSPORT_CYTOCHROME_C_TO_OXYGEN		16	0.385672	1.18401	0.25105	0.7043	1	10885	tags=81%	list=55%	signal=180%
GO_MALE_SEX_DIFFERENTIATION	GO_MALE_SEX_DIFFERENTIATION		145	0.28509	1.18388	0.102	0.704043	1	5025	tags=32%	list=25%	signal=43%
GO_LIPOPROTEIN_METABOLIC_PROCESS	GO_LIPOPROTEIN_METABOLIC_PROCESS		123	0.287392	1.18335	0.123	0.70558	1	7392	tags=46%	list=37%	signal=72%
GO_CENTRAL_NERVOUS_SYSTEM_NEURON_AXONOGENESIS	GO_CENTRAL_NERVOUS_SYSTEM_NEURON_AXONOGENESIS		27	0.344936	1.18331	0.237854	0.70492	1	8217	tags=59%	list=41%	signal=101%
GO_SERTOLI_CELL_DIFFERENTIATION	GO_SERTOLI_CELL_DIFFERENTIATION		18	0.369006	1.18281	0.250261	0.706442	1	3113	tags=28%	list=16%	signal=33%
GO_CELLULAR_RESPONSE_TO_DEXAMETHASONE_STIMULUS	GO_CELLULAR_RESPONSE_TO_DEXAMETHASONE_STIMULUS		27	0.341682	1.18252	0.245207	0.706866	1	11090	tags=70%	list=56%	signal=160%
GO_REGULATION_OF_T_CELL_APOPTOTIC_PROCESS	GO_REGULATION_OF_T_CELL_APOPTOTIC_PROCESS		33	0.326572	1.18227	0.232465	0.70715	1	11277	tags=76%	list=57%	signal=176%
GO_LIPID_HOMEOSTASIS	GO_LIPID_HOMEOSTASIS		107	0.290037	1.18222	0.124	0.70654	1	7264	tags=45%	list=37%	signal=70%
GO_CIRCADIAN_RHYTHM	GO_CIRCADIAN_RHYTHM		134	0.285058	1.18077	0.123	0.712192	1	8254	tags=49%	list=42%	signal=83%
GO_DNA_DEPENDENT_DNA_REPLICATION	GO_DNA_DEPENDENT_DNA_REPLICATION		93	0.29352	1.18006	0.152	0.714566	1	6194	tags=42%	list=31%	signal=61%
GO_CHRONIC_INFLAMMATORY_RESPONSE	GO_CHRONIC_INFLAMMATORY_RESPONSE		15	0.39177	1.17988	0.253192	0.714544	1	2407	tags=27%	list=12%	signal=30%
GO_REGULATION_OF_CELL_JUNCTION_ASSEMBLY	GO_REGULATION_OF_CELL_JUNCTION_ASSEMBLY		67	0.303214	1.17918	0.195	0.716849	1	7827	tags=51%	list=40%	signal=84%
GO_LIPID_LOCALIZATION	GO_LIPID_LOCALIZATION		254	0.275081	1.17903	0.059	0.716727	1	7264	tags=44%	list=37%	signal=69%
GO_NEGATIVE_REGULATION_OF_RESPONSE_TO_DNA_DAMAGE_STIMULUS	GO_NEGATIVE_REGULATION_OF_RESPONSE_TO_DNA_DAMAGE_STIMULUS		49	0.314399	1.17869	0.216	0.717425	1	10251	tags=67%	list=52%	signal=139%
GO_HISTONE_H3_ACETYLATION	GO_HISTONE_H3_ACETYLATION		41	0.321231	1.17868	0.218876	0.716645	1	9112	tags=63%	list=46%	signal=117%
GO_MISFOLDED_OR_INCOMPLETELY_SYNTHESIZED_PROTEIN_CATABOLIC_PROCESS	GO_MISFOLDED_OR_INCOMPLETELY_SYNTHESIZED_PROTEIN_CATABOLIC_PROCESS		16	0.381358	1.17852	0.247917	0.716522	1	2033	tags=25%	list=10%	signal=28%
GO_REGULATION_OF_NEURON_MIGRATION	GO_REGULATION_OF_NEURON_MIGRATION		26	0.345554	1.17832	0.23583	0.716584	1	6176	tags=46%	list=31%	signal=67%
GO_ALCOHOL_BIOSYNTHETIC_PROCESS	GO_ALCOHOL_BIOSYNTHETIC_PROCESS		109	0.28864	1.1776	0.135	0.719022	1	8077	tags=47%	list=41%	signal=79%
GO_NEGATIVE_REGULATION_OF_CYTOKINE_PRODUCTION_INVOLVED_IN_IMMUNE_RESPONSE	GO_NEGATIVE_REGULATION_OF_CYTOKINE_PRODUCTION_INVOLVED_IN_IMMUNE_RESPONSE		22	0.35444	1.17738	0.238289	0.719131	1	2193	tags=23%	list=11%	signal=26%
GO_PEPTIDYL_ASPARAGINE_MODIFICATION	GO_PEPTIDYL_ASPARAGINE_MODIFICATION		39	0.322177	1.17737	0.217085	0.718376	1	5686	tags=44%	list=29%	signal=61%
GO_REGULATION_OF_CYTOSKELETON_ORGANIZATION	GO_REGULATION_OF_CYTOSKELETON_ORGANIZATION		483	0.266248	1.17724	0.031	0.718123	1	8664	tags=49%	list=44%	signal=86%
GO_ALDITOL_PHOSPHATE_METABOLIC_PROCESS	GO_ALDITOL_PHOSPHATE_METABOLIC_PROCESS		35	0.326198	1.17623	0.242455	0.721878	1	2397	tags=26%	list=12%	signal=29%
GO_ANTIGEN_PROCESSING_AND_PRESENTATION	GO_ANTIGEN_PROCESSING_AND_PRESENTATION		210	0.274975	1.17606	0.087	0.72172	1	11141	tags=65%	list=56%	signal=147%
GO_POSITIVE_REGULATION_OF_CELL_DIVISION	GO_POSITIVE_REGULATION_OF_CELL_DIVISION		127	0.287005	1.17593	0.123	0.721458	1	4801	tags=31%	list=24%	signal=40%
GO_REGULATION_OF_PRI_MIRNA_TRANSCRIPTION_FROM_RNA_POLYMERASE_II_PROMOTER	GO_REGULATION_OF_PRI_MIRNA_TRANSCRIPTION_FROM_RNA_POLYMERASE_II_PROMOTER		17	0.374432	1.17548	0.248434	0.722702	1	5972	tags=47%	list=30%	signal=67%
GO_POSITIVE_REGULATION_OF_COAGULATION	GO_POSITIVE_REGULATION_OF_COAGULATION		24	0.346674	1.17535	0.249493	0.722451	1	4571	tags=38%	list=23%	signal=49%
GO_RESPONSE_TO_RADIATION	GO_RESPONSE_TO_RADIATION		398	0.267572	1.17503	0.032	0.723034	1	10242	tags=58%	list=52%	signal=118%
GO_BLOOD_COAGULATION_FIBRIN_CLOT_FORMATION	GO_BLOOD_COAGULATION_FIBRIN_CLOT_FORMATION		25	0.342496	1.17499	0.248726	0.722375	1	6309	tags=44%	list=32%	signal=64%
GO_REGULATION_OF_INTRACELLULAR_STEROID_HORMONE_RECEPTOR_SIGNALING_PATHWAY	GO_REGULATION_OF_INTRACELLULAR_STEROID_HORMONE_RECEPTOR_SIGNALING_PATHWAY		56	0.307508	1.17473	0.19	0.722687	1	9899	tags=63%	list=50%	signal=125%
GO_XENOPHAGY	GO_XENOPHAGY		102	0.290251	1.1746	0.142	0.722447	1	8180	tags=47%	list=41%	signal=80%
GO_REGULATION_OF_SIGNAL_TRANSDUCTION_BY_P53_CLASS_MEDIATOR	GO_REGULATION_OF_SIGNAL_TRANSDUCTION_BY_P53_CLASS_MEDIATOR		159	0.280475	1.17399	0.115	0.724445	1	9909	tags=62%	list=50%	signal=122%
GO_REGULATION_OF_PROTEIN_CATABOLIC_PROCESS	GO_REGULATION_OF_PROTEIN_CATABOLIC_PROCESS		381	0.265883	1.17393	0.036	0.723853	1	6167	tags=38%	list=31%	signal=53%
GO_RNA_DESTABILIZATION	GO_RNA_DESTABILIZATION		15	0.390365	1.17392	0.255274	0.723107	1	8164	tags=60%	list=41%	signal=102%
GO_AMINO_ACID_BETAINE_METABOLIC_PROCESS	GO_AMINO_ACID_BETAINE_METABOLIC_PROCESS		18	0.368339	1.17384	0.249742	0.722629	1	3557	tags=39%	list=18%	signal=47%
GO_REGULATION_OF_DENDRITIC_SPINE_DEVELOPMENT	GO_REGULATION_OF_DENDRITIC_SPINE_DEVELOPMENT		54	0.306501	1.17374	0.2	0.722294	1	8937	tags=54%	list=45%	signal=98%
GO_NEGATIVE_REGULATION_OF_CYTOSKELETON_ORGANIZATION	GO_NEGATIVE_REGULATION_OF_CYTOSKELETON_ORGANIZATION		212	0.274428	1.17355	0.087	0.722294	1	9159	tags=56%	list=46%	signal=103%
GO_NUCLEAR_ENVELOPE_ORGANIZATION	GO_NUCLEAR_ENVELOPE_ORGANIZATION		76	0.297483	1.17337	0.17	0.722312	1	7793	tags=53%	list=39%	signal=86%
GO_MULTI_ORGANISM_MEMBRANE_ORGANIZATION	GO_MULTI_ORGANISM_MEMBRANE_ORGANIZATION		29	0.342451	1.17287	0.250505	0.723738	1	5848	tags=41%	list=30%	signal=59%
GO_EXTRINSIC_APOPTOTIC_SIGNALING_PATHWAY	GO_EXTRINSIC_APOPTOTIC_SIGNALING_PATHWAY		98	0.288694	1.17267	0.145	0.72382	1	6818	tags=39%	list=34%	signal=59%
GO_PROTEIN_DNA_COMPLEX_SUBUNIT_ORGANIZATION	GO_PROTEIN_DNA_COMPLEX_SUBUNIT_ORGANIZATION		221	0.272252	1.17187	0.084	0.726606	1	6333	tags=33%	list=32%	signal=48%
GO_ESTABLISHMENT_OF_MITOCHONDRION_LOCALIZATION	GO_ESTABLISHMENT_OF_MITOCHONDRION_LOCALIZATION		15	0.383871	1.17185	0.261376	0.725882	1	7485	tags=53%	list=38%	signal=86%
GO_REGULATION_OF_ANTIGEN_RECEPTOR_MEDIATED_SIGNALING_PATHWAY	GO_REGULATION_OF_ANTIGEN_RECEPTOR_MEDIATED_SIGNALING_PATHWAY		38	0.319326	1.17172	0.225126	0.725661	1	7609	tags=53%	list=38%	signal=85%
GO_REGULATION_OF_RECEPTOR_MEDIATED_ENDOCYTOSIS	GO_REGULATION_OF_RECEPTOR_MEDIATED_ENDOCYTOSIS		78	0.295154	1.17112	0.171	0.727584	1	7328	tags=47%	list=37%	signal=75%
GO_MRNA_CIS_SPLICING_VIA_SPLICEOSOME	GO_MRNA_CIS_SPLICING_VIA_SPLICEOSOME		17	0.37447	1.17103	0.25625	0.727159	1	8170	tags=65%	list=41%	signal=110%
GO_PEPTIDYL_LYSINE_METHYLATION	GO_PEPTIDYL_LYSINE_METHYLATION		62	0.304876	1.1704	0.177	0.729114	1	10144	tags=66%	list=51%	signal=135%
GO_REGULATION_OF_MONOCYTE_CHEMOTAXIS	GO_REGULATION_OF_MONOCYTE_CHEMOTAXIS		20	0.367159	1.16995	0.250768	0.730265	1	8083	tags=60%	list=41%	signal=101%
GO_RIBOSOMAL_LARGE_SUBUNIT_BIOGENESIS	GO_RIBOSOMAL_LARGE_SUBUNIT_BIOGENESIS		48	0.31285	1.16959	0.23023	0.731026	1	6511	tags=40%	list=33%	signal=59%
GO_ORGANIC_HYDROXY_COMPOUND_CATABOLIC_PROCESS	GO_ORGANIC_HYDROXY_COMPOUND_CATABOLIC_PROCESS		72	0.299493	1.16952	0.198	0.730506	1	5611	tags=36%	list=28%	signal=50%
GO_NUCLEOTIDE_EXCISION_REPAIR_PREINCISION_COMPLEX_ASSEMBLY	GO_NUCLEOTIDE_EXCISION_REPAIR_PREINCISION_COMPLEX_ASSEMBLY		29	0.33773	1.16946	0.243927	0.729998	1	10123	tags=59%	list=51%	signal=120%
GO_INTERLEUKIN_1_PRODUCTION	GO_INTERLEUKIN_1_PRODUCTION		15	0.383924	1.16889	0.261555	0.731742	1	5064	tags=47%	list=26%	signal=63%
GO_REGULATION_OF_PEPTIDYL_TYROSINE_PHOSPHORYLATION	GO_REGULATION_OF_PEPTIDYL_TYROSINE_PHOSPHORYLATION		208	0.275607	1.16849	0.09	0.732866	1	9005	tags=50%	list=45%	signal=90%
GO_AROMATIC_AMINO_ACID_FAMILY_METABOLIC_PROCESS	GO_AROMATIC_AMINO_ACID_FAMILY_METABOLIC_PROCESS		27	0.33398	1.16809	0.248988	0.733867	1	7009	tags=48%	list=35%	signal=74%
GO_REGULATION_OF_PROTEIN_UBIQUITINATION_INVOLVED_IN_UBIQUITIN_DEPENDENT_PROTEIN_CATABOLIC_PROCESS	GO_REGULATION_OF_PROTEIN_UBIQUITINATION_INVOLVED_IN_UBIQUITIN_DEPENDENT_PROTEIN_CATABOLIC_PROCESS		102	0.287066	1.16704	0.173	0.737804	1	6025	tags=39%	list=30%	signal=56%
GO_INDOLE_CONTAINING_COMPOUND_METABOLIC_PROCESS	GO_INDOLE_CONTAINING_COMPOUND_METABOLIC_PROCESS		25	0.347354	1.16679	0.246185	0.738145	1	5965	tags=48%	list=30%	signal=69%
GO_REGULATION_OF_CHROMATIN_SILENCING	GO_REGULATION_OF_CHROMATIN_SILENCING		21	0.358648	1.16676	0.25387	0.737444	1	7796	tags=57%	list=39%	signal=94%
GO_CELLULAR_RESPONSE_TO_REACTIVE_OXYGEN_SPECIES	GO_CELLULAR_RESPONSE_TO_REACTIVE_OXYGEN_SPECIES		102	0.289289	1.16646	0.165	0.737959	1	5127	tags=33%	list=26%	signal=45%
GO_POSITIVE_REGULATION_OF_TUMOR_NECROSIS_FACTOR_SUPERFAMILY_CYTOKINE_PRODUCTION	GO_POSITIVE_REGULATION_OF_TUMOR_NECROSIS_FACTOR_SUPERFAMILY_CYTOKINE_PRODUCTION		57	0.305781	1.16614	0.195195	0.738545	1	7121	tags=44%	list=36%	signal=68%
GO_POSITIVE_REGULATION_OF_PEPTIDASE_ACTIVITY	GO_POSITIVE_REGULATION_OF_PEPTIDASE_ACTIVITY		150	0.280513	1.16554	0.128	0.74048	1	5252	tags=31%	list=27%	signal=41%
GO_MEMBRANE_DISASSEMBLY	GO_MEMBRANE_DISASSEMBLY		44	0.315105	1.16473	0.227227	0.743305	1	7793	tags=57%	list=39%	signal=93%
GO_PROTEIN_ALKYLATION	GO_PROTEIN_ALKYLATION		100	0.289289	1.16447	0.162	0.743693	1	9869	tags=62%	list=50%	signal=123%
GO_CELLULAR_AMINO_ACID_BIOSYNTHETIC_PROCESS	GO_CELLULAR_AMINO_ACID_BIOSYNTHETIC_PROCESS		91	0.291701	1.16401	0.159	0.744984	1	9074	tags=57%	list=46%	signal=105%
GO_MODIFICATION_BY_SYMBIONT_OF_HOST_MORPHOLOGY_OR_PHYSIOLOGY	GO_MODIFICATION_BY_SYMBIONT_OF_HOST_MORPHOLOGY_OR_PHYSIOLOGY		45	0.315444	1.16396	0.22	0.744391	1	10097	tags=67%	list=51%	signal=136%
GO_NEGATIVE_REGULATION_OF_JNK_CASCADE	GO_NEGATIVE_REGULATION_OF_JNK_CASCADE		33	0.326001	1.16375	0.243461	0.744481	1	4016	tags=33%	list=20%	signal=42%
GO_NEGATIVE_REGULATION_OF_B_CELL_ACTIVATION	GO_NEGATIVE_REGULATION_OF_B_CELL_ACTIVATION		30	0.332424	1.16356	0.255814	0.744536	1	4328	tags=33%	list=22%	signal=43%
GO_REGULATION_OF_COLLATERAL_SPROUTING	GO_REGULATION_OF_COLLATERAL_SPROUTING		18	0.368358	1.16278	0.261094	0.747346	1	10810	tags=83%	list=55%	signal=183%
GO_REGULATION_OF_DNA_DEPENDENT_DNA_REPLICATION	GO_REGULATION_OF_DNA_DEPENDENT_DNA_REPLICATION		40	0.319577	1.16254	0.23996	0.747582	1	10997	tags=75%	list=56%	signal=168%
GO_AUTOPHAGY	GO_AUTOPHAGY		371	0.265496	1.16206	0.053	0.748881	1	9227	tags=52%	list=47%	signal=95%
GO_REGULATION_OF_MRNA_SPLICING_VIA_SPLICEOSOME	GO_REGULATION_OF_MRNA_SPLICING_VIA_SPLICEOSOME		61	0.305391	1.16202	0.203	0.748231	1	10409	tags=67%	list=53%	signal=141%
GO_REGULATION_OF_VOLTAGE_GATED_CALCIUM_CHANNEL_ACTIVITY	GO_REGULATION_OF_VOLTAGE_GATED_CALCIUM_CHANNEL_ACTIVITY		24	0.345952	1.16196	0.264766	0.747715	1	2553	tags=25%	list=13%	signal=29%
GO_RESPONSE_TO_AMMONIUM_ION	GO_RESPONSE_TO_AMMONIUM_ION		49	0.312936	1.16186	0.228	0.747355	1	7157	tags=47%	list=36%	signal=73%
GO_POSITIVE_REGULATION_OF_T_HELPER_1_TYPE_IMMUNE_RESPONSE	GO_POSITIVE_REGULATION_OF_T_HELPER_1_TYPE_IMMUNE_RESPONSE		15	0.382412	1.16167	0.272824	0.747388	1	5378	tags=47%	list=27%	signal=64%
GO_VESICLE_MEDIATED_TRANSPORT_BETWEEN_ENDOSOMAL_COMPARTMENTS	GO_VESICLE_MEDIATED_TRANSPORT_BETWEEN_ENDOSOMAL_COMPARTMENTS		19	0.35434	1.16158	0.266121	0.746983	1	5453	tags=42%	list=28%	signal=58%
GO_REGULATION_OF_MYELINATION	GO_REGULATION_OF_MYELINATION		29	0.33591	1.16156	0.257805	0.746249	1	8383	tags=55%	list=42%	signal=96%
GO_CELLULAR_RESPONSE_TO_LIGHT_STIMULUS	GO_CELLULAR_RESPONSE_TO_LIGHT_STIMULUS		90	0.293137	1.16135	0.169	0.746439	1	9345	tags=57%	list=47%	signal=107%
GO_PYRIMIDINE_NUCLEOSIDE_TRIPHOSPHATE_METABOLIC_PROCESS	GO_PYRIMIDINE_NUCLEOSIDE_TRIPHOSPHATE_METABOLIC_PROCESS		20	0.35653	1.16118	0.262295	0.746394	1	4651	tags=40%	list=23%	signal=52%
GO_NEGATIVE_REGULATION_OF_MRNA_SPLICING_VIA_SPLICEOSOME	GO_NEGATIVE_REGULATION_OF_MRNA_SPLICING_VIA_SPLICEOSOME		19	0.361354	1.16101	0.253886	0.74636	1	8673	tags=63%	list=44%	signal=112%
GO_REGULATION_OF_HISTONE_METHYLATION	GO_REGULATION_OF_HISTONE_METHYLATION		52	0.30764	1.16094	0.223447	0.745877	1	6901	tags=48%	list=35%	signal=74%
GO_REGULATION_OF_PROTEIN_STABILITY	GO_REGULATION_OF_PROTEIN_STABILITY		212	0.274273	1.16093	0.096	0.745115	1	4861	tags=31%	list=25%	signal=40%
GO_POSITIVE_REGULATION_OF_PROTEOLYSIS	GO_POSITIVE_REGULATION_OF_PROTEOLYSIS		354	0.263641	1.16054	0.056	0.746034	1	4045	tags=27%	list=20%	signal=34%
GO_PROTEIN_POLYMERIZATION	GO_PROTEIN_POLYMERIZATION		65	0.298347	1.16009	0.196	0.747304	1	3496	tags=29%	list=18%	signal=35%
GO_MULTI_ORGANISM_METABOLIC_PROCESS	GO_MULTI_ORGANISM_METABOLIC_PROCESS		136	0.278915	1.16002	0.137	0.746832	1	8193	tags=42%	list=41%	signal=71%
GO_HISTONE_PHOSPHORYLATION	GO_HISTONE_PHOSPHORYLATION		25	0.344725	1.15936	0.281376	0.749047	1	7966	tags=60%	list=40%	signal=100%
GO_TRANSLATIONAL_TERMINATION	GO_TRANSLATIONAL_TERMINATION		92	0.287257	1.15909	0.174	0.749538	1	4002	tags=28%	list=20%	signal=35%
GO_REGULATION_OF_PROTEIN_COMPLEX_ASSEMBLY	GO_REGULATION_OF_PROTEIN_COMPLEX_ASSEMBLY		357	0.26544	1.15845	0.054	0.751603	1	4572	tags=29%	list=23%	signal=37%
GO_POSITIVE_REGULATION_OF_BEHAVIOR	GO_POSITIVE_REGULATION_OF_BEHAVIOR		25	0.339429	1.15825	0.252058	0.751688	1	3800	tags=32%	list=19%	signal=40%
GO_REGULATION_OF_EPIDERMAL_GROWTH_FACTOR_ACTIVATED_RECEPTOR_ACTIVITY	GO_REGULATION_OF_EPIDERMAL_GROWTH_FACTOR_ACTIVATED_RECEPTOR_ACTIVITY		22	0.35225	1.15789	0.266734	0.752455	1	8964	tags=59%	list=45%	signal=108%
GO_REGULATION_OF_CELLULAR_AMINO_ACID_METABOLIC_PROCESS	GO_REGULATION_OF_CELLULAR_AMINO_ACID_METABOLIC_PROCESS		66	0.295945	1.15775	0.205	0.752302	1	11071	tags=70%	list=56%	signal=157%
GO_POSITIVE_REGULATION_OF_RESPONSE_TO_EXTERNAL_STIMULUS	GO_POSITIVE_REGULATION_OF_RESPONSE_TO_EXTERNAL_STIMULUS		294	0.266348	1.1577	0.073	0.751723	1	9232	tags=51%	list=47%	signal=94%
GO_RNA_DEPENDENT_DNA_BIOSYNTHETIC_PROCESS	GO_RNA_DEPENDENT_DNA_BIOSYNTHETIC_PROCESS		21	0.352644	1.15721	0.268243	0.753224	1	7177	tags=52%	list=36%	signal=82%
GO_REGULATION_OF_ACTIN_FILAMENT_DEPOLYMERIZATION	GO_REGULATION_OF_ACTIN_FILAMENT_DEPOLYMERIZATION		46	0.311657	1.15716	0.238477	0.752649	1	4083	tags=35%	list=21%	signal=44%
GO_CELL_CELL_JUNCTION_ASSEMBLY	GO_CELL_CELL_JUNCTION_ASSEMBLY		72	0.294389	1.15697	0.197	0.752692	1	5689	tags=36%	list=29%	signal=50%
GO_GLYCEROLIPID_CATABOLIC_PROCESS	GO_GLYCEROLIPID_CATABOLIC_PROCESS		37	0.322792	1.1567	0.252515	0.753177	1	7746	tags=43%	list=39%	signal=71%
GO_INTRINSIC_APOPTOTIC_SIGNALING_PATHWAY_BY_P53_CLASS_MEDIATOR	GO_INTRINSIC_APOPTOTIC_SIGNALING_PATHWAY_BY_P53_CLASS_MEDIATOR		52	0.307196	1.15643	0.226	0.753552	1	11220	tags=71%	list=57%	signal=164%
GO_POSITIVE_REGULATION_OF_MITOTIC_NUCLEAR_DIVISION	GO_POSITIVE_REGULATION_OF_MITOTIC_NUCLEAR_DIVISION		48	0.309635	1.15479	0.21021	0.760378	1	4603	tags=31%	list=23%	signal=41%
GO_RESPONSE_TO_AMINO_ACID	GO_RESPONSE_TO_AMINO_ACID		108	0.281286	1.15475	0.179	0.759727	1	9074	tags=53%	list=46%	signal=97%
GO_INTRINSIC_APOPTOTIC_SIGNALING_PATHWAY	GO_INTRINSIC_APOPTOTIC_SIGNALING_PATHWAY		149	0.278816	1.15467	0.152	0.759225	1	8415	tags=50%	list=42%	signal=86%
GO_CELLULAR_RESPONSE_TO_VIRUS	GO_CELLULAR_RESPONSE_TO_VIRUS		22	0.355985	1.15426	0.267418	0.760311	1	8954	tags=64%	list=45%	signal=116%
GO_REGULATION_OF_INTERFERON_GAMMA_PRODUCTION	GO_REGULATION_OF_INTERFERON_GAMMA_PRODUCTION		95	0.288067	1.15394	0.171	0.761023	1	6616	tags=40%	list=33%	signal=60%
GO_NEGATIVE_REGULATION_OF_PROTEOLYSIS	GO_NEGATIVE_REGULATION_OF_PROTEOLYSIS		316	0.262602	1.15388	0.07	0.760473	1	10182	tags=55%	list=51%	signal=112%
GO_NEURONAL_ACTION_POTENTIAL	GO_NEURONAL_ACTION_POTENTIAL		27	0.33792	1.15372	0.272267	0.760411	1	10294	tags=70%	list=52%	signal=146%
GO_PEPTIDYL_THREONINE_MODIFICATION	GO_PEPTIDYL_THREONINE_MODIFICATION		45	0.312538	1.1534	0.237475	0.761119	1	6107	tags=44%	list=31%	signal=64%
GO_DEPHOSPHORYLATION	GO_DEPHOSPHORYLATION		264	0.265952	1.15292	0.098	0.762495	1	8364	tags=49%	list=42%	signal=84%
GO_TRANSITION_METAL_ION_TRANSPORT	GO_TRANSITION_METAL_ION_TRANSPORT		105	0.28469	1.15284	0.179	0.762087	1	11260	tags=64%	list=57%	signal=147%
GO_STEM_CELL_DIVISION	GO_STEM_CELL_DIVISION		29	0.334292	1.15232	0.24368	0.763611	1	8228	tags=52%	list=42%	signal=88%
GO_NEGATIVE_REGULATION_OF_INTRINSIC_APOPTOTIC_SIGNALING_PATHWAY_IN_RESPONSE_TO_DNA_DAMAGE	GO_NEGATIVE_REGULATION_OF_INTRINSIC_APOPTOTIC_SIGNALING_PATHWAY_IN_RESPONSE_TO_DNA_DAMAGE		25	0.343635	1.15222	0.258359	0.763248	1	10673	tags=72%	list=54%	signal=156%
GO_REGULATION_OF_TYPE_I_INTERFERON_MEDIATED_SIGNALING_PATHWAY	GO_REGULATION_OF_TYPE_I_INTERFERON_MEDIATED_SIGNALING_PATHWAY		38	0.318585	1.15218	0.260782	0.762619	1	8187	tags=34%	list=41%	signal=58%
GO_NEGATIVE_REGULATION_OF_LYMPHOCYTE_APOPTOTIC_PROCESS	GO_NEGATIVE_REGULATION_OF_LYMPHOCYTE_APOPTOTIC_PROCESS		27	0.337306	1.1516	0.262892	0.764453	1	10975	tags=70%	list=55%	signal=158%
GO_HEMATOPOIETIC_PROGENITOR_CELL_DIFFERENTIATION	GO_HEMATOPOIETIC_PROGENITOR_CELL_DIFFERENTIATION		96	0.285569	1.15107	0.186	0.766093	1	6344	tags=39%	list=32%	signal=56%
GO_RESPONSE_TO_CADMIUM_ION	GO_RESPONSE_TO_CADMIUM_ION		40	0.314026	1.15074	0.263	0.766842	1	2808	tags=20%	list=14%	signal=23%
GO_REGULATION_OF_LYMPHOCYTE_APOPTOTIC_PROCESS	GO_REGULATION_OF_LYMPHOCYTE_APOPTOTIC_PROCESS		54	0.301305	1.15029	0.222	0.768078	1	11277	tags=69%	list=57%	signal=159%
GO_GLYCEROLIPID_BIOSYNTHETIC_PROCESS	GO_GLYCEROLIPID_BIOSYNTHETIC_PROCESS		207	0.269476	1.15008	0.123	0.768245	1	7205	tags=41%	list=36%	signal=64%
GO_RNA_MODIFICATION	GO_RNA_MODIFICATION		106	0.283752	1.15002	0.185	0.767712	1	4358	tags=34%	list=22%	signal=43%
GO_POSITIVE_REGULATION_OF_PHOSPHATIDYLINOSITOL_3_KINASE_SIGNALING	GO_POSITIVE_REGULATION_OF_PHOSPHATIDYLINOSITOL_3_KINASE_SIGNALING		60	0.299158	1.14971	0.216	0.768338	1	10111	tags=65%	list=51%	signal=132%
GO_REGULATION_OF_SUBSTRATE_ADHESION_DEPENDENT_CELL_SPREADING	GO_REGULATION_OF_SUBSTRATE_ADHESION_DEPENDENT_CELL_SPREADING		41	0.315896	1.14962	0.256513	0.76796	1	7794	tags=51%	list=39%	signal=84%
GO_ORGANIC_HYDROXY_COMPOUND_BIOSYNTHETIC_PROCESS	GO_ORGANIC_HYDROXY_COMPOUND_BIOSYNTHETIC_PROCESS		173	0.274025	1.14937	0.14	0.768344	1	8581	tags=49%	list=43%	signal=85%
GO_REGULATION_OF_CHROMATIN_ORGANIZATION	GO_REGULATION_OF_CHROMATIN_ORGANIZATION		148	0.277477	1.14926	0.157	0.768041	1	7966	tags=49%	list=40%	signal=81%
GO_REGULATION_OF_EXECUTION_PHASE_OF_APOPTOSIS	GO_REGULATION_OF_EXECUTION_PHASE_OF_APOPTOSIS		24	0.343685	1.14877	0.270876	0.769495	1	5472	tags=42%	list=28%	signal=57%
GO_MULTICELLULAR_ORGANISM_METABOLIC_PROCESS	GO_MULTICELLULAR_ORGANISM_METABOLIC_PROCESS		87	0.291278	1.14862	0.199199	0.769387	1	8080	tags=51%	list=41%	signal=85%
GO_REGULATION_OF_DNA_DAMAGE_RESPONSE_SIGNAL_TRANSDUCTION_BY_P53_CLASS_MEDIATOR	GO_REGULATION_OF_DNA_DAMAGE_RESPONSE_SIGNAL_TRANSDUCTION_BY_P53_CLASS_MEDIATOR		27	0.333302	1.1485	0.27447	0.769147	1	7177	tags=48%	list=36%	signal=75%
GO_NEGATIVE_REGULATION_OF_RESPONSE_TO_OXIDATIVE_STRESS	GO_NEGATIVE_REGULATION_OF_RESPONSE_TO_OXIDATIVE_STRESS		33	0.325468	1.14847	0.262788	0.768501	1	8248	tags=52%	list=42%	signal=88%
GO_REGULATION_OF_PROTEIN_EXIT_FROM_ENDOPLASMIC_RETICULUM	GO_REGULATION_OF_PROTEIN_EXIT_FROM_ENDOPLASMIC_RETICULUM		18	0.36154	1.14753	0.292608	0.771982	1	11030	tags=78%	list=56%	signal=175%
GO_NUCLEOSIDE_BISPHOSPHATE_METABOLIC_PROCESS	GO_NUCLEOSIDE_BISPHOSPHATE_METABOLIC_PROCESS		37	0.315412	1.14714	0.264056	0.772948	1	7040	tags=46%	list=36%	signal=71%
GO_POSITIVE_REGULATION_OF_RESPONSE_TO_OXIDATIVE_STRESS	GO_POSITIVE_REGULATION_OF_RESPONSE_TO_OXIDATIVE_STRESS		15	0.379272	1.14697	0.295309	0.772952	1	6160	tags=47%	list=31%	signal=68%
GO_ENERGY_COUPLED_PROTON_TRANSPORT_DOWN_ELECTROCHEMICAL_GRADIENT	GO_ENERGY_COUPLED_PROTON_TRANSPORT_DOWN_ELECTROCHEMICAL_GRADIENT		22	0.342949	1.14635	0.286303	0.775042	1	10861	tags=64%	list=55%	signal=141%
GO_DICARBOXYLIC_ACID_CATABOLIC_PROCESS	GO_DICARBOXYLIC_ACID_CATABOLIC_PROCESS		16	0.370983	1.14622	0.296066	0.774794	1	8433	tags=69%	list=43%	signal=120%
GO_POSITIVE_REGULATION_OF_LYMPHOCYTE_MEDIATED_IMMUNITY	GO_POSITIVE_REGULATION_OF_LYMPHOCYTE_MEDIATED_IMMUNITY		68	0.294565	1.14574	0.216	0.7763	1	7567	tags=43%	list=38%	signal=69%
GO_REGULATION_OF_RESPONSE_TO_REACTIVE_OXYGEN_SPECIES	GO_REGULATION_OF_RESPONSE_TO_REACTIVE_OXYGEN_SPECIES		32	0.324827	1.14558	0.251012	0.776232	1	7324	tags=47%	list=37%	signal=74%
GO_REGULATION_OF_TYROSINE_PHOSPHORYLATION_OF_STAT_PROTEIN	GO_REGULATION_OF_TYROSINE_PHOSPHORYLATION_OF_STAT_PROTEIN		67	0.292608	1.14531	0.22	0.776626	1	3644	tags=25%	list=18%	signal=31%
GO_REGULATION_OF_DNA_METABOLIC_PROCESS	GO_REGULATION_OF_DNA_METABOLIC_PROCESS		327	0.261953	1.14531	0.078	0.775837	1	8444	tags=49%	list=43%	signal=83%
GO_ACTIVATION_OF_NF_KAPPAB_INDUCING_KINASE_ACTIVITY	GO_ACTIVATION_OF_NF_KAPPAB_INDUCING_KINASE_ACTIVITY		17	0.364955	1.14493	0.289959	0.776818	1	9791	tags=71%	list=49%	signal=139%
GO_PHOSPHATIDYLINOSITOL_BIOSYNTHETIC_PROCESS	GO_PHOSPHATIDYLINOSITOL_BIOSYNTHETIC_PROCESS		120	0.276702	1.14428	0.168	0.779059	1	5569	tags=35%	list=28%	signal=48%
GO_CELLULAR_RESPONSE_TO_BIOTIC_STIMULUS	GO_CELLULAR_RESPONSE_TO_BIOTIC_STIMULUS		159	0.276365	1.14415	0.138	0.778878	1	9772	tags=57%	list=49%	signal=112%
GO_REGULATION_OF_RHODOPSIN_MEDIATED_SIGNALING_PATHWAY	GO_REGULATION_OF_RHODOPSIN_MEDIATED_SIGNALING_PATHWAY		28	0.33224	1.14404	0.273737	0.778588	1	7904	tags=46%	list=40%	signal=77%
GO_REGULATION_OF_RESPONSE_TO_OXIDATIVE_STRESS	GO_REGULATION_OF_RESPONSE_TO_OXIDATIVE_STRESS		61	0.298986	1.14383	0.243243	0.778781	1	7802	tags=48%	list=39%	signal=78%
GO_GOLGI_TO_ENDOSOME_TRANSPORT	GO_GOLGI_TO_ENDOSOME_TRANSPORT		17	0.364992	1.14374	0.272537	0.778402	1	9002	tags=71%	list=45%	signal=129%
GO_COPULATION	GO_COPULATION		17	0.3657	1.14358	0.294422	0.778332	1	5114	tags=29%	list=26%	signal=40%
GO_ANTEROGRADE_AXONAL_TRANSPORT	GO_ANTEROGRADE_AXONAL_TRANSPORT		22	0.348623	1.14344	0.273931	0.778173	1	6759	tags=45%	list=34%	signal=69%
GO_NEGATIVE_REGULATION_OF_RNA_SPLICING	GO_NEGATIVE_REGULATION_OF_RNA_SPLICING		24	0.345972	1.14306	0.286437	0.779171	1	8673	tags=58%	list=44%	signal=104%
GO_REGULATION_OF_INSULIN_SECRETION_INVOLVED_IN_CELLULAR_RESPONSE_TO_GLUCOSE_STIMULUS	GO_REGULATION_OF_INSULIN_SECRETION_INVOLVED_IN_CELLULAR_RESPONSE_TO_GLUCOSE_STIMULUS		52	0.304526	1.14261	0.25	0.780472	1	6124	tags=37%	list=31%	signal=53%
GO_REGULATION_OF_PROTEIN_TYROSINE_KINASE_ACTIVITY	GO_REGULATION_OF_PROTEIN_TYROSINE_KINASE_ACTIVITY		59	0.297476	1.14255	0.237237	0.779946	1	6222	tags=41%	list=31%	signal=59%
GO_POSITIVE_REGULATION_OF_PROTEIN_EXPORT_FROM_NUCLEUS	GO_POSITIVE_REGULATION_OF_PROTEIN_EXPORT_FROM_NUCLEUS		19	0.358321	1.14222	0.27732	0.780711	1	4733	tags=37%	list=24%	signal=48%
GO_POSITIVE_REGULATION_OF_CELL_SUBSTRATE_ADHESION	GO_POSITIVE_REGULATION_OF_CELL_SUBSTRATE_ADHESION		96	0.284516	1.14209	0.202	0.780547	1	8797	tags=53%	list=44%	signal=95%
GO_RHYTHMIC_PROCESS	GO_RHYTHMIC_PROCESS		290	0.263081	1.14174	0.101	0.781384	1	7180	tags=43%	list=36%	signal=66%
GO_PLACENTA_BLOOD_VESSEL_DEVELOPMENT	GO_PLACENTA_BLOOD_VESSEL_DEVELOPMENT		28	0.331933	1.14165	0.281662	0.781054	1	1072	tags=14%	list=5%	signal=15%
GO_TRANSLATIONAL_ELONGATION	GO_TRANSLATIONAL_ELONGATION		110	0.283978	1.14105	0.186	0.782998	1	6484	tags=39%	list=33%	signal=58%
GO_ERK1_AND_ERK2_CASCADE	GO_ERK1_AND_ERK2_CASCADE		22	0.348576	1.14061	0.279022	0.784255	1	4643	tags=32%	list=23%	signal=42%
GO_POSITIVE_REGULATION_OF_STEROID_METABOLIC_PROCESS	GO_POSITIVE_REGULATION_OF_STEROID_METABOLIC_PROCESS		23	0.343118	1.14035	0.277721	0.784677	1	1217	tags=17%	list=6%	signal=19%
GO_NEGATIVE_REGULATION_OF_CATABOLIC_PROCESS	GO_NEGATIVE_REGULATION_OF_CATABOLIC_PROCESS		195	0.266889	1.14021	0.146	0.784576	1	6033	tags=38%	list=30%	signal=54%
GO_STEROID_HORMONE_MEDIATED_SIGNALING_PATHWAY	GO_STEROID_HORMONE_MEDIATED_SIGNALING_PATHWAY		123	0.275501	1.13994	0.187	0.785085	1	6070	tags=38%	list=31%	signal=55%
GO_NEGATIVE_REGULATION_OF_CIRCADIAN_RHYTHM	GO_NEGATIVE_REGULATION_OF_CIRCADIAN_RHYTHM		16	0.374438	1.13988	0.287815	0.784595	1	11384	tags=81%	list=57%	signal=191%
GO_ADAPTIVE_IMMUNE_RESPONSE	GO_ADAPTIVE_IMMUNE_RESPONSE		253	0.264101	1.13943	0.101	0.785939	1	5976	tags=35%	list=30%	signal=49%
GO_REGULATION_OF_MITOPHAGY	GO_REGULATION_OF_MITOPHAGY		41	0.31253	1.13889	0.258551	0.787641	1	6648	tags=44%	list=34%	signal=66%
GO_INFLAMMATORY_RESPONSE	GO_INFLAMMATORY_RESPONSE		443	0.256285	1.1383	0.055	0.789667	1	8795	tags=47%	list=44%	signal=82%
GO_POSITIVE_REGULATION_OF_CHROMATIN_MODIFICATION	GO_POSITIVE_REGULATION_OF_CHROMATIN_MODIFICATION		82	0.287164	1.13817	0.231	0.789475	1	7966	tags=50%	list=40%	signal=83%
GO_TELOMERE_MAINTENANCE_VIA_TELOMERE_LENGTHENING	GO_TELOMERE_MAINTENANCE_VIA_TELOMERE_LENGTHENING		26	0.337344	1.13728	0.284413	0.792941	1	6053	tags=46%	list=31%	signal=66%
GO_AMINO_ACID_ACTIVATION	GO_AMINO_ACID_ACTIVATION		51	0.299893	1.13717	0.26	0.792662	1	12161	tags=84%	list=61%	signal=218%
GO_MECHANORECEPTOR_DIFFERENTIATION	GO_MECHANORECEPTOR_DIFFERENTIATION		50	0.296778	1.13691	0.251503	0.793103	1	6373	tags=38%	list=32%	signal=56%
GO_POSITIVE_REGULATION_OF_CYTOKINESIS	GO_POSITIVE_REGULATION_OF_CYTOKINESIS		35	0.31718	1.13637	0.268072	0.794916	1	4747	tags=34%	list=24%	signal=45%
GO_REGULATION_OF_TELOMERASE_RNA_LOCALIZATION_TO_CAJAL_BODY	GO_REGULATION_OF_TELOMERASE_RNA_LOCALIZATION_TO_CAJAL_BODY		15	0.374775	1.13581	0.32	0.796635	1	5254	tags=47%	list=27%	signal=63%
GO_POSITIVE_REGULATION_OF_CELL_CYCLE_PROCESS	GO_POSITIVE_REGULATION_OF_CELL_CYCLE_PROCESS		237	0.264305	1.13575	0.136	0.796128	1	8415	tags=46%	list=42%	signal=79%
GO_REGULATION_OF_EXTRINSIC_APOPTOTIC_SIGNALING_PATHWAY_VIA_DEATH_DOMAIN_RECEPTORS	GO_REGULATION_OF_EXTRINSIC_APOPTOTIC_SIGNALING_PATHWAY_VIA_DEATH_DOMAIN_RECEPTORS		54	0.301445	1.13528	0.250501	0.797521	1	11680	tags=69%	list=59%	signal=167%
GO_PROTEIN_SECRETION	GO_PROTEIN_SECRETION		111	0.280771	1.13528	0.198	0.796735	1	7372	tags=43%	list=37%	signal=68%
GO_CEREBELLAR_PURKINJE_CELL_LAYER_DEVELOPMENT	GO_CEREBELLAR_PURKINJE_CELL_LAYER_DEVELOPMENT		24	0.331531	1.1351	0.299084	0.796896	1	5056	tags=38%	list=26%	signal=50%
GO_POSITIVE_REGULATION_OF_CELLULAR_RESPONSE_TO_TRANSFORMING_GROWTH_FACTOR_BETA_STIMULUS	GO_POSITIVE_REGULATION_OF_CELLULAR_RESPONSE_TO_TRANSFORMING_GROWTH_FACTOR_BETA_STIMULUS		24	0.336951	1.13468	0.290061	0.798072	1	8361	tags=58%	list=42%	signal=101%
GO_POSITIVE_REGULATION_OF_PEPTIDYL_TYROSINE_PHOSPHORYLATION	GO_POSITIVE_REGULATION_OF_PEPTIDYL_TYROSINE_PHOSPHORYLATION		159	0.272546	1.13462	0.175	0.797582	1	9005	tags=50%	list=45%	signal=90%
GO_NEURAL_PRECURSOR_CELL_PROLIFERATION	GO_NEURAL_PRECURSOR_CELL_PROLIFERATION		70	0.292309	1.13419	0.243	0.798826	1	8162	tags=46%	list=41%	signal=77%
GO_CELL_RECOGNITION	GO_CELL_RECOGNITION		123	0.276866	1.13405	0.202	0.798745	1	7474	tags=47%	list=38%	signal=75%
GO_MISMATCH_REPAIR	GO_MISMATCH_REPAIR		27	0.330446	1.13391	0.286002	0.79866	1	6060	tags=48%	list=31%	signal=69%
GO_CIRCADIAN_REGULATION_OF_GENE_EXPRESSION	GO_CIRCADIAN_REGULATION_OF_GENE_EXPRESSION		54	0.300038	1.13374	0.256256	0.798666	1	7695	tags=50%	list=39%	signal=82%
GO_NEGATIVE_REGULATION_OF_LIPID_BIOSYNTHETIC_PROCESS	GO_NEGATIVE_REGULATION_OF_LIPID_BIOSYNTHETIC_PROCESS		42	0.306885	1.13364	0.271084	0.798328	1	1784	tags=19%	list=9%	signal=21%
GO_REGULATION_OF_CELLULAR_EXTRAVASATION	GO_REGULATION_OF_CELLULAR_EXTRAVASATION		22	0.348212	1.13308	0.296715	0.800211	1	8925	tags=55%	list=45%	signal=99%
GO_CELLULAR_RESPONSE_TO_AMINO_ACID_STIMULUS	GO_CELLULAR_RESPONSE_TO_AMINO_ACID_STIMULUS		49	0.303264	1.13266	0.271271	0.801383	1	6987	tags=45%	list=35%	signal=69%
GO_RESPONSE_TO_HYDROGEN_PEROXIDE	GO_RESPONSE_TO_HYDROGEN_PEROXIDE		107	0.277754	1.132	0.228	0.803669	1	5196	tags=32%	list=26%	signal=43%
GO_EMBRYONIC_PATTERN_SPECIFICATION	GO_EMBRYONIC_PATTERN_SPECIFICATION		57	0.296675	1.1316	0.247	0.804773	1	6003	tags=37%	list=30%	signal=53%
GO_DENDRITIC_CELL_MIGRATION	GO_DENDRITIC_CELL_MIGRATION		21	0.341476	1.13149	0.306667	0.804467	1	7633	tags=57%	list=39%	signal=93%
GO_REGULATION_OF_INTERLEUKIN_10_PRODUCTION	GO_REGULATION_OF_INTERLEUKIN_10_PRODUCTION		46	0.301733	1.13141	0.274549	0.804033	1	6652	tags=43%	list=34%	signal=65%
GO_ACIDIC_AMINO_ACID_TRANSPORT	GO_ACIDIC_AMINO_ACID_TRANSPORT		21	0.34444	1.13099	0.304392	0.805172	1	4673	tags=38%	list=24%	signal=50%
GO_MONOCARBOXYLIC_ACID_TRANSPORT	GO_MONOCARBOXYLIC_ACID_TRANSPORT		118	0.273872	1.13059	0.181	0.80635	1	7205	tags=43%	list=36%	signal=68%
GO_REGULATION_OF_CYTOKINE_BIOSYNTHETIC_PROCESS	GO_REGULATION_OF_CYTOKINE_BIOSYNTHETIC_PROCESS		94	0.282315	1.13057	0.214	0.805617	1	6022	tags=36%	list=30%	signal=52%
GO_DNA_DEALKYLATION	GO_DNA_DEALKYLATION		20	0.352523	1.13047	0.305556	0.805368	1	4931	tags=40%	list=25%	signal=53%
GO_REGULATION_OF_CELL_SUBSTRATE_ADHESION	GO_REGULATION_OF_CELL_SUBSTRATE_ADHESION		168	0.269221	1.13022	0.155	0.805718	1	8214	tags=48%	list=41%	signal=81%
GO_RESPONSE_TO_PROTOZOAN	GO_RESPONSE_TO_PROTOZOAN		20	0.348997	1.12947	0.314815	0.808551	1	2396	tags=20%	list=12%	signal=23%
GO_REGULATION_OF_TRANSCRIPTION_FROM_RNA_POLYMERASE_III_PROMOTER	GO_REGULATION_OF_TRANSCRIPTION_FROM_RNA_POLYMERASE_III_PROMOTER		20	0.34791	1.12933	0.292482	0.808436	1	3637	tags=35%	list=18%	signal=43%
GO_POSITIVE_REGULATION_OF_VASCULAR_ENDOTHELIAL_GROWTH_FACTOR_PRODUCTION	GO_POSITIVE_REGULATION_OF_VASCULAR_ENDOTHELIAL_GROWTH_FACTOR_PRODUCTION		26	0.331762	1.12927	0.293939	0.807915	1	7024	tags=50%	list=35%	signal=77%
GO_CELLULAR_RESPONSE_TO_PROSTAGLANDIN_STIMULUS	GO_CELLULAR_RESPONSE_TO_PROSTAGLANDIN_STIMULUS		24	0.336946	1.12912	0.296221	0.807853	1	5392	tags=38%	list=27%	signal=51%
GO_POSITIVE_REGULATION_OF_PROTEIN_COMPLEX_ASSEMBLY	GO_POSITIVE_REGULATION_OF_PROTEIN_COMPLEX_ASSEMBLY		183	0.26665	1.12908	0.178	0.807281	1	5412	tags=32%	list=27%	signal=43%
GO_SECONDARY_METABOLIC_PROCESS	GO_SECONDARY_METABOLIC_PROCESS		48	0.302206	1.12771	0.282282	0.812996	1	4170	tags=29%	list=21%	signal=37%
GO_HISTONE_METHYLATION	GO_HISTONE_METHYLATION		74	0.290494	1.12762	0.238	0.812582	1	9869	tags=64%	list=50%	signal=126%
GO_RESPONSE_TO_STEROL	GO_RESPONSE_TO_STEROL		23	0.344726	1.12751	0.302968	0.812314	1	2714	tags=30%	list=14%	signal=35%
GO_THIOESTER_METABOLIC_PROCESS	GO_THIOESTER_METABOLIC_PROCESS		77	0.286605	1.12749	0.231231	0.811642	1	9614	tags=60%	list=49%	signal=116%
GO_NADP_METABOLIC_PROCESS	GO_NADP_METABOLIC_PROCESS		27	0.334695	1.12653	0.299797	0.815399	1	4490	tags=33%	list=23%	signal=43%
GO_POSITIVE_REGULATION_OF_CD4_POSITIVE_ALPHA_BETA_T_CELL_ACTIVATION	GO_POSITIVE_REGULATION_OF_CD4_POSITIVE_ALPHA_BETA_T_CELL_ACTIVATION		27	0.328638	1.12628	0.308081	0.815815	1	1615	tags=22%	list=8%	signal=24%
GO_POSITIVE_REGULATION_OF_TRANSCRIPTION_FROM_RNA_POLYMERASE_II_PROMOTER_INVOLVED_IN_CELLULAR_RESPONSE_TO_CHEMICAL_STIMULUS	GO_POSITIVE_REGULATION_OF_TRANSCRIPTION_FROM_RNA_POLYMERASE_II_PROMOTER_INVOLVED_IN_CELLULAR_RESPONSE_TO_CHEMICAL_STIMULUS		26	0.32773	1.12583	0.305668	0.817106	1	6973	tags=50%	list=35%	signal=77%
GO_NEGATIVE_REGULATION_OF_NUCLEOSIDE_METABOLIC_PROCESS	GO_NEGATIVE_REGULATION_OF_NUCLEOSIDE_METABOLIC_PROCESS		18	0.358081	1.12568	0.300518	0.816953	1	6432	tags=44%	list=32%	signal=66%
GO_REGULATION_OF_INFLAMMATORY_RESPONSE	GO_REGULATION_OF_INFLAMMATORY_RESPONSE		287	0.25917	1.12562	0.125	0.816487	1	8954	tags=48%	list=45%	signal=87%
GO_REGULATION_OF_IMMUNOGLOBULIN_PRODUCTION	GO_REGULATION_OF_IMMUNOGLOBULIN_PRODUCTION		47	0.304338	1.12525	0.287	0.81741	1	2763	tags=21%	list=14%	signal=25%
GO_CELLULAR_CARBOHYDRATE_CATABOLIC_PROCESS	GO_CELLULAR_CARBOHYDRATE_CATABOLIC_PROCESS		32	0.326348	1.12497	0.293347	0.817972	1	8477	tags=53%	list=43%	signal=93%
GO_CELLULAR_RESPONSE_TO_ESTRADIOL_STIMULUS	GO_CELLULAR_RESPONSE_TO_ESTRADIOL_STIMULUS		29	0.324055	1.12495	0.299595	0.817266	1	6002	tags=41%	list=30%	signal=59%
GO_POSITIVE_REGULATION_OF_LEUKOCYTE_PROLIFERATION	GO_POSITIVE_REGULATION_OF_LEUKOCYTE_PROLIFERATION		134	0.268944	1.12483	0.201	0.817111	1	5378	tags=32%	list=27%	signal=44%
GO_AZOLE_TRANSPORT	GO_AZOLE_TRANSPORT		15	0.36812	1.12474	0.323093	0.816693	1	8525	tags=60%	list=43%	signal=105%
GO_IMMUNE_EFFECTOR_PROCESS	GO_IMMUNE_EFFECTOR_PROCESS		449	0.2553	1.1246	0.082	0.816571	1	7231	tags=39%	list=37%	signal=60%
GO_CELLULAR_DEFENSE_RESPONSE	GO_CELLULAR_DEFENSE_RESPONSE		57	0.296731	1.12448	0.277	0.816381	1	5463	tags=35%	list=28%	signal=48%
GO_TRANSITION_METAL_ION_HOMEOSTASIS	GO_TRANSITION_METAL_ION_HOMEOSTASIS		104	0.278103	1.1244	0.229	0.815996	1	11232	tags=65%	list=57%	signal=150%
GO_POSITIVE_REGULATION_OF_IMMUNE_EFFECTOR_PROCESS	GO_POSITIVE_REGULATION_OF_IMMUNE_EFFECTOR_PROCESS		154	0.269826	1.12425	0.196	0.815979	1	8705	tags=47%	list=44%	signal=84%
GO_ESTABLISHMENT_OR_MAINTENANCE_OF_CELL_POLARITY	GO_ESTABLISHMENT_OR_MAINTENANCE_OF_CELL_POLARITY		135	0.271955	1.12396	0.213	0.81658	1	7441	tags=44%	list=38%	signal=70%
GO_ACTIVATION_OF_MAPKK_ACTIVITY	GO_ACTIVATION_OF_MAPKK_ACTIVITY		51	0.299353	1.12384	0.274549	0.816351	1	7950	tags=49%	list=40%	signal=82%
GO_NEGATIVE_REGULATION_OF_EPITHELIAL_CELL_PROLIFERATION	GO_NEGATIVE_REGULATION_OF_EPITHELIAL_CELL_PROLIFERATION		111	0.276662	1.1235	0.213	0.817162	1	5601	tags=34%	list=28%	signal=47%
GO_GLYCEROLIPID_METABOLIC_PROCESS	GO_GLYCEROLIPID_METABOLIC_PROCESS		349	0.256114	1.1235	0.109	0.816415	1	7397	tags=41%	list=37%	signal=64%
GO_WNT_SIGNALING_PATHWAY_CALCIUM_MODULATING_PATHWAY	GO_WNT_SIGNALING_PATHWAY_CALCIUM_MODULATING_PATHWAY		35	0.312495	1.12343	0.28012	0.81595	1	5608	tags=34%	list=28%	signal=48%
GO_POSITIVE_REGULATION_OF_CYTOKINE_PRODUCTION	GO_POSITIVE_REGULATION_OF_CYTOKINE_PRODUCTION		364	0.256882	1.12299	0.109	0.817275	1	7444	tags=41%	list=38%	signal=65%
GO_MODULATION_BY_SYMBIONT_OF_HOST_CELLULAR_PROCESS	GO_MODULATION_BY_SYMBIONT_OF_HOST_CELLULAR_PROCESS		28	0.329449	1.1228	0.311225	0.81737	1	10097	tags=68%	list=51%	signal=138%
GO_DETECTION_OF_LIGHT_STIMULUS_INVOLVED_IN_SENSORY_PERCEPTION	GO_DETECTION_OF_LIGHT_STIMULUS_INVOLVED_IN_SENSORY_PERCEPTION		18	0.352979	1.12257	0.332988	0.817685	1	10024	tags=67%	list=51%	signal=135%
GO_PROTEIN_LOCALIZATION_TO_MITOCHONDRION	GO_PROTEIN_LOCALIZATION_TO_MITOCHONDRION		64	0.288687	1.1222	0.277	0.818708	1	6398	tags=36%	list=32%	signal=53%
GO_NEGATIVE_REGULATION_OF_RESPONSE_TO_REACTIVE_OXYGEN_SPECIES	GO_NEGATIVE_REGULATION_OF_RESPONSE_TO_REACTIVE_OXYGEN_SPECIES		17	0.360014	1.12216	0.319082	0.818121	1	6973	tags=47%	list=35%	signal=73%
GO_POSTTRANSCRIPTIONAL_GENE_SILENCING	GO_POSTTRANSCRIPTIONAL_GENE_SILENCING		37	0.310464	1.12172	0.297297	0.819448	1	11326	tags=76%	list=57%	signal=176%
GO_POSITIVE_REGULATION_OF_HUMORAL_IMMUNE_RESPONSE	GO_POSITIVE_REGULATION_OF_HUMORAL_IMMUNE_RESPONSE		15	0.366318	1.12169	0.311441	0.818795	1	3669	tags=33%	list=19%	signal=41%
GO_REGULATION_OF_EPITHELIAL_CELL_APOPTOTIC_PROCESS	GO_REGULATION_OF_EPITHELIAL_CELL_APOPTOTIC_PROCESS		57	0.292349	1.12163	0.27	0.818342	1	8053	tags=51%	list=41%	signal=85%
GO_KERATINIZATION	GO_KERATINIZATION		50	0.299671	1.12113	0.272272	0.819959	1	4894	tags=32%	list=25%	signal=42%
GO_REGULATION_OF_ALPHA_BETA_T_CELL_PROLIFERATION	GO_REGULATION_OF_ALPHA_BETA_T_CELL_PROLIFERATION		23	0.345875	1.121	0.320448	0.819774	1	3251	tags=30%	list=16%	signal=36%
GO_RESPONSE_TO_AMINE	GO_RESPONSE_TO_AMINE		48	0.300324	1.12099	0.289	0.819075	1	3411	tags=27%	list=17%	signal=33%
GO_POSITIVE_REGULATION_OF_CATABOLIC_PROCESS	GO_POSITIVE_REGULATION_OF_CATABOLIC_PROCESS		387	0.254636	1.12047	0.102	0.820793	1	8164	tags=46%	list=41%	signal=77%
GO_PROSTANOID_METABOLIC_PROCESS	GO_PROSTANOID_METABOLIC_PROCESS		26	0.326571	1.11995	0.305188	0.822473	1	1611	tags=19%	list=8%	signal=21%
GO_RESPONSE_TO_VITAMIN_E	GO_RESPONSE_TO_VITAMIN_E		15	0.366735	1.11956	0.322513	0.823528	1	6140	tags=40%	list=31%	signal=58%
GO_POSITIVE_REGULATION_OF_PROTEIN_CATABOLIC_PROCESS	GO_POSITIVE_REGULATION_OF_PROTEIN_CATABOLIC_PROCESS		256	0.261388	1.1193	0.162	0.824025	1	8310	tags=47%	list=42%	signal=80%
GO_DENDRITE_DEVELOPMENT	GO_DENDRITE_DEVELOPMENT		79	0.281555	1.11921	0.257	0.823675	1	7622	tags=48%	list=38%	signal=78%
GO_CGMP_BIOSYNTHETIC_PROCESS	GO_CGMP_BIOSYNTHETIC_PROCESS		15	0.369385	1.11918	0.312697	0.823045	1	8755	tags=60%	list=44%	signal=107%
GO_POSITIVE_REGULATION_OF_PHOSPHOLIPID_METABOLIC_PROCESS	GO_POSITIVE_REGULATION_OF_PHOSPHOLIPID_METABOLIC_PROCESS		41	0.305029	1.11903	0.294	0.823001	1	8915	tags=54%	list=45%	signal=97%
GO_ATP_BIOSYNTHETIC_PROCESS	GO_ATP_BIOSYNTHETIC_PROCESS		31	0.320026	1.11899	0.302909	0.822417	1	6237	tags=39%	list=31%	signal=56%
GO_POSITIVE_REGULATION_OF_STAT_CASCADE	GO_POSITIVE_REGULATION_OF_STAT_CASCADE		72	0.28169	1.11864	0.254	0.823345	1	3644	tags=24%	list=18%	signal=29%
GO_DNA_STRAND_ELONGATION	GO_DNA_STRAND_ELONGATION		30	0.315896	1.11862	0.304129	0.822661	1	5515	tags=40%	list=28%	signal=55%
GO_REGULATION_OF_ENDOCYTOSIS	GO_REGULATION_OF_ENDOCYTOSIS		197	0.264154	1.11809	0.182	0.824365	1	7328	tags=43%	list=37%	signal=68%
GO_GOLGI_TO_PLASMA_MEMBRANE_PROTEIN_TRANSPORT	GO_GOLGI_TO_PLASMA_MEMBRANE_PROTEIN_TRANSPORT		26	0.332322	1.11779	0.314777	0.825048	1	11460	tags=65%	list=58%	signal=155%
GO_REGULATION_OF_B_CELL_APOPTOTIC_PROCESS	GO_REGULATION_OF_B_CELL_APOPTOTIC_PROCESS		18	0.355518	1.11752	0.32228	0.825549	1	5440	tags=39%	list=27%	signal=54%
GO_REGULATION_OF_LIPID_KINASE_ACTIVITY	GO_REGULATION_OF_LIPID_KINASE_ACTIVITY		47	0.298195	1.11704	0.287287	0.827016	1	4892	tags=34%	list=25%	signal=45%
GO_DNA_MODIFICATION	GO_DNA_MODIFICATION		77	0.284165	1.1166	0.263	0.828276	1	5652	tags=39%	list=29%	signal=54%
GO_ORGANIC_ACID_BIOSYNTHETIC_PROCESS	GO_ORGANIC_ACID_BIOSYNTHETIC_PROCESS		256	0.257933	1.1165	0.144	0.827986	1	10196	tags=59%	list=51%	signal=119%
GO_POSITIVE_REGULATION_OF_VIRAL_RELEASE_FROM_HOST_CELL	GO_POSITIVE_REGULATION_OF_VIRAL_RELEASE_FROM_HOST_CELL		15	0.367431	1.11647	0.32381	0.827349	1	703	tags=20%	list=4%	signal=21%
GO_MACROMOLECULE_DEACYLATION	GO_MACROMOLECULE_DEACYLATION		66	0.287687	1.11629	0.3	0.827411	1	10186	tags=62%	list=51%	signal=127%
GO_FATTY_ACID_BETA_OXIDATION	GO_FATTY_ACID_BETA_OXIDATION		51	0.298871	1.11566	0.289	0.829693	1	6259	tags=43%	list=32%	signal=63%
GO_PROTEIN_UBIQUITINATION_INVOLVED_IN_UBIQUITIN_DEPENDENT_PROTEIN_CATABOLIC_PROCESS	GO_PROTEIN_UBIQUITINATION_INVOLVED_IN_UBIQUITIN_DEPENDENT_PROTEIN_CATABOLIC_PROCESS		130	0.270238	1.11561	0.221	0.829148	1	9626	tags=58%	list=49%	signal=111%
GO_CYTOKINE_MEDIATED_SIGNALING_PATHWAY	GO_CYTOKINE_MEDIATED_SIGNALING_PATHWAY		443	0.252822	1.1156	0.106	0.828453	1	8277	tags=44%	list=42%	signal=75%
GO_REGULATION_OF_CILIUM_ASSEMBLY	GO_REGULATION_OF_CILIUM_ASSEMBLY		50	0.296663	1.11477	0.288288	0.83158	1	4357	tags=30%	list=22%	signal=38%
GO_LABYRINTHINE_LAYER_DEVELOPMENT	GO_LABYRINTHINE_LAYER_DEVELOPMENT		44	0.302771	1.11393	0.309309	0.834877	1	1220	tags=16%	list=6%	signal=17%
GO_BLOOD_COAGULATION_INTRINSIC_PATHWAY	GO_BLOOD_COAGULATION_INTRINSIC_PATHWAY		18	0.355311	1.11386	0.324017	0.834444	1	3999	tags=33%	list=20%	signal=42%
GO_LYMPHOCYTE_APOPTOTIC_PROCESS	GO_LYMPHOCYTE_APOPTOTIC_PROCESS		18	0.350798	1.11327	0.334732	0.836509	1	6096	tags=44%	list=31%	signal=64%
GO_NEGATIVE_REGULATION_OF_I_KAPPAB_KINASE_NF_KAPPAB_SIGNALING	GO_NEGATIVE_REGULATION_OF_I_KAPPAB_KINASE_NF_KAPPAB_SIGNALING		50	0.299102	1.11304	0.28987	0.836869	1	4364	tags=34%	list=22%	signal=43%
GO_GOLGI_TO_VACUOLE_TRANSPORT	GO_GOLGI_TO_VACUOLE_TRANSPORT		25	0.332897	1.11266	0.314777	0.837837	1	7374	tags=52%	list=37%	signal=83%
GO_REGULATION_OF_T_CELL_MEDIATED_CYTOTOXICITY	GO_REGULATION_OF_T_CELL_MEDIATED_CYTOTOXICITY		22	0.332834	1.11208	0.309109	0.83983	1	8114	tags=50%	list=41%	signal=85%
GO_REGULATION_OF_MEMBRANE_REPOLARIZATION	GO_REGULATION_OF_MEMBRANE_REPOLARIZATION		29	0.325363	1.11201	0.327952	0.83934	1	3347	tags=28%	list=17%	signal=33%
GO_PURINERGIC_NUCLEOTIDE_RECEPTOR_SIGNALING_PATHWAY	GO_PURINERGIC_NUCLEOTIDE_RECEPTOR_SIGNALING_PATHWAY		22	0.335221	1.1116	0.34359	0.840567	1	3697	tags=32%	list=19%	signal=39%
GO_POSITIVE_REGULATION_OF_EPITHELIAL_CELL_APOPTOTIC_PROCESS	GO_POSITIVE_REGULATION_OF_EPITHELIAL_CELL_APOPTOTIC_PROCESS		22	0.340879	1.1116	0.313585	0.839812	1	8053	tags=59%	list=41%	signal=99%
GO_POSITIVE_REGULATION_OF_CYTOKINE_BIOSYNTHETIC_PROCESS	GO_POSITIVE_REGULATION_OF_CYTOKINE_BIOSYNTHETIC_PROCESS		58	0.291096	1.11156	0.292	0.839196	1	5885	tags=36%	list=30%	signal=51%
GO_POSITIVE_REGULATION_OF_AUTOPHAGY	GO_POSITIVE_REGULATION_OF_AUTOPHAGY		75	0.282928	1.11083	0.271	0.841869	1	10001	tags=63%	list=50%	signal=126%
GO_NEGATIVE_REGULATION_OF_CALCIUM_ION_TRANSPORT_INTO_CYTOSOL	GO_NEGATIVE_REGULATION_OF_CALCIUM_ION_TRANSPORT_INTO_CYTOSOL		19	0.35006	1.11068	0.331959	0.841839	1	3458	tags=26%	list=17%	signal=32%
GO_GTP_METABOLIC_PROCESS	GO_GTP_METABOLIC_PROCESS		21	0.337871	1.11053	0.334014	0.84177	1	4191	tags=38%	list=21%	signal=48%
GO_TRANSLESION_SYNTHESIS	GO_TRANSLESION_SYNTHESIS		38	0.305861	1.10999	0.315261	0.843505	1	9471	tags=55%	list=48%	signal=106%
GO_REGULATION_OF_INTERLEUKIN_8_PRODUCTION	GO_REGULATION_OF_INTERLEUKIN_8_PRODUCTION		59	0.288198	1.10995	0.311311	0.842968	1	7098	tags=41%	list=36%	signal=63%
GO_MICROTUBULE_BUNDLE_FORMATION	GO_MICROTUBULE_BUNDLE_FORMATION		58	0.290441	1.10986	0.29	0.84263	1	10127	tags=67%	list=51%	signal=137%
GO_REGULATION_OF_MUSCLE_CELL_APOPTOTIC_PROCESS	GO_REGULATION_OF_MUSCLE_CELL_APOPTOTIC_PROCESS		42	0.301273	1.10984	0.315315	0.841955	1	2792	tags=26%	list=14%	signal=30%
GO_ANATOMICAL_STRUCTURE_HOMEOSTASIS	GO_ANATOMICAL_STRUCTURE_HOMEOSTASIS		274	0.255958	1.10944	0.169	0.843102	1	6276	tags=35%	list=32%	signal=51%
GO_POSITIVE_REGULATION_OF_CANONICAL_WNT_SIGNALING_PATHWAY	GO_POSITIVE_REGULATION_OF_CANONICAL_WNT_SIGNALING_PATHWAY		117	0.269963	1.10935	0.247	0.842773	1	10519	tags=60%	list=53%	signal=127%
GO_RESPONSE_TO_UV_B	GO_RESPONSE_TO_UV_B		16	0.361719	1.1093	0.342023	0.842253	1	9772	tags=63%	list=49%	signal=123%
GO_PROTEIN_N_LINKED_GLYCOSYLATION	GO_PROTEIN_N_LINKED_GLYCOSYLATION		74	0.283475	1.10926	0.277	0.841694	1	11252	tags=69%	list=57%	signal=159%
GO_REGULATION_OF_CATION_CHANNEL_ACTIVITY	GO_REGULATION_OF_CATION_CHANNEL_ACTIVITY		85	0.275565	1.10923	0.266	0.84107	1	6957	tags=39%	list=35%	signal=60%
GO_NEGATIVE_REGULATION_OF_CELL_AGING	GO_NEGATIVE_REGULATION_OF_CELL_AGING		17	0.35674	1.10913	0.342975	0.840788	1	6935	tags=53%	list=35%	signal=81%
GO_REGULATION_OF_RESPONSE_TO_WOUNDING	GO_REGULATION_OF_RESPONSE_TO_WOUNDING		403	0.252261	1.10885	0.135	0.841364	1	7634	tags=41%	list=39%	signal=66%
GO_DNA_CONFORMATION_CHANGE	GO_DNA_CONFORMATION_CHANGE		261	0.258193	1.10884	0.158	0.840656	1	9033	tags=45%	list=46%	signal=82%
GO_REGULATION_OF_INTRINSIC_APOPTOTIC_SIGNALING_PATHWAY	GO_REGULATION_OF_INTRINSIC_APOPTOTIC_SIGNALING_PATHWAY		138	0.267081	1.10878	0.212	0.840178	1	3119	tags=24%	list=16%	signal=28%
GO_REGULATION_OF_CIRCADIAN_SLEEP_WAKE_CYCLE	GO_REGULATION_OF_CIRCADIAN_SLEEP_WAKE_CYCLE		25	0.324804	1.10824	0.320812	0.842009	1	5196	tags=36%	list=26%	signal=49%
GO_RESPONSE_TO_MANGANESE_ION	GO_RESPONSE_TO_MANGANESE_ION		17	0.355743	1.10817	0.348279	0.841586	1	8053	tags=59%	list=41%	signal=99%
GO_VACUOLE_ORGANIZATION	GO_VACUOLE_ORGANIZATION		157	0.265149	1.10792	0.205	0.842038	1	8156	tags=47%	list=41%	signal=79%
GO_REGULATION_OF_AUTOPHAGY	GO_REGULATION_OF_AUTOPHAGY		244	0.257302	1.10787	0.186	0.841532	1	7081	tags=41%	list=36%	signal=64%
GO_POSITIVE_REGULATION_OF_CHEMOKINE_PRODUCTION	GO_POSITIVE_REGULATION_OF_CHEMOKINE_PRODUCTION		49	0.298138	1.10776	0.292879	0.841298	1	5100	tags=33%	list=26%	signal=44%
GO_REGULATION_OF_CYTOKINE_SECRETION	GO_REGULATION_OF_CYTOKINE_SECRETION		145	0.265846	1.10738	0.224	0.842392	1	11004	tags=62%	list=56%	signal=139%
GO_NEURAL_NUCLEUS_DEVELOPMENT	GO_NEURAL_NUCLEUS_DEVELOPMENT		65	0.287143	1.10735	0.288	0.841776	1	4842	tags=26%	list=24%	signal=35%
GO_REGULATION_OF_MITOCHONDRIAL_MEMBRANE_POTENTIAL	GO_REGULATION_OF_MITOCHONDRIAL_MEMBRANE_POTENTIAL		53	0.295054	1.10718	0.296	0.841835	1	3480	tags=26%	list=18%	signal=32%
GO_APOPTOTIC_MITOCHONDRIAL_CHANGES	GO_APOPTOTIC_MITOCHONDRIAL_CHANGES		56	0.292634	1.10696	0.29	0.84212	1	4699	tags=29%	list=24%	signal=37%
GO_REGULATION_OF_PHOSPHATASE_ACTIVITY	GO_REGULATION_OF_PHOSPHATASE_ACTIVITY		120	0.269263	1.10679	0.251	0.842183	1	7229	tags=46%	list=36%	signal=72%
GO_POSITIVE_REGULATION_OF_CELL_ADHESION_MEDIATED_BY_INTEGRIN	GO_POSITIVE_REGULATION_OF_CELL_ADHESION_MEDIATED_BY_INTEGRIN		17	0.356253	1.10652	0.341942	0.842754	1	3019	tags=29%	list=15%	signal=35%
GO_GLYCOLIPID_BIOSYNTHETIC_PROCESS	GO_GLYCOLIPID_BIOSYNTHETIC_PROCESS		62	0.28591	1.10638	0.274	0.842675	1	11063	tags=66%	list=56%	signal=149%
GO_ACTIVATION_OF_CYSTEINE_TYPE_ENDOPEPTIDASE_ACTIVITY	GO_ACTIVATION_OF_CYSTEINE_TYPE_ENDOPEPTIDASE_ACTIVITY		92	0.278864	1.10632	0.274	0.842236	1	3779	tags=25%	list=19%	signal=31%
GO_POSITIVE_REGULATION_OF_LEUKOCYTE_DEGRANULATION	GO_POSITIVE_REGULATION_OF_LEUKOCYTE_DEGRANULATION		18	0.350181	1.10627	0.334715	0.841715	1	354	tags=17%	list=2%	signal=17%
GO_NUCLEOSIDE_TRIPHOSPHATE_BIOSYNTHETIC_PROCESS	GO_NUCLEOSIDE_TRIPHOSPHATE_BIOSYNTHETIC_PROCESS		56	0.292823	1.1062	0.31031	0.841364	1	4651	tags=32%	list=23%	signal=42%
GO_PHOTORECEPTOR_CELL_DIFFERENTIATION	GO_PHOTORECEPTOR_CELL_DIFFERENTIATION		50	0.294468	1.10608	0.305305	0.841175	1	7280	tags=44%	list=37%	signal=69%
GO_POSITIVE_REGULATION_OF_RELEASE_OF_SEQUESTERED_CALCIUM_ION_INTO_CYTOSOL	GO_POSITIVE_REGULATION_OF_RELEASE_OF_SEQUESTERED_CALCIUM_ION_INTO_CYTOSOL		37	0.307067	1.10605	0.320641	0.840576	1	11384	tags=65%	list=57%	signal=152%
GO_NEURON_DEATH	GO_NEURON_DEATH		46	0.298249	1.10592	0.306225	0.840453	1	9479	tags=59%	list=48%	signal=112%
GO_PROTEIN_LOCALIZATION_TO_MEMBRANE	GO_PROTEIN_LOCALIZATION_TO_MEMBRANE		371	0.252085	1.10536	0.15	0.842258	1	6706	tags=33%	list=34%	signal=50%
GO_ESTABLISHMENT_OF_PROTEIN_LOCALIZATION_TO_MEMBRANE	GO_ESTABLISHMENT_OF_PROTEIN_LOCALIZATION_TO_MEMBRANE		261	0.254229	1.10519	0.192	0.842334	1	6706	tags=32%	list=34%	signal=48%
GO_REGULATION_OF_OXIDATIVE_STRESS_INDUCED_CELL_DEATH	GO_REGULATION_OF_OXIDATIVE_STRESS_INDUCED_CELL_DEATH		43	0.303287	1.105	0.306921	0.842523	1	8248	tags=51%	list=42%	signal=87%
GO_REGULATION_OF_ENDOTHELIAL_CELL_APOPTOTIC_PROCESS	GO_REGULATION_OF_ENDOTHELIAL_CELL_APOPTOTIC_PROCESS		40	0.305607	1.10491	0.303912	0.842197	1	7802	tags=52%	list=39%	signal=86%
GO_VENTRICULAR_CARDIAC_MUSCLE_CELL_DIFFERENTIATION	GO_VENTRICULAR_CARDIAC_MUSCLE_CELL_DIFFERENTIATION		19	0.342772	1.1047	0.340513	0.842472	1	3622	tags=32%	list=18%	signal=39%
GO_CELLULAR_RESPONSE_TO_OXIDATIVE_STRESS	GO_CELLULAR_RESPONSE_TO_OXIDATIVE_STRESS		181	0.2625	1.10466	0.227	0.841948	1	8755	tags=49%	list=44%	signal=86%
GO_POSITIVE_REGULATION_OF_B_CELL_MEDIATED_IMMUNITY	GO_POSITIVE_REGULATION_OF_B_CELL_MEDIATED_IMMUNITY		25	0.323794	1.10442	0.335707	0.842322	1	220	tags=12%	list=1%	signal=12%
GO_PALLIUM_DEVELOPMENT	GO_PALLIUM_DEVELOPMENT		151	0.264254	1.10442	0.243	0.841587	1	8955	tags=50%	list=45%	signal=91%
GO_POSITIVE_REGULATION_OF_SMOOTH_MUSCLE_CELL_PROLIFERATION	GO_POSITIVE_REGULATION_OF_SMOOTH_MUSCLE_CELL_PROLIFERATION		60	0.288158	1.10373	0.3	0.844041	1	9083	tags=53%	list=46%	signal=98%
GO_GAMMA_AMINOBUTYRIC_ACID_SIGNALING_PATHWAY	GO_GAMMA_AMINOBUTYRIC_ACID_SIGNALING_PATHWAY		23	0.336166	1.10359	0.345287	0.844007	1	9935	tags=70%	list=50%	signal=139%
GO_FC_GAMMA_RECEPTOR_SIGNALING_PATHWAY	GO_FC_GAMMA_RECEPTOR_SIGNALING_PATHWAY		73	0.279567	1.10299	0.298	0.846148	1	4533	tags=29%	list=23%	signal=37%
GO_T_CELL_DIFFERENTIATION	GO_T_CELL_DIFFERENTIATION		123	0.266268	1.10286	0.266266	0.84603	1	8342	tags=45%	list=42%	signal=77%
GO_DEOXYRIBONUCLEOSIDE_TRIPHOSPHATE_METABOLIC_PROCESS	GO_DEOXYRIBONUCLEOSIDE_TRIPHOSPHATE_METABOLIC_PROCESS		17	0.352803	1.10201	0.3449	0.849263	1	7814	tags=59%	list=39%	signal=97%
GO_JAK_STAT_CASCADE_INVOLVED_IN_GROWTH_HORMONE_SIGNALING_PATHWAY	GO_JAK_STAT_CASCADE_INVOLVED_IN_GROWTH_HORMONE_SIGNALING_PATHWAY		15	0.364684	1.10171	0.325186	0.849944	1	8825	tags=67%	list=45%	signal=120%
GO_POSITIVE_REGULATION_OF_MYELOID_LEUKOCYTE_MEDIATED_IMMUNITY	GO_POSITIVE_REGULATION_OF_MYELOID_LEUKOCYTE_MEDIATED_IMMUNITY		18	0.345411	1.10148	0.336809	0.850268	1	354	tags=17%	list=2%	signal=17%
GO_MODIFIED_AMINO_ACID_TRANSPORT	GO_MODIFIED_AMINO_ACID_TRANSPORT		26	0.324683	1.10141	0.341837	0.849881	1	2189	tags=23%	list=11%	signal=26%
GO_STEROL_HOMEOSTASIS	GO_STEROL_HOMEOSTASIS		57	0.289215	1.10086	0.311	0.851771	1	7264	tags=42%	list=37%	signal=66%
GO_POSITIVE_REGULATION_OF_CELL_CYCLE	GO_POSITIVE_REGULATION_OF_CELL_CYCLE		318	0.253143	1.10066	0.177	0.851943	1	8534	tags=46%	list=43%	signal=79%
GO_DEFENSE_RESPONSE_TO_GRAM_POSITIVE_BACTERIUM	GO_DEFENSE_RESPONSE_TO_GRAM_POSITIVE_BACTERIUM		71	0.28567	1.10066	0.284	0.851241	1	8754	tags=45%	list=44%	signal=80%
GO_REGULATION_OF_ACROSOME_REACTION	GO_REGULATION_OF_ACROSOME_REACTION		17	0.355279	1.10055	0.338159	0.851	1	5417	tags=41%	list=27%	signal=57%
GO_GLUCOCORTICOID_METABOLIC_PROCESS	GO_GLUCOCORTICOID_METABOLIC_PROCESS		16	0.359468	1.10045	0.354167	0.850737	1	1810	tags=19%	list=9%	signal=21%
GO_NUCLEOSIDE_SALVAGE	GO_NUCLEOSIDE_SALVAGE		16	0.354244	1.10041	0.333683	0.850208	1	2044	tags=25%	list=10%	signal=28%
GO_CELLULAR_RESPONSE_TO_DRUG	GO_CELLULAR_RESPONSE_TO_DRUG		66	0.283914	1.10013	0.308	0.850742	1	9703	tags=56%	list=49%	signal=110%
GO_TRANSCRIPTION_FROM_RNA_POLYMERASE_III_PROMOTER	GO_TRANSCRIPTION_FROM_RNA_POLYMERASE_III_PROMOTER		38	0.305688	1.09994	0.32032	0.850852	1	5770	tags=37%	list=29%	signal=52%
GO_STRIATED_MUSCLE_ADAPTATION	GO_STRIATED_MUSCLE_ADAPTATION		23	0.329656	1.09982	0.333333	0.850681	1	6752	tags=43%	list=34%	signal=66%
GO_NEGATIVE_REGULATION_OF_CHEMOTAXIS	GO_NEGATIVE_REGULATION_OF_CHEMOTAXIS		50	0.291494	1.09974	0.327	0.85034	1	5769	tags=38%	list=29%	signal=53%
GO_REGULATION_OF_CELL_PROJECTION_ASSEMBLY	GO_REGULATION_OF_CELL_PROJECTION_ASSEMBLY		146	0.262709	1.09968	0.247	0.849891	1	8601	tags=48%	list=43%	signal=84%
GO_POSITIVE_REGULATION_OF_CALCIUM_ION_IMPORT	GO_POSITIVE_REGULATION_OF_CALCIUM_ION_IMPORT		52	0.293455	1.09965	0.303	0.849309	1	11384	tags=62%	list=57%	signal=144%
GO_PARAXIAL_MESODERM_DEVELOPMENT	GO_PARAXIAL_MESODERM_DEVELOPMENT		16	0.359747	1.09951	0.353249	0.849288	1	8128	tags=50%	list=41%	signal=85%
GO_RESPONSE_TO_STARVATION	GO_RESPONSE_TO_STARVATION		148	0.264224	1.0995	0.251	0.84862	1	8424	tags=49%	list=43%	signal=84%
GO_REGULATION_OF_CELL_CELL_ADHESION	GO_REGULATION_OF_CELL_CELL_ADHESION		366	0.250053	1.09895	0.161	0.850468	1	5401	tags=32%	list=27%	signal=43%
GO_PEPTIDYL_CYSTEINE_MODIFICATION	GO_PEPTIDYL_CYSTEINE_MODIFICATION		20	0.343409	1.0988	0.346981	0.850424	1	3654	tags=30%	list=18%	signal=37%
GO_PROTEIN_DEGLYCOSYLATION	GO_PROTEIN_DEGLYCOSYLATION		21	0.334174	1.09879	0.33945	0.849749	1	11252	tags=81%	list=57%	signal=187%
GO_REGULATION_OF_B_CELL_PROLIFERATION	GO_REGULATION_OF_B_CELL_PROLIFERATION		55	0.291688	1.09826	0.331331	0.851485	1	7609	tags=44%	list=38%	signal=71%
GO_REGULATION_OF_DENDRITIC_SPINE_MORPHOGENESIS	GO_REGULATION_OF_DENDRITIC_SPINE_MORPHOGENESIS		30	0.31217	1.09823	0.334008	0.850909	1	6923	tags=47%	list=35%	signal=72%
GO_STEROID_METABOLIC_PROCESS	GO_STEROID_METABOLIC_PROCESS		233	0.256685	1.09814	0.201	0.850607	1	8077	tags=46%	list=41%	signal=77%
GO_POSITIVE_REGULATION_OF_CARDIAC_MUSCLE_TISSUE_DEVELOPMENT	GO_POSITIVE_REGULATION_OF_CARDIAC_MUSCLE_TISSUE_DEVELOPMENT		29	0.313832	1.09744	0.345804	0.853157	1	3555	tags=31%	list=18%	signal=38%
GO_PHOSPHOLIPID_BIOSYNTHETIC_PROCESS	GO_PHOSPHOLIPID_BIOSYNTHETIC_PROCESS		231	0.256646	1.0965	0.205	0.856856	1	7392	tags=41%	list=37%	signal=65%
GO_POSITIVE_REGULATION_OF_CELL_ADHESION	GO_POSITIVE_REGULATION_OF_CELL_ADHESION		364	0.249461	1.09632	0.171	0.856995	1	8797	tags=47%	list=44%	signal=83%
GO_CEREBRAL_CORTEX_CELL_MIGRATION	GO_CEREBRAL_CORTEX_CELL_MIGRATION		41	0.300049	1.09624	0.342026	0.856612	1	8225	tags=51%	list=42%	signal=87%
GO_PROTEIN_K63_LINKED_UBIQUITINATION	GO_PROTEIN_K63_LINKED_UBIQUITINATION		35	0.305966	1.09607	0.328657	0.856693	1	4307	tags=31%	list=22%	signal=40%
GO_FEMALE_MEIOTIC_DIVISION	GO_FEMALE_MEIOTIC_DIVISION		24	0.32446	1.09603	0.354145	0.856175	1	6983	tags=46%	list=35%	signal=71%
GO_GUANOSINE_CONTAINING_COMPOUND_METABOLIC_PROCESS	GO_GUANOSINE_CONTAINING_COMPOUND_METABOLIC_PROCESS		44	0.296412	1.09583	0.320641	0.856382	1	4191	tags=34%	list=21%	signal=43%
GO_DOPAMINERGIC_NEURON_DIFFERENTIATION	GO_DOPAMINERGIC_NEURON_DIFFERENTIATION		28	0.317336	1.09574	0.33871	0.856098	1	3221	tags=18%	list=16%	signal=21%
GO_POSITIVE_REGULATION_OF_TRANSCRIPTION_FACTOR_IMPORT_INTO_NUCLEUS	GO_POSITIVE_REGULATION_OF_TRANSCRIPTION_FACTOR_IMPORT_INTO_NUCLEUS		51	0.291943	1.09567	0.317635	0.855708	1	12787	tags=82%	list=65%	signal=232%
GO_RESPONSE_TO_GLUCAGON	GO_RESPONSE_TO_GLUCAGON		48	0.293736	1.09501	0.314257	0.858133	1	6488	tags=38%	list=33%	signal=56%
GO_POSITIVE_REGULATION_OF_LAMELLIPODIUM_ASSEMBLY	GO_POSITIVE_REGULATION_OF_LAMELLIPODIUM_ASSEMBLY		15	0.364794	1.0947	0.347599	0.858893	1	9453	tags=53%	list=48%	signal=102%
GO_NCRNA_TRANSCRIPTION	GO_NCRNA_TRANSCRIPTION		81	0.276407	1.09446	0.302302	0.859293	1	8496	tags=51%	list=43%	signal=88%
GO_RESPONSE_TO_TRANSFORMING_GROWTH_FACTOR_BETA	GO_RESPONSE_TO_TRANSFORMING_GROWTH_FACTOR_BETA		143	0.263835	1.09396	0.267	0.860947	1	8726	tags=49%	list=44%	signal=87%
GO_RESPONSE_TO_MOLECULE_OF_BACTERIAL_ORIGIN	GO_RESPONSE_TO_MOLECULE_OF_BACTERIAL_ORIGIN		315	0.252361	1.09372	0.192	0.861335	1	9821	tags=52%	list=50%	signal=102%
GO_REGULATION_OF_CARDIAC_MUSCLE_CELL_DIFFERENTIATION	GO_REGULATION_OF_CARDIAC_MUSCLE_CELL_DIFFERENTIATION		19	0.340195	1.09357	0.342708	0.861334	1	8383	tags=58%	list=42%	signal=100%
GO_SMALL_MOLECULE_BIOSYNTHETIC_PROCESS	GO_SMALL_MOLECULE_BIOSYNTHETIC_PROCESS		427	0.246596	1.09292	0.166	0.863573	1	8206	tags=45%	list=41%	signal=76%
GO_SCF_DEPENDENT_PROTEASOMAL_UBIQUITIN_DEPENDENT_PROTEIN_CATABOLIC_PROCESS	GO_SCF_DEPENDENT_PROTEASOMAL_UBIQUITIN_DEPENDENT_PROTEIN_CATABOLIC_PROCESS		23	0.329438	1.09284	0.350966	0.863185	1	3541	tags=26%	list=18%	signal=32%
GO_MEMBRANE_INVAGINATION	GO_MEMBRANE_INVAGINATION		29	0.31668	1.09281	0.339051	0.862611	1	4022	tags=28%	list=20%	signal=35%
GO_REGULATION_OF_MAST_CELL_ACTIVATION	GO_REGULATION_OF_MAST_CELL_ACTIVATION		38	0.302094	1.09278	0.341709	0.862035	1	8646	tags=53%	list=44%	signal=93%
GO_POSITIVE_REGULATION_OF_RESPONSE_TO_CYTOKINE_STIMULUS	GO_POSITIVE_REGULATION_OF_RESPONSE_TO_CYTOKINE_STIMULUS		32	0.310301	1.0925	0.344411	0.862596	1	10378	tags=59%	list=52%	signal=125%
GO_WATER_SOLUBLE_VITAMIN_METABOLIC_PROCESS	GO_WATER_SOLUBLE_VITAMIN_METABOLIC_PROCESS		83	0.277258	1.09221	0.297	0.863265	1	8975	tags=55%	list=45%	signal=101%
GO_NEGATIVE_REGULATION_OF_PEPTIDYL_SERINE_PHOSPHORYLATION	GO_NEGATIVE_REGULATION_OF_PEPTIDYL_SERINE_PHOSPHORYLATION		22	0.328089	1.09203	0.339796	0.863433	1	5180	tags=32%	list=26%	signal=43%
GO_REGULATION_OF_ESTABLISHMENT_OR_MAINTENANCE_OF_CELL_POLARITY	GO_REGULATION_OF_ESTABLISHMENT_OR_MAINTENANCE_OF_CELL_POLARITY		20	0.339002	1.09188	0.348454	0.863338	1	7827	tags=55%	list=40%	signal=91%
GO_POSITIVE_REGULATION_OF_DEPHOSPHORYLATION	GO_POSITIVE_REGULATION_OF_DEPHOSPHORYLATION		45	0.294456	1.09175	0.353353	0.863269	1	6640	tags=42%	list=34%	signal=63%
GO_POSITIVE_REGULATION_OF_CYTOKINE_PRODUCTION_INVOLVED_IN_IMMUNE_RESPONSE	GO_POSITIVE_REGULATION_OF_CYTOKINE_PRODUCTION_INVOLVED_IN_IMMUNE_RESPONSE		30	0.31166	1.09164	0.331988	0.86302	1	5183	tags=30%	list=26%	signal=41%
GO_RESPONSE_TO_COLD	GO_RESPONSE_TO_COLD		41	0.296768	1.09159	0.338	0.862538	1	5960	tags=34%	list=30%	signal=49%
GO_CELLULAR_PROTEIN_COMPLEX_DISASSEMBLY	GO_CELLULAR_PROTEIN_COMPLEX_DISASSEMBLY		121	0.268012	1.09144	0.273	0.86249	1	11183	tags=65%	list=56%	signal=149%
GO_REGULATION_OF_EXOCYTOSIS	GO_REGULATION_OF_EXOCYTOSIS		183	0.25798	1.09142	0.229	0.861872	1	5821	tags=33%	list=29%	signal=47%
GO_CYTOSOLIC_TRANSPORT	GO_CYTOSOLIC_TRANSPORT		203	0.256784	1.09141	0.231	0.861194	1	5618	tags=33%	list=28%	signal=45%
GO_REGULATION_OF_TRANSCRIPTION_FROM_RNA_POLYMERASE_II_PROMOTER_IN_RESPONSE_TO_HYPOXIA	GO_REGULATION_OF_TRANSCRIPTION_FROM_RNA_POLYMERASE_II_PROMOTER_IN_RESPONSE_TO_HYPOXIA		32	0.310582	1.09124	0.349798	0.861262	1	7274	tags=44%	list=37%	signal=69%
GO_POSITIVE_REGULATION_OF_CYCLIN_DEPENDENT_PROTEIN_KINASE_ACTIVITY	GO_POSITIVE_REGULATION_OF_CYCLIN_DEPENDENT_PROTEIN_KINASE_ACTIVITY		33	0.305284	1.09108	0.354188	0.861328	1	8717	tags=55%	list=44%	signal=97%
GO_FOLIC_ACID_METABOLIC_PROCESS	GO_FOLIC_ACID_METABOLIC_PROCESS		17	0.349375	1.09079	0.337487	0.861921	1	4935	tags=41%	list=25%	signal=55%
GO_MYELIN_ASSEMBLY	GO_MYELIN_ASSEMBLY		15	0.363211	1.09047	0.363064	0.862679	1	6957	tags=53%	list=35%	signal=82%
GO_EMBRYONIC_HEART_TUBE_MORPHOGENESIS	GO_EMBRYONIC_HEART_TUBE_MORPHOGENESIS		62	0.28075	1.09029	0.324	0.862817	1	5932	tags=34%	list=30%	signal=48%
GO_REGULATION_OF_ENERGY_HOMEOSTASIS	GO_REGULATION_OF_ENERGY_HOMEOSTASIS		17	0.352057	1.09011	0.372407	0.862953	1	4181	tags=35%	list=21%	signal=45%
GO_RESPONSE_TO_LIGHT_STIMULUS	GO_RESPONSE_TO_LIGHT_STIMULUS		272	0.250314	1.08984	0.198	0.863495	1	10211	tags=56%	list=52%	signal=113%
GO_CD4_POSITIVE_ALPHA_BETA_T_CELL_ACTIVATION	GO_CD4_POSITIVE_ALPHA_BETA_T_CELL_ACTIVATION		34	0.306582	1.08979	0.342397	0.863001	1	8939	tags=53%	list=45%	signal=96%
GO_NEGATIVE_REGULATION_OF_SIGNAL_TRANSDUCTION_IN_ABSENCE_OF_LIGAND	GO_NEGATIVE_REGULATION_OF_SIGNAL_TRANSDUCTION_IN_ABSENCE_OF_LIGAND		32	0.310603	1.08928	0.342742	0.864747	1	6160	tags=38%	list=31%	signal=54%
GO_RIBOSOMAL_SMALL_SUBUNIT_BIOGENESIS	GO_RIBOSOMAL_SMALL_SUBUNIT_BIOGENESIS		54	0.283355	1.08928	0.35	0.864057	1	6258	tags=37%	list=32%	signal=54%
GO_HUMORAL_IMMUNE_RESPONSE	GO_HUMORAL_IMMUNE_RESPONSE		155	0.261482	1.08908	0.263	0.864344	1	5004	tags=25%	list=25%	signal=33%
GO_GLYCOSYL_COMPOUND_CATABOLIC_PROCESS	GO_GLYCOSYL_COMPOUND_CATABOLIC_PROCESS		40	0.29834	1.08882	0.326653	0.864841	1	5196	tags=35%	list=26%	signal=47%
GO_LIVER_REGENERATION	GO_LIVER_REGENERATION		19	0.339054	1.08859	0.358101	0.865189	1	9860	tags=63%	list=50%	signal=126%
GO_CYTOKINE_SECRETION	GO_CYTOKINE_SECRETION		38	0.298263	1.08806	0.34139	0.867006	1	8639	tags=53%	list=44%	signal=93%
GO_REGULATION_OF_RECEPTOR_BIOSYNTHETIC_PROCESS	GO_REGULATION_OF_RECEPTOR_BIOSYNTHETIC_PROCESS		21	0.331046	1.08799	0.360287	0.86659	1	5762	tags=43%	list=29%	signal=60%
GO_REGULATION_OF_MICROTUBULE_POLYMERIZATION	GO_REGULATION_OF_MICROTUBULE_POLYMERIZATION		31	0.308679	1.08766	0.346734	0.867416	1	10211	tags=65%	list=52%	signal=133%
GO_RETINOIC_ACID_RECEPTOR_SIGNALING_PATHWAY	GO_RETINOIC_ACID_RECEPTOR_SIGNALING_PATHWAY		17	0.340684	1.08726	0.344176	0.868594	1	6900	tags=41%	list=35%	signal=63%
GO_CELLULAR_RESPONSE_TO_STEROID_HORMONE_STIMULUS	GO_CELLULAR_RESPONSE_TO_STEROID_HORMONE_STIMULUS		212	0.254558	1.08663	0.244	0.870773	1	9443	tags=52%	list=48%	signal=99%
GO_RESPONSE_TO_ACTIVITY	GO_RESPONSE_TO_ACTIVITY		67	0.278289	1.08632	0.312	0.871531	1	7194	tags=43%	list=36%	signal=68%
GO_RESPONSE_TO_OSMOTIC_STRESS	GO_RESPONSE_TO_OSMOTIC_STRESS		62	0.281418	1.08612	0.320641	0.871787	1	3376	tags=23%	list=17%	signal=27%
GO_REGULATION_OF_DELAYED_RECTIFIER_POTASSIUM_CHANNEL_ACTIVITY	GO_REGULATION_OF_DELAYED_RECTIFIER_POTASSIUM_CHANNEL_ACTIVITY		18	0.34007	1.08604	0.342023	0.87144	1	2514	tags=22%	list=13%	signal=25%
GO_NEGATIVE_REGULATION_OF_DNA_REPLICATION	GO_NEGATIVE_REGULATION_OF_DNA_REPLICATION		54	0.290594	1.08573	0.331	0.872191	1	6053	tags=39%	list=31%	signal=56%
GO_REGULATION_OF_INTERLEUKIN_1_BETA_PRODUCTION	GO_REGULATION_OF_INTERLEUKIN_1_BETA_PRODUCTION		48	0.289543	1.08499	0.36	0.8749	1	6652	tags=38%	list=34%	signal=56%
GO_PRIMARY_ALCOHOL_METABOLIC_PROCESS	GO_PRIMARY_ALCOHOL_METABOLIC_PROCESS		46	0.294683	1.08498	0.342	0.874226	1	2566	tags=24%	list=13%	signal=27%
GO_LYSOSOMAL_TRANSPORT	GO_LYSOSOMAL_TRANSPORT		65	0.280913	1.08477	0.324324	0.87447	1	10474	tags=68%	list=53%	signal=143%
GO_LOCALIZATION_WITHIN_MEMBRANE	GO_LOCALIZATION_WITHIN_MEMBRANE		120	0.263957	1.08473	0.285	0.873953	1	7839	tags=43%	list=40%	signal=70%
GO_RESPONSE_TO_NUTRIENT	GO_RESPONSE_TO_NUTRIENT		190	0.255689	1.08452	0.259	0.874197	1	7079	tags=38%	list=36%	signal=59%
GO_CELLULAR_COMPONENT_DISASSEMBLY	GO_CELLULAR_COMPONENT_DISASSEMBLY		499	0.243179	1.08446	0.167	0.873773	1	8053	tags=45%	list=41%	signal=74%
GO_REGULATION_OF_ORGAN_GROWTH	GO_REGULATION_OF_ORGAN_GROWTH		72	0.276396	1.08436	0.324	0.873529	1	3591	tags=26%	list=18%	signal=32%
GO_DENDRITIC_CELL_CHEMOTAXIS	GO_DENDRITIC_CELL_CHEMOTAXIS		16	0.347899	1.08418	0.367432	0.873628	1	7633	tags=56%	list=39%	signal=91%
GO_REGULATION_OF_NIK_NF_KAPPAB_SIGNALING	GO_REGULATION_OF_NIK_NF_KAPPAB_SIGNALING		41	0.295103	1.08365	0.346346	0.875503	1	5280	tags=39%	list=27%	signal=53%
GO_MACROPHAGE_DIFFERENTIATION	GO_MACROPHAGE_DIFFERENTIATION		19	0.335126	1.0836	0.343238	0.875015	1	2408	tags=26%	list=12%	signal=30%
GO_REGULATION_OF_SKELETAL_MUSCLE_CELL_DIFFERENTIATION	GO_REGULATION_OF_SKELETAL_MUSCLE_CELL_DIFFERENTIATION		15	0.360277	1.08303	0.381152	0.876968	1	10988	tags=73%	list=55%	signal=165%
GO_REGULATION_OF_LEUKOCYTE_MIGRATION	GO_REGULATION_OF_LEUKOCYTE_MIGRATION		145	0.26059	1.08182	0.292	0.881993	1	8739	tags=48%	list=44%	signal=85%
GO_DENDRITIC_CELL_DIFFERENTIATION	GO_DENDRITIC_CELL_DIFFERENTIATION		32	0.305412	1.08145	0.350754	0.882963	1	3157	tags=28%	list=16%	signal=33%
GO_NEURAL_RETINA_DEVELOPMENT	GO_NEURAL_RETINA_DEVELOPMENT		50	0.288145	1.08118	0.338338	0.883503	1	6400	tags=36%	list=32%	signal=53%
GO_CELLULAR_RESPONSE_TO_ESTROGEN_STIMULUS	GO_CELLULAR_RESPONSE_TO_ESTROGEN_STIMULUS		39	0.29749	1.08096	0.351406	0.883809	1	6002	tags=41%	list=30%	signal=59%
GO_POSITIVE_REGULATION_OF_LEUKOCYTE_MEDIATED_IMMUNITY	GO_POSITIVE_REGULATION_OF_LEUKOCYTE_MEDIATED_IMMUNITY		84	0.272908	1.08055	0.331	0.885033	1	7567	tags=42%	list=38%	signal=67%
GO_SODIUM_ION_TRANSPORT	GO_SODIUM_ION_TRANSPORT		135	0.262828	1.08023	0.291	0.885834	1	10523	tags=62%	list=53%	signal=132%
GO_B_CELL_ACTIVATION	GO_B_CELL_ACTIVATION		130	0.262236	1.07976	0.303	0.887322	1	8381	tags=43%	list=42%	signal=74%
GO_ENTRAINMENT_OF_CIRCADIAN_CLOCK	GO_ENTRAINMENT_OF_CIRCADIAN_CLOCK		25	0.321254	1.07943	0.353122	0.888211	1	2213	tags=20%	list=11%	signal=22%
GO_POSITIVE_REGULATION_OF_INSULIN_SECRETION_INVOLVED_IN_CELLULAR_RESPONSE_TO_GLUCOSE_STIMULUS	GO_POSITIVE_REGULATION_OF_INSULIN_SECRETION_INVOLVED_IN_CELLULAR_RESPONSE_TO_GLUCOSE_STIMULUS		28	0.313093	1.07911	0.364279	0.889075	1	8581	tags=50%	list=43%	signal=88%
GO_NEGATIVE_REGULATION_OF_BIOMINERAL_TISSUE_DEVELOPMENT	GO_NEGATIVE_REGULATION_OF_BIOMINERAL_TISSUE_DEVELOPMENT		20	0.329369	1.0791	0.368149	0.888393	1	1766	tags=20%	list=9%	signal=22%
GO_POSITIVE_REGULATION_OF_MICROTUBULE_POLYMERIZATION	GO_POSITIVE_REGULATION_OF_MICROTUBULE_POLYMERIZATION		18	0.344244	1.0789	0.370833	0.888621	1	7014	tags=50%	list=35%	signal=77%
GO_REGULATION_OF_CELLULAR_AMINE_METABOLIC_PROCESS	GO_REGULATION_OF_CELLULAR_AMINE_METABOLIC_PROCESS		88	0.269728	1.07831	0.327	0.890641	1	6455	tags=39%	list=33%	signal=57%
GO_RETINOL_METABOLIC_PROCESS	GO_RETINOL_METABOLIC_PROCESS		28	0.314463	1.07802	0.376768	0.891346	1	3326	tags=29%	list=17%	signal=34%
GO_REGULATION_OF_NEUROTRANSMITTER_TRANSPORT	GO_REGULATION_OF_NEUROTRANSMITTER_TRANSPORT		61	0.280114	1.07778	0.342	0.891746	1	7674	tags=46%	list=39%	signal=75%
GO_REGULATION_OF_FILOPODIUM_ASSEMBLY	GO_REGULATION_OF_FILOPODIUM_ASSEMBLY		34	0.305076	1.07756	0.373494	0.892062	1	8601	tags=53%	list=43%	signal=93%
GO_REGULATION_OF_PROTEIN_KINASE_A_SIGNALING	GO_REGULATION_OF_PROTEIN_KINASE_A_SIGNALING		17	0.342506	1.07749	0.388947	0.891713	1	6576	tags=47%	list=33%	signal=70%
GO_POSITIVE_REGULATION_OF_APOPTOTIC_SIGNALING_PATHWAY	GO_POSITIVE_REGULATION_OF_APOPTOTIC_SIGNALING_PATHWAY		168	0.258542	1.07715	0.286	0.892584	1	6160	tags=33%	list=31%	signal=48%
GO_REGULATION_OF_MAST_CELL_ACTIVATION_INVOLVED_IN_IMMUNE_RESPONSE	GO_REGULATION_OF_MAST_CELL_ACTIVATION_INVOLVED_IN_IMMUNE_RESPONSE		31	0.306782	1.07702	0.359312	0.892448	1	8595	tags=52%	list=43%	signal=91%
GO_REGULATION_OF_GENE_SILENCING	GO_REGULATION_OF_GENE_SILENCING		51	0.28679	1.07697	0.336336	0.891981	1	8187	tags=45%	list=41%	signal=77%
GO_CHROMOSOME_CONDENSATION	GO_CHROMOSOME_CONDENSATION		29	0.310143	1.07651	0.366026	0.893466	1	8812	tags=59%	list=44%	signal=105%
GO_RRNA_METHYLATION	GO_RRNA_METHYLATION		15	0.350875	1.07572	0.379384	0.896524	1	7451	tags=60%	list=38%	signal=96%
GO_INTERSTRAND_CROSS_LINK_REPAIR	GO_INTERSTRAND_CROSS_LINK_REPAIR		40	0.295629	1.0756	0.369215	0.896346	1	5934	tags=38%	list=30%	signal=53%
GO_REGULATION_OF_GLUCONEOGENESIS	GO_REGULATION_OF_GLUCONEOGENESIS		33	0.301256	1.07546	0.367573	0.896335	1	6341	tags=39%	list=32%	signal=58%
GO_PROTEIN_MATURATION	GO_PROTEIN_MATURATION		255	0.248701	1.07534	0.267	0.896162	1	5633	tags=31%	list=28%	signal=43%
GO_PERICARDIUM_DEVELOPMENT	GO_PERICARDIUM_DEVELOPMENT		18	0.341837	1.07517	0.365325	0.896249	1	6531	tags=44%	list=33%	signal=66%
GO_CEREBRAL_CORTEX_RADIALLY_ORIENTED_CELL_MIGRATION	GO_CEREBRAL_CORTEX_RADIALLY_ORIENTED_CELL_MIGRATION		27	0.312196	1.07503	0.376016	0.896147	1	8225	tags=52%	list=42%	signal=89%
GO_POSITIVE_REGULATION_OF_WNT_SIGNALING_PATHWAY	GO_POSITIVE_REGULATION_OF_WNT_SIGNALING_PATHWAY		150	0.257008	1.07488	0.305	0.896182	1	11155	tags=63%	list=56%	signal=142%
GO_RETINAL_GANGLION_CELL_AXON_GUIDANCE	GO_RETINAL_GANGLION_CELL_AXON_GUIDANCE		18	0.342767	1.07439	0.388482	0.897712	1	5554	tags=44%	list=28%	signal=62%
GO_REGULATION_OF_LYMPHOCYTE_MEDIATED_IMMUNITY	GO_REGULATION_OF_LYMPHOCYTE_MEDIATED_IMMUNITY		113	0.263194	1.07429	0.317	0.897453	1	7567	tags=41%	list=38%	signal=65%
GO_SYNAPTIC_TRANSMISSION_GLUTAMATERGIC	GO_SYNAPTIC_TRANSMISSION_GLUTAMATERGIC		22	0.325062	1.07423	0.383984	0.897039	1	6049	tags=45%	list=31%	signal=65%
GO_NEGATIVE_REGULATION_OF_RECEPTOR_ACTIVITY	GO_NEGATIVE_REGULATION_OF_RECEPTOR_ACTIVITY		29	0.307428	1.07422	0.368315	0.896351	1	11632	tags=69%	list=59%	signal=167%
GO_RESPONSE_TO_IRON_ION	GO_RESPONSE_TO_IRON_ION		35	0.303051	1.07403	0.37475	0.896545	1	6305	tags=43%	list=32%	signal=63%
GO_EXOCYTOSIS	GO_EXOCYTOSIS		303	0.24786	1.07363	0.261	0.897678	1	9221	tags=49%	list=47%	signal=91%
GO_POSITIVE_REGULATION_OF_PROTEIN_TYROSINE_KINASE_ACTIVITY	GO_POSITIVE_REGULATION_OF_PROTEIN_TYROSINE_KINASE_ACTIVITY		36	0.30255	1.07341	0.362086	0.897963	1	8383	tags=53%	list=42%	signal=91%
GO_CELLULAR_RESPONSE_TO_CORTICOSTEROID_STIMULUS	GO_CELLULAR_RESPONSE_TO_CORTICOSTEROID_STIMULUS		57	0.279956	1.07332	0.345345	0.897719	1	7188	tags=42%	list=36%	signal=66%
GO_T_CELL_MEDIATED_IMMUNITY	GO_T_CELL_MEDIATED_IMMUNITY		28	0.314641	1.07324	0.387097	0.897366	1	2790	tags=25%	list=14%	signal=29%
GO_LEUKOCYTE_MIGRATION	GO_LEUKOCYTE_MIGRATION		256	0.247698	1.07311	0.249	0.897233	1	8009	tags=42%	list=40%	signal=69%
GO_AMIDE_BIOSYNTHETIC_PROCESS	GO_AMIDE_BIOSYNTHETIC_PROCESS		488	0.240933	1.07281	0.206	0.897966	1	6596	tags=35%	list=33%	signal=52%
GO_MODULATION_OF_GROWTH_OF_SYMBIONT_INVOLVED_IN_INTERACTION_WITH_HOST	GO_MODULATION_OF_GROWTH_OF_SYMBIONT_INVOLVED_IN_INTERACTION_WITH_HOST		16	0.350399	1.07274	0.392931	0.89758	1	6281	tags=44%	list=32%	signal=64%
GO_POSITIVE_REGULATION_OF_NEURON_APOPTOTIC_PROCESS	GO_POSITIVE_REGULATION_OF_NEURON_APOPTOTIC_PROCESS		47	0.282452	1.07273	0.378758	0.896942	1	6160	tags=38%	list=31%	signal=55%
GO_REGULATION_OF_PROTEIN_ACTIVATION_CASCADE	GO_REGULATION_OF_PROTEIN_ACTIVATION_CASCADE		34	0.29926	1.07244	0.377397	0.897661	1	10041	tags=65%	list=51%	signal=131%
GO_REGULATION_OF_ACTIVATED_T_CELL_PROLIFERATION	GO_REGULATION_OF_ACTIVATED_T_CELL_PROLIFERATION		40	0.296581	1.07243	0.369739	0.897009	1	7231	tags=43%	list=37%	signal=67%
GO_REGULATION_OF_LEUKOCYTE_MEDIATED_IMMUNITY	GO_REGULATION_OF_LEUKOCYTE_MEDIATED_IMMUNITY		155	0.258598	1.0724	0.289	0.896424	1	8740	tags=46%	list=44%	signal=82%
GO_REGULATION_OF_IMMUNE_EFFECTOR_PROCESS	GO_REGULATION_OF_IMMUNE_EFFECTOR_PROCESS		415	0.241579	1.07221	0.236	0.89661	1	8213	tags=43%	list=41%	signal=73%
GO_REGULATION_OF_LEUKOCYTE_CHEMOTAXIS	GO_REGULATION_OF_LEUKOCYTE_CHEMOTAXIS		94	0.26749	1.07182	0.328	0.897735	1	7730	tags=44%	list=39%	signal=71%
GO_REGULATION_OF_HISTONE_H3_K4_METHYLATION	GO_REGULATION_OF_HISTONE_H3_K4_METHYLATION		24	0.318855	1.07177	0.369121	0.89727	1	5570	tags=42%	list=28%	signal=58%
GO_COENZYME_A_METABOLIC_PROCESS	GO_COENZYME_A_METABOLIC_PROCESS		17	0.338462	1.07159	0.361925	0.897416	1	7726	tags=53%	list=39%	signal=87%
GO_NEGATIVE_REGULATION_OF_RESPONSE_TO_ENDOPLASMIC_RETICULUM_STRESS	GO_NEGATIVE_REGULATION_OF_RESPONSE_TO_ENDOPLASMIC_RETICULUM_STRESS		36	0.297998	1.07155	0.358717	0.896901	1	11074	tags=69%	list=56%	signal=157%
GO_REGULATION_OF_BEHAVIOR	GO_REGULATION_OF_BEHAVIOR		64	0.274502	1.07144	0.355	0.896693	1	11384	tags=63%	list=57%	signal=146%
GO_CELLULAR_TRANSITION_METAL_ION_HOMEOSTASIS	GO_CELLULAR_TRANSITION_METAL_ION_HOMEOSTASIS		76	0.273991	1.07137	0.341	0.896272	1	11193	tags=63%	list=57%	signal=145%
GO_T_HELPER_1_TYPE_IMMUNE_RESPONSE	GO_T_HELPER_1_TYPE_IMMUNE_RESPONSE		21	0.32911	1.07074	0.392379	0.898493	1	8789	tags=57%	list=44%	signal=103%
GO_PHOSPHOLIPID_METABOLIC_PROCESS	GO_PHOSPHOLIPID_METABOLIC_PROCESS		347	0.244688	1.07047	0.226	0.899089	1	7397	tags=41%	list=37%	signal=65%
GO_REGULATION_OF_PROTEIN_SUMOYLATION	GO_REGULATION_OF_PROTEIN_SUMOYLATION		21	0.321425	1.07046	0.381391	0.898422	1	4081	tags=29%	list=21%	signal=36%
GO_REGULATION_OF_MACROPHAGE_DERIVED_FOAM_CELL_DIFFERENTIATION	GO_REGULATION_OF_MACROPHAGE_DERIVED_FOAM_CELL_DIFFERENTIATION		28	0.309308	1.07032	0.375506	0.898365	1	6022	tags=43%	list=30%	signal=61%
GO_REGULATION_OF_ERK1_AND_ERK2_CASCADE	GO_REGULATION_OF_ERK1_AND_ERK2_CASCADE		229	0.248469	1.06927	0.293	0.90253	1	6777	tags=37%	list=34%	signal=56%
GO_ERAD_PATHWAY	GO_ERAD_PATHWAY		73	0.26982	1.06915	0.352	0.902389	1	10701	tags=63%	list=54%	signal=137%
GO_GLUCAN_METABOLIC_PROCESS	GO_GLUCAN_METABOLIC_PROCESS		56	0.276842	1.06889	0.355	0.902942	1	8621	tags=50%	list=44%	signal=88%
GO_POSITIVE_REGULATION_OF_TYROSINE_PHOSPHORYLATION_OF_STAT5_PROTEIN	GO_POSITIVE_REGULATION_OF_TYROSINE_PHOSPHORYLATION_OF_STAT5_PROTEIN		16	0.347022	1.06817	0.388542	0.90549	1	8630	tags=56%	list=44%	signal=100%
GO_REGULATION_OF_MYOBLAST_FUSION	GO_REGULATION_OF_MYOBLAST_FUSION		19	0.333807	1.06716	0.388029	0.909428	1	9248	tags=47%	list=47%	signal=89%
GO_NUCLEOTIDE_EXCISION_REPAIR_DNA_DUPLEX_UNWINDING	GO_NUCLEOTIDE_EXCISION_REPAIR_DNA_DUPLEX_UNWINDING		22	0.321659	1.06716	0.376025	0.90875	1	8973	tags=50%	list=45%	signal=91%
GO_REGULATION_OF_SPINDLE_ORGANIZATION	GO_REGULATION_OF_SPINDLE_ORGANIZATION		19	0.328783	1.06707	0.393375	0.908471	1	1793	tags=21%	list=9%	signal=23%
GO_POSITIVE_REGULATION_OF_ANTIGEN_PROCESSING_AND_PRESENTATION	GO_POSITIVE_REGULATION_OF_ANTIGEN_PROCESSING_AND_PRESENTATION		16	0.350426	1.06659	0.387777	0.909926	1	7513	tags=50%	list=38%	signal=80%
GO_PROTEIN_OLIGOMERIZATION	GO_PROTEIN_OLIGOMERIZATION		428	0.24031	1.06641	0.243	0.910115	1	6862	tags=36%	list=35%	signal=54%
GO_REGULATION_OF_DEPHOSPHORYLATION	GO_REGULATION_OF_DEPHOSPHORYLATION		148	0.256983	1.06546	0.324	0.913986	1	12428	tags=74%	list=63%	signal=198%
GO_PROTEASOMAL_PROTEIN_CATABOLIC_PROCESS	GO_PROTEASOMAL_PROTEIN_CATABOLIC_PROCESS		267	0.24766	1.06542	0.285	0.913481	1	10536	tags=59%	list=53%	signal=125%
GO_REGULATION_OF_CALCIUM_ION_TRANSMEMBRANE_TRANSPORTER_ACTIVITY	GO_REGULATION_OF_CALCIUM_ION_TRANSMEMBRANE_TRANSPORTER_ACTIVITY		68	0.274636	1.06509	0.361	0.914304	1	6957	tags=38%	list=35%	signal=59%
GO_CELL_ACTIVATION_INVOLVED_IN_IMMUNE_RESPONSE	GO_CELL_ACTIVATION_INVOLVED_IN_IMMUNE_RESPONSE		139	0.255944	1.06479	0.323	0.91499	1	5196	tags=27%	list=26%	signal=37%
GO_MODULATION_OF_TRANSCRIPTION_IN_OTHER_ORGANISM_INVOLVED_IN_SYMBIOTIC_INTERACTION	GO_MODULATION_OF_TRANSCRIPTION_IN_OTHER_ORGANISM_INVOLVED_IN_SYMBIOTIC_INTERACTION		22	0.320244	1.06464	0.385965	0.915023	1	12096	tags=82%	list=61%	signal=210%
GO_EMBRYONIC_HEART_TUBE_DEVELOPMENT	GO_EMBRYONIC_HEART_TUBE_DEVELOPMENT		73	0.272504	1.06434	0.367	0.91565	1	5932	tags=32%	list=30%	signal=45%
GO_POSITIVE_REGULATION_OF_CELLULAR_COMPONENT_BIOGENESIS	GO_POSITIVE_REGULATION_OF_CELLULAR_COMPONENT_BIOGENESIS		380	0.241883	1.06434	0.256	0.914965	1	8610	tags=45%	list=43%	signal=78%
GO_MITOCHONDRIAL_RESPIRATORY_CHAIN_COMPLEX_I_BIOGENESIS	GO_MITOCHONDRIAL_RESPIRATORY_CHAIN_COMPLEX_I_BIOGENESIS		51	0.285153	1.06417	0.381	0.91509	1	3121	tags=22%	list=16%	signal=26%
GO_REGULATION_OF_ARF_PROTEIN_SIGNAL_TRANSDUCTION	GO_REGULATION_OF_ARF_PROTEIN_SIGNAL_TRANSDUCTION		15	0.349188	1.06393	0.39185	0.915524	1	7204	tags=53%	list=36%	signal=84%
GO_REGULATION_OF_ACTIN_FILAMENT_BASED_PROCESS	GO_REGULATION_OF_ACTIN_FILAMENT_BASED_PROCESS		303	0.245258	1.06383	0.289	0.915214	1	8255	tags=44%	list=42%	signal=74%
GO_NUCLEOSIDE_PHOSPHATE_BIOSYNTHETIC_PROCESS	GO_NUCLEOSIDE_PHOSPHATE_BIOSYNTHETIC_PROCESS		175	0.251332	1.06374	0.321	0.914944	1	9019	tags=50%	list=46%	signal=91%
GO_RESPONSE_TO_AMPHETAMINE	GO_RESPONSE_TO_AMPHETAMINE		30	0.301325	1.06311	0.3857	0.917205	1	2142	tags=20%	list=11%	signal=22%
GO_REGULATION_OF_APOPTOTIC_SIGNALING_PATHWAY	GO_REGULATION_OF_APOPTOTIC_SIGNALING_PATHWAY		353	0.242413	1.06308	0.261	0.916643	1	8487	tags=44%	list=43%	signal=76%
GO_POSITIVE_REGULATION_OF_ADAPTIVE_IMMUNE_RESPONSE	GO_POSITIVE_REGULATION_OF_ADAPTIVE_IMMUNE_RESPONSE		72	0.271169	1.06268	0.366	0.917759	1	5378	tags=32%	list=27%	signal=44%
GO_NEGATIVE_REGULATION_OF_PROTEIN_TYROSINE_KINASE_ACTIVITY	GO_NEGATIVE_REGULATION_OF_PROTEIN_TYROSINE_KINASE_ACTIVITY		19	0.328718	1.06246	0.38713	0.918116	1	8964	tags=58%	list=45%	signal=106%
GO_POSITIVE_REGULATION_OF_CALCIUM_ION_TRANSMEMBRANE_TRANSPORTER_ACTIVITY	GO_POSITIVE_REGULATION_OF_CALCIUM_ION_TRANSMEMBRANE_TRANSPORTER_ACTIVITY		30	0.309075	1.06221	0.372233	0.918593	1	6957	tags=43%	list=35%	signal=67%
GO_REGULATION_OF_STEROID_BIOSYNTHETIC_PROCESS	GO_REGULATION_OF_STEROID_BIOSYNTHETIC_PROCESS		48	0.286277	1.06217	0.385385	0.918073	1	1323	tags=15%	list=7%	signal=16%
GO_WNT_SIGNALING_PATHWAY	GO_WNT_SIGNALING_PATHWAY		338	0.242995	1.06173	0.256	0.919379	1	9072	tags=47%	list=46%	signal=85%
GO_REGULATION_OF_INTRINSIC_APOPTOTIC_SIGNALING_PATHWAY_IN_RESPONSE_TO_DNA_DAMAGE	GO_REGULATION_OF_INTRINSIC_APOPTOTIC_SIGNALING_PATHWAY_IN_RESPONSE_TO_DNA_DAMAGE		32	0.301026	1.06168	0.378134	0.918898	1	10673	tags=66%	list=54%	signal=142%
GO_REGULATION_OF_RESPONSE_TO_BIOTIC_STIMULUS	GO_REGULATION_OF_RESPONSE_TO_BIOTIC_STIMULUS		228	0.246837	1.0614	0.309	0.919519	1	8268	tags=44%	list=42%	signal=75%
GO_REGULATION_OF_CALCIUM_ION_IMPORT	GO_REGULATION_OF_CALCIUM_ION_IMPORT		99	0.26455	1.06129	0.356	0.919327	1	6700	tags=35%	list=34%	signal=53%
GO_NEGATIVE_REGULATION_OF_APOPTOTIC_SIGNALING_PATHWAY	GO_NEGATIVE_REGULATION_OF_APOPTOTIC_SIGNALING_PATHWAY		193	0.250138	1.06084	0.332	0.920721	1	8422	tags=46%	list=43%	signal=79%
GO_NEGATIVE_REGULATION_OF_PROTEIN_BINDING	GO_NEGATIVE_REGULATION_OF_PROTEIN_BINDING		78	0.271467	1.06075	0.377	0.920451	1	9822	tags=54%	list=50%	signal=106%
GO_RESPONSE_TO_TRANSITION_METAL_NANOPARTICLE	GO_RESPONSE_TO_TRANSITION_METAL_NANOPARTICLE		146	0.256944	1.06021	0.343	0.922374	1	8755	tags=46%	list=44%	signal=82%
GO_HISTONE_DEUBIQUITINATION	GO_HISTONE_DEUBIQUITINATION		21	0.322851	1.0601	0.392457	0.922183	1	5363	tags=43%	list=27%	signal=59%
GO_NEGATIVE_REGULATION_OF_PROTEIN_COMPLEX_ASSEMBLY	GO_NEGATIVE_REGULATION_OF_PROTEIN_COMPLEX_ASSEMBLY		105	0.261289	1.05969	0.35	0.923398	1	4083	tags=27%	list=21%	signal=33%
GO_MYELOID_CELL_DEVELOPMENT	GO_MYELOID_CELL_DEVELOPMENT		42	0.290459	1.05873	0.375879	0.92712	1	8539	tags=48%	list=43%	signal=84%
GO_ZINC_II_ION_TRANSPORT	GO_ZINC_II_ION_TRANSPORT		26	0.305312	1.05871	0.412714	0.926503	1	8893	tags=54%	list=45%	signal=98%
GO_REGULATION_OF_CAMP_MEDIATED_SIGNALING	GO_REGULATION_OF_CAMP_MEDIATED_SIGNALING		23	0.320242	1.05814	0.395112	0.928497	1	6000	tags=39%	list=30%	signal=56%
GO_NEGATIVE_REGULATION_OF_INTERLEUKIN_6_PRODUCTION	GO_NEGATIVE_REGULATION_OF_INTERLEUKIN_6_PRODUCTION		33	0.306681	1.0581	0.392354	0.927997	1	7231	tags=45%	list=37%	signal=71%
GO_NEGATIVE_REGULATION_OF_EXOCYTOSIS	GO_NEGATIVE_REGULATION_OF_EXOCYTOSIS		26	0.311624	1.058	0.406918	0.927794	1	7509	tags=46%	list=38%	signal=74%
GO_SPECIFICATION_OF_SYMMETRY	GO_SPECIFICATION_OF_SYMMETRY		114	0.256333	1.058	0.351	0.927094	1	5700	tags=33%	list=29%	signal=47%
GO_POSITIVE_REGULATION_OF_SUBSTRATE_ADHESION_DEPENDENT_CELL_SPREADING	GO_POSITIVE_REGULATION_OF_SUBSTRATE_ADHESION_DEPENDENT_CELL_SPREADING		27	0.307597	1.058	0.40202	0.926396	1	6460	tags=44%	list=33%	signal=66%
GO_NEGATIVE_REGULATION_OF_CALCIUM_ION_IMPORT	GO_NEGATIVE_REGULATION_OF_CALCIUM_ION_IMPORT		23	0.319731	1.0578	0.411464	0.926656	1	3458	tags=22%	list=17%	signal=26%
GO_GLYCEROPHOSPHOLIPID_METABOLIC_PROCESS	GO_GLYCEROPHOSPHOLIPID_METABOLIC_PROCESS		290	0.243796	1.05774	0.294	0.926203	1	7392	tags=40%	list=37%	signal=63%
GO_REGULATION_OF_CELL_MATURATION	GO_REGULATION_OF_CELL_MATURATION		18	0.334035	1.0575	0.404787	0.926594	1	12493	tags=78%	list=63%	signal=210%
GO_IRON_ION_HOMEOSTASIS	GO_IRON_ION_HOMEOSTASIS		67	0.270928	1.0574	0.386	0.926337	1	11232	tags=67%	list=57%	signal=155%
GO_OOGENESIS	GO_OOGENESIS		63	0.275288	1.05733	0.38477	0.92598	1	9712	tags=60%	list=49%	signal=118%
GO_POSITIVE_REGULATION_OF_CALCIUM_ION_TRANSPORT	GO_POSITIVE_REGULATION_OF_CALCIUM_ION_TRANSPORT		103	0.262059	1.0573	0.368	0.925426	1	6977	tags=38%	list=35%	signal=58%
GO_DNA_LIGATION	GO_DNA_LIGATION		16	0.34551	1.0572	0.407992	0.925198	1	11942	tags=88%	list=60%	signal=220%
GO_CELLULAR_RESPONSE_TO_AMINO_ACID_STARVATION	GO_CELLULAR_RESPONSE_TO_AMINO_ACID_STARVATION		24	0.314916	1.05718	0.401623	0.924584	1	8287	tags=54%	list=42%	signal=93%
GO_REGULATION_OF_RECEPTOR_RECYCLING	GO_REGULATION_OF_RECEPTOR_RECYCLING		19	0.331504	1.05714	0.397727	0.924094	1	7426	tags=47%	list=37%	signal=76%
GO_POSITIVE_REGULATION_OF_VIRAL_TRANSCRIPTION	GO_POSITIVE_REGULATION_OF_VIRAL_TRANSCRIPTION		35	0.299326	1.05636	0.386546	0.927003	1	3449	tags=26%	list=17%	signal=31%
GO_REGULATION_OF_EPITHELIAL_CELL_PROLIFERATION	GO_REGULATION_OF_EPITHELIAL_CELL_PROLIFERATION		278	0.24145	1.05614	0.312	0.927319	1	8225	tags=42%	list=42%	signal=70%
GO_APOPTOTIC_SIGNALING_PATHWAY	GO_APOPTOTIC_SIGNALING_PATHWAY		285	0.245193	1.05601	0.303	0.927231	1	8931	tags=48%	list=45%	signal=86%
GO_ARGININE_METABOLIC_PROCESS	GO_ARGININE_METABOLIC_PROCESS		17	0.343929	1.05598	0.416493	0.926662	1	3766	tags=35%	list=19%	signal=44%
GO_NEGATIVE_REGULATION_OF_T_CELL_MEDIATED_IMMUNITY	GO_NEGATIVE_REGULATION_OF_T_CELL_MEDIATED_IMMUNITY		16	0.340766	1.05594	0.409043	0.926134	1	8114	tags=50%	list=41%	signal=85%
GO_NEGATIVE_REGULATION_OF_INTRINSIC_APOPTOTIC_SIGNALING_PATHWAY	GO_NEGATIVE_REGULATION_OF_INTRINSIC_APOPTOTIC_SIGNALING_PATHWAY		84	0.268008	1.05591	0.368	0.92557	1	10251	tags=57%	list=52%	signal=118%
GO_HOMEOSTASIS_OF_NUMBER_OF_CELLS	GO_HOMEOSTASIS_OF_NUMBER_OF_CELLS		170	0.250853	1.05567	0.332	0.926007	1	11277	tags=62%	list=57%	signal=144%
GO_PROTEIN_HOMOTETRAMERIZATION	GO_PROTEIN_HOMOTETRAMERIZATION		58	0.276971	1.05557	0.379379	0.925796	1	8949	tags=53%	list=45%	signal=97%
GO_LIPID_TRANSLOCATION	GO_LIPID_TRANSLOCATION		21	0.32285	1.05538	0.403885	0.925974	1	11077	tags=76%	list=56%	signal=173%
GO_IN_UTERO_EMBRYONIC_DEVELOPMENT	GO_IN_UTERO_EMBRYONIC_DEVELOPMENT		307	0.241467	1.05497	0.313	0.927165	1	6165	tags=34%	list=31%	signal=48%
GO_REGULATION_OF_CALCIUM_ION_TRANSMEMBRANE_TRANSPORT	GO_REGULATION_OF_CALCIUM_ION_TRANSMEMBRANE_TRANSPORT		112	0.258421	1.05486	0.351	0.926987	1	6708	tags=36%	list=34%	signal=54%
GO_ORGANELLE_DISASSEMBLY	GO_ORGANELLE_DISASSEMBLY		179	0.250434	1.05484	0.354	0.926404	1	9384	tags=53%	list=47%	signal=99%
GO_REGULATION_OF_TUMOR_NECROSIS_FACTOR_SUPERFAMILY_CYTOKINE_PRODUCTION	GO_REGULATION_OF_TUMOR_NECROSIS_FACTOR_SUPERFAMILY_CYTOKINE_PRODUCTION		98	0.261819	1.05446	0.363	0.927485	1	7231	tags=40%	list=37%	signal=62%
GO_POSITIVE_REGULATION_OF_OXIDOREDUCTASE_ACTIVITY	GO_POSITIVE_REGULATION_OF_OXIDOREDUCTASE_ACTIVITY		46	0.285177	1.05441	0.41041	0.927042	1	6652	tags=37%	list=34%	signal=56%
GO_REGULATION_OF_GENE_EXPRESSION_BY_GENETIC_IMPRINTING	GO_REGULATION_OF_GENE_EXPRESSION_BY_GENETIC_IMPRINTING		16	0.350723	1.05412	0.392365	0.92775	1	8208	tags=56%	list=41%	signal=96%
GO_GMP_METABOLIC_PROCESS	GO_GMP_METABOLIC_PROCESS		20	0.323001	1.05404	0.393443	0.927429	1	10048	tags=70%	list=51%	signal=142%
GO_NEGATIVE_REGULATION_OF_REGULATED_SECRETORY_PATHWAY	GO_NEGATIVE_REGULATION_OF_REGULATED_SECRETORY_PATHWAY		20	0.326435	1.05387	0.410548	0.927526	1	7509	tags=45%	list=38%	signal=72%
GO_LIPOPOLYSACCHARIDE_MEDIATED_SIGNALING_PATHWAY	GO_LIPOPOLYSACCHARIDE_MEDIATED_SIGNALING_PATHWAY		31	0.299387	1.05365	0.397773	0.927836	1	8987	tags=58%	list=45%	signal=106%
GO_RESPONSE_TO_AXON_INJURY	GO_RESPONSE_TO_AXON_INJURY		46	0.285743	1.05325	0.416249	0.928926	1	3307	tags=26%	list=17%	signal=31%
GO_INDOLALKYLAMINE_METABOLIC_PROCESS	GO_INDOLALKYLAMINE_METABOLIC_PROCESS		16	0.347794	1.05259	0.409375	0.931282	1	5716	tags=50%	list=29%	signal=70%
GO_REGULATION_OF_RESPONSE_TO_CYTOKINE_STIMULUS	GO_REGULATION_OF_RESPONSE_TO_CYTOKINE_STIMULUS		140	0.251912	1.05253	0.343	0.930863	1	5402	tags=28%	list=27%	signal=38%
GO_ACETYL_COA_METABOLIC_PROCESS	GO_ACETYL_COA_METABOLIC_PROCESS		24	0.313748	1.05233	0.396954	0.931099	1	8605	tags=58%	list=43%	signal=103%
GO_NEGATIVE_REGULATION_OF_TELOMERASE_ACTIVITY	GO_NEGATIVE_REGULATION_OF_TELOMERASE_ACTIVITY		15	0.346133	1.05214	0.411518	0.93132	1	2903	tags=27%	list=15%	signal=31%
GO_RELEASE_OF_CYTOCHROME_C_FROM_MITOCHONDRIA	GO_RELEASE_OF_CYTOCHROME_C_FROM_MITOCHONDRIA		22	0.317844	1.05202	0.406346	0.931185	1	7460	tags=36%	list=38%	signal=58%
GO_REGULATION_OF_RELEASE_OF_SEQUESTERED_CALCIUM_ION_INTO_CYTOSOL_BY_SARCOPLASMIC_RETICULUM	GO_REGULATION_OF_RELEASE_OF_SEQUESTERED_CALCIUM_ION_INTO_CYTOSOL_BY_SARCOPLASMIC_RETICULUM		25	0.313498	1.0513	0.415571	0.933857	1	10105	tags=60%	list=51%	signal=122%
GO_POSITIVE_REGULATION_OF_MICROTUBULE_POLYMERIZATION_OR_DEPOLYMERIZATION	GO_POSITIVE_REGULATION_OF_MICROTUBULE_POLYMERIZATION_OR_DEPOLYMERIZATION		22	0.322534	1.05108	0.394872	0.934189	1	5014	tags=36%	list=25%	signal=49%
GO_PROTEIN_DEPOLYMERIZATION	GO_PROTEIN_DEPOLYMERIZATION		24	0.318249	1.05104	0.423194	0.933668	1	10211	tags=75%	list=52%	signal=155%
GO_REGULATION_OF_EXIT_FROM_MITOSIS	GO_REGULATION_OF_EXIT_FROM_MITOSIS		15	0.345592	1.05097	0.416136	0.933337	1	2958	tags=27%	list=15%	signal=31%
GO_RIBONUCLEOSIDE_CATABOLIC_PROCESS	GO_RIBONUCLEOSIDE_CATABOLIC_PROCESS		25	0.312854	1.05051	0.395749	0.934824	1	7046	tags=44%	list=36%	signal=68%
GO_REGULATION_OF_ADAPTIVE_IMMUNE_RESPONSE	GO_REGULATION_OF_ADAPTIVE_IMMUNE_RESPONSE		122	0.257402	1.05025	0.368	0.935266	1	6068	tags=35%	list=31%	signal=50%
GO_POSITIVE_REGULATION_OF_INTERLEUKIN_10_PRODUCTION	GO_POSITIVE_REGULATION_OF_INTERLEUKIN_10_PRODUCTION		29	0.303088	1.05013	0.407669	0.93513	1	5074	tags=34%	list=26%	signal=46%
GO_NEGATIVE_REGULATION_OF_CALCIUM_ION_TRANSMEMBRANE_TRANSPORT	GO_NEGATIVE_REGULATION_OF_CALCIUM_ION_TRANSMEMBRANE_TRANSPORT		28	0.306586	1.04998	0.404449	0.93516	1	3648	tags=21%	list=18%	signal=26%
GO_ALPHA_BETA_T_CELL_DIFFERENTIATION	GO_ALPHA_BETA_T_CELL_DIFFERENTIATION		45	0.280736	1.04979	0.391391	0.935355	1	10925	tags=60%	list=55%	signal=133%
GO_MYELOID_LEUKOCYTE_ACTIVATION	GO_MYELOID_LEUKOCYTE_ACTIVATION		95	0.260989	1.04966	0.381	0.935215	1	10803	tags=58%	list=55%	signal=127%
GO_POSITIVE_REGULATION_OF_HOMEOSTATIC_PROCESS	GO_POSITIVE_REGULATION_OF_HOMEOSTATIC_PROCESS		211	0.244772	1.04945	0.338	0.935456	1	6219	tags=34%	list=31%	signal=49%
GO_POSITIVE_REGULATION_OF_CELL_ACTIVATION	GO_POSITIVE_REGULATION_OF_CELL_ACTIVATION		283	0.243324	1.04934	0.327	0.935265	1	5684	tags=32%	list=29%	signal=44%
GO_SMALL_GTPASE_MEDIATED_SIGNAL_TRANSDUCTION	GO_SMALL_GTPASE_MEDIATED_SIGNAL_TRANSDUCTION		342	0.240372	1.0491	0.327	0.935698	1	9447	tags=48%	list=48%	signal=90%
GO_REGULATION_OF_NEURON_PROJECTION_REGENERATION	GO_REGULATION_OF_NEURON_PROJECTION_REGENERATION		20	0.324256	1.0487	0.414359	0.936889	1	6910	tags=45%	list=35%	signal=69%
GO_CHOLESTEROL_EFFLUX	GO_CHOLESTEROL_EFFLUX		26	0.308365	1.04861	0.407935	0.936647	1	10490	tags=62%	list=53%	signal=131%
GO_RESPONSE_TO_PLATELET_DERIVED_GROWTH_FACTOR	GO_RESPONSE_TO_PLATELET_DERIVED_GROWTH_FACTOR		18	0.334092	1.0478	0.420021	0.939631	1	8630	tags=56%	list=44%	signal=98%
GO_NUCLEOTIDE_BINDING_DOMAIN_LEUCINE_RICH_REPEAT_CONTAINING_RECEPTOR_SIGNALING_PATHWAY	GO_NUCLEOTIDE_BINDING_DOMAIN_LEUCINE_RICH_REPEAT_CONTAINING_RECEPTOR_SIGNALING_PATHWAY		27	0.306732	1.04758	0.413549	0.939969	1	9117	tags=56%	list=46%	signal=103%
GO_PHOSPHATIDYLINOSITOL_METABOLIC_PROCESS	GO_PHOSPHATIDYLINOSITOL_METABOLIC_PROCESS		190	0.246971	1.04744	0.365	0.939919	1	5654	tags=33%	list=29%	signal=45%
GO_CELLULAR_MODIFIED_AMINO_ACID_BIOSYNTHETIC_PROCESS	GO_CELLULAR_MODIFIED_AMINO_ACID_BIOSYNTHETIC_PROCESS		51	0.277619	1.04738	0.416	0.93954	1	5829	tags=37%	list=29%	signal=53%
GO_SOMITOGENESIS	GO_SOMITOGENESIS		62	0.272686	1.0473	0.405	0.939221	1	8128	tags=44%	list=41%	signal=74%
GO_ORGANOPHOSPHATE_BIOSYNTHETIC_PROCESS	GO_ORGANOPHOSPHATE_BIOSYNTHETIC_PROCESS		433	0.236564	1.04729	0.312	0.938607	1	9140	tags=49%	list=46%	signal=88%
GO_PLASMA_MEMBRANE_ORGANIZATION	GO_PLASMA_MEMBRANE_ORGANIZATION		201	0.247541	1.04719	0.36	0.938358	1	6268	tags=34%	list=32%	signal=49%
GO_RESPONSE_TO_DEXAMETHASONE	GO_RESPONSE_TO_DEXAMETHASONE		33	0.295542	1.04642	0.420523	0.941183	1	11090	tags=67%	list=56%	signal=151%
GO_NONRIBOSOMAL_PEPTIDE_BIOSYNTHETIC_PROCESS	GO_NONRIBOSOMAL_PEPTIDE_BIOSYNTHETIC_PROCESS		16	0.337459	1.04629	0.409905	0.941082	1	5413	tags=38%	list=27%	signal=52%
GO_MACROMITOPHAGY	GO_MACROMITOPHAGY		130	0.253349	1.04627	0.371	0.940457	1	9664	tags=55%	list=49%	signal=107%
GO_REGULATION_OF_CELL_ACTIVATION	GO_REGULATION_OF_CELL_ACTIVATION		451	0.235558	1.046	0.304	0.940995	1	7995	tags=41%	list=40%	signal=68%
GO_MAST_CELL_ACTIVATION	GO_MAST_CELL_ACTIVATION		21	0.320901	1.04587	0.443077	0.940949	1	3894	tags=29%	list=20%	signal=36%
GO_B_CELL_HOMEOSTASIS	GO_B_CELL_HOMEOSTASIS		21	0.321212	1.04563	0.428131	0.941396	1	7231	tags=48%	list=37%	signal=75%
GO_POSITIVE_REGULATION_OF_GLYCOPROTEIN_METABOLIC_PROCESS	GO_POSITIVE_REGULATION_OF_GLYCOPROTEIN_METABOLIC_PROCESS		17	0.336903	1.04544	0.425287	0.941588	1	7372	tags=47%	list=37%	signal=75%
GO_CELLULAR_HORMONE_METABOLIC_PROCESS	GO_CELLULAR_HORMONE_METABOLIC_PROCESS		103	0.260025	1.04532	0.378	0.94148	1	7882	tags=46%	list=40%	signal=75%
GO_HYDROGEN_ION_TRANSMEMBRANE_TRANSPORT	GO_HYDROGEN_ION_TRANSMEMBRANE_TRANSPORT		99	0.261706	1.04469	0.388	0.943667	1	10885	tags=58%	list=55%	signal=127%
GO_PROTEIN_K63_LINKED_DEUBIQUITINATION	GO_PROTEIN_K63_LINKED_DEUBIQUITINATION		24	0.309582	1.04431	0.416667	0.944735	1	9611	tags=63%	list=49%	signal=121%
GO_POSITIVE_REGULATION_OF_INTERLEUKIN_2_PRODUCTION	GO_POSITIVE_REGULATION_OF_INTERLEUKIN_2_PRODUCTION		30	0.29684	1.04386	0.408451	0.946157	1	4830	tags=37%	list=24%	signal=48%
GO_POSITIVE_REGULATION_OF_MULTI_ORGANISM_PROCESS	GO_POSITIVE_REGULATION_OF_MULTI_ORGANISM_PROCESS		149	0.249045	1.04385	0.369	0.945539	1	8546	tags=46%	list=43%	signal=80%
GO_ACUTE_INFLAMMATORY_RESPONSE	GO_ACUTE_INFLAMMATORY_RESPONSE		73	0.265445	1.0432	0.396	0.947857	1	8642	tags=44%	list=44%	signal=77%
GO_CELLULAR_RESPONSE_TO_ACID_CHEMICAL	GO_CELLULAR_RESPONSE_TO_ACID_CHEMICAL		167	0.246915	1.04318	0.367	0.947294	1	9074	tags=47%	list=46%	signal=87%
GO_DENDRITE_MORPHOGENESIS	GO_DENDRITE_MORPHOGENESIS		42	0.281183	1.04214	0.423423	0.951488	1	3533	tags=29%	list=18%	signal=35%
GO_GLUTAMINE_FAMILY_AMINO_ACID_METABOLIC_PROCESS	GO_GLUTAMINE_FAMILY_AMINO_ACID_METABOLIC_PROCESS		64	0.270564	1.04207	0.396	0.95111	1	9416	tags=56%	list=48%	signal=107%
GO_DEVELOPMENT_OF_PRIMARY_SEXUAL_CHARACTERISTICS	GO_DEVELOPMENT_OF_PRIMARY_SEXUAL_CHARACTERISTICS		212	0.244021	1.04202	0.364	0.95069	1	6140	tags=35%	list=31%	signal=50%
GO_FATTY_ACID_CATABOLIC_PROCESS	GO_FATTY_ACID_CATABOLIC_PROCESS		73	0.266795	1.04193	0.403	0.950416	1	6263	tags=40%	list=32%	signal=58%
GO_ALPHA_AMINO_ACID_BIOSYNTHETIC_PROCESS	GO_ALPHA_AMINO_ACID_BIOSYNTHETIC_PROCESS		76	0.265152	1.04148	0.408	0.951836	1	9074	tags=55%	list=46%	signal=102%
GO_CLEAVAGE_INVOLVED_IN_RRNA_PROCESSING	GO_CLEAVAGE_INVOLVED_IN_RRNA_PROCESSING		19	0.322867	1.04133	0.431212	0.951889	1	7551	tags=53%	list=38%	signal=85%
GO_AXONEMAL_DYNEIN_COMPLEX_ASSEMBLY	GO_AXONEMAL_DYNEIN_COMPLEX_ASSEMBLY		18	0.328961	1.04132	0.431677	0.951248	1	5368	tags=44%	list=27%	signal=61%
GO_POSITIVE_REGULATION_OF_VIRAL_PROCESS	GO_POSITIVE_REGULATION_OF_VIRAL_PROCESS		85	0.265269	1.04127	0.402	0.950811	1	9334	tags=52%	list=47%	signal=97%
GO_CELLULAR_RESPONSE_TO_ABIOTIC_STIMULUS	GO_CELLULAR_RESPONSE_TO_ABIOTIC_STIMULUS		255	0.240971	1.04124	0.354	0.950238	1	10242	tags=55%	list=52%	signal=112%
GO_REGULATION_OF_NFAT_PROTEIN_IMPORT_INTO_NUCLEUS	GO_REGULATION_OF_NFAT_PROTEIN_IMPORT_INTO_NUCLEUS		17	0.335277	1.04101	0.410548	0.950635	1	8699	tags=59%	list=44%	signal=105%
GO_PHOSPHATIDYLINOSITOL_3_PHOSPHATE_BIOSYNTHETIC_PROCESS	GO_PHOSPHATIDYLINOSITOL_3_PHOSPHATE_BIOSYNTHETIC_PROCESS		49	0.279832	1.04093	0.425425	0.950333	1	5569	tags=33%	list=28%	signal=45%
GO_REGULATION_OF_LEUKOCYTE_DEGRANULATION	GO_REGULATION_OF_LEUKOCYTE_DEGRANULATION		41	0.285048	1.04092	0.422846	0.949749	1	8705	tags=49%	list=44%	signal=87%
GO_NUCLEOTIDE_EXCISION_REPAIR_PREINCISION_COMPLEX_STABILIZATION	GO_NUCLEOTIDE_EXCISION_REPAIR_PREINCISION_COMPLEX_STABILIZATION		21	0.316364	1.04068	0.436864	0.950143	1	10123	tags=62%	list=51%	signal=126%
GO_PTERIDINE_CONTAINING_COMPOUND_METABOLIC_PROCESS	GO_PTERIDINE_CONTAINING_COMPOUND_METABOLIC_PROCESS		35	0.291925	1.04062	0.41407	0.949776	1	4953	tags=34%	list=25%	signal=46%
GO_LIPID_MODIFICATION	GO_LIPID_MODIFICATION		197	0.244556	1.03994	0.384	0.952258	1	9140	tags=50%	list=46%	signal=91%
GO_REGULATION_OF_MEIOTIC_NUCLEAR_DIVISION	GO_REGULATION_OF_MEIOTIC_NUCLEAR_DIVISION		29	0.298961	1.03989	0.433198	0.951822	1	5173	tags=34%	list=26%	signal=47%
GO_POSITIVE_REGULATION_OF_SECRETION	GO_POSITIVE_REGULATION_OF_SECRETION		365	0.237632	1.03983	0.353	0.951401	1	6455	tags=33%	list=33%	signal=48%
GO_REGULATION_OF_NEUTROPHIL_CHEMOTAXIS	GO_REGULATION_OF_NEUTROPHIL_CHEMOTAXIS		25	0.313365	1.03951	0.414807	0.952167	1	8083	tags=48%	list=41%	signal=81%
GO_PHAGOSOME_ACIDIFICATION	GO_PHAGOSOME_ACIDIFICATION		26	0.308124	1.03942	0.403846	0.951923	1	443	tags=12%	list=2%	signal=12%
GO_PROTEIN_ACTIVATION_CASCADE	GO_PROTEIN_ACTIVATION_CASCADE		69	0.266614	1.03922	0.41	0.952169	1	6396	tags=39%	list=32%	signal=58%
GO_POSITIVE_REGULATION_OF_CYTOKINE_SECRETION	GO_POSITIVE_REGULATION_OF_CYTOKINE_SECRETION		94	0.258765	1.03887	0.395	0.953043	1	11004	tags=62%	list=56%	signal=138%
GO_MULTICELLULAR_ORGANISM_GROWTH	GO_MULTICELLULAR_ORGANISM_GROWTH		75	0.265189	1.03856	0.408	0.953738	1	8027	tags=45%	list=41%	signal=76%
GO_RAC_PROTEIN_SIGNAL_TRANSDUCTION	GO_RAC_PROTEIN_SIGNAL_TRANSDUCTION		18	0.332008	1.03808	0.435417	0.95525	1	10172	tags=67%	list=51%	signal=137%
GO_POSITIVE_REGULATION_OF_MUSCLE_TISSUE_DEVELOPMENT	GO_POSITIVE_REGULATION_OF_MUSCLE_TISSUE_DEVELOPMENT		56	0.271611	1.03774	0.407	0.956055	1	5960	tags=36%	list=30%	signal=51%
GO_LACTATION	GO_LACTATION		39	0.288178	1.03755	0.442886	0.956268	1	5056	tags=36%	list=26%	signal=48%
GO_PEPTIDYL_SERINE_MODIFICATION	GO_PEPTIDYL_SERINE_MODIFICATION		146	0.248769	1.03747	0.407	0.955928	1	7966	tags=46%	list=40%	signal=76%
GO_N_ACETYLGLUCOSAMINE_METABOLIC_PROCESS	GO_N_ACETYLGLUCOSAMINE_METABOLIC_PROCESS		16	0.335303	1.03739	0.415433	0.955601	1	4959	tags=38%	list=25%	signal=50%
GO_MITOCHONDRIAL_TRANSPORT	GO_MITOCHONDRIAL_TRANSPORT		162	0.250581	1.03736	0.385	0.955084	1	6398	tags=34%	list=32%	signal=50%
GO_RESPONSE_TO_DRUG	GO_RESPONSE_TO_DRUG		427	0.233148	1.03605	0.346	0.960292	1	9110	tags=46%	list=46%	signal=84%
GO_NEGATIVE_REGULATION_OF_PEPTIDASE_ACTIVITY	GO_NEGATIVE_REGULATION_OF_PEPTIDASE_ACTIVITY		235	0.241581	1.03603	0.373	0.959725	1	7847	tags=41%	list=40%	signal=68%
GO_RESPONSE_TO_MERCURY_ION	GO_RESPONSE_TO_MERCURY_ION		15	0.341739	1.03599	0.422477	0.959241	1	10017	tags=60%	list=51%	signal=121%
GO_ESTABLISHMENT_OF_CELL_POLARITY	GO_ESTABLISHMENT_OF_CELL_POLARITY		86	0.262698	1.03561	0.419	0.960214	1	7441	tags=42%	list=38%	signal=67%
GO_CELLULAR_CARBOHYDRATE_METABOLIC_PROCESS	GO_CELLULAR_CARBOHYDRATE_METABOLIC_PROCESS		136	0.249909	1.03558	0.397	0.959673	1	8621	tags=46%	list=44%	signal=81%
GO_REGULATION_OF_PEPTIDASE_ACTIVITY	GO_REGULATION_OF_PEPTIDASE_ACTIVITY		378	0.235582	1.03553	0.36	0.959213	1	6818	tags=35%	list=34%	signal=52%
GO_REGULATION_OF_SYNAPTIC_TRANSMISSION_GABAERGIC	GO_REGULATION_OF_SYNAPTIC_TRANSMISSION_GABAERGIC		29	0.300428	1.03535	0.429585	0.95933	1	4826	tags=31%	list=24%	signal=41%
GO_INNER_EAR_RECEPTOR_CELL_DEVELOPMENT	GO_INNER_EAR_RECEPTOR_CELL_DEVELOPMENT		34	0.29317	1.03517	0.433166	0.959451	1	6188	tags=35%	list=31%	signal=51%
GO_VIRION_ASSEMBLY	GO_VIRION_ASSEMBLY		36	0.28913	1.03513	0.429869	0.958965	1	7168	tags=39%	list=36%	signal=61%
GO_NEGATIVE_REGULATION_OF_HYDROLASE_ACTIVITY	GO_NEGATIVE_REGULATION_OF_HYDROLASE_ACTIVITY		382	0.235106	1.03511	0.361	0.958366	1	7855	tags=42%	list=40%	signal=68%
GO_OVULATION_CYCLE_PROCESS	GO_OVULATION_CYCLE_PROCESS		87	0.260213	1.03491	0.436	0.958608	1	11962	tags=71%	list=60%	signal=179%
GO_RESPONSE_TO_FIBROBLAST_GROWTH_FACTOR	GO_RESPONSE_TO_FIBROBLAST_GROWTH_FACTOR		114	0.254592	1.03476	0.405	0.958624	1	6830	tags=35%	list=34%	signal=53%
GO_REGULATION_OF_FATTY_ACID_BIOSYNTHETIC_PROCESS	GO_REGULATION_OF_FATTY_ACID_BIOSYNTHETIC_PROCESS		35	0.288246	1.034	0.423116	0.961354	1	2776	tags=23%	list=14%	signal=27%
GO_REGULATION_OF_ORGAN_FORMATION	GO_REGULATION_OF_ORGAN_FORMATION		32	0.288192	1.03351	0.435743	0.962902	1	5583	tags=31%	list=28%	signal=43%
GO_POSITIVE_REGULATION_OF_ALPHA_BETA_T_CELL_ACTIVATION	GO_POSITIVE_REGULATION_OF_ALPHA_BETA_T_CELL_ACTIVATION		51	0.273764	1.03244	0.425425	0.967017	1	3251	tags=25%	list=16%	signal=30%
GO_POSITIVE_REGULATION_OF_SKELETAL_MUSCLE_TISSUE_DEVELOPMENT	GO_POSITIVE_REGULATION_OF_SKELETAL_MUSCLE_TISSUE_DEVELOPMENT		26	0.299352	1.03226	0.431034	0.967153	1	4786	tags=31%	list=24%	signal=41%
GO_NEGATIVE_REGULATION_OF_CELL_ADHESION	GO_NEGATIVE_REGULATION_OF_CELL_ADHESION		217	0.239354	1.03202	0.38	0.967558	1	9170	tags=48%	list=46%	signal=88%
GO_REGULATION_OF_TRANSPORTER_ACTIVITY	GO_REGULATION_OF_TRANSPORTER_ACTIVITY		191	0.243391	1.03188	0.404	0.967556	1	6957	tags=36%	list=35%	signal=55%
GO_FIBROBLAST_GROWTH_FACTOR_RECEPTOR_SIGNALING_PATHWAY	GO_FIBROBLAST_GROWTH_FACTOR_RECEPTOR_SIGNALING_PATHWAY		83	0.25951	1.03178	0.413	0.967359	1	7301	tags=37%	list=37%	signal=59%
GO_FEMALE_SEX_DIFFERENTIATION	GO_FEMALE_SEX_DIFFERENTIATION		115	0.253016	1.03177	0.407	0.966732	1	11962	tags=69%	list=60%	signal=172%
GO_REGULATION_OF_GLYCOPROTEIN_METABOLIC_PROCESS	GO_REGULATION_OF_GLYCOPROTEIN_METABOLIC_PROCESS		39	0.285568	1.03163	0.424121	0.966698	1	7372	tags=41%	list=37%	signal=65%
GO_REGULATION_OF_NF_KAPPAB_IMPORT_INTO_NUCLEUS	GO_REGULATION_OF_NF_KAPPAB_IMPORT_INTO_NUCLEUS		48	0.276127	1.0314	0.44333	0.967026	1	12787	tags=81%	list=65%	signal=229%
GO_REGULATION_OF_ACTIN_NUCLEATION	GO_REGULATION_OF_ACTIN_NUCLEATION		26	0.303551	1.03113	0.430315	0.967556	1	7622	tags=46%	list=38%	signal=75%
GO_LYMPHOCYTE_MEDIATED_IMMUNITY	GO_LYMPHOCYTE_MEDIATED_IMMUNITY		118	0.251431	1.03103	0.403	0.967387	1	5904	tags=35%	list=30%	signal=49%
GO_LEUKOCYTE_MEDIATED_IMMUNITY	GO_LEUKOCYTE_MEDIATED_IMMUNITY		159	0.245474	1.03037	0.407	0.969647	1	5904	tags=33%	list=30%	signal=47%
GO_REGULATION_OF_VACUOLAR_TRANSPORT	GO_REGULATION_OF_VACUOLAR_TRANSPORT		29	0.299769	1.03024	0.426113	0.969522	1	11142	tags=59%	list=56%	signal=134%
GO_INOSITOL_PHOSPHATE_MEDIATED_SIGNALING	GO_INOSITOL_PHOSPHATE_MEDIATED_SIGNALING		18	0.325289	1.03005	0.45285	0.96968	1	11042	tags=72%	list=56%	signal=163%
GO_DRUG_TRANSMEMBRANE_TRANSPORT	GO_DRUG_TRANSMEMBRANE_TRANSPORT		19	0.324875	1.02885	0.417096	0.97439	1	13124	tags=95%	list=66%	signal=280%
GO_POSITIVE_REGULATION_OF_EXTRINSIC_APOPTOTIC_SIGNALING_PATHWAY	GO_POSITIVE_REGULATION_OF_EXTRINSIC_APOPTOTIC_SIGNALING_PATHWAY		51	0.272435	1.0285	0.444444	0.975314	1	8726	tags=47%	list=44%	signal=84%
GO_RNA_STABILIZATION	GO_RNA_STABILIZATION		29	0.298566	1.02836	0.446356	0.9753	1	7942	tags=52%	list=40%	signal=86%
GO_PROTEIN_LIPID_COMPLEX_SUBUNIT_ORGANIZATION	GO_PROTEIN_LIPID_COMPLEX_SUBUNIT_ORGANIZATION		36	0.288504	1.02727	0.439318	0.979613	1	11936	tags=69%	list=60%	signal=174%
GO_POSITIVE_REGULATION_OF_CELLULAR_PROTEIN_LOCALIZATION	GO_POSITIVE_REGULATION_OF_CELLULAR_PROTEIN_LOCALIZATION		340	0.233617	1.02666	0.357	0.981654	1	7706	tags=41%	list=39%	signal=66%
GO_POSITIVE_REGULATION_OF_SIGNAL_TRANSDUCTION_BY_P53_CLASS_MEDIATOR	GO_POSITIVE_REGULATION_OF_SIGNAL_TRANSDUCTION_BY_P53_CLASS_MEDIATOR		17	0.326433	1.02663	0.435417	0.981102	1	8054	tags=47%	list=41%	signal=79%
GO_2_OXOGLUTARATE_METABOLIC_PROCESS	GO_2_OXOGLUTARATE_METABOLIC_PROCESS		19	0.322936	1.02659	0.460744	0.980613	1	4694	tags=42%	list=24%	signal=55%
GO_REGULATION_OF_T_CELL_RECEPTOR_SIGNALING_PATHWAY	GO_REGULATION_OF_T_CELL_RECEPTOR_SIGNALING_PATHWAY		27	0.295426	1.0265	0.445005	0.980345	1	7434	tags=48%	list=38%	signal=77%
GO_NEGATIVE_REGULATION_OF_TRANSCRIPTION_FACTOR_IMPORT_INTO_NUCLEUS	GO_NEGATIVE_REGULATION_OF_TRANSCRIPTION_FACTOR_IMPORT_INTO_NUCLEUS		39	0.285143	1.02604	0.441441	0.981763	1	9018	tags=59%	list=46%	signal=108%
GO_MONOCARBOXYLIC_ACID_BIOSYNTHETIC_PROCESS	GO_MONOCARBOXYLIC_ACID_BIOSYNTHETIC_PROCESS		160	0.245113	1.02599	0.429	0.981295	1	10018	tags=55%	list=51%	signal=110%
GO_EPIDERMAL_GROWTH_FACTOR_RECEPTOR_SIGNALING_PATHWAY	GO_EPIDERMAL_GROWTH_FACTOR_RECEPTOR_SIGNALING_PATHWAY		53	0.272933	1.02592	0.456	0.98095	1	6940	tags=43%	list=35%	signal=67%
GO_REGULATION_OF_VIRAL_ENTRY_INTO_HOST_CELL	GO_REGULATION_OF_VIRAL_ENTRY_INTO_HOST_CELL		27	0.303963	1.02571	0.44467	0.981219	1	6808	tags=41%	list=34%	signal=62%
GO_NEGATIVE_REGULATION_OF_CYTOPLASMIC_TRANSPORT	GO_NEGATIVE_REGULATION_OF_CYTOPLASMIC_TRANSPORT		114	0.249149	1.02546	0.462	0.981722	1	10762	tags=59%	list=54%	signal=128%
GO_REGULATION_OF_VESICLE_MEDIATED_TRANSPORT	GO_REGULATION_OF_VESICLE_MEDIATED_TRANSPORT		455	0.230813	1.02539	0.374	0.981347	1	7903	tags=42%	list=40%	signal=68%
GO_MODULATION_BY_VIRUS_OF_HOST_MORPHOLOGY_OR_PHYSIOLOGY	GO_MODULATION_BY_VIRUS_OF_HOST_MORPHOLOGY_OR_PHYSIOLOGY		37	0.28625	1.02537	0.445	0.98078	1	9548	tags=59%	list=48%	signal=115%
GO_ERBB_SIGNALING_PATHWAY	GO_ERBB_SIGNALING_PATHWAY		77	0.261753	1.02524	0.444	0.980663	1	5080	tags=32%	list=26%	signal=43%
GO_REACTIVE_NITROGEN_SPECIES_METABOLIC_PROCESS	GO_REACTIVE_NITROGEN_SPECIES_METABOLIC_PROCESS		17	0.325984	1.02517	0.449064	0.980337	1	3411	tags=29%	list=17%	signal=35%
GO_PURINE_RIBONUCLEOSIDE_BISPHOSPHATE_METABOLIC_PROCESS	GO_PURINE_RIBONUCLEOSIDE_BISPHOSPHATE_METABOLIC_PROCESS		20	0.319768	1.02512	0.435976	0.97986	1	7040	tags=45%	list=36%	signal=70%
GO_REGULATION_OF_DEFENSE_RESPONSE_TO_VIRUS_BY_HOST	GO_REGULATION_OF_DEFENSE_RESPONSE_TO_VIRUS_BY_HOST		131	0.247013	1.0245	0.429	0.981966	1	8180	tags=44%	list=41%	signal=74%
GO_NEGATIVE_REGULATION_OF_AXONOGENESIS	GO_NEGATIVE_REGULATION_OF_AXONOGENESIS		64	0.26306	1.02424	0.435	0.982418	1	13106	tags=75%	list=66%	signal=221%
GO_NEGATIVE_REGULATION_OF_CYSTEINE_TYPE_ENDOPEPTIDASE_ACTIVITY	GO_NEGATIVE_REGULATION_OF_CYSTEINE_TYPE_ENDOPEPTIDASE_ACTIVITY		86	0.255404	1.02421	0.447	0.981841	1	9124	tags=49%	list=46%	signal=90%
GO_MULTICELLULAR_ORGANISM_AGING	GO_MULTICELLULAR_ORGANISM_AGING		30	0.295817	1.02365	0.451807	0.983589	1	9888	tags=60%	list=50%	signal=120%
GO_MITOCHONDRIAL_RESPIRATORY_CHAIN_COMPLEX_ASSEMBLY	GO_MITOCHONDRIAL_RESPIRATORY_CHAIN_COMPLEX_ASSEMBLY		63	0.265865	1.02271	0.463	0.987052	1	3121	tags=21%	list=16%	signal=24%
GO_NEGATIVE_REGULATION_OF_DEPHOSPHORYLATION	GO_NEGATIVE_REGULATION_OF_DEPHOSPHORYLATION		72	0.260563	1.02253	0.448	0.987189	1	8276	tags=51%	list=42%	signal=88%
GO_POSITIVE_REGULATION_OF_MONOOXYGENASE_ACTIVITY	GO_POSITIVE_REGULATION_OF_MONOOXYGENASE_ACTIVITY		28	0.301325	1.02249	0.453078	0.986696	1	3318	tags=21%	list=17%	signal=26%
GO_REGULATION_OF_ENDOTHELIAL_CELL_PROLIFERATION	GO_REGULATION_OF_ENDOTHELIAL_CELL_PROLIFERATION		96	0.253408	1.02233	0.435	0.986719	1	8143	tags=42%	list=41%	signal=70%
GO_REGULATION_OF_ATPASE_ACTIVITY	GO_REGULATION_OF_ATPASE_ACTIVITY		60	0.268554	1.02226	0.445	0.986394	1	5988	tags=33%	list=30%	signal=48%
GO_NEGATIVE_REGULATION_OF_RELEASE_OF_CYTOCHROME_C_FROM_MITOCHONDRIA	GO_NEGATIVE_REGULATION_OF_RELEASE_OF_CYTOCHROME_C_FROM_MITOCHONDRIA		17	0.32767	1.02204	0.440377	0.98671	1	5393	tags=35%	list=27%	signal=48%
GO_POSITIVE_REGULATION_OF_DNA_RECOMBINATION	GO_POSITIVE_REGULATION_OF_DNA_RECOMBINATION		18	0.322176	1.02138	0.457469	0.988973	1	10925	tags=61%	list=55%	signal=136%
GO_REGULATION_OF_INTERLEUKIN_1_SECRETION	GO_REGULATION_OF_INTERLEUKIN_1_SECRETION		33	0.287961	1.02103	0.463168	0.989829	1	8925	tags=48%	list=45%	signal=88%
GO_ENERGY_RESERVE_METABOLIC_PROCESS	GO_ENERGY_RESERVE_METABOLIC_PROCESS		69	0.263882	1.02069	0.443	0.990655	1	8621	tags=45%	list=44%	signal=79%
GO_ADAPTIVE_IMMUNE_RESPONSE_BASED_ON_SOMATIC_RECOMBINATION_OF_IMMUNE_RECEPTORS_BUILT_FROM_IMMUNOGLOBULIN_SUPERFAMILY_DOMAINS	GO_ADAPTIVE_IMMUNE_RESPONSE_BASED_ON_SOMATIC_RECOMBINATION_OF_IMMUNE_RECEPTORS_BUILT_FROM_IMMUNOGLOBULIN_SUPERFAMILY_DOMAINS		125	0.247888	1.02036	0.436	0.991378	1	11041	tags=62%	list=56%	signal=138%
GO_REGULATION_OF_DNA_BIOSYNTHETIC_PROCESS	GO_REGULATION_OF_DNA_BIOSYNTHETIC_PROCESS		92	0.256123	1.02025	0.467	0.991219	1	6053	tags=37%	list=31%	signal=53%
GO_REGULATION_OF_MEMBRANE_DEPOLARIZATION	GO_REGULATION_OF_MEMBRANE_DEPOLARIZATION		40	0.280301	1.02002	0.456105	0.991534	1	2258	tags=20%	list=11%	signal=23%
GO_CELLULAR_RESPONSE_TO_STARVATION	GO_CELLULAR_RESPONSE_TO_STARVATION		111	0.250624	1.01895	0.456	0.995607	1	8424	tags=48%	list=43%	signal=83%
GO_REGULATION_OF_EARLY_ENDOSOME_TO_LATE_ENDOSOME_TRANSPORT	GO_REGULATION_OF_EARLY_ENDOSOME_TO_LATE_ENDOSOME_TRANSPORT		16	0.330652	1.01894	0.439791	0.994963	1	11142	tags=69%	list=56%	signal=157%
GO_REGULATION_OF_POTASSIUM_ION_TRANSPORT	GO_REGULATION_OF_POTASSIUM_ION_TRANSPORT		82	0.258251	1.01851	0.43	0.996156	1	3347	tags=23%	list=17%	signal=28%
GO_MITOCHONDRIAL_TRANSLATION	GO_MITOCHONDRIAL_TRANSLATION		105	0.251176	1.01844	0.458	0.995808	1	2039	tags=19%	list=10%	signal=21%
GO_ERYTHROCYTE_DEVELOPMENT	GO_ERYTHROCYTE_DEVELOPMENT		22	0.311031	1.01785	0.462168	0.997764	1	8428	tags=50%	list=43%	signal=87%
GO_REGULATION_OF_T_HELPER_1_TYPE_IMMUNE_RESPONSE	GO_REGULATION_OF_T_HELPER_1_TYPE_IMMUNE_RESPONSE		22	0.30807	1.01765	0.449022	0.997991	1	5378	tags=41%	list=27%	signal=56%
GO_B_CELL_DIFFERENTIATION	GO_B_CELL_DIFFERENTIATION		88	0.2568	1.01709	0.441	0.999834	1	8381	tags=40%	list=42%	signal=69%
GO_REGULATION_OF_ALTERNATIVE_MRNA_SPLICING_VIA_SPLICEOSOME	GO_REGULATION_OF_ALTERNATIVE_MRNA_SPLICING_VIA_SPLICEOSOME		35	0.287105	1.01697	0.464859	0.999702	1	4317	tags=31%	list=22%	signal=40%
GO_HORMONE_BIOSYNTHETIC_PROCESS	GO_HORMONE_BIOSYNTHETIC_PROCESS		49	0.270847	1.01689	0.454363	0.999369	1	5886	tags=35%	list=30%	signal=49%
GO_REGULATION_OF_CHEMOKINE_PRODUCTION	GO_REGULATION_OF_CHEMOKINE_PRODUCTION		63	0.263389	1.01682	0.463	0.998997	1	7121	tags=38%	list=36%	signal=59%
GO_REGULATION_OF_HUMORAL_IMMUNE_RESPONSE	GO_REGULATION_OF_HUMORAL_IMMUNE_RESPONSE		50	0.271821	1.01682	0.458	0.998367	1	3669	tags=28%	list=19%	signal=34%
GO_PROTEIN_TRIMERIZATION	GO_PROTEIN_TRIMERIZATION		38	0.278733	1.01657	0.458918	0.998763	1	6951	tags=39%	list=35%	signal=61%
GO_POSITIVE_REGULATION_OF_TOR_SIGNALING	GO_POSITIVE_REGULATION_OF_TOR_SIGNALING		27	0.291862	1.01616	0.443992	0.999935	1	2621	tags=22%	list=13%	signal=26%
GO_REGULATION_OF_ODONTOGENESIS	GO_REGULATION_OF_ODONTOGENESIS		24	0.301287	1.01614	0.462869	0.999364	1	1265	tags=13%	list=6%	signal=13%
GO_POSITIVE_REGULATION_OF_PROTEIN_POLYMERIZATION	GO_POSITIVE_REGULATION_OF_PROTEIN_POLYMERIZATION		85	0.256114	1.01612	0.468	0.99881	1	8444	tags=44%	list=43%	signal=76%
GO_SIGNAL_PEPTIDE_PROCESSING	GO_SIGNAL_PEPTIDE_PROCESSING		23	0.309793	1.01598	0.470948	0.998752	1	4571	tags=30%	list=23%	signal=40%
GO_POSITIVE_REGULATION_OF_NEUROTRANSMITTER_TRANSPORT	GO_POSITIVE_REGULATION_OF_NEUROTRANSMITTER_TRANSPORT		15	0.333271	1.01569	0.477627	0.999303	1	11076	tags=73%	list=56%	signal=166%
GO_REGULATION_OF_ESTABLISHMENT_OF_PLANAR_POLARITY	GO_REGULATION_OF_ESTABLISHMENT_OF_PLANAR_POLARITY		110	0.248369	1.01551	0.451	0.999443	1	9519	tags=52%	list=48%	signal=99%
GO_PYRIMIDINE_CONTAINING_COMPOUND_METABOLIC_PROCESS	GO_PYRIMIDINE_CONTAINING_COMPOUND_METABOLIC_PROCESS		73	0.260101	1.01479	0.472	1	1	4651	tags=30%	list=23%	signal=39%
GO_POSITIVE_REGULATION_OF_ALPHA_BETA_T_CELL_PROLIFERATION	GO_POSITIVE_REGULATION_OF_ALPHA_BETA_T_CELL_PROLIFERATION		19	0.321293	1.01458	0.432405	1	1	4550	tags=32%	list=23%	signal=41%
GO_LYMPHOCYTE_ACTIVATION_INVOLVED_IN_IMMUNE_RESPONSE	GO_LYMPHOCYTE_ACTIVATION_INVOLVED_IN_IMMUNE_RESPONSE		98	0.25204	1.01454	0.455	1	1	10094	tags=48%	list=51%	signal=97%
GO_SIGNAL_TRANSDUCTION_BY_PROTEIN_PHOSPHORYLATION	GO_SIGNAL_TRANSDUCTION_BY_PROTEIN_PHOSPHORYLATION		400	0.230989	1.01431	0.438	1	1	5899	tags=34%	list=30%	signal=47%
GO_EYE_PHOTORECEPTOR_CELL_DEVELOPMENT	GO_EYE_PHOTORECEPTOR_CELL_DEVELOPMENT		31	0.292129	1.01376	0.475327	1	1	7865	tags=48%	list=40%	signal=80%
GO_NEGATIVE_REGULATION_OF_LYASE_ACTIVITY	GO_NEGATIVE_REGULATION_OF_LYASE_ACTIVITY		27	0.290675	1.01375	0.468214	1	1	4550	tags=26%	list=23%	signal=34%
GO_MEMBRANE_RAFT_ORGANIZATION	GO_MEMBRANE_RAFT_ORGANIZATION		17	0.323864	1.01344	0.4535	1	1	3085	tags=24%	list=16%	signal=28%
GO_ER_ASSOCIATED_UBIQUITIN_DEPENDENT_PROTEIN_CATABOLIC_PROCESS	GO_ER_ASSOCIATED_UBIQUITIN_DEPENDENT_PROTEIN_CATABOLIC_PROCESS		60	0.263856	1.0131	0.468	1	1	10701	tags=63%	list=54%	signal=137%
GO_REGULATION_OF_POSITIVE_CHEMOTAXIS	GO_REGULATION_OF_POSITIVE_CHEMOTAXIS		23	0.307471	1.01307	0.445128	1	1	7965	tags=52%	list=40%	signal=87%
GO_MRNA_CLEAVAGE	GO_MRNA_CLEAVAGE		17	0.32235	1.01277	0.459877	1	1	7068	tags=53%	list=36%	signal=82%
GO_NEGATIVE_REGULATION_OF_REACTIVE_OXYGEN_SPECIES_BIOSYNTHETIC_PROCESS	GO_NEGATIVE_REGULATION_OF_REACTIVE_OXYGEN_SPECIES_BIOSYNTHETIC_PROCESS		16	0.321492	1.01265	0.463542	1	1	7048	tags=44%	list=36%	signal=68%
GO_NITROGEN_COMPOUND_TRANSPORT	GO_NITROGEN_COMPOUND_TRANSPORT		489	0.227655	1.01241	0.447	1	1	8847	tags=48%	list=45%	signal=84%
GO_DETECTION_OF_BIOTIC_STIMULUS	GO_DETECTION_OF_BIOTIC_STIMULUS		27	0.292398	1.01203	0.467205	1	1	9708	tags=59%	list=49%	signal=116%
GO_MELANOCYTE_DIFFERENTIATION	GO_MELANOCYTE_DIFFERENTIATION		19	0.318279	1.01186	0.459236	1	1	11014	tags=79%	list=56%	signal=178%
GO_ACTIN_FILAMENT_ORGANIZATION	GO_ACTIN_FILAMENT_ORGANIZATION		167	0.238404	1.01173	0.447	1	1	10361	tags=55%	list=52%	signal=115%
GO_PEPTIDE_CROSS_LINKING	GO_PEPTIDE_CROSS_LINKING		56	0.264366	1.01153	0.461	1	1	11299	tags=68%	list=57%	signal=157%
GO_CELLULAR_RESPONSE_TO_ALKALOID	GO_CELLULAR_RESPONSE_TO_ALKALOID		33	0.288017	1.01138	0.47495	1	1	7359	tags=45%	list=37%	signal=72%
GO_NEGATIVE_REGULATION_OF_PRODUCTION_OF_MOLECULAR_MEDIATOR_OF_IMMUNE_RESPONSE	GO_NEGATIVE_REGULATION_OF_PRODUCTION_OF_MOLECULAR_MEDIATOR_OF_IMMUNE_RESPONSE		29	0.291854	1.01069	0.472393	1	1	2193	tags=21%	list=11%	signal=23%
GO_RECEPTOR_METABOLIC_PROCESS	GO_RECEPTOR_METABOLIC_PROCESS		77	0.256242	1.01043	0.475	1	1	10538	tags=58%	list=53%	signal=124%
GO_POSITIVE_REGULATION_OF_EMBRYONIC_DEVELOPMENT	GO_POSITIVE_REGULATION_OF_EMBRYONIC_DEVELOPMENT		30	0.292088	1.01042	0.474164	1	1	5486	tags=37%	list=28%	signal=51%
GO_REGULATION_OF_MULTI_ORGANISM_PROCESS	GO_REGULATION_OF_MULTI_ORGANISM_PROCESS		451	0.227824	1.01041	0.443	1	1	9334	tags=48%	list=47%	signal=88%
GO_POSITIVE_REGULATION_OF_NIK_NF_KAPPAB_SIGNALING	GO_POSITIVE_REGULATION_OF_NIK_NF_KAPPAB_SIGNALING		29	0.290703	1.01015	0.465726	1	1	5084	tags=38%	list=26%	signal=51%
GO_NEGATIVE_REGULATION_OF_IMMUNE_EFFECTOR_PROCESS	GO_NEGATIVE_REGULATION_OF_IMMUNE_EFFECTOR_PROCESS		100	0.25119	1.00973	0.471	1	1	8740	tags=47%	list=44%	signal=84%
GO_NEGATIVE_REGULATION_OF_INTRACELLULAR_STEROID_HORMONE_RECEPTOR_SIGNALING_PATHWAY	GO_NEGATIVE_REGULATION_OF_INTRACELLULAR_STEROID_HORMONE_RECEPTOR_SIGNALING_PATHWAY		29	0.295952	1.00971	0.479355	1	1	9899	tags=59%	list=50%	signal=117%
GO_REGULATION_OF_HYDROGEN_PEROXIDE_INDUCED_CELL_DEATH	GO_REGULATION_OF_HYDROGEN_PEROXIDE_INDUCED_CELL_DEATH		17	0.327647	1.0096	0.4641	1	1	6973	tags=47%	list=35%	signal=73%
GO_LEUKOCYTE_CELL_CELL_ADHESION	GO_LEUKOCYTE_CELL_CELL_ADHESION		252	0.234909	1.00942	0.468	1	1	8342	tags=40%	list=42%	signal=69%
GO_PARTURITION	GO_PARTURITION		20	0.311326	1.00864	0.481064	1	1	8925	tags=50%	list=45%	signal=91%
GO_POSITIVE_REGULATION_OF_T_CELL_MEDIATED_IMMUNITY	GO_POSITIVE_REGULATION_OF_T_CELL_MEDIATED_IMMUNITY		31	0.291752	1.00821	0.481294	1	1	5378	tags=32%	list=27%	signal=44%
GO_POSITIVE_REGULATION_OF_NF_KAPPAB_IMPORT_INTO_NUCLEUS	GO_POSITIVE_REGULATION_OF_NF_KAPPAB_IMPORT_INTO_NUCLEUS		27	0.294168	1.0082	0.471183	1	1	12787	tags=85%	list=65%	signal=240%
GO_BETA_CATENIN_DESTRUCTION_COMPLEX_DISASSEMBLY	GO_BETA_CATENIN_DESTRUCTION_COMPLEX_DISASSEMBLY		21	0.313025	1.00759	0.468846	1	1	4915	tags=29%	list=25%	signal=38%
GO_NEURON_NEURON_SYNAPTIC_TRANSMISSION	GO_NEURON_NEURON_SYNAPTIC_TRANSMISSION		55	0.263264	1.00654	0.481482	1	1	6321	tags=38%	list=32%	signal=56%
GO_NEURAL_TUBE_FORMATION	GO_NEURAL_TUBE_FORMATION		94	0.251464	1.00652	0.488	1	1	6258	tags=35%	list=32%	signal=51%
GO_AEROBIC_RESPIRATION	GO_AEROBIC_RESPIRATION		50	0.268464	1.00622	0.484	1	1	4926	tags=32%	list=25%	signal=42%
GO_REGULATION_OF_THYMOCYTE_AGGREGATION	GO_REGULATION_OF_THYMOCYTE_AGGREGATION		25	0.297032	1.0062	0.465164	1	1	5196	tags=36%	list=26%	signal=49%
GO_POSITIVE_REGULATION_OF_PROTEIN_LOCALIZATION_TO_NUCLEUS	GO_POSITIVE_REGULATION_OF_PROTEIN_LOCALIZATION_TO_NUCLEUS		128	0.244032	1.00597	0.485	1	1	8277	tags=46%	list=42%	signal=79%
GO_POSITIVE_REGULATION_OF_PROTEIN_SECRETION	GO_POSITIVE_REGULATION_OF_PROTEIN_SECRETION		207	0.236962	1.00575	0.459	1	1	6455	tags=34%	list=33%	signal=50%
GO_BIOMINERAL_TISSUE_DEVELOPMENT	GO_BIOMINERAL_TISSUE_DEVELOPMENT		73	0.259936	1.00535	0.48	1	1	1308	tags=15%	list=7%	signal=16%
GO_NEGATIVE_REGULATION_OF_STEM_CELL_PROLIFERATION	GO_NEGATIVE_REGULATION_OF_STEM_CELL_PROLIFERATION		16	0.323994	1.00495	0.473298	1	1	3906	tags=25%	list=20%	signal=31%
GO_POSITIVE_REGULATION_OF_LIPID_STORAGE	GO_POSITIVE_REGULATION_OF_LIPID_STORAGE		19	0.310738	1.00492	0.448454	1	1	6616	tags=42%	list=33%	signal=63%
GO_CHROMATIN_DISASSEMBLY	GO_CHROMATIN_DISASSEMBLY		17	0.31802	1.0045	0.477131	1	1	7149	tags=41%	list=36%	signal=64%
GO_B_CELL_ACTIVATION_INVOLVED_IN_IMMUNE_RESPONSE	GO_B_CELL_ACTIVATION_INVOLVED_IN_IMMUNE_RESPONSE		35	0.283649	1.00393	0.483417	1	1	9935	tags=57%	list=50%	signal=114%
GO_THYMOCYTE_AGGREGATION	GO_THYMOCYTE_AGGREGATION		45	0.271058	1.00384	0.482482	1	1	8342	tags=44%	list=42%	signal=77%
GO_CELLULAR_RESPONSE_TO_MECHANICAL_STIMULUS	GO_CELLULAR_RESPONSE_TO_MECHANICAL_STIMULUS		79	0.251164	1.0038	0.484	1	1	6022	tags=34%	list=30%	signal=49%
GO_CELLULAR_RESPONSE_TO_FLUID_SHEAR_STRESS	GO_CELLULAR_RESPONSE_TO_FLUID_SHEAR_STRESS		19	0.31837	1.0036	0.472367	1	1	12433	tags=84%	list=63%	signal=226%
GO_RESPONSE_TO_OXIDATIVE_STRESS	GO_RESPONSE_TO_OXIDATIVE_STRESS		345	0.229263	1.00352	0.489	1	1	6973	tags=37%	list=35%	signal=55%
GO_POSITIVE_REGULATION_OF_LAMELLIPODIUM_ORGANIZATION	GO_POSITIVE_REGULATION_OF_LAMELLIPODIUM_ORGANIZATION		23	0.297988	1.00337	0.476289	1	1	7910	tags=43%	list=40%	signal=72%
GO_REGULATION_OF_CELL_SHAPE	GO_REGULATION_OF_CELL_SHAPE		136	0.242851	1.00248	0.489	1	1	7139	tags=41%	list=36%	signal=64%
GO_EMBRYO_IMPLANTATION	GO_EMBRYO_IMPLANTATION		38	0.276978	1.00226	0.481	1	1	6217	tags=39%	list=31%	signal=57%
GO_REGULATION_OF_POTASSIUM_ION_TRANSMEMBRANE_TRANSPORT	GO_REGULATION_OF_POTASSIUM_ION_TRANSMEMBRANE_TRANSPORT		60	0.263048	1.0021	0.48	1	1	3347	tags=23%	list=17%	signal=28%
GO_ALPHA_AMINO_ACID_CATABOLIC_PROCESS	GO_ALPHA_AMINO_ACID_CATABOLIC_PROCESS		90	0.249467	1.00203	0.499	1	1	8653	tags=50%	list=44%	signal=88%
GO_QUATERNARY_AMMONIUM_GROUP_TRANSPORT	GO_QUATERNARY_AMMONIUM_GROUP_TRANSPORT		18	0.314478	1.00105	0.500522	1	1	11838	tags=78%	list=60%	signal=193%
GO_RECEPTOR_INTERNALIZATION	GO_RECEPTOR_INTERNALIZATION		46	0.269829	1.00078	0.487	1	1	4465	tags=28%	list=23%	signal=36%
GO_RESPONSE_TO_LITHIUM_ION	GO_RESPONSE_TO_LITHIUM_ION		27	0.291938	1.00071	0.48073	1	1	5716	tags=33%	list=29%	signal=47%
GO_REGULATION_OF_KERATINOCYTE_DIFFERENTIATION	GO_REGULATION_OF_KERATINOCYTE_DIFFERENTIATION		27	0.294689	1.00022	0.492401	1	1	6055	tags=41%	list=31%	signal=59%
GO_ERROR_FREE_TRANSLESION_SYNTHESIS	GO_ERROR_FREE_TRANSLESION_SYNTHESIS		18	0.313829	1.0002	0.481443	1	1	8936	tags=50%	list=45%	signal=91%
GO_MORPHOGENESIS_OF_A_POLARIZED_EPITHELIUM	GO_MORPHOGENESIS_OF_A_POLARIZED_EPITHELIUM		27	0.290828	0.999979	0.46856	1	1	6103	tags=33%	list=31%	signal=48%
GO_LYMPHOCYTE_HOMEOSTASIS	GO_LYMPHOCYTE_HOMEOSTASIS		50	0.267895	0.999326	0.503	1	1	7231	tags=44%	list=37%	signal=69%
GO_POSITIVE_REGULATION_OF_MULTICELLULAR_ORGANISMAL_METABOLIC_PROCESS	GO_POSITIVE_REGULATION_OF_MULTICELLULAR_ORGANISMAL_METABOLIC_PROCESS		20	0.302888	0.999013	0.479017	1	1	7316	tags=40%	list=37%	signal=63%
GO_RESPONSE_TO_LIPOPROTEIN_PARTICLE	GO_RESPONSE_TO_LIPOPROTEIN_PARTICLE		20	0.312859	0.998975	0.494802	1	1	11469	tags=75%	list=58%	signal=178%
GO_REGULATION_OF_TRANSLATIONAL_ELONGATION	GO_REGULATION_OF_TRANSLATIONAL_ELONGATION		22	0.300043	0.997744	0.481026	1	1	8839	tags=55%	list=45%	signal=98%
GO_POSITIVE_REGULATION_OF_TELOMERE_CAPPING	GO_POSITIVE_REGULATION_OF_TELOMERE_CAPPING		15	0.330405	0.997587	0.481482	1	1	6649	tags=47%	list=34%	signal=70%
GO_CELLULAR_METABOLIC_COMPOUND_SALVAGE	GO_CELLULAR_METABOLIC_COMPOUND_SALVAGE		36	0.276643	0.997535	0.493964	1	1	5196	tags=36%	list=26%	signal=49%
GO_PHOTOTRANSDUCTION_VISIBLE_LIGHT	GO_PHOTOTRANSDUCTION_VISIBLE_LIGHT		20	0.311814	0.996945	0.473738	1	1	7904	tags=50%	list=40%	signal=83%
GO_SOMATIC_STEM_CELL_DIVISION	GO_SOMATIC_STEM_CELL_DIVISION		22	0.298508	0.996862	0.485159	1	1	10093	tags=55%	list=51%	signal=111%
GO_REGULATION_OF_INTERLEUKIN_6_PRODUCTION	GO_REGULATION_OF_INTERLEUKIN_6_PRODUCTION		102	0.24609	0.996726	0.506	1	1	7231	tags=38%	list=37%	signal=60%
GO_PROTEIN_LOCALIZATION_TO_CELL_PERIPHERY	GO_PROTEIN_LOCALIZATION_TO_CELL_PERIPHERY		150	0.239701	0.996468	0.5	1	1	6268	tags=33%	list=32%	signal=47%
GO_REGULATION_OF_WOUND_HEALING	GO_REGULATION_OF_WOUND_HEALING		123	0.244218	0.99606	0.502	1	1	6017	tags=33%	list=30%	signal=46%
GO_BODY_FLUID_SECRETION	GO_BODY_FLUID_SECRETION		69	0.255199	0.995551	0.494	1	1	9019	tags=48%	list=46%	signal=87%
GO_WOUND_HEALING	GO_WOUND_HEALING		460	0.224446	0.995112	0.521	1	1	6841	tags=34%	list=35%	signal=50%
GO_MAINTENANCE_OF_LOCATION	GO_MAINTENANCE_OF_LOCATION		135	0.240452	0.995078	0.512	1	1	7599	tags=44%	list=38%	signal=70%
GO_ASYMMETRIC_PROTEIN_LOCALIZATION	GO_ASYMMETRIC_PROTEIN_LOCALIZATION		18	0.310061	0.994489	0.501551	1	1	8773	tags=50%	list=44%	signal=90%
GO_POSITIVE_REGULATION_OF_OSTEOCLAST_DIFFERENTIATION	GO_POSITIVE_REGULATION_OF_OSTEOCLAST_DIFFERENTIATION		23	0.2986	0.99438	0.5	1	1	2584	tags=22%	list=13%	signal=25%
GO_PROTEIN_TRANSMEMBRANE_TRANSPORT	GO_PROTEIN_TRANSMEMBRANE_TRANSPORT		49	0.263418	0.99387	0.498499	1	1	7646	tags=43%	list=39%	signal=70%
GO_REGULATION_OF_STEM_CELL_POPULATION_MAINTENANCE	GO_REGULATION_OF_STEM_CELL_POPULATION_MAINTENANCE		17	0.314931	0.9938	0.50207	1	1	2356	tags=24%	list=12%	signal=27%
GO_POSITIVE_REGULATION_OF_CALCIUM_ION_TRANSPORT_INTO_CYTOSOL	GO_POSITIVE_REGULATION_OF_CALCIUM_ION_TRANSPORT_INTO_CYTOSOL		50	0.267613	0.993431	0.495495	1	1	5618	tags=32%	list=28%	signal=45%
GO_CELLULAR_RESPONSE_TO_LIPID	GO_CELLULAR_RESPONSE_TO_LIPID		443	0.224089	0.99342	0.536	1	1	9871	tags=51%	list=50%	signal=99%
GO_NEGATIVE_REGULATION_OF_INTERLEUKIN_12_PRODUCTION	GO_NEGATIVE_REGULATION_OF_INTERLEUKIN_12_PRODUCTION		15	0.33238	0.993393	0.488518	1	1	2193	tags=27%	list=11%	signal=30%
GO_NEGATIVE_REGULATION_OF_ENDOTHELIAL_CELL_APOPTOTIC_PROCESS	GO_NEGATIVE_REGULATION_OF_ENDOTHELIAL_CELL_APOPTOTIC_PROCESS		27	0.28879	0.993392	0.506085	1	1	9860	tags=59%	list=50%	signal=118%
GO_REGULATION_OF_NOTCH_SIGNALING_PATHWAY	GO_REGULATION_OF_NOTCH_SIGNALING_PATHWAY		64	0.258579	0.993098	0.52	1	1	4643	tags=23%	list=23%	signal=31%
GO_POSITIVE_REGULATION_OF_VIRAL_GENOME_REPLICATION	GO_POSITIVE_REGULATION_OF_VIRAL_GENOME_REPLICATION		29	0.290127	0.992977	0.500506	1	1	9334	tags=62%	list=47%	signal=117%
GO_REGULATION_OF_CALCIUM_ION_DEPENDENT_EXOCYTOSIS	GO_REGULATION_OF_CALCIUM_ION_DEPENDENT_EXOCYTOSIS		83	0.25163	0.992961	0.518	1	1	5732	tags=31%	list=29%	signal=44%
GO_CRANIAL_SKELETAL_SYSTEM_DEVELOPMENT	GO_CRANIAL_SKELETAL_SYSTEM_DEVELOPMENT		55	0.263604	0.992846	0.515516	1	1	3721	tags=25%	list=19%	signal=31%
GO_REGULATION_OF_HEART_GROWTH	GO_REGULATION_OF_HEART_GROWTH		42	0.272906	0.992304	0.504505	1	1	3555	tags=26%	list=18%	signal=32%
GO_RESPONSE_TO_ZINC_ION	GO_RESPONSE_TO_ZINC_ION		55	0.262664	0.992229	0.524	1	1	7048	tags=33%	list=36%	signal=51%
GO_LIPID_DIGESTION	GO_LIPID_DIGESTION		22	0.306512	0.992017	0.506722	1	1	7322	tags=41%	list=37%	signal=65%
GO_FEMALE_GAMETE_GENERATION	GO_FEMALE_GAMETE_GENERATION		92	0.246077	0.991184	0.519	1	1	8843	tags=52%	list=45%	signal=94%
GO_NEUROMUSCULAR_JUNCTION_DEVELOPMENT	GO_NEUROMUSCULAR_JUNCTION_DEVELOPMENT		35	0.276501	0.99098	0.49596	1	1	9754	tags=60%	list=49%	signal=118%
GO_SULFATION	GO_SULFATION		16	0.319485	0.990914	0.494312	1	1	6270	tags=44%	list=32%	signal=64%
GO_POSITIVE_REGULATION_OF_LIPID_KINASE_ACTIVITY	GO_POSITIVE_REGULATION_OF_LIPID_KINASE_ACTIVITY		32	0.278678	0.990765	0.5	1	1	4892	tags=31%	list=25%	signal=41%
GO_POSITIVE_REGULATION_OF_CYTOSKELETON_ORGANIZATION	GO_POSITIVE_REGULATION_OF_CYTOSKELETON_ORGANIZATION		170	0.236657	0.990712	0.505	1	1	7372	tags=38%	list=37%	signal=60%
GO_GLUTATHIONE_DERIVATIVE_METABOLIC_PROCESS	GO_GLUTATHIONE_DERIVATIVE_METABOLIC_PROCESS		22	0.301361	0.989739	0.501029	1	1	10934	tags=68%	list=55%	signal=152%
GO_REGULATION_OF_CELL_ADHESION_MEDIATED_BY_INTEGRIN	GO_REGULATION_OF_CELL_ADHESION_MEDIATED_BY_INTEGRIN		39	0.275189	0.989668	0.497493	1	1	7911	tags=46%	list=40%	signal=77%
GO_REGULATION_OF_NITRIC_OXIDE_SYNTHASE_ACTIVITY	GO_REGULATION_OF_NITRIC_OXIDE_SYNTHASE_ACTIVITY		48	0.266867	0.989393	0.508016	1	1	3763	tags=25%	list=19%	signal=31%
GO_REGULATION_OF_CARDIAC_MUSCLE_TISSUE_DEVELOPMENT	GO_REGULATION_OF_CARDIAC_MUSCLE_TISSUE_DEVELOPMENT		48	0.264714	0.989231	0.518518	1	1	3555	tags=25%	list=18%	signal=30%
GO_DSRNA_FRAGMENTATION	GO_DSRNA_FRAGMENTATION		18	0.316887	0.989227	0.498468	1	1	8487	tags=61%	list=43%	signal=107%
GO_REGULATION_OF_TYROSINE_PHOSPHORYLATION_OF_STAT3_PROTEIN	GO_REGULATION_OF_TYROSINE_PHOSPHORYLATION_OF_STAT3_PROTEIN		44	0.267371	0.989114	0.523046	1	1	8942	tags=45%	list=45%	signal=83%
GO_TUMOR_NECROSIS_FACTOR_MEDIATED_SIGNALING_PATHWAY	GO_TUMOR_NECROSIS_FACTOR_MEDIATED_SIGNALING_PATHWAY		117	0.241839	0.989077	0.522	1	1	10524	tags=58%	list=53%	signal=123%
GO_POSITIVE_REGULATION_OF_INTRACELLULAR_TRANSPORT	GO_POSITIVE_REGULATION_OF_INTRACELLULAR_TRANSPORT		349	0.225384	0.988781	0.538	1	1	7839	tags=40%	list=40%	signal=66%
GO_LYMPHOCYTE_DIFFERENTIATION	GO_LYMPHOCYTE_DIFFERENTIATION		208	0.231812	0.988099	0.518	1	1	8381	tags=39%	list=42%	signal=68%
GO_CENTRAL_NERVOUS_SYSTEM_NEURON_DEVELOPMENT	GO_CENTRAL_NERVOUS_SYSTEM_NEURON_DEVELOPMENT		70	0.252958	0.988073	0.508	1	1	8754	tags=47%	list=44%	signal=84%
GO_NEGATIVE_REGULATION_OF_AUTOPHAGY	GO_NEGATIVE_REGULATION_OF_AUTOPHAGY		51	0.262012	0.987985	0.507508	1	1	7081	tags=43%	list=36%	signal=67%
GO_NATURAL_KILLER_CELL_MEDIATED_IMMUNITY	GO_NATURAL_KILLER_CELL_MEDIATED_IMMUNITY		26	0.293957	0.987914	0.512146	1	1	198	tags=12%	list=1%	signal=12%
GO_OVULATION_CYCLE	GO_OVULATION_CYCLE		112	0.24132	0.987393	0.531	1	1	11962	tags=66%	list=60%	signal=166%
GO_ACTIVIN_RECEPTOR_SIGNALING_PATHWAY	GO_ACTIVIN_RECEPTOR_SIGNALING_PATHWAY		22	0.294803	0.987234	0.487284	1	1	3589	tags=27%	list=18%	signal=33%
GO_REGULATION_OF_STEROID_METABOLIC_PROCESS	GO_REGULATION_OF_STEROID_METABOLIC_PROCESS		73	0.251201	0.987223	0.518	1	1	1771	tags=15%	list=9%	signal=16%
GO_ORGANIC_HYDROXY_COMPOUND_TRANSPORT	GO_ORGANIC_HYDROXY_COMPOUND_TRANSPORT		150	0.236752	0.987167	0.525	1	1	7434	tags=42%	list=38%	signal=67%
GO_REGULATION_OF_CYTOPLASMIC_TRANSPORT	GO_REGULATION_OF_CYTOPLASMIC_TRANSPORT		468	0.222723	0.987133	0.56	1	1	11389	tags=60%	list=57%	signal=137%
GO_NEGATIVE_REGULATION_OF_REACTIVE_OXYGEN_SPECIES_METABOLIC_PROCESS	GO_NEGATIVE_REGULATION_OF_REACTIVE_OXYGEN_SPECIES_METABOLIC_PROCESS		41	0.270739	0.986644	0.544355	1	1	7048	tags=39%	list=36%	signal=60%
GO_POSITIVE_REGULATION_OF_PROTEIN_BINDING	GO_POSITIVE_REGULATION_OF_PROTEIN_BINDING		73	0.253028	0.986627	0.511	1	1	8293	tags=48%	list=42%	signal=82%
GO_HORMONE_MEDIATED_SIGNALING_PATHWAY	GO_HORMONE_MEDIATED_SIGNALING_PATHWAY		156	0.235224	0.986594	0.526	1	1	9443	tags=49%	list=48%	signal=94%
GO_REGULATION_OF_DEFENSE_RESPONSE_TO_VIRUS	GO_REGULATION_OF_DEFENSE_RESPONSE_TO_VIRUS		185	0.234375	0.986265	0.529	1	1	9384	tags=49%	list=47%	signal=93%
GO_RNA_PHOSPHODIESTER_BOND_HYDROLYSIS_ENDONUCLEOLYTIC	GO_RNA_PHOSPHODIESTER_BOND_HYDROLYSIS_ENDONUCLEOLYTIC		55	0.258143	0.986184	0.518	1	1	6980	tags=44%	list=35%	signal=67%
GO_REGULATION_OF_CARDIAC_MUSCLE_CELL_PROLIFERATION	GO_REGULATION_OF_CARDIAC_MUSCLE_CELL_PROLIFERATION		29	0.286596	0.986153	0.495459	1	1	3555	tags=28%	list=18%	signal=34%
GO_REGULATION_OF_CHROMATIN_BINDING	GO_REGULATION_OF_CHROMATIN_BINDING		16	0.31978	0.985825	0.504149	1	1	7554	tags=56%	list=38%	signal=91%
GO_POSITIVE_REGULATION_OF_LEUKOCYTE_CHEMOTAXIS	GO_POSITIVE_REGULATION_OF_LEUKOCYTE_CHEMOTAXIS		80	0.247902	0.985221	0.538	1	1	7730	tags=41%	list=39%	signal=67%
GO_LEUKOCYTE_ACTIVATION	GO_LEUKOCYTE_ACTIVATION		407	0.223009	0.984967	0.544	1	1	8381	tags=41%	list=42%	signal=69%
GO_GASTRULATION_WITH_MOUTH_FORMING_SECOND	GO_GASTRULATION_WITH_MOUTH_FORMING_SECOND		25	0.287016	0.984505	0.488301	1	1	2808	tags=24%	list=14%	signal=28%
GO_POSITIVE_REGULATION_OF_NATURAL_KILLER_CELL_ACTIVATION	GO_POSITIVE_REGULATION_OF_NATURAL_KILLER_CELL_ACTIVATION		17	0.319242	0.98437	0.511555	1	1	9772	tags=65%	list=49%	signal=128%
GO_REGULATION_OF_NEURON_APOPTOTIC_PROCESS	GO_REGULATION_OF_NEURON_APOPTOTIC_PROCESS		189	0.232568	0.983973	0.557	1	1	6160	tags=33%	list=31%	signal=47%
GO_REGULATION_OF_T_CELL_MEDIATED_IMMUNITY	GO_REGULATION_OF_T_CELL_MEDIATED_IMMUNITY		51	0.262065	0.983686	0.518518	1	1	7434	tags=39%	list=38%	signal=63%
GO_REGULATION_OF_EXTRINSIC_APOPTOTIC_SIGNALING_PATHWAY	GO_REGULATION_OF_EXTRINSIC_APOPTOTIC_SIGNALING_PATHWAY		151	0.233776	0.983664	0.544	1	1	11208	tags=58%	list=57%	signal=133%
GO_POSITIVE_REGULATION_OF_PHAGOCYTOSIS	GO_POSITIVE_REGULATION_OF_PHAGOCYTOSIS		46	0.263804	0.982245	0.51503	1	1	6503	tags=37%	list=33%	signal=55%
GO_POSITIVE_REGULATION_OF_PROTEIN_IMPORT	GO_POSITIVE_REGULATION_OF_PROTEIN_IMPORT		103	0.241481	0.982226	0.544	1	1	13132	tags=76%	list=66%	signal=223%
GO_ZINC_ION_HOMEOSTASIS	GO_ZINC_ION_HOMEOSTASIS		21	0.303266	0.982038	0.500516	1	1	12103	tags=71%	list=61%	signal=183%
GO_TOR_SIGNALING	GO_TOR_SIGNALING		16	0.322417	0.982033	0.497899	1	1	4365	tags=38%	list=22%	signal=48%
GO_MAMMARY_GLAND_LOBULE_DEVELOPMENT	GO_MAMMARY_GLAND_LOBULE_DEVELOPMENT		17	0.309788	0.981592	0.500525	1	1	3555	tags=24%	list=18%	signal=29%
GO_REGULATION_OF_STRESS_ACTIVATED_PROTEIN_KINASE_SIGNALING_CASCADE	GO_REGULATION_OF_STRESS_ACTIVATED_PROTEIN_KINASE_SIGNALING_CASCADE		196	0.229805	0.980534	0.531	1	1	5280	tags=30%	list=27%	signal=41%
GO_CELLULAR_AMINO_ACID_METABOLIC_PROCESS	GO_CELLULAR_AMINO_ACID_METABOLIC_PROCESS		319	0.224213	0.980339	0.571	1	1	11961	tags=67%	list=60%	signal=167%
GO_CELLULAR_RESPONSE_TO_CAMP	GO_CELLULAR_RESPONSE_TO_CAMP		49	0.260904	0.980082	0.543543	1	1	9074	tags=53%	list=46%	signal=98%
GO_ACUTE_PHASE_RESPONSE	GO_ACUTE_PHASE_RESPONSE		43	0.268044	0.979892	0.523524	1	1	9074	tags=47%	list=46%	signal=86%
GO_TRACHEA_DEVELOPMENT	GO_TRACHEA_DEVELOPMENT		20	0.302566	0.979705	0.505155	1	1	2808	tags=20%	list=14%	signal=23%
GO_RESPONSE_TO_METAL_ION	GO_RESPONSE_TO_METAL_ION		327	0.223227	0.979638	0.566	1	1	7192	tags=35%	list=36%	signal=55%
GO_REGULATION_OF_TOR_SIGNALING	GO_REGULATION_OF_TOR_SIGNALING		65	0.253328	0.979614	0.531532	1	1	3104	tags=23%	list=16%	signal=27%
GO_SALIVARY_GLAND_DEVELOPMENT	GO_SALIVARY_GLAND_DEVELOPMENT		32	0.278018	0.979529	0.524193	1	1	8085	tags=50%	list=41%	signal=84%
GO_BLASTODERM_SEGMENTATION	GO_BLASTODERM_SEGMENTATION		15	0.320533	0.979498	0.52521	1	1	2295	tags=20%	list=12%	signal=23%
GO_CELLULAR_RESPONSE_TO_NITROGEN_COMPOUND	GO_CELLULAR_RESPONSE_TO_NITROGEN_COMPOUND		486	0.21992	0.979336	0.581	1	1	6857	tags=36%	list=35%	signal=53%
GO_POSITIVE_REGULATION_OF_ERBB_SIGNALING_PATHWAY	GO_POSITIVE_REGULATION_OF_ERBB_SIGNALING_PATHWAY		34	0.281911	0.978964	0.511535	1	1	2512	tags=21%	list=13%	signal=24%
GO_MYELOID_CELL_HOMEOSTASIS	GO_MYELOID_CELL_HOMEOSTASIS		85	0.246183	0.978936	0.538	1	1	11430	tags=61%	list=58%	signal=144%
GO_HYDROGEN_TRANSPORT	GO_HYDROGEN_TRANSPORT		130	0.237598	0.978651	0.547	1	1	10885	tags=56%	list=55%	signal=124%
GO_EMBRYONIC_PLACENTA_DEVELOPMENT	GO_EMBRYONIC_PLACENTA_DEVELOPMENT		83	0.246082	0.978016	0.527	1	1	4768	tags=25%	list=24%	signal=33%
GO_REGULATION_OF_MAMMARY_GLAND_EPITHELIAL_CELL_PROLIFERATION	GO_REGULATION_OF_MAMMARY_GLAND_EPITHELIAL_CELL_PROLIFERATION		16	0.314487	0.977908	0.507384	1	1	4467	tags=25%	list=23%	signal=32%
GO_EMBRYONIC_CRANIAL_SKELETON_MORPHOGENESIS	GO_EMBRYONIC_CRANIAL_SKELETON_MORPHOGENESIS		46	0.261286	0.977825	0.54664	1	1	3589	tags=26%	list=18%	signal=32%
GO_HIPPOCAMPUS_DEVELOPMENT	GO_HIPPOCAMPUS_DEVELOPMENT		73	0.24828	0.977673	0.548	1	1	10325	tags=55%	list=52%	signal=114%
GO_PIGMENT_BIOSYNTHETIC_PROCESS	GO_PIGMENT_BIOSYNTHETIC_PROCESS		47	0.265307	0.977581	0.539539	1	1	8597	tags=51%	list=43%	signal=90%
GO_HORMONE_TRANSPORT	GO_HORMONE_TRANSPORT		77	0.249947	0.976613	0.551	1	1	4490	tags=26%	list=23%	signal=33%
GO_REGULATION_OF_MONOOXYGENASE_ACTIVITY	GO_REGULATION_OF_MONOOXYGENASE_ACTIVITY		59	0.254089	0.976607	0.536	1	1	3763	tags=24%	list=19%	signal=29%
GO_REGULATION_OF_SMALL_GTPASE_MEDIATED_SIGNAL_TRANSDUCTION	GO_REGULATION_OF_SMALL_GTPASE_MEDIATED_SIGNAL_TRANSDUCTION		274	0.226171	0.976561	0.568	1	1	12137	tags=69%	list=61%	signal=176%
GO_ENDOSOME_TO_LYSOSOME_TRANSPORT	GO_ENDOSOME_TO_LYSOSOME_TRANSPORT		40	0.269123	0.976502	0.527583	1	1	9715	tags=63%	list=49%	signal=122%
GO_OXIDOREDUCTION_COENZYME_METABOLIC_PROCESS	GO_OXIDOREDUCTION_COENZYME_METABOLIC_PROCESS		99	0.242108	0.976344	0.55	1	1	4490	tags=28%	list=23%	signal=36%
GO_ASTROCYTE_DEVELOPMENT	GO_ASTROCYTE_DEVELOPMENT		19	0.303077	0.976082	0.513932	1	1	3548	tags=26%	list=18%	signal=32%
GO_PLATELET_DERIVED_GROWTH_FACTOR_RECEPTOR_SIGNALING_PATHWAY	GO_PLATELET_DERIVED_GROWTH_FACTOR_RECEPTOR_SIGNALING_PATHWAY		34	0.272384	0.975275	0.539619	1	1	10306	tags=62%	list=52%	signal=129%
GO_DICARBOXYLIC_ACID_METABOLIC_PROCESS	GO_DICARBOXYLIC_ACID_METABOLIC_PROCESS		99	0.240286	0.975127	0.546	1	1	8704	tags=49%	list=44%	signal=88%
GO_CELL_DEATH_IN_RESPONSE_TO_OXIDATIVE_STRESS	GO_CELL_DEATH_IN_RESPONSE_TO_OXIDATIVE_STRESS		18	0.312192	0.974996	0.524896	1	1	8298	tags=44%	list=42%	signal=76%
GO_SPERM_MOTILITY	GO_SPERM_MOTILITY		43	0.266986	0.974861	0.54829	1	1	10775	tags=65%	list=54%	signal=142%
GO_OOCYTE_DIFFERENTIATION	GO_OOCYTE_DIFFERENTIATION		36	0.273354	0.974782	0.533199	1	1	9712	tags=58%	list=49%	signal=114%
GO_NEGATIVE_REGULATION_OF_SMOOTH_MUSCLE_CONTRACTION	GO_NEGATIVE_REGULATION_OF_SMOOTH_MUSCLE_CONTRACTION		15	0.323222	0.974404	0.514799	1	1	1240	tags=20%	list=6%	signal=21%
GO_NEGATIVE_REGULATION_OF_CELL_MORPHOGENESIS_INVOLVED_IN_DIFFERENTIATION	GO_NEGATIVE_REGULATION_OF_CELL_MORPHOGENESIS_INVOLVED_IN_DIFFERENTIATION		113	0.239856	0.973686	0.546	1	1	8361	tags=44%	list=42%	signal=76%
GO_POSITIVE_REGULATION_OF_SMALL_GTPASE_MEDIATED_SIGNAL_TRANSDUCTION	GO_POSITIVE_REGULATION_OF_SMALL_GTPASE_MEDIATED_SIGNAL_TRANSDUCTION		38	0.269166	0.973135	0.527583	1	1	10378	tags=61%	list=52%	signal=127%
GO_OVULATION	GO_OVULATION		17	0.315234	0.972822	0.525988	1	1	5469	tags=41%	list=28%	signal=57%
GO_CELLULAR_RESPONSE_TO_ORGANIC_CYCLIC_COMPOUND	GO_CELLULAR_RESPONSE_TO_ORGANIC_CYCLIC_COMPOUND		450	0.219111	0.972812	0.614	1	1	9967	tags=52%	list=50%	signal=102%
GO_TETRAHYDROFOLATE_METABOLIC_PROCESS	GO_TETRAHYDROFOLATE_METABOLIC_PROCESS		20	0.303866	0.972563	0.539326	1	1	8605	tags=60%	list=43%	signal=106%
GO_REGULATION_OF_B_CELL_ACTIVATION	GO_REGULATION_OF_B_CELL_ACTIVATION		102	0.240223	0.972157	0.553	1	1	7710	tags=40%	list=39%	signal=65%
GO_POSITIVE_REGULATION_OF_KINASE_ACTIVITY	GO_POSITIVE_REGULATION_OF_KINASE_ACTIVITY		468	0.219571	0.972131	0.647	1	1	10563	tags=53%	list=53%	signal=112%
GO_POSITIVE_REGULATION_OF_ENDOCYTOSIS	GO_POSITIVE_REGULATION_OF_ENDOCYTOSIS		114	0.237023	0.972031	0.556	1	1	10465	tags=57%	list=53%	signal=120%
GO_DETECTION_OF_VISIBLE_LIGHT	GO_DETECTION_OF_VISIBLE_LIGHT		44	0.263784	0.971719	0.534068	1	1	11622	tags=66%	list=59%	signal=159%
GO_PYRIMIDINE_CONTAINING_COMPOUND_BIOSYNTHETIC_PROCESS	GO_PYRIMIDINE_CONTAINING_COMPOUND_BIOSYNTHETIC_PROCESS		38	0.270884	0.97169	0.554774	1	1	9019	tags=55%	list=46%	signal=101%
GO_ALPHA_AMINO_ACID_METABOLIC_PROCESS	GO_ALPHA_AMINO_ACID_METABOLIC_PROCESS		217	0.227033	0.971321	0.575	1	1	6397	tags=37%	list=32%	signal=55%
GO_POSITIVE_REGULATION_OF_INTRACELLULAR_PROTEIN_TRANSPORT	GO_POSITIVE_REGULATION_OF_INTRACELLULAR_PROTEIN_TRANSPORT		239	0.223709	0.971232	0.583	1	1	7706	tags=41%	list=39%	signal=66%
GO_EPIDERMIS_DEVELOPMENT	GO_EPIDERMIS_DEVELOPMENT		251	0.224652	0.970831	0.573	1	1	8243	tags=40%	list=42%	signal=67%
GO_REGULATION_OF_PROTEIN_OLIGOMERIZATION	GO_REGULATION_OF_PROTEIN_OLIGOMERIZATION		30	0.276204	0.970776	0.538928	1	1	4452	tags=23%	list=22%	signal=30%
GO_COENZYME_METABOLIC_PROCESS	GO_COENZYME_METABOLIC_PROCESS		252	0.224344	0.97069	0.594	1	1	9796	tags=52%	list=49%	signal=102%
GO_REGULATION_OF_PHOSPHATIDYLINOSITOL_3_KINASE_SIGNALING	GO_REGULATION_OF_PHOSPHATIDYLINOSITOL_3_KINASE_SIGNALING		136	0.236582	0.970537	0.584	1	1	10111	tags=53%	list=51%	signal=107%
GO_REGULATION_OF_EXTRINSIC_APOPTOTIC_SIGNALING_PATHWAY_IN_ABSENCE_OF_LIGAND	GO_REGULATION_OF_EXTRINSIC_APOPTOTIC_SIGNALING_PATHWAY_IN_ABSENCE_OF_LIGAND		46	0.263326	0.970525	0.533	1	1	5387	tags=30%	list=27%	signal=42%
GO_REGULATION_OF_RAS_PROTEIN_SIGNAL_TRANSDUCTION	GO_REGULATION_OF_RAS_PROTEIN_SIGNAL_TRANSDUCTION		180	0.231747	0.970056	0.566	1	1	12371	tags=72%	list=62%	signal=191%
GO_ENDOTHELIAL_CELL_MIGRATION	GO_ENDOTHELIAL_CELL_MIGRATION		55	0.257199	0.969711	0.547	1	1	3601	tags=22%	list=18%	signal=27%
GO_RESPONSE_TO_DIETARY_EXCESS	GO_RESPONSE_TO_DIETARY_EXCESS		21	0.294872	0.969708	0.525128	1	1	2775	tags=19%	list=14%	signal=22%
GO_REGULATION_OF_DENDRITE_MORPHOGENESIS	GO_REGULATION_OF_DENDRITE_MORPHOGENESIS		72	0.250225	0.969467	0.55	1	1	8937	tags=50%	list=45%	signal=91%
GO_REGULATION_OF_ACTIN_FILAMENT_BUNDLE_ASSEMBLY	GO_REGULATION_OF_ACTIN_FILAMENT_BUNDLE_ASSEMBLY		75	0.247488	0.969437	0.54	1	1	12270	tags=67%	list=62%	signal=174%
GO_POSITIVE_REGULATION_OF_LEUKOCYTE_MIGRATION	GO_POSITIVE_REGULATION_OF_LEUKOCYTE_MIGRATION		108	0.237662	0.969396	0.568	1	1	8925	tags=46%	list=45%	signal=84%
GO_BRANCHING_INVOLVED_IN_SALIVARY_GLAND_MORPHOGENESIS	GO_BRANCHING_INVOLVED_IN_SALIVARY_GLAND_MORPHOGENESIS		16	0.313813	0.969279	0.513713	1	1	5510	tags=38%	list=28%	signal=52%
GO_NEUTRAL_LIPID_BIOSYNTHETIC_PROCESS	GO_NEUTRAL_LIPID_BIOSYNTHETIC_PROCESS		27	0.28323	0.969166	0.530964	1	1	10471	tags=63%	list=53%	signal=133%
GO_MULTI_MULTICELLULAR_ORGANISM_PROCESS	GO_MULTI_MULTICELLULAR_ORGANISM_PROCESS		211	0.227483	0.968809	0.581	1	1	9037	tags=46%	list=46%	signal=84%
GO_NEGATIVE_REGULATION_OF_TOR_SIGNALING	GO_NEGATIVE_REGULATION_OF_TOR_SIGNALING		30	0.278131	0.968595	0.535895	1	1	2776	tags=23%	list=14%	signal=27%
GO_NEGATIVE_REGULATION_OF_GENE_SILENCING	GO_NEGATIVE_REGULATION_OF_GENE_SILENCING		19	0.303504	0.968564	0.539103	1	1	4132	tags=32%	list=21%	signal=40%
GO_POSITIVE_REGULATION_OF_ESTABLISHMENT_OF_PROTEIN_LOCALIZATION	GO_POSITIVE_REGULATION_OF_ESTABLISHMENT_OF_PROTEIN_LOCALIZATION		490	0.217863	0.968388	0.624	1	1	7706	tags=39%	list=39%	signal=62%
GO_MITOCHONDRION_LOCALIZATION	GO_MITOCHONDRION_LOCALIZATION		33	0.275711	0.968135	0.55287	1	1	9119	tags=55%	list=46%	signal=101%
GO_REGULATION_OF_CARDIAC_MUSCLE_CELL_CONTRACTION	GO_REGULATION_OF_CARDIAC_MUSCLE_CELL_CONTRACTION		27	0.283035	0.968127	0.543984	1	1	8826	tags=52%	list=45%	signal=93%
GO_RESPONSE_TO_EXTRACELLULAR_STIMULUS	GO_RESPONSE_TO_EXTRACELLULAR_STIMULUS		430	0.218611	0.96794	0.631	1	1	7112	tags=36%	list=36%	signal=55%
GO_REGULATION_OF_MEMBRANE_LIPID_DISTRIBUTION	GO_REGULATION_OF_MEMBRANE_LIPID_DISTRIBUTION		37	0.270065	0.967825	0.543631	1	1	11077	tags=68%	list=56%	signal=153%
GO_REGULATION_OF_ANOIKIS	GO_REGULATION_OF_ANOIKIS		24	0.287921	0.967709	0.513265	1	1	8820	tags=54%	list=45%	signal=98%
GO_POLYSACCHARIDE_CATABOLIC_PROCESS	GO_POLYSACCHARIDE_CATABOLIC_PROCESS		24	0.287267	0.96757	0.530612	1	1	8477	tags=50%	list=43%	signal=87%
GO_POSITIVE_REGULATION_OF_EPITHELIAL_CELL_PROLIFERATION	GO_POSITIVE_REGULATION_OF_EPITHELIAL_CELL_PROLIFERATION		151	0.231637	0.96755	0.567	1	1	8225	tags=41%	list=42%	signal=70%
GO_POSITIVE_REGULATION_OF_LIPID_METABOLIC_PROCESS	GO_POSITIVE_REGULATION_OF_LIPID_METABOLIC_PROCESS		124	0.235858	0.967307	0.583	1	1	8116	tags=41%	list=41%	signal=69%
GO_REGULATION_OF_NEURON_DEATH	GO_REGULATION_OF_NEURON_DEATH		245	0.224791	0.967154	0.616	1	1	6160	tags=32%	list=31%	signal=46%
GO_NEGATIVE_REGULATION_OF_EPITHELIAL_CELL_APOPTOTIC_PROCESS	GO_NEGATIVE_REGULATION_OF_EPITHELIAL_CELL_APOPTOTIC_PROCESS		35	0.27068	0.966605	0.547189	1	1	10096	tags=57%	list=51%	signal=116%
GO_NEGATIVE_REGULATION_OF_EXTRINSIC_APOPTOTIC_SIGNALING_PATHWAY	GO_NEGATIVE_REGULATION_OF_EXTRINSIC_APOPTOTIC_SIGNALING_PATHWAY		98	0.241154	0.966601	0.57	1	1	6469	tags=37%	list=33%	signal=54%
GO_NEGATIVE_REGULATION_OF_NEURON_DEATH	GO_NEGATIVE_REGULATION_OF_NEURON_DEATH		166	0.23135	0.966381	0.58	1	1	6107	tags=32%	list=31%	signal=46%
GO_ALPHA_BETA_T_CELL_ACTIVATION	GO_ALPHA_BETA_T_CELL_ACTIVATION		53	0.254562	0.966348	0.561	1	1	10925	tags=57%	list=55%	signal=126%
GO_CELLULAR_RESPONSE_TO_ANTIBIOTIC	GO_CELLULAR_RESPONSE_TO_ANTIBIOTIC		16	0.317564	0.965603	0.524556	1	1	6750	tags=44%	list=34%	signal=66%
GO_REGULATION_OF_REGULATED_SECRETORY_PATHWAY	GO_REGULATION_OF_REGULATED_SECRETORY_PATHWAY		127	0.232605	0.965217	0.587	1	1	5732	tags=30%	list=29%	signal=42%
GO_MAINTENANCE_OF_LOCATION_IN_CELL	GO_MAINTENANCE_OF_LOCATION_IN_CELL		94	0.240237	0.965075	0.565	1	1	8565	tags=48%	list=43%	signal=84%
GO_NEGATIVE_REGULATION_OF_CYTOKINE_SECRETION	GO_NEGATIVE_REGULATION_OF_CYTOKINE_SECRETION		43	0.262346	0.964831	0.544634	1	1	10897	tags=58%	list=55%	signal=129%
GO_PIGMENTATION	GO_PIGMENTATION		82	0.245091	0.964806	0.575	1	1	10776	tags=61%	list=54%	signal=133%
GO_REPLACEMENT_OSSIFICATION	GO_REPLACEMENT_OSSIFICATION		25	0.286586	0.964698	0.546653	1	1	8476	tags=48%	list=43%	signal=84%
GO_NEGATIVE_REGULATION_OF_CELLULAR_PROTEIN_LOCALIZATION	GO_NEGATIVE_REGULATION_OF_CELLULAR_PROTEIN_LOCALIZATION		133	0.232819	0.964152	0.608	1	1	11030	tags=61%	list=56%	signal=136%
GO_CELLULAR_AMINO_ACID_CATABOLIC_PROCESS	GO_CELLULAR_AMINO_ACID_CATABOLIC_PROCESS		107	0.238611	0.96384	0.601	1	1	9185	tags=51%	list=46%	signal=95%
GO_RESPONSE_TO_TESTOSTERONE	GO_RESPONSE_TO_TESTOSTERONE		38	0.268459	0.963256	0.541165	1	1	2620	tags=21%	list=13%	signal=24%
GO_SERINE_FAMILY_AMINO_ACID_METABOLIC_PROCESS	GO_SERINE_FAMILY_AMINO_ACID_METABOLIC_PROCESS		40	0.264465	0.96317	0.57515	1	1	5829	tags=38%	list=29%	signal=53%
GO_MIDBRAIN_DEVELOPMENT	GO_MIDBRAIN_DEVELOPMENT		88	0.241321	0.963051	0.578	1	1	5266	tags=27%	list=27%	signal=37%
GO_REGULATION_OF_PROTEIN_PHOSPHATASE_TYPE_2A_ACTIVITY	GO_REGULATION_OF_PROTEIN_PHOSPHATASE_TYPE_2A_ACTIVITY		24	0.285158	0.96302	0.551478	1	1	11313	tags=71%	list=57%	signal=165%
GO_ADHERENS_JUNCTION_ORGANIZATION	GO_ADHERENS_JUNCTION_ORGANIZATION		66	0.248425	0.962972	0.575	1	1	8595	tags=52%	list=43%	signal=91%
GO_SEX_DIFFERENTIATION	GO_SEX_DIFFERENTIATION		261	0.22216	0.962572	0.607	1	1	6140	tags=33%	list=31%	signal=47%
GO_NEGATIVE_REGULATION_OF_STRESS_FIBER_ASSEMBLY	GO_NEGATIVE_REGULATION_OF_STRESS_FIBER_ASSEMBLY		16	0.30955	0.96208	0.538784	1	1	10168	tags=63%	list=51%	signal=128%
GO_AROMATIC_AMINO_ACID_FAMILY_CATABOLIC_PROCESS	GO_AROMATIC_AMINO_ACID_FAMILY_CATABOLIC_PROCESS		19	0.302898	0.961876	0.533749	1	1	6221	tags=42%	list=31%	signal=61%
GO_HETEROTYPIC_CELL_CELL_ADHESION	GO_HETEROTYPIC_CELL_CELL_ADHESION		27	0.28087	0.96175	0.53629	1	1	9228	tags=56%	list=47%	signal=104%
GO_SMALL_MOLECULE_CATABOLIC_PROCESS	GO_SMALL_MOLECULE_CATABOLIC_PROCESS		317	0.220687	0.961442	0.629	1	1	6263	tags=34%	list=32%	signal=49%
GO_REGULATION_OF_DNA_METHYLATION	GO_REGULATION_OF_DNA_METHYLATION		17	0.30568	0.961436	0.547347	1	1	3637	tags=29%	list=18%	signal=36%
GO_POSITIVE_REGULATION_OF_TRANSPORTER_ACTIVITY	GO_POSITIVE_REGULATION_OF_TRANSPORTER_ACTIVITY		72	0.246441	0.961433	0.561	1	1	6957	tags=38%	list=35%	signal=58%
GO_RESPONSE_TO_CALCIUM_ION	GO_RESPONSE_TO_CALCIUM_ION		113	0.235864	0.961051	0.594	1	1	8743	tags=45%	list=44%	signal=80%
GO_ENSHEATHMENT_OF_NEURONS	GO_ENSHEATHMENT_OF_NEURONS		87	0.240617	0.960662	0.592	1	1	11645	tags=62%	list=59%	signal=150%
GO_NEGATIVE_REGULATION_OF_EXTRINSIC_APOPTOTIC_SIGNALING_PATHWAY_VIA_DEATH_DOMAIN_RECEPTORS	GO_NEGATIVE_REGULATION_OF_EXTRINSIC_APOPTOTIC_SIGNALING_PATHWAY_VIA_DEATH_DOMAIN_RECEPTORS		34	0.270597	0.960586	0.561809	1	1	11680	tags=68%	list=59%	signal=165%
GO_POSITIVE_REGULATION_OF_NUCLEOCYTOPLASMIC_TRANSPORT	GO_POSITIVE_REGULATION_OF_NUCLEOCYTOPLASMIC_TRANSPORT		120	0.233701	0.960538	0.597	1	1	13233	tags=75%	list=67%	signal=225%
GO_POSITIVE_REGULATION_OF_EPITHELIAL_TO_MESENCHYMAL_TRANSITION	GO_POSITIVE_REGULATION_OF_EPITHELIAL_TO_MESENCHYMAL_TRANSITION		33	0.272669	0.960449	0.556784	1	1	8128	tags=48%	list=41%	signal=82%
GO_CELLULAR_ALDEHYDE_METABOLIC_PROCESS	GO_CELLULAR_ALDEHYDE_METABOLIC_PROCESS		81	0.244833	0.960299	0.589	1	1	9057	tags=49%	list=46%	signal=91%
GO_RAS_PROTEIN_SIGNAL_TRANSDUCTION	GO_RAS_PROTEIN_SIGNAL_TRANSDUCTION		140	0.230942	0.960185	0.59	1	1	9447	tags=51%	list=48%	signal=96%
GO_DRUG_TRANSPORT	GO_DRUG_TRANSPORT		25	0.283134	0.960176	0.548387	1	1	11939	tags=80%	list=60%	signal=201%
GO_RESPONSE_TO_TOXIC_SUBSTANCE	GO_RESPONSE_TO_TOXIC_SUBSTANCE		234	0.223443	0.959978	0.618	1	1	8780	tags=45%	list=44%	signal=80%
GO_CALCIUM_ION_REGULATED_EXOCYTOSIS	GO_CALCIUM_ION_REGULATED_EXOCYTOSIS		76	0.243276	0.959498	0.568	1	1	9321	tags=46%	list=47%	signal=87%
GO_REGULATION_OF_TRANSCRIPTION_FACTOR_IMPORT_INTO_NUCLEUS	GO_REGULATION_OF_TRANSCRIPTION_FACTOR_IMPORT_INTO_NUCLEUS		95	0.23845	0.959029	0.589	1	1	12787	tags=76%	list=65%	signal=213%
GO_LYMPHOCYTE_ACTIVATION	GO_LYMPHOCYTE_ACTIVATION		338	0.219831	0.958692	0.656	1	1	8381	tags=40%	list=42%	signal=69%
GO_REGULATION_OF_NATURAL_KILLER_CELL_ACTIVATION	GO_REGULATION_OF_NATURAL_KILLER_CELL_ACTIVATION		26	0.282558	0.958456	0.55499	1	1	9772	tags=58%	list=49%	signal=114%
GO_ENERGY_DERIVATION_BY_OXIDATION_OF_ORGANIC_COMPOUNDS	GO_ENERGY_DERIVATION_BY_OXIDATION_OF_ORGANIC_COMPOUNDS		209	0.226456	0.958125	0.642	1	1	8725	tags=44%	list=44%	signal=78%
GO_REGULATION_OF_CANONICAL_WNT_SIGNALING_PATHWAY	GO_REGULATION_OF_CANONICAL_WNT_SIGNALING_PATHWAY		231	0.223825	0.958065	0.638	1	1	8348	tags=43%	list=42%	signal=73%
GO_AXIS_SPECIFICATION	GO_AXIS_SPECIFICATION		90	0.240496	0.957992	0.579	1	1	7028	tags=36%	list=35%	signal=55%
GO_AMIDE_TRANSPORT	GO_AMIDE_TRANSPORT		95	0.237681	0.957911	0.585	1	1	9981	tags=53%	list=50%	signal=106%
GO_REGULATION_OF_PROTEIN_SECRETION	GO_REGULATION_OF_PROTEIN_SECRETION		380	0.217529	0.957671	0.667	1	1	6887	tags=34%	list=35%	signal=51%
GO_NEGATIVE_REGULATION_OF_STRIATED_MUSCLE_CELL_APOPTOTIC_PROCESS	GO_NEGATIVE_REGULATION_OF_STRIATED_MUSCLE_CELL_APOPTOTIC_PROCESS		17	0.306056	0.95742	0.561915	1	1	10913	tags=71%	list=55%	signal=157%
GO_REGULATION_OF_ISOTYPE_SWITCHING	GO_REGULATION_OF_ISOTYPE_SWITCHING		24	0.288881	0.957357	0.560976	1	1	10975	tags=63%	list=55%	signal=140%
GO_MAST_CELL_MEDIATED_IMMUNITY	GO_MAST_CELL_MEDIATED_IMMUNITY		18	0.304631	0.956841	0.519628	1	1	4760	tags=33%	list=24%	signal=44%
GO_REGULATION_OF_HEART_RATE_BY_CARDIAC_CONDUCTION	GO_REGULATION_OF_HEART_RATE_BY_CARDIAC_CONDUCTION		29	0.273844	0.95665	0.567951	1	1	9013	tags=52%	list=45%	signal=95%
GO_GLYCERALDEHYDE_3_PHOSPHATE_METABOLIC_PROCESS	GO_GLYCERALDEHYDE_3_PHOSPHATE_METABOLIC_PROCESS		16	0.305996	0.956269	0.5327	1	1	12034	tags=75%	list=61%	signal=191%
GO_POSITIVE_REGULATION_OF_REGULATED_SECRETORY_PATHWAY	GO_POSITIVE_REGULATION_OF_REGULATED_SECRETORY_PATHWAY		49	0.255556	0.956259	0.573574	1	1	5549	tags=33%	list=28%	signal=45%
GO_REGULATION_OF_PROTEIN_ACETYLATION	GO_REGULATION_OF_PROTEIN_ACETYLATION		63	0.245329	0.956051	0.578	1	1	6814	tags=40%	list=34%	signal=60%
GO_REGULATION_OF_IMMUNOGLOBULIN_SECRETION	GO_REGULATION_OF_IMMUNOGLOBULIN_SECRETION		17	0.307172	0.955991	0.542056	1	1	7444	tags=35%	list=38%	signal=56%
GO_REGULATION_OF_WATER_LOSS_VIA_SKIN	GO_REGULATION_OF_WATER_LOSS_VIA_SKIN		18	0.29996	0.955618	0.519628	1	1	3700	tags=22%	list=19%	signal=27%
GO_POSITIVE_REGULATION_OF_T_CELL_APOPTOTIC_PROCESS	GO_POSITIVE_REGULATION_OF_T_CELL_APOPTOTIC_PROCESS		15	0.312722	0.955409	0.537806	1	1	4348	tags=33%	list=22%	signal=43%
GO_PHOSPHATIDYLCHOLINE_BIOSYNTHETIC_PROCESS	GO_PHOSPHATIDYLCHOLINE_BIOSYNTHETIC_PROCESS		26	0.284976	0.955377	0.562437	1	1	6621	tags=38%	list=33%	signal=58%
GO_DNA_STRAND_ELONGATION_INVOLVED_IN_DNA_REPLICATION	GO_DNA_STRAND_ELONGATION_INVOLVED_IN_DNA_REPLICATION		25	0.286633	0.9546	0.550813	1	1	3380	tags=28%	list=17%	signal=34%
GO_NEGATIVE_REGULATION_OF_PROTEIN_MATURATION	GO_NEGATIVE_REGULATION_OF_PROTEIN_MATURATION		35	0.269678	0.954428	0.574018	1	1	9345	tags=57%	list=47%	signal=108%
GO_PROTEIN_ADP_RIBOSYLATION	GO_PROTEIN_ADP_RIBOSYLATION		20	0.295313	0.954154	0.548654	1	1	11992	tags=80%	list=61%	signal=203%
GO_AMINE_BIOSYNTHETIC_PROCESS	GO_AMINE_BIOSYNTHETIC_PROCESS		20	0.297139	0.953958	0.54171	1	1	7005	tags=45%	list=35%	signal=70%
GO_REGULATION_OF_CATION_TRANSMEMBRANE_TRANSPORT	GO_REGULATION_OF_CATION_TRANSMEMBRANE_TRANSPORT		202	0.223271	0.953318	0.627	1	1	6712	tags=33%	list=34%	signal=50%
GO_PH_REDUCTION	GO_PH_REDUCTION		38	0.264232	0.952861	0.562249	1	1	3345	tags=21%	list=17%	signal=25%
GO_POSITIVE_REGULATION_OF_LIPID_BIOSYNTHETIC_PROCESS	GO_POSITIVE_REGULATION_OF_LIPID_BIOSYNTHETIC_PROCESS		63	0.245816	0.952715	0.594	1	1	9172	tags=48%	list=46%	signal=88%
GO_POSITIVE_REGULATION_OF_INTERLEUKIN_6_PRODUCTION	GO_POSITIVE_REGULATION_OF_INTERLEUKIN_6_PRODUCTION		68	0.244863	0.952249	0.589	1	1	4649	tags=26%	list=23%	signal=34%
GO_REGULATION_OF_CHEMOTAXIS	GO_REGULATION_OF_CHEMOTAXIS		177	0.227174	0.952134	0.641	1	1	8342	tags=42%	list=42%	signal=73%
GO_NEGATIVE_REGULATION_OF_INTRACELLULAR_TRANSPORT	GO_NEGATIVE_REGULATION_OF_INTRACELLULAR_TRANSPORT		138	0.228987	0.951958	0.606	1	1	10871	tags=56%	list=55%	signal=123%
GO_REGULATION_OF_CELLULAR_COMPONENT_SIZE	GO_REGULATION_OF_CELLULAR_COMPONENT_SIZE		326	0.219325	0.951944	0.68	1	1	7287	tags=38%	list=37%	signal=59%
GO_GENETIC_IMPRINTING	GO_GENETIC_IMPRINTING		20	0.293704	0.95194	0.557632	1	1	4228	tags=30%	list=21%	signal=38%
GO_POSITIVE_REGULATION_OF_CYTOPLASMIC_TRANSPORT	GO_POSITIVE_REGULATION_OF_CYTOPLASMIC_TRANSPORT		273	0.221102	0.951804	0.666	1	1	11469	tags=60%	list=58%	signal=140%
GO_REGULATION_OF_HAIR_CYCLE	GO_REGULATION_OF_HAIR_CYCLE		22	0.287299	0.951784	0.549797	1	1	9364	tags=55%	list=47%	signal=103%
GO_REGULATION_OF_SMOOTH_MUSCLE_CELL_DIFFERENTIATION	GO_REGULATION_OF_SMOOTH_MUSCLE_CELL_DIFFERENTIATION		19	0.29781	0.951668	0.554759	1	1	8347	tags=47%	list=42%	signal=82%
GO_NEGATIVE_REGULATION_OF_ORGANELLE_ASSEMBLY	GO_NEGATIVE_REGULATION_OF_ORGANELLE_ASSEMBLY		22	0.289719	0.95152	0.54277	1	1	5821	tags=41%	list=29%	signal=58%
GO_REGULATION_OF_TYROSINE_PHOSPHORYLATION_OF_STAT1_PROTEIN	GO_REGULATION_OF_TYROSINE_PHOSPHORYLATION_OF_STAT1_PROTEIN		16	0.306501	0.951498	0.545935	1	1	3644	tags=25%	list=18%	signal=31%
GO_NEGATIVE_REGULATION_OF_VASCULATURE_DEVELOPMENT	GO_NEGATIVE_REGULATION_OF_VASCULATURE_DEVELOPMENT		76	0.242578	0.951391	0.579	1	1	7639	tags=42%	list=39%	signal=68%
GO_CALCIUM_MEDIATED_SIGNALING	GO_CALCIUM_MEDIATED_SIGNALING		85	0.23894	0.951295	0.595	1	1	8618	tags=46%	list=44%	signal=81%
GO_REGULATION_OF_OXIDOREDUCTASE_ACTIVITY	GO_REGULATION_OF_OXIDOREDUCTASE_ACTIVITY		89	0.236313	0.950622	0.609	1	1	7730	tags=39%	list=39%	signal=64%
GO_NEGATIVE_REGULATION_OF_CELLULAR_RESPONSE_TO_INSULIN_STIMULUS	GO_NEGATIVE_REGULATION_OF_CELLULAR_RESPONSE_TO_INSULIN_STIMULUS		31	0.270819	0.950312	0.568983	1	1	8552	tags=52%	list=43%	signal=91%
GO_REGULATION_OF_TRANSCRIPTION_INVOLVED_IN_G1_S_TRANSITION_OF_MITOTIC_CELL_CYCLE	GO_REGULATION_OF_TRANSCRIPTION_INVOLVED_IN_G1_S_TRANSITION_OF_MITOTIC_CELL_CYCLE		25	0.280068	0.949864	0.560406	1	1	13820	tags=92%	list=70%	signal=304%
GO_NON_CANONICAL_WNT_SIGNALING_PATHWAY	GO_NON_CANONICAL_WNT_SIGNALING_PATHWAY		136	0.229716	0.949413	0.627	1	1	9499	tags=47%	list=48%	signal=90%
GO_PEPTIDYL_TYROSINE_MODIFICATION	GO_PEPTIDYL_TYROSINE_MODIFICATION		186	0.224323	0.948846	0.642	1	1	10063	tags=54%	list=51%	signal=108%
GO_NEGATIVE_REGULATION_OF_INFLAMMATORY_RESPONSE	GO_NEGATIVE_REGULATION_OF_INFLAMMATORY_RESPONSE		95	0.237388	0.948637	0.626	1	1	8942	tags=44%	list=45%	signal=80%
GO_POSITIVE_REGULATION_OF_CELL_GROWTH	GO_POSITIVE_REGULATION_OF_CELL_GROWTH		145	0.226816	0.948574	0.646	1	1	12440	tags=68%	list=63%	signal=182%
GO_RESPONSE_TO_PURINE_CONTAINING_COMPOUND	GO_RESPONSE_TO_PURINE_CONTAINING_COMPOUND		157	0.227267	0.948263	0.634	1	1	9345	tags=50%	list=47%	signal=93%
GO_RESPONSE_TO_INORGANIC_SUBSTANCE	GO_RESPONSE_TO_INORGANIC_SUBSTANCE		470	0.213933	0.947986	0.718	1	1	7194	tags=35%	list=36%	signal=53%
GO_NEURON_PROJECTION_REGENERATION	GO_NEURON_PROJECTION_REGENERATION		31	0.270783	0.947926	0.575758	1	1	3307	tags=23%	list=17%	signal=27%
GO_NEGATIVE_REGULATION_OF_RESPONSE_TO_WOUNDING	GO_NEGATIVE_REGULATION_OF_RESPONSE_TO_WOUNDING		151	0.226766	0.947897	0.62	1	1	9124	tags=45%	list=46%	signal=83%
GO_FOLIC_ACID_CONTAINING_COMPOUND_METABOLIC_PROCESS	GO_FOLIC_ACID_CONTAINING_COMPOUND_METABOLIC_PROCESS		28	0.273987	0.947573	0.573158	1	1	8605	tags=54%	list=43%	signal=95%
GO_ENDOTHELIAL_CELL_DEVELOPMENT	GO_ENDOTHELIAL_CELL_DEVELOPMENT		45	0.256334	0.947551	0.583166	1	1	11336	tags=58%	list=57%	signal=135%
GO_NUCLEOSIDE_TRANSPORT	GO_NUCLEOSIDE_TRANSPORT		16	0.308496	0.947455	0.555089	1	1	2367	tags=19%	list=12%	signal=21%
GO_REGULATION_OF_VASCULATURE_DEVELOPMENT	GO_REGULATION_OF_VASCULATURE_DEVELOPMENT		225	0.220943	0.946963	0.672	1	1	8011	tags=40%	list=40%	signal=66%
GO_RRNA_MODIFICATION	GO_RRNA_MODIFICATION		23	0.289488	0.946767	0.551689	1	1	7451	tags=52%	list=38%	signal=84%
GO_DNA_CATABOLIC_PROCESS_ENDONUCLEOLYTIC	GO_DNA_CATABOLIC_PROCESS_ENDONUCLEOLYTIC		19	0.295792	0.94649	0.566528	1	1	8785	tags=58%	list=44%	signal=104%
GO_GLUTATHIONE_METABOLIC_PROCESS	GO_GLUTATHIONE_METABOLIC_PROCESS		58	0.249783	0.946047	0.600601	1	1	4658	tags=26%	list=24%	signal=34%
GO_REGULATION_OF_DENDRITE_DEVELOPMENT	GO_REGULATION_OF_DENDRITE_DEVELOPMENT		116	0.23271	0.945967	0.642	1	1	8937	tags=48%	list=45%	signal=87%
GO_CENTRAL_NERVOUS_SYSTEM_PROJECTION_NEURON_AXONOGENESIS	GO_CENTRAL_NERVOUS_SYSTEM_PROJECTION_NEURON_AXONOGENESIS		22	0.285795	0.945922	0.549642	1	1	8217	tags=55%	list=41%	signal=93%
GO_REGULATION_OF_HOMEOSTATIC_PROCESS	GO_REGULATION_OF_HOMEOSTATIC_PROCESS		439	0.214236	0.945751	0.708	1	1	6053	tags=31%	list=31%	signal=44%
GO_REGULATION_OF_MITOCHONDRION_ORGANIZATION	GO_REGULATION_OF_MITOCHONDRION_ORGANIZATION		203	0.222204	0.945693	0.665	1	1	7686	tags=39%	list=39%	signal=63%
GO_PROTEIN_K11_LINKED_UBIQUITINATION	GO_PROTEIN_K11_LINKED_UBIQUITINATION		27	0.275268	0.945526	0.58156	1	1	11885	tags=74%	list=60%	signal=185%
GO_PURINERGIC_RECEPTOR_SIGNALING_PATHWAY	GO_PURINERGIC_RECEPTOR_SIGNALING_PATHWAY		28	0.273178	0.944904	0.584848	1	1	3697	tags=25%	list=19%	signal=31%
GO_NEGATIVE_REGULATION_OF_NOTCH_SIGNALING_PATHWAY	GO_NEGATIVE_REGULATION_OF_NOTCH_SIGNALING_PATHWAY		26	0.278233	0.944774	0.577195	1	1	1784	tags=12%	list=9%	signal=13%
GO_POSITIVE_REGULATION_OF_I_KAPPAB_KINASE_NF_KAPPAB_SIGNALING	GO_POSITIVE_REGULATION_OF_I_KAPPAB_KINASE_NF_KAPPAB_SIGNALING		177	0.222209	0.944736	0.659	1	1	8789	tags=47%	list=44%	signal=85%
GO_FAT_CELL_DIFFERENTIATION	GO_FAT_CELL_DIFFERENTIATION		102	0.233273	0.94462	0.639	1	1	4750	tags=25%	list=24%	signal=33%
GO_REGULATION_OF_STAT_CASCADE	GO_REGULATION_OF_STAT_CASCADE		143	0.22642	0.944513	0.658	1	1	9187	tags=39%	list=46%	signal=73%
GO_POSITIVE_REGULATION_OF_ACTIN_FILAMENT_POLYMERIZATION	GO_POSITIVE_REGULATION_OF_ACTIN_FILAMENT_POLYMERIZATION		65	0.24622	0.943935	0.608	1	1	8444	tags=42%	list=43%	signal=72%
GO_REGULATION_OF_JNK_CASCADE	GO_REGULATION_OF_JNK_CASCADE		158	0.223643	0.943544	0.656	1	1	10489	tags=56%	list=53%	signal=117%
GO_REGULATION_OF_EXTENT_OF_CELL_GROWTH	GO_REGULATION_OF_EXTENT_OF_CELL_GROWTH		99	0.23409	0.943422	0.623	1	1	13414	tags=78%	list=68%	signal=240%
GO_GLYCOSYL_COMPOUND_METABOLIC_PROCESS	GO_GLYCOSYL_COMPOUND_METABOLIC_PROCESS		352	0.215784	0.942591	0.712	1	1	4326	tags=25%	list=22%	signal=31%
GO_REGULATION_OF_SMOOTH_MUSCLE_CELL_PROLIFERATION	GO_REGULATION_OF_SMOOTH_MUSCLE_CELL_PROLIFERATION		99	0.231008	0.94253	0.616	1	1	11009	tags=58%	list=56%	signal=129%
GO_REGULATION_OF_MITOCHONDRIAL_FISSION	GO_REGULATION_OF_MITOCHONDRIAL_FISSION		16	0.302297	0.942528	0.556257	1	1	9548	tags=63%	list=48%	signal=121%
GO_POLYOL_METABOLIC_PROCESS	GO_POLYOL_METABOLIC_PROCESS		94	0.23577	0.942284	0.634	1	1	6971	tags=36%	list=35%	signal=56%
GO_NEGATIVE_REGULATION_OF_MITOCHONDRION_ORGANIZATION	GO_NEGATIVE_REGULATION_OF_MITOCHONDRION_ORGANIZATION		36	0.265307	0.942091	0.59679	1	1	5960	tags=33%	list=30%	signal=48%
GO_LEUKOCYTE_PROLIFERATION	GO_LEUKOCYTE_PROLIFERATION		86	0.239111	0.942037	0.615	1	1	10489	tags=50%	list=53%	signal=106%
GO_RESPONSE_TO_INCREASED_OXYGEN_LEVELS	GO_RESPONSE_TO_INCREASED_OXYGEN_LEVELS		23	0.280769	0.94179	0.558614	1	1	7105	tags=43%	list=36%	signal=68%
GO_REGULATION_OF_RETINOIC_ACID_RECEPTOR_SIGNALING_PATHWAY	GO_REGULATION_OF_RETINOIC_ACID_RECEPTOR_SIGNALING_PATHWAY		33	0.265131	0.941498	0.592965	1	1	11741	tags=73%	list=59%	signal=178%
GO_MATURATION_OF_SSU_RRNA_FROM_TRICISTRONIC_RRNA_TRANSCRIPT_SSU_RRNA_5_8S_RRNA_LSU_RRNA_	GO_MATURATION_OF_SSU_RRNA_FROM_TRICISTRONIC_RRNA_TRANSCRIPT_SSU_RRNA_5_8S_RRNA_LSU_RRNA_		33	0.265466	0.941478	0.591734	1	1	5123	tags=30%	list=26%	signal=41%
GO_EPITHELIAL_CELL_PROLIFERATION	GO_EPITHELIAL_CELL_PROLIFERATION		88	0.237031	0.941252	0.627	1	1	8142	tags=41%	list=41%	signal=69%
GO_REGULATION_OF_PLASMA_LIPOPROTEIN_PARTICLE_LEVELS	GO_REGULATION_OF_PLASMA_LIPOPROTEIN_PARTICLE_LEVELS		45	0.253447	0.941123	0.607823	1	1	7264	tags=40%	list=37%	signal=63%
GO_REGULATED_EXOCYTOSIS	GO_REGULATED_EXOCYTOSIS		217	0.221036	0.940993	0.681	1	1	4913	tags=27%	list=25%	signal=35%
GO_VITAMIN_METABOLIC_PROCESS	GO_VITAMIN_METABOLIC_PROCESS		114	0.231251	0.940907	0.651	1	1	11902	tags=67%	list=60%	signal=166%
GO_NEGATIVE_REGULATION_OF_LOCOMOTION	GO_NEGATIVE_REGULATION_OF_LOCOMOTION		253	0.216886	0.94067	0.685	1	1	5972	tags=32%	list=30%	signal=45%
GO_POSITIVE_REGULATION_OF_RNA_SPLICING	GO_POSITIVE_REGULATION_OF_RNA_SPLICING		22	0.285369	0.940595	0.590769	1	1	10169	tags=64%	list=51%	signal=131%
GO_POSITIVE_REGULATION_OF_MULTICELLULAR_ORGANISM_GROWTH	GO_POSITIVE_REGULATION_OF_MULTICELLULAR_ORGANISM_GROWTH		32	0.266984	0.940287	0.584337	1	1	11134	tags=66%	list=56%	signal=150%
GO_REGULATION_OF_NEUTROPHIL_MIGRATION	GO_REGULATION_OF_NEUTROPHIL_MIGRATION		30	0.270415	0.940241	0.577309	1	1	9318	tags=50%	list=47%	signal=94%
GO_NEGATIVE_REGULATION_OF_ORGAN_GROWTH	GO_NEGATIVE_REGULATION_OF_ORGAN_GROWTH		21	0.291488	0.939751	0.576132	1	1	4021	tags=33%	list=20%	signal=42%
GO_REGULATION_OF_RELEASE_OF_SEQUESTERED_CALCIUM_ION_INTO_CYTOSOL	GO_REGULATION_OF_RELEASE_OF_SEQUESTERED_CALCIUM_ION_INTO_CYTOSOL		73	0.241497	0.939172	0.622623	1	1	6957	tags=36%	list=35%	signal=55%
GO_REGULATION_OF_VIRAL_TRANSCRIPTION	GO_REGULATION_OF_VIRAL_TRANSCRIPTION		57	0.246968	0.938424	0.623	1	1	6142	tags=33%	list=31%	signal=48%
GO_POSITIVE_REGULATION_OF_RECEPTOR_MEDIATED_ENDOCYTOSIS	GO_POSITIVE_REGULATION_OF_RECEPTOR_MEDIATED_ENDOCYTOSIS		47	0.249892	0.938358	0.572	1	1	11019	tags=66%	list=56%	signal=148%
GO_SOMITE_DEVELOPMENT	GO_SOMITE_DEVELOPMENT		77	0.240035	0.938181	0.623	1	1	8206	tags=42%	list=41%	signal=71%
GO_REGULATION_OF_PHOSPHOLIPID_METABOLIC_PROCESS	GO_REGULATION_OF_PHOSPHOLIPID_METABOLIC_PROCESS		59	0.244357	0.93815	0.608	1	1	4957	tags=29%	list=25%	signal=38%
GO_CELLULAR_MODIFIED_AMINO_ACID_METABOLIC_PROCESS	GO_CELLULAR_MODIFIED_AMINO_ACID_METABOLIC_PROCESS		210	0.219822	0.937872	0.679	1	1	6757	tags=35%	list=34%	signal=53%
GO_STRIATUM_DEVELOPMENT	GO_STRIATUM_DEVELOPMENT		16	0.305385	0.93771	0.55579	1	1	11384	tags=75%	list=57%	signal=176%
GO_PYRIMIDINE_NUCLEOTIDE_METABOLIC_PROCESS	GO_PYRIMIDINE_NUCLEOTIDE_METABOLIC_PROCESS		44	0.256546	0.937591	0.594188	1	1	4651	tags=30%	list=23%	signal=39%
GO_REGULATION_OF_I_KAPPAB_KINASE_NF_KAPPAB_SIGNALING	GO_REGULATION_OF_I_KAPPAB_KINASE_NF_KAPPAB_SIGNALING		230	0.218944	0.937589	0.693	1	1	8789	tags=47%	list=44%	signal=83%
GO_DETECTION_OF_MECHANICAL_STIMULUS	GO_DETECTION_OF_MECHANICAL_STIMULUS		40	0.257456	0.937574	0.604208	1	1	9749	tags=55%	list=49%	signal=108%
GO_RECEPTOR_MEDIATED_ENDOCYTOSIS	GO_RECEPTOR_MEDIATED_ENDOCYTOSIS		202	0.222094	0.937528	0.679	1	1	10465	tags=55%	list=53%	signal=115%
GO_HUMORAL_IMMUNE_RESPONSE_MEDIATED_BY_CIRCULATING_IMMUNOGLOBULIN	GO_HUMORAL_IMMUNE_RESPONSE_MEDIATED_BY_CIRCULATING_IMMUNOGLOBULIN		40	0.258071	0.936535	0.60201	1	1	7154	tags=45%	list=36%	signal=70%
GO_TRICARBOXYLIC_ACID_METABOLIC_PROCESS	GO_TRICARBOXYLIC_ACID_METABOLIC_PROCESS		37	0.259182	0.935663	0.617234	1	1	3891	tags=30%	list=20%	signal=37%
GO_CELLULAR_GLUCURONIDATION	GO_CELLULAR_GLUCURONIDATION		22	0.286408	0.935126	0.592213	1	1	12498	tags=86%	list=63%	signal=234%
GO_RESPONSE_TO_ENDOPLASMIC_RETICULUM_STRESS	GO_RESPONSE_TO_ENDOPLASMIC_RETICULUM_STRESS		225	0.217731	0.935074	0.711	1	1	10519	tags=56%	list=53%	signal=119%
GO_SKIN_DEVELOPMENT	GO_SKIN_DEVELOPMENT		209	0.220125	0.934897	0.701	1	1	8445	tags=41%	list=43%	signal=71%
GO_ORGANIC_ACID_CATABOLIC_PROCESS	GO_ORGANIC_ACID_CATABOLIC_PROCESS		199	0.220066	0.934895	0.682	1	1	9185	tags=49%	list=46%	signal=91%
GO_TRANSMEMBRANE_RECEPTOR_PROTEIN_TYROSINE_KINASE_SIGNALING_PATHWAY	GO_TRANSMEMBRANE_RECEPTOR_PROTEIN_TYROSINE_KINASE_SIGNALING_PATHWAY		492	0.210823	0.934616	0.776	1	1	6960	tags=36%	list=35%	signal=53%
GO_THYMUS_DEVELOPMENT	GO_THYMUS_DEVELOPMENT		46	0.250601	0.934524	0.613842	1	1	6818	tags=37%	list=34%	signal=56%
GO_REGULATION_OF_SYMBIOSIS_ENCOMPASSING_MUTUALISM_THROUGH_PARASITISM	GO_REGULATION_OF_SYMBIOSIS_ENCOMPASSING_MUTUALISM_THROUGH_PARASITISM		195	0.220508	0.934223	0.708	1	1	10112	tags=52%	list=51%	signal=105%
GO_NEGATIVE_REGULATION_OF_DNA_METABOLIC_PROCESS	GO_NEGATIVE_REGULATION_OF_DNA_METABOLIC_PROCESS		108	0.229922	0.934136	0.656	1	1	10657	tags=58%	list=54%	signal=126%
GO_CELLULAR_RESPONSE_TO_ALCOHOL	GO_CELLULAR_RESPONSE_TO_ALCOHOL		112	0.229805	0.933781	0.658	1	1	9933	tags=54%	list=50%	signal=107%
GO_NEGATIVE_REGULATION_OF_CYCLIN_DEPENDENT_PROTEIN_KINASE_ACTIVITY	GO_NEGATIVE_REGULATION_OF_CYCLIN_DEPENDENT_PROTEIN_KINASE_ACTIVITY		32	0.265886	0.933447	0.59397	1	1	5202	tags=28%	list=26%	signal=38%
GO_APOPTOTIC_DNA_FRAGMENTATION	GO_APOPTOTIC_DNA_FRAGMENTATION		15	0.30532	0.933238	0.575502	1	1	8003	tags=53%	list=40%	signal=89%
GO_REGULATION_OF_PROTEIN_INSERTION_INTO_MITOCHONDRIAL_MEMBRANE_INVOLVED_IN_APOPTOTIC_SIGNALING_PATHWAY	GO_REGULATION_OF_PROTEIN_INSERTION_INTO_MITOCHONDRIAL_MEMBRANE_INVOLVED_IN_APOPTOTIC_SIGNALING_PATHWAY		29	0.267115	0.933032	0.584848	1	1	3283	tags=21%	list=17%	signal=25%
GO_LIPID_CATABOLIC_PROCESS	GO_LIPID_CATABOLIC_PROCESS		242	0.216254	0.932431	0.698	1	1	7951	tags=41%	list=40%	signal=68%
GO_NEURON_MIGRATION	GO_NEURON_MIGRATION		107	0.227734	0.932343	0.648	1	1	6746	tags=36%	list=34%	signal=54%
GO_REGULATION_OF_PROTEIN_TARGETING_TO_MEMBRANE	GO_REGULATION_OF_PROTEIN_TARGETING_TO_MEMBRANE		21	0.283433	0.932193	0.586912	1	1	6503	tags=33%	list=33%	signal=50%
GO_REGULATION_OF_NUCLEOCYTOPLASMIC_TRANSPORT	GO_REGULATION_OF_NUCLEOCYTOPLASMIC_TRANSPORT		217	0.217489	0.932186	0.705	1	1	11019	tags=59%	list=56%	signal=130%
GO_PEPTIDE_TRANSPORT	GO_PEPTIDE_TRANSPORT		72	0.238495	0.932031	0.627	1	1	9844	tags=50%	list=50%	signal=99%
GO_INSULIN_RECEPTOR_SIGNALING_PATHWAY	GO_INSULIN_RECEPTOR_SIGNALING_PATHWAY		78	0.235525	0.931987	0.645	1	1	5085	tags=27%	list=26%	signal=36%
GO_POSITIVE_REGULATION_OF_ACTIN_FILAMENT_BUNDLE_ASSEMBLY	GO_POSITIVE_REGULATION_OF_ACTIN_FILAMENT_BUNDLE_ASSEMBLY		47	0.250365	0.931906	0.619	1	1	12747	tags=68%	list=64%	signal=191%
GO_COFACTOR_METABOLIC_PROCESS	GO_COFACTOR_METABOLIC_PROCESS		321	0.213012	0.931563	0.74	1	1	6772	tags=36%	list=34%	signal=54%
GO_REGULATION_OF_FIBROBLAST_PROLIFERATION	GO_REGULATION_OF_FIBROBLAST_PROLIFERATION		80	0.236009	0.931555	0.63964	1	1	4695	tags=26%	list=24%	signal=34%
GO_ARP2_3_COMPLEX_MEDIATED_ACTIN_NUCLEATION	GO_ARP2_3_COMPLEX_MEDIATED_ACTIN_NUCLEATION		16	0.302473	0.931282	0.586569	1	1	9573	tags=50%	list=48%	signal=97%
GO_PHAGOCYTOSIS	GO_PHAGOCYTOSIS		158	0.222303	0.930741	0.685	1	1	4565	tags=25%	list=23%	signal=33%
GO_REGULATION_OF_CARDIAC_MUSCLE_CONTRACTION_BY_CALCIUM_ION_SIGNALING	GO_REGULATION_OF_CARDIAC_MUSCLE_CONTRACTION_BY_CALCIUM_ION_SIGNALING		23	0.27988	0.93063	0.578411	1	1	6957	tags=39%	list=35%	signal=60%
GO_LEUKOCYTE_DIFFERENTIATION	GO_LEUKOCYTE_DIFFERENTIATION		289	0.213992	0.930462	0.737	1	1	8381	tags=38%	list=42%	signal=66%
GO_NEUROTROPHIN_SIGNALING_PATHWAY	GO_NEUROTROPHIN_SIGNALING_PATHWAY		23	0.28027	0.930369	0.59633	1	1	7374	tags=43%	list=37%	signal=69%
GO_HYPEROSMOTIC_RESPONSE	GO_HYPEROSMOTIC_RESPONSE		19	0.29141	0.929651	0.591753	1	1	1899	tags=16%	list=10%	signal=17%
GO_NEGATIVE_REGULATION_OF_ERK1_AND_ERK2_CASCADE	GO_NEGATIVE_REGULATION_OF_ERK1_AND_ERK2_CASCADE		51	0.247515	0.92954	0.615616	1	1	10950	tags=65%	list=55%	signal=144%
GO_POSITIVE_REGULATION_OF_REPRODUCTIVE_PROCESS	GO_POSITIVE_REGULATION_OF_REPRODUCTIVE_PROCESS		52	0.247609	0.929508	0.627628	1	1	7383	tags=38%	list=37%	signal=61%
GO_GENERATION_OF_PRECURSOR_METABOLITES_AND_ENERGY	GO_GENERATION_OF_PRECURSOR_METABOLITES_AND_ENERGY		281	0.215187	0.929431	0.729	1	1	8725	tags=42%	list=44%	signal=75%
GO_REGULATION_OF_INTERLEUKIN_8_SECRETION	GO_REGULATION_OF_INTERLEUKIN_8_SECRETION		18	0.29181	0.927632	0.59375	1	1	10559	tags=56%	list=53%	signal=119%
GO_ORGANOPHOSPHATE_ESTER_TRANSPORT	GO_ORGANOPHOSPHATE_ESTER_TRANSPORT		85	0.232213	0.927482	0.645	1	1	11370	tags=59%	list=57%	signal=137%
GO_ECTODERMAL_PLACODE_DEVELOPMENT	GO_ECTODERMAL_PLACODE_DEVELOPMENT		15	0.307928	0.927349	0.585912	1	1	2808	tags=27%	list=14%	signal=31%
GO_REGULATION_OF_ACUTE_INFLAMMATORY_RESPONSE	GO_REGULATION_OF_ACUTE_INFLAMMATORY_RESPONSE		72	0.236347	0.927264	0.65	1	1	10041	tags=54%	list=51%	signal=109%
GO_POSITIVE_REGULATION_OF_ACTIN_CYTOSKELETON_REORGANIZATION	GO_POSITIVE_REGULATION_OF_ACTIN_CYTOSKELETON_REORGANIZATION		16	0.297607	0.927002	0.568894	1	1	9187	tags=50%	list=46%	signal=93%
GO_POSITIVE_REGULATION_OF_AXON_EXTENSION	GO_POSITIVE_REGULATION_OF_AXON_EXTENSION		35	0.261026	0.926911	0.600402	1	1	13323	tags=86%	list=67%	signal=261%
GO_NEGATIVE_REGULATION_OF_DNA_BINDING	GO_NEGATIVE_REGULATION_OF_DNA_BINDING		46	0.249877	0.926771	0.615462	1	1	5656	tags=30%	list=29%	signal=42%
GO_REGULATION_OF_B_CELL_MEDIATED_IMMUNITY	GO_REGULATION_OF_B_CELL_MEDIATED_IMMUNITY		40	0.254577	0.926738	0.635271	1	1	8740	tags=48%	list=44%	signal=85%
GO_ISOPRENOID_METABOLIC_PROCESS	GO_ISOPRENOID_METABOLIC_PROCESS		125	0.226529	0.926704	0.673	1	1	7365	tags=38%	list=37%	signal=59%
GO_AGING	GO_AGING		262	0.214101	0.926338	0.745	1	1	9143	tags=44%	list=46%	signal=80%
GO_REGULATION_OF_SEQUESTERING_OF_CALCIUM_ION	GO_REGULATION_OF_SEQUESTERING_OF_CALCIUM_ION		104	0.228365	0.926069	0.679	1	1	11389	tags=58%	list=57%	signal=135%
GO_RESPONSE_TO_INSULIN	GO_RESPONSE_TO_INSULIN		201	0.216448	0.925972	0.716	1	1	6826	tags=34%	list=34%	signal=52%
GO_MONOAMINE_TRANSPORT	GO_MONOAMINE_TRANSPORT		22	0.277723	0.925652	0.604888	1	1	8509	tags=55%	list=43%	signal=96%
GO_REGULATION_OF_FIBROBLAST_GROWTH_FACTOR_RECEPTOR_SIGNALING_PATHWAY	GO_REGULATION_OF_FIBROBLAST_GROWTH_FACTOR_RECEPTOR_SIGNALING_PATHWAY		25	0.275091	0.925523	0.602227	1	1	9969	tags=56%	list=50%	signal=113%
GO_BASE_EXCISION_REPAIR	GO_BASE_EXCISION_REPAIR		39	0.255221	0.92517	0.628514	1	1	10455	tags=62%	list=53%	signal=130%
GO_REGULATION_OF_EPITHELIAL_TO_MESENCHYMAL_TRANSITION	GO_REGULATION_OF_EPITHELIAL_TO_MESENCHYMAL_TRANSITION		64	0.240232	0.925051	0.627	1	1	6211	tags=34%	list=31%	signal=50%
GO_FATTY_ACID_TRANSPORT	GO_FATTY_ACID_TRANSPORT		55	0.243905	0.925006	0.622	1	1	7205	tags=40%	list=36%	signal=63%
GO_EMBRYONIC_FORELIMB_MORPHOGENESIS	GO_EMBRYONIC_FORELIMB_MORPHOGENESIS		32	0.263998	0.924517	0.603622	1	1	2808	tags=19%	list=14%	signal=22%
GO_DEOXYRIBONUCLEOTIDE_METABOLIC_PROCESS	GO_DEOXYRIBONUCLEOTIDE_METABOLIC_PROCESS		34	0.262109	0.924496	0.614919	1	1	8888	tags=53%	list=45%	signal=96%
GO_POSITIVE_REGULATION_OF_MITOCHONDRION_ORGANIZATION	GO_POSITIVE_REGULATION_OF_MITOCHONDRION_ORGANIZATION		156	0.220613	0.924307	0.702	1	1	9204	tags=46%	list=46%	signal=86%
GO_TOLL_LIKE_RECEPTOR_4_SIGNALING_PATHWAY	GO_TOLL_LIKE_RECEPTOR_4_SIGNALING_PATHWAY		18	0.293257	0.9243	0.580745	1	1	5370	tags=33%	list=27%	signal=46%
GO_REGULATION_OF_TRANSCRIPTION_ELONGATION_FROM_RNA_POLYMERASE_II_PROMOTER	GO_REGULATION_OF_TRANSCRIPTION_ELONGATION_FROM_RNA_POLYMERASE_II_PROMOTER		21	0.283438	0.924117	0.594427	1	1	10176	tags=67%	list=51%	signal=137%
GO_POSITIVE_REGULATION_OF_BINDING	GO_POSITIVE_REGULATION_OF_BINDING		127	0.224884	0.924062	0.694	1	1	10495	tags=54%	list=53%	signal=115%
GO_REGULATION_OF_PHAGOCYTOSIS	GO_REGULATION_OF_PHAGOCYTOSIS		67	0.237609	0.924048	0.655	1	1	7229	tags=39%	list=36%	signal=61%
GO_NUCLEOSIDE_DIPHOSPHATE_METABOLIC_PROCESS	GO_NUCLEOSIDE_DIPHOSPHATE_METABOLIC_PROCESS		80	0.234501	0.924004	0.642	1	1	10385	tags=58%	list=52%	signal=120%
GO_NEGATIVE_REGULATION_OF_LIPID_CATABOLIC_PROCESS	GO_NEGATIVE_REGULATION_OF_LIPID_CATABOLIC_PROCESS		20	0.283943	0.923728	0.601833	1	1	1217	tags=15%	list=6%	signal=16%
GO_NEGATIVE_REGULATION_OF_STRIATED_MUSCLE_CELL_DIFFERENTIATION	GO_NEGATIVE_REGULATION_OF_STRIATED_MUSCLE_CELL_DIFFERENTIATION		25	0.275891	0.922834	0.608163	1	1	6167	tags=36%	list=31%	signal=52%
GO_NUCLEOTIDE_EXCISION_REPAIR_DNA_GAP_FILLING	GO_NUCLEOTIDE_EXCISION_REPAIR_DNA_GAP_FILLING		24	0.272627	0.922722	0.601015	1	1	10323	tags=58%	list=52%	signal=122%
GO_CELLULAR_IRON_ION_HOMEOSTASIS	GO_CELLULAR_IRON_ION_HOMEOSTASIS		45	0.250416	0.922478	0.639	1	1	11143	tags=62%	list=56%	signal=142%
GO_SECRETION_BY_CELL	GO_SECRETION_BY_CELL		474	0.20812	0.92217	0.811	1	1	8646	tags=43%	list=44%	signal=75%
GO_POSITIVE_REGULATION_OF_MUSCLE_HYPERTROPHY	GO_POSITIVE_REGULATION_OF_MUSCLE_HYPERTROPHY		22	0.278534	0.922006	0.598765	1	1	4249	tags=32%	list=21%	signal=40%
GO_DEVELOPMENTAL_GROWTH	GO_DEVELOPMENTAL_GROWTH		324	0.211951	0.921992	0.756	1	1	8128	tags=41%	list=41%	signal=68%
GO_PEPTIDE_CATABOLIC_PROCESS	GO_PEPTIDE_CATABOLIC_PROCESS		22	0.279988	0.921604	0.602866	1	1	11581	tags=73%	list=58%	signal=175%
GO_NEUROBLAST_PROLIFERATION	GO_NEUROBLAST_PROLIFERATION		29	0.266812	0.92138	0.604863	1	1	8162	tags=45%	list=41%	signal=76%
GO_NEGATIVE_REGULATION_OF_BINDING	GO_NEGATIVE_REGULATION_OF_BINDING		129	0.223248	0.921253	0.696	1	1	9822	tags=49%	list=50%	signal=96%
GO_STEROL_METABOLIC_PROCESS	GO_STEROL_METABOLIC_PROCESS		121	0.225289	0.921047	0.693	1	1	8642	tags=44%	list=44%	signal=77%
GO_TRANSMISSION_OF_NERVE_IMPULSE	GO_TRANSMISSION_OF_NERVE_IMPULSE		53	0.244168	0.920987	0.617	1	1	9162	tags=49%	list=46%	signal=91%
GO_HYPOTHALAMUS_DEVELOPMENT	GO_HYPOTHALAMUS_DEVELOPMENT		24	0.273775	0.920855	0.590816	1	1	4461	tags=25%	list=23%	signal=32%
GO_NEGATIVE_REGULATION_OF_PEPTIDYL_TYROSINE_PHOSPHORYLATION	GO_NEGATIVE_REGULATION_OF_PEPTIDYL_TYROSINE_PHOSPHORYLATION		37	0.252596	0.920784	0.608826	1	1	8985	tags=46%	list=45%	signal=84%
GO_EYE_PHOTORECEPTOR_CELL_DIFFERENTIATION	GO_EYE_PHOTORECEPTOR_CELL_DIFFERENTIATION		42	0.248972	0.920745	0.637827	1	1	7280	tags=40%	list=37%	signal=64%
GO_NEGATIVE_REGULATION_OF_CELL_MATRIX_ADHESION	GO_NEGATIVE_REGULATION_OF_CELL_MATRIX_ADHESION		28	0.267407	0.920574	0.626518	1	1	11350	tags=64%	list=57%	signal=150%
GO_REGULATION_OF_ALPHA_BETA_T_CELL_ACTIVATION	GO_REGULATION_OF_ALPHA_BETA_T_CELL_ACTIVATION		68	0.238636	0.92047	0.648	1	1	11094	tags=62%	list=56%	signal=140%
GO_HEMOSTASIS	GO_HEMOSTASIS		308	0.210988	0.92015	0.767	1	1	6977	tags=33%	list=35%	signal=50%
GO_PYRIMIDINE_NUCLEOTIDE_BIOSYNTHETIC_PROCESS	GO_PYRIMIDINE_NUCLEOTIDE_BIOSYNTHETIC_PROCESS		28	0.267511	0.920089	0.595939	1	1	9019	tags=54%	list=46%	signal=98%
GO_REGULATION_OF_GENERATION_OF_PRECURSOR_METABOLITES_AND_ENERGY	GO_REGULATION_OF_GENERATION_OF_PRECURSOR_METABOLITES_AND_ENERGY		85	0.232249	0.919851	0.669	1	1	6432	tags=34%	list=32%	signal=50%
GO_ACTIN_POLYMERIZATION_OR_DEPOLYMERIZATION	GO_ACTIN_POLYMERIZATION_OR_DEPOLYMERIZATION		35	0.256001	0.919813	0.60983	1	1	12138	tags=71%	list=61%	signal=184%
GO_CELL_MATURATION	GO_CELL_MATURATION		127	0.221681	0.918859	0.684	1	1	5440	tags=28%	list=27%	signal=38%
GO_REGULATION_OF_HISTONE_H3_K9_METHYLATION	GO_REGULATION_OF_HISTONE_H3_K9_METHYLATION		17	0.29568	0.918798	0.604603	1	1	5994	tags=41%	list=30%	signal=59%
GO_PROTEIN_K48_LINKED_DEUBIQUITINATION	GO_PROTEIN_K48_LINKED_DEUBIQUITINATION		20	0.281707	0.918742	0.597938	1	1	5363	tags=35%	list=27%	signal=48%
GO_NEGATIVE_REGULATION_OF_LEUKOCYTE_MEDIATED_IMMUNITY	GO_NEGATIVE_REGULATION_OF_LEUKOCYTE_MEDIATED_IMMUNITY		47	0.24725	0.918058	0.633902	1	1	7509	tags=38%	list=38%	signal=62%
GO_SENSORY_PERCEPTION_OF_MECHANICAL_STIMULUS	GO_SENSORY_PERCEPTION_OF_MECHANICAL_STIMULUS		148	0.219661	0.917705	0.702	1	1	9778	tags=49%	list=49%	signal=97%
GO_NEGATIVE_REGULATION_OF_ERBB_SIGNALING_PATHWAY	GO_NEGATIVE_REGULATION_OF_ERBB_SIGNALING_PATHWAY		44	0.248713	0.91766	0.626627	1	1	6951	tags=41%	list=35%	signal=63%
GO_FOREBRAIN_NEURON_DEVELOPMENT	GO_FOREBRAIN_NEURON_DEVELOPMENT		34	0.254604	0.917355	0.621242	1	1	11418	tags=59%	list=58%	signal=139%
GO_REGULATION_OF_CELLULAR_KETONE_METABOLIC_PROCESS	GO_REGULATION_OF_CELLULAR_KETONE_METABOLIC_PROCESS		170	0.218282	0.917081	0.724	1	1	11132	tags=58%	list=56%	signal=132%
GO_CELLULAR_RESPONSE_TO_INORGANIC_SUBSTANCE	GO_CELLULAR_RESPONSE_TO_INORGANIC_SUBSTANCE		151	0.219319	0.91669	0.721	1	1	5980	tags=28%	list=30%	signal=40%
GO_TAXIS	GO_TAXIS		449	0.207104	0.916319	0.824	1	1	8333	tags=39%	list=42%	signal=67%
GO_PHOSPHOLIPID_TRANSPORT	GO_PHOSPHOLIPID_TRANSPORT		54	0.243243	0.916125	0.661662	1	1	11370	tags=61%	list=57%	signal=143%
GO_LONG_CHAIN_FATTY_ACID_TRANSPORT	GO_LONG_CHAIN_FATTY_ACID_TRANSPORT		41	0.246886	0.915947	0.629259	1	1	11361	tags=61%	list=57%	signal=143%
GO_PURINE_CONTAINING_COMPOUND_METABOLIC_PROCESS	GO_PURINE_CONTAINING_COMPOUND_METABOLIC_PROCESS		382	0.208557	0.91566	0.794	1	1	9280	tags=47%	list=47%	signal=87%
GO_TELENCEPHALON_DEVELOPMENT	GO_TELENCEPHALON_DEVELOPMENT		226	0.212527	0.915576	0.74	1	1	8955	tags=45%	list=45%	signal=81%
GO_REGULATION_OF_INTERLEUKIN_2_PRODUCTION	GO_REGULATION_OF_INTERLEUKIN_2_PRODUCTION		47	0.247124	0.91537	0.652305	1	1	6068	tags=36%	list=31%	signal=52%
GO_REGULATION_OF_PROTEIN_SERINE_THREONINE_KINASE_ACTIVITY	GO_REGULATION_OF_PROTEIN_SERINE_THREONINE_KINASE_ACTIVITY		461	0.20672	0.915222	0.841	1	1	9625	tags=46%	list=49%	signal=88%
GO_NUCLEOSIDE_MONOPHOSPHATE_METABOLIC_PROCESS	GO_NUCLEOSIDE_MONOPHOSPHATE_METABOLIC_PROCESS		231	0.212565	0.91502	0.757	1	1	12248	tags=64%	list=62%	signal=165%
GO_NEGATIVE_REGULATION_OF_MULTI_ORGANISM_PROCESS	GO_NEGATIVE_REGULATION_OF_MULTI_ORGANISM_PROCESS		146	0.220611	0.914926	0.726	1	1	12372	tags=66%	list=62%	signal=174%
GO_REGULATION_OF_INTRACELLULAR_PROTEIN_TRANSPORT	GO_REGULATION_OF_INTRACELLULAR_PROTEIN_TRANSPORT		360	0.20901	0.914844	0.8	1	1	11030	tags=57%	list=56%	signal=127%
GO_RESPONSE_TO_PROSTAGLANDIN_E	GO_RESPONSE_TO_PROSTAGLANDIN_E		25	0.26783	0.91445	0.622335	1	1	5392	tags=32%	list=27%	signal=44%
GO_NEGATIVE_REGULATION_OF_RESPONSE_TO_EXTERNAL_STIMULUS	GO_NEGATIVE_REGULATION_OF_RESPONSE_TO_EXTERNAL_STIMULUS		263	0.211196	0.914439	0.767	1	1	9164	tags=44%	list=46%	signal=82%
GO_OUTFLOW_TRACT_MORPHOGENESIS	GO_OUTFLOW_TRACT_MORPHOGENESIS		56	0.237871	0.913962	0.661662	1	1	6681	tags=30%	list=34%	signal=46%
GO_CELL_CELL_ADHESION_VIA_PLASMA_MEMBRANE_ADHESION_MOLECULES	GO_CELL_CELL_ADHESION_VIA_PLASMA_MEMBRANE_ADHESION_MOLECULES		194	0.214798	0.913543	0.753	1	1	12981	tags=74%	list=66%	signal=212%
GO_REGULATION_OF_SUPEROXIDE_METABOLIC_PROCESS	GO_REGULATION_OF_SUPEROXIDE_METABOLIC_PROCESS		22	0.280934	0.913458	0.61287	1	1	7324	tags=41%	list=37%	signal=65%
GO_NEGATIVE_REGULATION_OF_CELL_PROJECTION_ORGANIZATION	GO_NEGATIVE_REGULATION_OF_CELL_PROJECTION_ORGANIZATION		140	0.219875	0.913365	0.705	1	1	13139	tags=70%	list=66%	signal=206%
GO_CARBOHYDRATE_TRANSMEMBRANE_TRANSPORT	GO_CARBOHYDRATE_TRANSMEMBRANE_TRANSPORT		24	0.273156	0.913292	0.619919	1	1	11589	tags=71%	list=59%	signal=170%
GO_TISSUE_REMODELING	GO_TISSUE_REMODELING		87	0.228636	0.912956	0.687	1	1	3058	tags=20%	list=15%	signal=23%
GO_DETECTION_OF_MECHANICAL_STIMULUS_INVOLVED_IN_SENSORY_PERCEPTION	GO_DETECTION_OF_MECHANICAL_STIMULUS_INVOLVED_IN_SENSORY_PERCEPTION		23	0.274148	0.912833	0.62335	1	1	9749	tags=57%	list=49%	signal=111%
GO_REGULATION_OF_ESTABLISHMENT_OF_PROTEIN_LOCALIZATION_TO_MITOCHONDRION	GO_REGULATION_OF_ESTABLISHMENT_OF_PROTEIN_LOCALIZATION_TO_MITOCHONDRION		124	0.220001	0.912636	0.684	1	1	12189	tags=63%	list=62%	signal=162%
GO_NADH_METABOLIC_PROCESS	GO_NADH_METABOLIC_PROCESS		34	0.255471	0.912567	0.637097	1	1	9796	tags=53%	list=49%	signal=105%
GO_REGULATION_OF_CALCIUM_ION_TRANSPORT_INTO_CYTOSOL	GO_REGULATION_OF_CALCIUM_ION_TRANSPORT_INTO_CYTOSOL		90	0.228751	0.911876	0.683	1	1	6977	tags=34%	list=35%	signal=53%
GO_NEGATIVE_REGULATION_OF_HOMOTYPIC_CELL_CELL_ADHESION	GO_NEGATIVE_REGULATION_OF_HOMOTYPIC_CELL_CELL_ADHESION		100	0.226779	0.911779	0.685	1	1	5280	tags=29%	list=27%	signal=39%
GO_PROTEIN_LOCALIZATION_TO_SYNAPSE	GO_PROTEIN_LOCALIZATION_TO_SYNAPSE		15	0.306362	0.911699	0.613851	1	1	11291	tags=67%	list=57%	signal=155%
GO_N_GLYCAN_PROCESSING	GO_N_GLYCAN_PROCESSING		19	0.283793	0.911454	0.622544	1	1	11252	tags=74%	list=57%	signal=170%
GO_RESPONSE_TO_CARBOHYDRATE	GO_RESPONSE_TO_CARBOHYDRATE		163	0.217483	0.911446	0.73	1	1	9844	tags=50%	list=50%	signal=98%
GO_NEGATIVE_REGULATION_OF_HOMEOSTATIC_PROCESS	GO_NEGATIVE_REGULATION_OF_HOMEOSTATIC_PROCESS		122	0.222123	0.911429	0.733	1	1	5219	tags=27%	list=26%	signal=36%
GO_ORGANIC_HYDROXY_COMPOUND_METABOLIC_PROCESS	GO_ORGANIC_HYDROXY_COMPOUND_METABOLIC_PROCESS		476	0.204634	0.911174	0.837	1	1	7365	tags=37%	list=37%	signal=57%
GO_POSITIVE_REGULATION_OF_LOCOMOTION	GO_POSITIVE_REGULATION_OF_LOCOMOTION		403	0.207168	0.911139	0.842	1	1	9072	tags=44%	list=46%	signal=80%
GO_MONOSACCHARIDE_TRANSPORT	GO_MONOSACCHARIDE_TRANSPORT		54	0.241829	0.911079	0.646293	1	1	11589	tags=67%	list=59%	signal=160%
GO_RESPONSE_TO_ATP	GO_RESPONSE_TO_ATP		30	0.261713	0.911033	0.636731	1	1	7991	tags=47%	list=40%	signal=78%
GO_ENDOCYTIC_RECYCLING	GO_ENDOCYTIC_RECYCLING		23	0.27503	0.910605	0.605691	1	1	10474	tags=52%	list=53%	signal=111%
GO_GLIAL_CELL_MIGRATION	GO_GLIAL_CELL_MIGRATION		35	0.253772	0.910544	0.624748	1	1	11014	tags=63%	list=56%	signal=141%
GO_INTERACTION_WITH_SYMBIONT	GO_INTERACTION_WITH_SYMBIONT		52	0.239299	0.910446	0.656313	1	1	9548	tags=52%	list=48%	signal=100%
GO_NAD_METABOLIC_PROCESS	GO_NAD_METABOLIC_PROCESS		50	0.243922	0.909957	0.656657	1	1	6462	tags=36%	list=33%	signal=53%
GO_REGULATION_OF_GRANULOCYTE_CHEMOTAXIS	GO_REGULATION_OF_GRANULOCYTE_CHEMOTAXIS		37	0.25107	0.909664	0.630261	1	1	8083	tags=41%	list=41%	signal=68%
GO_REGULATION_OF_LIPASE_ACTIVITY	GO_REGULATION_OF_LIPASE_ACTIVITY		83	0.229528	0.909286	0.688	1	1	8051	tags=43%	list=41%	signal=73%
GO_NITROGEN_CYCLE_METABOLIC_PROCESS	GO_NITROGEN_CYCLE_METABOLIC_PROCESS		15	0.294775	0.909249	0.597665	1	1	3411	tags=27%	list=17%	signal=32%
GO_NUCLEOBASE_CONTAINING_SMALL_MOLECULE_INTERCONVERSION	GO_NUCLEOBASE_CONTAINING_SMALL_MOLECULE_INTERCONVERSION		21	0.28255	0.908651	0.630278	1	1	8448	tags=52%	list=43%	signal=91%
GO_REGULATION_OF_INTERLEUKIN_2_BIOSYNTHETIC_PROCESS	GO_REGULATION_OF_INTERLEUKIN_2_BIOSYNTHETIC_PROCESS		18	0.287713	0.908109	0.626431	1	1	9048	tags=56%	list=46%	signal=102%
GO_EPITHELIAL_STRUCTURE_MAINTENANCE	GO_EPITHELIAL_STRUCTURE_MAINTENANCE		21	0.274605	0.907265	0.644764	1	1	8182	tags=48%	list=41%	signal=81%
GO_ORGANOPHOSPHATE_CATABOLIC_PROCESS	GO_ORGANOPHOSPHATE_CATABOLIC_PROCESS		112	0.222504	0.906853	0.705	1	1	7397	tags=41%	list=37%	signal=65%
GO_PROTEIN_HOMOOLIGOMERIZATION	GO_PROTEIN_HOMOOLIGOMERIZATION		245	0.21182	0.906787	0.781	1	1	6467	tags=33%	list=33%	signal=48%
GO_T_CELL_ACTIVATION_INVOLVED_IN_IMMUNE_RESPONSE	GO_T_CELL_ACTIVATION_INVOLVED_IN_IMMUNE_RESPONSE		60	0.235797	0.906785	0.687	1	1	10094	tags=42%	list=51%	signal=85%
GO_POSITIVE_REGULATION_OF_NEURAL_PRECURSOR_CELL_PROLIFERATION	GO_POSITIVE_REGULATION_OF_NEURAL_PRECURSOR_CELL_PROLIFERATION		40	0.248028	0.906468	0.639279	1	1	11014	tags=58%	list=56%	signal=129%
GO_NEUROEPITHELIAL_CELL_DIFFERENTIATION	GO_NEUROEPITHELIAL_CELL_DIFFERENTIATION		62	0.234315	0.906119	0.682683	1	1	8361	tags=42%	list=42%	signal=72%
GO_ERYTHROCYTE_HOMEOSTASIS	GO_ERYTHROCYTE_HOMEOSTASIS		70	0.231926	0.905001	0.681	1	1	11430	tags=60%	list=58%	signal=141%
GO_RECEPTOR_CATABOLIC_PROCESS	GO_RECEPTOR_CATABOLIC_PROCESS		16	0.294568	0.904925	0.624609	1	1	11339	tags=69%	list=57%	signal=161%
GO_HEART_DEVELOPMENT	GO_HEART_DEVELOPMENT		454	0.205442	0.904851	0.857	1	1	7578	tags=38%	list=38%	signal=60%
GO_PYRIMIDINE_NUCLEOSIDE_TRIPHOSPHATE_BIOSYNTHETIC_PROCESS	GO_PYRIMIDINE_NUCLEOSIDE_TRIPHOSPHATE_BIOSYNTHETIC_PROCESS		17	0.288152	0.904655	0.607254	1	1	4651	tags=35%	list=23%	signal=46%
GO_POSITIVE_REGULATION_OF_CATION_TRANSMEMBRANE_TRANSPORT	GO_POSITIVE_REGULATION_OF_CATION_TRANSMEMBRANE_TRANSPORT		92	0.225599	0.90454	0.714	1	1	10766	tags=53%	list=54%	signal=116%
GO_RESPONSE_TO_ESTROGEN	GO_RESPONSE_TO_ESTROGEN		215	0.212003	0.904347	0.767	1	1	6900	tags=33%	list=35%	signal=51%
GO_NEGATIVE_REGULATION_OF_IMMUNE_SYSTEM_PROCESS	GO_NEGATIVE_REGULATION_OF_IMMUNE_SYSTEM_PROCESS		361	0.205971	0.90434	0.823	1	1	11015	tags=52%	list=56%	signal=116%
GO_EXPLORATION_BEHAVIOR	GO_EXPLORATION_BEHAVIOR		23	0.275867	0.903879	0.615228	1	1	2619	tags=22%	list=13%	signal=25%
GO_HEART_PROCESS	GO_HEART_PROCESS		83	0.230367	0.903794	0.69	1	1	2525	tags=18%	list=13%	signal=21%
GO_NEGATIVE_REGULATION_OF_DEFENSE_RESPONSE	GO_NEGATIVE_REGULATION_OF_DEFENSE_RESPONSE		137	0.217893	0.903742	0.717	1	1	8942	tags=44%	list=45%	signal=79%
GO_REGULATION_OF_MYOBLAST_DIFFERENTIATION	GO_REGULATION_OF_MYOBLAST_DIFFERENTIATION		46	0.241901	0.903159	0.657658	1	1	10913	tags=59%	list=55%	signal=130%
GO_INOSITOL_PHOSPHATE_METABOLIC_PROCESS	GO_INOSITOL_PHOSPHATE_METABOLIC_PROCESS		56	0.239304	0.903131	0.681	1	1	7333	tags=39%	list=37%	signal=62%
GO_POSITIVE_REGULATION_OF_TRANSMEMBRANE_TRANSPORT	GO_POSITIVE_REGULATION_OF_TRANSMEMBRANE_TRANSPORT		124	0.219557	0.90313	0.725	1	1	11082	tags=54%	list=56%	signal=122%
GO_SINGLE_ORGANISM_CELL_ADHESION	GO_SINGLE_ORGANISM_CELL_ADHESION		450	0.20502	0.903048	0.86	1	1	8277	tags=40%	list=42%	signal=67%
GO_CELL_JUNCTION_ASSEMBLY	GO_CELL_JUNCTION_ASSEMBLY		126	0.220118	0.902744	0.731	1	1	5689	tags=31%	list=29%	signal=43%
GO_REGULATION_OF_CD4_POSITIVE_ALPHA_BETA_T_CELL_ACTIVATION	GO_REGULATION_OF_CD4_POSITIVE_ALPHA_BETA_T_CELL_ACTIVATION		38	0.250397	0.902612	0.666667	1	1	11094	tags=63%	list=56%	signal=143%
GO_JNK_CASCADE	GO_JNK_CASCADE		81	0.226317	0.902368	0.711	1	1	3316	tags=23%	list=17%	signal=28%
GO_REGULATION_OF_EPITHELIAL_CELL_MIGRATION	GO_REGULATION_OF_EPITHELIAL_CELL_MIGRATION		162	0.216066	0.902058	0.771	1	1	8268	tags=41%	list=42%	signal=69%
GO_REGULATION_OF_CYSTEINE_TYPE_ENDOPEPTIDASE_ACTIVITY	GO_REGULATION_OF_CYSTEINE_TYPE_ENDOPEPTIDASE_ACTIVITY		208	0.210655	0.901831	0.768	1	1	5387	tags=26%	list=27%	signal=36%
GO_FOREBRAIN_DEVELOPMENT	GO_FOREBRAIN_DEVELOPMENT		354	0.205463	0.901396	0.845	1	1	10325	tags=50%	list=52%	signal=103%
GO_NEGATIVE_REGULATION_OF_CALCIUM_ION_TRANSPORT	GO_NEGATIVE_REGULATION_OF_CALCIUM_ION_TRANSPORT		48	0.243777	0.901143	0.661	1	1	3648	tags=19%	list=18%	signal=23%
GO_MONOCARBOXYLIC_ACID_CATABOLIC_PROCESS	GO_MONOCARBOXYLIC_ACID_CATABOLIC_PROCESS		95	0.224158	0.898911	0.711	1	1	6263	tags=35%	list=32%	signal=51%
GO_SYMPATHETIC_NERVOUS_SYSTEM_DEVELOPMENT	GO_SYMPATHETIC_NERVOUS_SYSTEM_DEVELOPMENT		21	0.275569	0.898657	0.62436	1	1	6055	tags=29%	list=31%	signal=41%
GO_LIPID_PHOSPHORYLATION	GO_LIPID_PHOSPHORYLATION		96	0.222293	0.898483	0.721	1	1	5654	tags=29%	list=29%	signal=41%
GO_NEGATIVE_REGULATION_OF_DNA_BIOSYNTHETIC_PROCESS	GO_NEGATIVE_REGULATION_OF_DNA_BIOSYNTHETIC_PROCESS		32	0.258735	0.898291	0.640974	1	1	5811	tags=34%	list=29%	signal=49%
GO_REGULATION_OF_PROTEIN_BINDING	GO_REGULATION_OF_PROTEIN_BINDING		167	0.214117	0.897732	0.764	1	1	10179	tags=51%	list=51%	signal=105%
GO_INTRACELLULAR_LIPID_TRANSPORT	GO_INTRACELLULAR_LIPID_TRANSPORT		20	0.278039	0.897404	0.622428	1	1	12380	tags=80%	list=62%	signal=213%
GO_CELL_DIFFERENTIATION_IN_HINDBRAIN	GO_CELL_DIFFERENTIATION_IN_HINDBRAIN		21	0.277798	0.897337	0.630547	1	1	5056	tags=29%	list=26%	signal=38%
GO_SEGMENTATION	GO_SEGMENTATION		89	0.225471	0.897153	0.724	1	1	7177	tags=35%	list=36%	signal=54%
GO_AMMONIUM_ION_METABOLIC_PROCESS	GO_AMMONIUM_ION_METABOLIC_PROCESS		167	0.212743	0.897013	0.759	1	1	5965	tags=31%	list=30%	signal=44%
GO_NEGATIVE_REGULATION_OF_MEIOTIC_CELL_CYCLE	GO_NEGATIVE_REGULATION_OF_MEIOTIC_CELL_CYCLE		19	0.28034	0.89694	0.642783	1	1	4992	tags=26%	list=25%	signal=35%
GO_DENDRITIC_SPINE_DEVELOPMENT	GO_DENDRITIC_SPINE_DEVELOPMENT		19	0.275275	0.896922	0.622385	1	1	11357	tags=74%	list=57%	signal=173%
GO_POSITIVE_REGULATION_OF_CHEMOTAXIS	GO_POSITIVE_REGULATION_OF_CHEMOTAXIS		119	0.219597	0.896745	0.738	1	1	9318	tags=46%	list=47%	signal=87%
GO_NITRIC_OXIDE_METABOLIC_PROCESS	GO_NITRIC_OXIDE_METABOLIC_PROCESS		15	0.292868	0.896664	0.647858	1	1	3411	tags=27%	list=17%	signal=32%
GO_CELLULAR_RESPONSE_TO_FATTY_ACID	GO_CELLULAR_RESPONSE_TO_FATTY_ACID		51	0.240385	0.896619	0.690381	1	1	9074	tags=49%	list=46%	signal=90%
GO_DEVELOPMENTAL_PIGMENTATION	GO_DEVELOPMENTAL_PIGMENTATION		38	0.245753	0.896317	0.656313	1	1	13256	tags=82%	list=67%	signal=246%
GO_REGULATION_OF_ANDROGEN_RECEPTOR_SIGNALING_PATHWAY	GO_REGULATION_OF_ANDROGEN_RECEPTOR_SIGNALING_PATHWAY		22	0.274356	0.895933	0.633197	1	1	9880	tags=59%	list=50%	signal=118%
GO_PEPTIDE_HORMONE_PROCESSING	GO_PEPTIDE_HORMONE_PROCESSING		30	0.25521	0.895859	0.652174	1	1	5633	tags=33%	list=28%	signal=47%
GO_REGULATION_OF_PHOSPHATIDYLINOSITOL_3_KINASE_ACTIVITY	GO_REGULATION_OF_PHOSPHATIDYLINOSITOL_3_KINASE_ACTIVITY		39	0.246718	0.895795	0.667671	1	1	4892	tags=31%	list=25%	signal=41%
[truncated: 1,280 more rows]

## Sheet: RCU_ProCCA_negative
NAME	GS<br> follow link to MSigDB	GS DETAILS	SIZE	ES	NES	NOM p-val	FDR q-val	FWER p-val	RANK AT MAX	LEADING EDGE
GO_SMAD_PROTEIN_SIGNAL_TRANSDUCTION	GO_SMAD_PROTEIN_SIGNAL_TRANSDUCTION	Details ...	56	-0.131093			1	0	14411	tags=93%	list=73%	signal=340%
GO_REGULATION_OF_CARTILAGE_DEVELOPMENT	GO_REGULATION_OF_CARTILAGE_DEVELOPMENT	Details ...	62	-0.115353			1	0	17533	tags=100%	list=89%	signal=867%
GO_POSITIVE_REGULATION_OF_ADENYLATE_CYCLASE_ACTIVITY	GO_POSITIVE_REGULATION_OF_ADENYLATE_CYCLASE_ACTIVITY	Details ...	46	-0.162204			1	0	10214	tags=83%	list=52%	signal=170%
GO_REGULATION_OF_SYSTEMIC_ARTERIAL_BLOOD_PRESSURE	GO_REGULATION_OF_SYSTEMIC_ARTERIAL_BLOOD_PRESSURE	Details ...	82	-0.10572			1	0	12351	tags=85%	list=62%	signal=226%
GO_POSITIVE_REGULATION_OF_LYASE_ACTIVITY	GO_POSITIVE_REGULATION_OF_LYASE_ACTIVITY	Details ...	59	-0.122613			1	0	10214	tags=81%	list=52%	signal=167%
GO_CELL_DIFFERENTIATION_IN_SPINAL_CORD	GO_CELL_DIFFERENTIATION_IN_SPINAL_CORD	Details ...	53	-0.186601			1	0	14257	tags=96%	list=72%	signal=342%
GO_REGULATION_OF_CHONDROCYTE_DIFFERENTIATION	GO_REGULATION_OF_CHONDROCYTE_DIFFERENTIATION	Details ...	46	-0.11526			1	0	17533	tags=100%	list=89%	signal=868%
GO_AUTONOMIC_NERVOUS_SYSTEM_DEVELOPMENT	GO_AUTONOMIC_NERVOUS_SYSTEM_DEVELOPMENT	Details ...	42	-0.111257			1	0	8020	tags=76%	list=40%	signal=128%
GO_NEURON_FATE_COMMITMENT	GO_NEURON_FATE_COMMITMENT	Details ...	67	-0.104467			1	0	5587	tags=69%	list=28%	signal=95%
GO_CELL_FATE_SPECIFICATION	GO_CELL_FATE_SPECIFICATION	Details ...	70	-0.104353			1	0	9505	tags=81%	list=48%	signal=156%
GO_KIDNEY_MORPHOGENESIS	GO_KIDNEY_MORPHOGENESIS	Details ...	82	-0.0919334			1	0	15168	tags=94%	list=77%	signal=399%
GO_CARDIAC_SEPTUM_MORPHOGENESIS	GO_CARDIAC_SEPTUM_MORPHOGENESIS	Details ...	49	-0.140922			1	0	14992	tags=96%	list=76%	signal=393%
GO_ADENYLATE_CYCLASE_ACTIVATING_G_PROTEIN_COUPLED_RECEPTOR_SIGNALING_PATHWAY	GO_ADENYLATE_CYCLASE_ACTIVATING_G_PROTEIN_COUPLED_RECEPTOR_SIGNALING_PATHWAY	Details ...	71	-0.157251			1	0	16011	tags=99%	list=81%	signal=512%
GO_UNSATURATED_FATTY_ACID_BIOSYNTHETIC_PROCESS	GO_UNSATURATED_FATTY_ACID_BIOSYNTHETIC_PROCESS	Details ...	53	-0.096529			1	0	14200	tags=92%	list=72%	signal=326%
GO_REGULATION_OF_SYSTEMIC_ARTERIAL_BLOOD_PRESSURE_MEDIATED_BY_A_CHEMICAL_SIGNAL	GO_REGULATION_OF_SYSTEMIC_ARTERIAL_BLOOD_PRESSURE_MEDIATED_BY_A_CHEMICAL_SIGNAL	Details ...	45	-0.122547			1	0	12351	tags=87%	list=62%	signal=230%
GO_RENAL_SYSTEM_PROCESS	GO_RENAL_SYSTEM_PROCESS	Details ...	98	-0.103812			1	0	11085	tags=82%	list=56%	signal=184%
GO_GABAERGIC_NEURON_DIFFERENTIATION	GO_GABAERGIC_NEURON_DIFFERENTIATION	Details ...	15	-0.495782	-2.17679	0	0.00277752	0.013	9997	tags=100%	list=50%	signal=202%
GO_NEPHRON_TUBULE_FORMATION	GO_NEPHRON_TUBULE_FORMATION	Details ...	18	-0.423837	-2.02967	0	0.0083638	0.039	5518	tags=89%	list=28%	signal=123%
GO_POSITIVE_REGULATION_OF_GLYCOGEN_METABOLIC_PROCESS	GO_POSITIVE_REGULATION_OF_GLYCOGEN_METABOLIC_PROCESS	Details ...	17	-0.421108	-1.95385	0	0.0126999	0.064	11476	tags=100%	list=58%	signal=237%
GO_NEURON_FATE_SPECIFICATION	GO_NEURON_FATE_SPECIFICATION	Details ...	31	-0.293867	-1.91839	0	0.0152721	0.08	5446	tags=84%	list=27%	signal=115%
GO_REGULATION_OF_NOREPINEPHRINE_SECRETION	GO_REGULATION_OF_NOREPINEPHRINE_SECRETION		17	-0.384036	-1.88653	0	0.0180574	0.1	8923	tags=94%	list=45%	signal=171%
GO_APOPTOTIC_PROCESS_INVOLVED_IN_MORPHOGENESIS	GO_APOPTOTIC_PROCESS_INVOLVED_IN_MORPHOGENESIS		16	-0.424127	-1.8743	0.0277778	0.019154	0.111	8603	tags=94%	list=43%	signal=166%
GO_STABILIZATION_OF_MEMBRANE_POTENTIAL	GO_STABILIZATION_OF_MEMBRANE_POTENTIAL		16	-0.371024	-1.75153	0.0222222	0.0399631	0.226	5121	tags=81%	list=26%	signal=109%
GO_METANEPHRIC_NEPHRON_DEVELOPMENT	GO_METANEPHRIC_NEPHRON_DEVELOPMENT		32	-0.303777	-1.73573	0	0.0437625	0.249	12495	tags=97%	list=63%	signal=262%
GO_DORSAL_SPINAL_CORD_DEVELOPMENT	GO_DORSAL_SPINAL_CORD_DEVELOPMENT		20	-0.34926	-1.68556	0	0.0548479	0.31	10172	tags=95%	list=51%	signal=195%
GO_NEGATIVE_REGULATION_OF_CATECHOLAMINE_SECRETION	GO_NEGATIVE_REGULATION_OF_CATECHOLAMINE_SECRETION		16	-0.376166	-1.67519	0	0.0558384	0.327	9346	tags=94%	list=47%	signal=177%
GO_ADAPTATION_OF_SIGNALING_PATHWAY	GO_ADAPTATION_OF_SIGNALING_PATHWAY		20	-0.336574	-1.66294	0.0333333	0.0588223	0.357	11076	tags=95%	list=56%	signal=215%
GO_POSITIVE_REGULATION_OF_STRIATED_MUSCLE_CONTRACTION	GO_POSITIVE_REGULATION_OF_STRIATED_MUSCLE_CONTRACTION		15	-0.361599	-1.63312	0.0181818	0.0691646	0.417	9706	tags=93%	list=49%	signal=183%
GO_REGULATION_OF_INTERLEUKIN_13_PRODUCTION	GO_REGULATION_OF_INTERLEUKIN_13_PRODUCTION		17	-0.354469	-1.57956	0.0294118	0.0936302	0.538	12795	tags=100%	list=65%	signal=282%
GO_RESPONSE_TO_LEAD_ION	GO_RESPONSE_TO_LEAD_ION		20	-0.314098	-1.57489	0	0.0927003	0.547	13595	tags=100%	list=69%	signal=318%
GO_VENTRAL_SPINAL_CORD_INTERNEURON_DIFFERENTIATION	GO_VENTRAL_SPINAL_CORD_INTERNEURON_DIFFERENTIATION		17	-0.355075	-1.56988	0.0408163	0.0928489	0.558	12783	tags=100%	list=65%	signal=282%
GO_REGULATION_OF_MESONEPHROS_DEVELOPMENT	GO_REGULATION_OF_MESONEPHROS_DEVELOPMENT		26	-0.281198	-1.51627	0.0952381	0.132397	0.693	9547	tags=88%	list=48%	signal=171%
GO_GAS_TRANSPORT	GO_GAS_TRANSPORT		19	-0.299546	-1.51236	0	0.131232	0.701	11383	tags=95%	list=57%	signal=222%
GO_ACTIVATION_OF_ADENYLATE_CYCLASE_ACTIVITY	GO_ACTIVATION_OF_ADENYLATE_CYCLASE_ACTIVITY		39	-0.218547	-1.44657	0	0.192422	0.835	10214	tags=85%	list=52%	signal=174%
GO_METANEPHRIC_NEPHRON_MORPHOGENESIS	GO_METANEPHRIC_NEPHRON_MORPHOGENESIS		21	-0.280627	-1.41284	0.117647	0.225783	0.895	12495	tags=95%	list=63%	signal=258%
GO_FUCOSYLATION	GO_FUCOSYLATION		22	-0.293151	-1.41117	0	0.221057	0.897	10381	tags=91%	list=52%	signal=191%
GO_EPOXYGENASE_P450_PATHWAY	GO_EPOXYGENASE_P450_PATHWAY		18	-0.308913	-1.39835	0.0789474	0.231826	0.918	13697	tags=100%	list=69%	signal=324%
GO_NEGATIVE_REGULATION_OF_KIDNEY_DEVELOPMENT	GO_NEGATIVE_REGULATION_OF_KIDNEY_DEVELOPMENT		17	-0.317402	-1.39094	0.0816327	0.235166	0.93	9045	tags=88%	list=46%	signal=162%
GO_REGULATION_OF_CGMP_BIOSYNTHETIC_PROCESS	GO_REGULATION_OF_CGMP_BIOSYNTHETIC_PROCESS		22	-0.262634	-1.36812	0.0434783	0.262238	0.947	14614	tags=100%	list=74%	signal=381%
GO_ADRENAL_GLAND_DEVELOPMENT	GO_ADRENAL_GLAND_DEVELOPMENT		23	-0.256589	-1.36444	0.0588235	0.260496	0.949	12495	tags=96%	list=63%	signal=259%
GO_PEPTIDYL_ARGININE_MODIFICATION	GO_PEPTIDYL_ARGININE_MODIFICATION		18	-0.262985	-1.33862	0	0.296949	0.969	14606	tags=100%	list=74%	signal=380%
GO_EPITHELIAL_CELL_FATE_COMMITMENT	GO_EPITHELIAL_CELL_FATE_COMMITMENT		15	-0.296303	-1.33249	0.114754	0.301693	0.975	9505	tags=93%	list=48%	signal=179%
GO_CELL_COMMUNICATION_BY_ELECTRICAL_COUPLING	GO_CELL_COMMUNICATION_BY_ELECTRICAL_COUPLING		15	-0.293933	-1.3223	0.119048	0.310454	0.978	8809	tags=87%	list=44%	signal=156%
GO_PROXIMAL_DISTAL_PATTERN_FORMATION	GO_PROXIMAL_DISTAL_PATTERN_FORMATION		32	-0.207603	-1.31712	0.142857	0.312403	0.982	5557	tags=72%	list=28%	signal=100%
GO_CARDIAC_RIGHT_VENTRICLE_MORPHOGENESIS	GO_CARDIAC_RIGHT_VENTRICLE_MORPHOGENESIS		16	-0.278367	-1.31643	0.0425532	0.306791	0.983	14301	tags=100%	list=72%	signal=359%
GO_POSITIVE_REGULATION_OF_MESONEPHROS_DEVELOPMENT	GO_POSITIVE_REGULATION_OF_MESONEPHROS_DEVELOPMENT		22	-0.240236	-1.28283	0	0.359447	0.991	9547	tags=86%	list=48%	signal=167%
GO_CHONDROITIN_SULFATE_PROTEOGLYCAN_BIOSYNTHETIC_PROCESS	GO_CHONDROITIN_SULFATE_PROTEOGLYCAN_BIOSYNTHETIC_PROCESS		29	-0.226487	-1.26398	0.125	0.393005	0.994	12927	tags=93%	list=65%	signal=268%
GO_REGULATION_OF_CGMP_METABOLIC_PROCESS	GO_REGULATION_OF_CGMP_METABOLIC_PROCESS		29	-0.23103	-1.25607	0.111111	0.403333	0.995	15241	tags=100%	list=77%	signal=433%
GO_IONOTROPIC_GLUTAMATE_RECEPTOR_SIGNALING_PATHWAY	GO_IONOTROPIC_GLUTAMATE_RECEPTOR_SIGNALING_PATHWAY		24	-0.229859	-1.25323	0.153846	0.400598	0.995	15263	tags=100%	list=77%	signal=435%
GO_CELLULAR_RESPONSE_TO_VASCULAR_ENDOTHELIAL_GROWTH_FACTOR_STIMULUS	GO_CELLULAR_RESPONSE_TO_VASCULAR_ENDOTHELIAL_GROWTH_FACTOR_STIMULUS		30	-0.229828	-1.2526	0.0714286	0.393892	0.995	15265	tags=100%	list=77%	signal=435%
GO_REGULATION_OF_CYTOKINE_PRODUCTION_INVOLVED_IN_INFLAMMATORY_RESPONSE	GO_REGULATION_OF_CYTOKINE_PRODUCTION_INVOLVED_IN_INFLAMMATORY_RESPONSE		18	-0.255861	-1.23553	0.232558	0.424273	0.998	14747	tags=100%	list=74%	signal=391%
GO_KIDNEY_MESENCHYME_DEVELOPMENT	GO_KIDNEY_MESENCHYME_DEVELOPMENT		17	-0.272824	-1.23118	0.212766	0.424876	0.998	14411	tags=100%	list=73%	signal=367%
GO_NEGATIVE_REGULATION_OF_TISSUE_REMODELING	GO_NEGATIVE_REGULATION_OF_TISSUE_REMODELING		17	-0.271694	-1.22276	0.261905	0.435835	0.998	9808	tags=88%	list=50%	signal=175%
GO_VENTRICULAR_SEPTUM_MORPHOGENESIS	GO_VENTRICULAR_SEPTUM_MORPHOGENESIS		28	-0.198609	-1.21759	0.105263	0.440069	0.998	13768	tags=96%	list=70%	signal=316%
GO_EXTRACELLULAR_MATRIX_ASSEMBLY	GO_EXTRACELLULAR_MATRIX_ASSEMBLY		16	-0.255431	-1.19622	0.166667	0.480974	0.999	14755	tags=100%	list=74%	signal=392%
GO_REGULATION_OF_RESPIRATORY_SYSTEM_PROCESS	GO_REGULATION_OF_RESPIRATORY_SYSTEM_PROCESS		15	-0.275403	-1.19409	0.25	0.477868	0.999	7889	tags=87%	list=40%	signal=144%
GO_SPINAL_CORD_PATTERNING	GO_SPINAL_CORD_PATTERNING		24	-0.218815	-1.1775	0.25	0.51262	1	13635	tags=96%	list=69%	signal=307%
GO_REGULATION_OF_GRANULOCYTE_DIFFERENTIATION	GO_REGULATION_OF_GRANULOCYTE_DIFFERENTIATION		15	-0.261682	-1.17646	0.222222	0.506977	1	14631	tags=100%	list=74%	signal=382%
GO_REGULATION_OF_ASTROCYTE_DIFFERENTIATION	GO_REGULATION_OF_ASTROCYTE_DIFFERENTIATION		27	-0.208116	-1.13916	0.1875	0.604401	1	12901	tags=93%	list=65%	signal=265%
GO_OXYGEN_TRANSPORT	GO_OXYGEN_TRANSPORT		15	-0.261547	-1.13405	0.298246	0.608535	1	11031	tags=93%	list=56%	signal=210%
GO_CHONDROITIN_SULFATE_BIOSYNTHETIC_PROCESS	GO_CHONDROITIN_SULFATE_BIOSYNTHETIC_PROCESS		25	-0.21198	-1.12331	0.285714	0.628634	1	14104	tags=96%	list=71%	signal=333%
GO_NEGATIVE_REGULATION_OF_GLIAL_CELL_DIFFERENTIATION	GO_NEGATIVE_REGULATION_OF_GLIAL_CELL_DIFFERENTIATION		26	-0.204429	-1.11712	0.157895	0.637897	1	12563	tags=92%	list=63%	signal=252%
GO_REGULATION_OF_FATTY_ACID_BETA_OXIDATION	GO_REGULATION_OF_FATTY_ACID_BETA_OXIDATION		15	-0.263147	-1.11357	0.293103	0.63903	1	14602	tags=100%	list=74%	signal=380%
GO_LEUKOTRIENE_BIOSYNTHETIC_PROCESS	GO_LEUKOTRIENE_BIOSYNTHETIC_PROCESS		20	-0.207175	-1.10151	0.285714	0.666491	1	15711	tags=100%	list=79%	signal=483%
GO_MESENCHYMAL_TO_EPITHELIAL_TRANSITION	GO_MESENCHYMAL_TO_EPITHELIAL_TRANSITION		15	-0.251326	-1.09793	0.28	0.667569	1	14836	tags=100%	list=75%	signal=398%
GO_COCHLEA_MORPHOGENESIS	GO_COCHLEA_MORPHOGENESIS		21	-0.214871	-1.09614	0.375	0.662097	1	9489	tags=86%	list=48%	signal=164%
GO_GLANDULAR_EPITHELIAL_CELL_DEVELOPMENT	GO_GLANDULAR_EPITHELIAL_CELL_DEVELOPMENT		17	-0.252564	-1.09536	0.254902	0.654565	1	14812	tags=100%	list=75%	signal=396%
GO_POSITIVE_REGULATION_OF_HEART_CONTRACTION	GO_POSITIVE_REGULATION_OF_HEART_CONTRACTION		35	-0.175676	-1.09161	0.25	0.65733	1	16337	tags=100%	list=82%	signal=569%
GO_REGULATION_OF_GLYCOGEN_METABOLIC_PROCESS	GO_REGULATION_OF_GLYCOGEN_METABOLIC_PROCESS		34	-0.203109	-1.08863	0.333333	0.656138	1	11901	tags=91%	list=60%	signal=228%
GO_REGULATION_OF_GASTRULATION	GO_REGULATION_OF_GASTRULATION		32	-0.179878	-1.08339	0.333333	0.66099	1	14797	tags=97%	list=75%	signal=382%
GO_POSITIVE_REGULATION_OF_EPIDERMIS_DEVELOPMENT	GO_POSITIVE_REGULATION_OF_EPIDERMIS_DEVELOPMENT		31	-0.20269	-1.07777	0.375	0.668046	1	15802	tags=100%	list=80%	signal=493%
GO_SYNAPTIC_TRANSMISSION_DOPAMINERGIC	GO_SYNAPTIC_TRANSMISSION_DOPAMINERGIC		17	-0.235478	-1.05612	0.347826	0.718088	1	10263	tags=88%	list=52%	signal=183%
GO_RIBOSOMAL_SMALL_SUBUNIT_ASSEMBLY	GO_RIBOSOMAL_SMALL_SUBUNIT_ASSEMBLY		16	-0.21844	-1.05475	0.27907	0.711873	1	10972	tags=88%	list=55%	signal=196%
GO_GANGLIOSIDE_METABOLIC_PROCESS	GO_GANGLIOSIDE_METABOLIC_PROCESS		26	-0.18641	-1.05438	0.3	0.70321	1	14754	tags=96%	list=74%	signal=376%
GO_ARACHIDONIC_ACID_METABOLIC_PROCESS	GO_ARACHIDONIC_ACID_METABOLIC_PROCESS		50	-0.148175	-1.03461	0	0.749662	1	10967	tags=84%	list=55%	signal=188%
GO_ACTIN_MYOSIN_FILAMENT_SLIDING	GO_ACTIN_MYOSIN_FILAMENT_SLIDING		38	-0.206125	-1.03255	0.5	0.746828	1	11492	tags=89%	list=58%	signal=213%
GO_POSITIVE_REGULATION_OF_CARTILAGE_DEVELOPMENT	GO_POSITIVE_REGULATION_OF_CARTILAGE_DEVELOPMENT		28	-0.193176	-1.03228	0.454545	0.73801	1	10176	tags=86%	list=51%	signal=176%
GO_C21_STEROID_HORMONE_BIOSYNTHETIC_PROCESS	GO_C21_STEROID_HORMONE_BIOSYNTHETIC_PROCESS		15	-0.234497	-1.03225	0.4	0.728764	1	5445	tags=73%	list=27%	signal=101%
GO_ADRENERGIC_RECEPTOR_SIGNALING_PATHWAY	GO_ADRENERGIC_RECEPTOR_SIGNALING_PATHWAY		23	-0.198716	-1.03086	0.375	0.723693	1	15879	tags=100%	list=80%	signal=503%
GO_NEGATIVE_REGULATION_OF_PLATELET_ACTIVATION	GO_NEGATIVE_REGULATION_OF_PLATELET_ACTIVATION		17	-0.247836	-1.0278	0.405405	0.723132	1	11473	tags=94%	list=58%	signal=223%
GO_RESPONSE_TO_PAIN	GO_RESPONSE_TO_PAIN		29	-0.198979	-1.02439	0.272727	0.724636	1	15875	tags=100%	list=80%	signal=503%
GO_APOPTOTIC_PROCESS_INVOLVED_IN_DEVELOPMENT	GO_APOPTOTIC_PROCESS_INVOLVED_IN_DEVELOPMENT		20	-0.215451	-1.02293	0.407407	0.719611	1	12795	tags=95%	list=65%	signal=268%
GO_POSITIVE_REGULATION_OF_BLOOD_PRESSURE	GO_POSITIVE_REGULATION_OF_BLOOD_PRESSURE		36	-0.139837	-1.0225	0.5	0.711918	1	12030	tags=89%	list=61%	signal=226%
GO_REGULATION_OF_RENAL_SYSTEM_PROCESS	GO_REGULATION_OF_RENAL_SYSTEM_PROCESS		37	-0.158704	-1.00679	0	0.744866	1	11154	tags=86%	list=56%	signal=198%
GO_INTESTINAL_EPITHELIAL_CELL_DIFFERENTIATION	GO_INTESTINAL_EPITHELIAL_CELL_DIFFERENTIATION		16	-0.231108	-1.0018	0.452381	0.749557	1	12476	tags=94%	list=63%	signal=253%
GO_REGULATION_OF_METANEPHROS_DEVELOPMENT	GO_REGULATION_OF_METANEPHROS_DEVELOPMENT		23	-0.167363	-0.992059	0.473684	0.77699	1	9045	tags=78%	list=46%	signal=144%
GO_ACTIVATION_OF_PROTEIN_KINASE_A_ACTIVITY	GO_ACTIVATION_OF_PROTEIN_KINASE_A_ACTIVITY		17	-0.2322	-0.986914	0.526316	0.783039	1	9724	tags=88%	list=49%	signal=173%
GO_MATURE_B_CELL_DIFFERENTIATION	GO_MATURE_B_CELL_DIFFERENTIATION		17	-0.213712	-0.984019	0.435897	0.781951	1	15581	tags=100%	list=79%	signal=468%
GO_NEGATIVE_REGULATION_OF_SMOOTH_MUSCLE_CELL_MIGRATION	GO_NEGATIVE_REGULATION_OF_SMOOTH_MUSCLE_CELL_MIGRATION		16	-0.223249	-0.980241	0.483871	0.784911	1	15392	tags=100%	list=78%	signal=448%
GO_CELL_AGGREGATION	GO_CELL_AGGREGATION		21	-0.182072	-0.975956	0.5	0.787753	1	11956	tags=90%	list=60%	signal=228%
GO_REGULATION_OF_SENSORY_PERCEPTION	GO_REGULATION_OF_SENSORY_PERCEPTION		34	-0.148709	-0.967043	0.666667	0.803769	1	12096	tags=88%	list=61%	signal=226%
GO_POSITIVE_REGULATION_OF_ENDOTHELIAL_CELL_DIFFERENTIATION	GO_POSITIVE_REGULATION_OF_ENDOTHELIAL_CELL_DIFFERENTIATION		15	-0.221812	-0.965346	0.451613	0.799872	1	9045	tags=87%	list=46%	signal=159%
GO_NEGATIVE_REGULATION_OF_AMINE_TRANSPORT	GO_NEGATIVE_REGULATION_OF_AMINE_TRANSPORT		25	-0.194027	-0.965194	0.533333	0.79178	1	9346	tags=84%	list=47%	signal=159%
GO_DEFINITIVE_HEMOPOIESIS	GO_DEFINITIVE_HEMOPOIESIS		16	-0.200162	-0.961439	0.446809	0.792723	1	15849	tags=100%	list=80%	signal=500%
GO_REGULATION_OF_BONE_DEVELOPMENT	GO_REGULATION_OF_BONE_DEVELOPMENT		19	-0.188202	-0.959518	0.433333	0.789019	1	9852	tags=84%	list=50%	signal=167%
GO_MEGAKARYOCYTE_DIFFERENTIATION	GO_MEGAKARYOCYTE_DIFFERENTIATION		20	-0.193583	-0.95747	0.413793	0.786503	1	15980	tags=100%	list=81%	signal=517%
GO_REGULATION_OF_B_CELL_DIFFERENTIATION	GO_REGULATION_OF_B_CELL_DIFFERENTIATION		22	-0.187023	-0.956941	0.555556	0.779488	1	14371	tags=95%	list=73%	signal=347%
GO_REGULATION_OF_KIDNEY_DEVELOPMENT	GO_REGULATION_OF_KIDNEY_DEVELOPMENT		55	-0.105791	-0.949954	1	0.789244	1	15111	tags=95%	list=76%	signal=397%
GO_RENAL_SYSTEM_PROCESS_INVOLVED_IN_REGULATION_OF_SYSTEMIC_ARTERIAL_BLOOD_PRESSURE	GO_RENAL_SYSTEM_PROCESS_INVOLVED_IN_REGULATION_OF_SYSTEMIC_ARTERIAL_BLOOD_PRESSURE		23	-0.192769	-0.943718	0.8	0.797573	1	10774	tags=87%	list=54%	signal=190%
GO_CARTILAGE_DEVELOPMENT_INVOLVED_IN_ENDOCHONDRAL_BONE_MORPHOGENESIS	GO_CARTILAGE_DEVELOPMENT_INVOLVED_IN_ENDOCHONDRAL_BONE_MORPHOGENESIS		19	-0.196392	-0.939686	0.571429	0.799062	1	13427	tags=95%	list=68%	signal=294%
GO_GLUTAMATE_SECRETION	GO_GLUTAMATE_SECRETION		27	-0.166406	-0.938225	0.615385	0.795013	1	16519	tags=100%	list=83%	signal=601%
GO_REGULATION_OF_VASODILATION	GO_REGULATION_OF_VASODILATION		46	-0.148502	-0.936117	0.5	0.792685	1	16876	tags=100%	list=85%	signal=674%
GO_RNA_SPLICING_VIA_ENDONUCLEOLYTIC_CLEAVAGE_AND_LIGATION	GO_RNA_SPLICING_VIA_ENDONUCLEOLYTIC_CLEAVAGE_AND_LIGATION		15	-0.212326	-0.930376	0.606061	0.798975	1	15608	tags=100%	list=79%	signal=471%
GO_REGULATION_OF_RESPIRATORY_GASEOUS_EXCHANGE	GO_REGULATION_OF_RESPIRATORY_GASEOUS_EXCHANGE		22	-0.175606	-0.921527	0.684211	0.812097	1	7889	tags=82%	list=40%	signal=136%
GO_REGULATION_OF_ENDOTHELIAL_CELL_DIFFERENTIATION	GO_REGULATION_OF_ENDOTHELIAL_CELL_DIFFERENTIATION		27	-0.162337	-0.902076	0.571429	0.849567	1	9045	tags=81%	list=46%	signal=150%
GO_REGULATION_OF_EXCRETION	GO_REGULATION_OF_EXCRETION		28	-0.161359	-0.900631	0.666667	0.84497	1	12096	tags=89%	list=61%	signal=229%
GO_OSTEOBLAST_DEVELOPMENT	GO_OSTEOBLAST_DEVELOPMENT		18	-0.190076	-0.899806	0.666667	0.839385	1	10521	tags=89%	list=53%	signal=189%
GO_RENAL_SYSTEM_VASCULATURE_DEVELOPMENT	GO_RENAL_SYSTEM_VASCULATURE_DEVELOPMENT		19	-0.18847	-0.896255	0.628571	0.84024	1	16081	tags=100%	list=81%	signal=531%
GO_ATRIOVENTRICULAR_VALVE_DEVELOPMENT	GO_ATRIOVENTRICULAR_VALVE_DEVELOPMENT		19	-0.179829	-0.896238	0.648649	0.832558	1	16252	tags=100%	list=82%	signal=556%
GO_ATRIAL_SEPTUM_DEVELOPMENT	GO_ATRIAL_SEPTUM_DEVELOPMENT		18	-0.17982	-0.892846	0.658537	0.832078	1	16252	tags=100%	list=82%	signal=556%
GO_POSITIVE_REGULATION_OF_CHONDROCYTE_DIFFERENTIATION	GO_POSITIVE_REGULATION_OF_CHONDROCYTE_DIFFERENTIATION		19	-0.179355	-0.887836	0.710526	0.835714	1	10176	tags=84%	list=51%	signal=173%
GO_NEGATIVE_REGULATION_OF_INTERLEUKIN_1_BETA_PRODUCTION	GO_NEGATIVE_REGULATION_OF_INTERLEUKIN_1_BETA_PRODUCTION		15	-0.206454	-0.884945	0.671642	0.834151	1	5080	tags=73%	list=26%	signal=99%
GO_NEGATIVE_REGULATION_OF_ANION_TRANSPORT	GO_NEGATIVE_REGULATION_OF_ANION_TRANSPORT		32	-0.136859	-0.881492	0.833333	0.834666	1	9346	tags=78%	list=47%	signal=148%
GO_PROTEIN_HYDROXYLATION	GO_PROTEIN_HYDROXYLATION		15	-0.20423	-0.881164	0.660714	0.827963	1	13111	tags=93%	list=66%	signal=276%
GO_RENAL_SYSTEM_PROCESS_INVOLVED_IN_REGULATION_OF_BLOOD_VOLUME	GO_RENAL_SYSTEM_PROCESS_INVOLVED_IN_REGULATION_OF_BLOOD_VOLUME		17	-0.202993	-0.876096	0.619048	0.830723	1	10774	tags=88%	list=54%	signal=193%
GO_REGULATION_OF_MONONUCLEAR_CELL_MIGRATION	GO_REGULATION_OF_MONONUCLEAR_CELL_MIGRATION		16	-0.198862	-0.876033	0.660377	0.823652	1	13342	tags=94%	list=67%	signal=287%
GO_POSITIVE_REGULATION_OF_HEART_RATE	GO_POSITIVE_REGULATION_OF_HEART_RATE		22	-0.176718	-0.874207	0.6	0.820301	1	14615	tags=95%	list=74%	signal=364%
GO_ESTABLISHMENT_OF_EPITHELIAL_CELL_POLARITY	GO_ESTABLISHMENT_OF_EPITHELIAL_CELL_POLARITY		22	-0.172276	-0.872888	0.75	0.816262	1	16402	tags=100%	list=83%	signal=581%
GO_CRANIAL_NERVE_MORPHOGENESIS	GO_CRANIAL_NERVE_MORPHOGENESIS		23	-0.165167	-0.872175	0.6	0.810936	1	10269	tags=83%	list=52%	signal=171%
GO_LEUKOTRIENE_METABOLIC_PROCESS	GO_LEUKOTRIENE_METABOLIC_PROCESS		30	-0.135478	-0.86624	0.777778	0.816615	1	14013	tags=93%	list=71%	signal=318%
GO_METANEPHRIC_EPITHELIUM_DEVELOPMENT	GO_METANEPHRIC_EPITHELIUM_DEVELOPMENT		20	-0.166208	-0.861074	0.76	0.820312	1	13434	tags=95%	list=68%	signal=295%
GO_POSITIVE_REGULATION_OF_KIDNEY_DEVELOPMENT	GO_POSITIVE_REGULATION_OF_KIDNEY_DEVELOPMENT		41	-0.134672	-0.855595	0.666667	0.824325	1	12864	tags=90%	list=65%	signal=257%
GO_NEGATIVE_REGULATION_OF_CARTILAGE_DEVELOPMENT	GO_NEGATIVE_REGULATION_OF_CARTILAGE_DEVELOPMENT		26	-0.174531	-0.85404	0.785714	0.821014	1	13174	tags=92%	list=67%	signal=275%
GO_NOTOCHORD_DEVELOPMENT	GO_NOTOCHORD_DEVELOPMENT		18	-0.183862	-0.849427	0.724138	0.822602	1	16172	tags=100%	list=82%	signal=544%
GO_NEURONAL_STEM_CELL_POPULATION_MAINTENANCE	GO_NEURONAL_STEM_CELL_POPULATION_MAINTENANCE		19	-0.167905	-0.848816	0.62963	0.817081	1	16488	tags=100%	list=83%	signal=596%
GO_REGULATION_OF_INSULIN_LIKE_GROWTH_FACTOR_RECEPTOR_SIGNALING_PATHWAY	GO_REGULATION_OF_INSULIN_LIKE_GROWTH_FACTOR_RECEPTOR_SIGNALING_PATHWAY		22	-0.151102	-0.840015	0.730769	0.828007	1	16821	tags=100%	list=85%	signal=662%
GO_SPINAL_CORD_MOTOR_NEURON_DIFFERENTIATION	GO_SPINAL_CORD_MOTOR_NEURON_DIFFERENTIATION		34	-0.160953	-0.839671	1	0.821907	1	16628	tags=100%	list=84%	signal=621%
GO_FOREBRAIN_REGIONALIZATION	GO_FOREBRAIN_REGIONALIZATION		24	-0.165166	-0.837503	0.7	0.819485	1	10856	tags=88%	list=55%	signal=193%
GO_METANEPHROS_MORPHOGENESIS	GO_METANEPHROS_MORPHOGENESIS		28	-0.162366	-0.832566	0.733333	0.822428	1	15168	tags=96%	list=77%	signal=411%
GO_REGULATION_OF_MACROPHAGE_DIFFERENTIATION	GO_REGULATION_OF_MACROPHAGE_DIFFERENTIATION		20	-0.168465	-0.832321	0.777778	0.816484	1	10624	tags=85%	list=54%	signal=183%
GO_CAMP_BIOSYNTHETIC_PROCESS	GO_CAMP_BIOSYNTHETIC_PROCESS		17	-0.179244	-0.8203	0.711538	0.831279	1	9724	tags=82%	list=49%	signal=162%
GO_PHOSPHATE_ION_TRANSPORT	GO_PHOSPHATE_ION_TRANSPORT		18	-0.171837	-0.818292	0.75	0.828142	1	16410	tags=100%	list=83%	signal=582%
GO_ENDOTHELIAL_CELL_PROLIFERATION	GO_ENDOTHELIAL_CELL_PROLIFERATION		24	-0.13742	-0.81559	0.9375	0.826198	1	17092	tags=100%	list=86%	signal=728%
GO_POSITIVE_REGULATION_OF_INTERLEUKIN_4_PRODUCTION	GO_POSITIVE_REGULATION_OF_INTERLEUKIN_4_PRODUCTION		22	-0.161664	-0.805695	0.833333	0.836912	1	16612	tags=100%	list=84%	signal=619%
GO_REGULATION_OF_SMOOTH_MUSCLE_CELL_MIGRATION	GO_REGULATION_OF_SMOOTH_MUSCLE_CELL_MIGRATION		49	-0.115993	-0.784531	1	0.864034	1	13851	tags=90%	list=70%	signal=298%
GO_AMINO_ACID_IMPORT	GO_AMINO_ACID_IMPORT		15	-0.165849	-0.76862	0.76	0.880205	1	11844	tags=87%	list=60%	signal=215%
GO_CATECHOLAMINE_BIOSYNTHETIC_PROCESS	GO_CATECHOLAMINE_BIOSYNTHETIC_PROCESS		18	-0.162105	-0.762398	0.8125	0.882014	1	11956	tags=89%	list=60%	signal=224%
GO_REGULATION_OF_HYDROGEN_PEROXIDE_METABOLIC_PROCESS	GO_REGULATION_OF_HYDROGEN_PEROXIDE_METABOLIC_PROCESS		15	-0.178732	-0.759624	0.807018	0.87893	1	16273	tags=100%	list=82%	signal=560%
GO_ATRIOVENTRICULAR_VALVE_MORPHOGENESIS	GO_ATRIOVENTRICULAR_VALVE_MORPHOGENESIS		16	-0.179802	-0.749037	0.795455	0.885357	1	16252	tags=100%	list=82%	signal=556%
GO_ENTEROENDOCRINE_CELL_DIFFERENTIATION	GO_ENTEROENDOCRINE_CELL_DIFFERENTIATION		19	-0.156182	-0.743972	0.902439	0.884356	1	16720	tags=100%	list=84%	signal=640%
GO_POSITIVE_REGULATION_OF_VASOCONSTRICTION	GO_POSITIVE_REGULATION_OF_VASOCONSTRICTION		35	-0.120247	-0.743234	0.857143	0.878873	1	13502	tags=91%	list=68%	signal=287%
GO_PARASYMPATHETIC_NERVOUS_SYSTEM_DEVELOPMENT	GO_PARASYMPATHETIC_NERVOUS_SYSTEM_DEVELOPMENT		17	-0.16055	-0.739702	0.805556	0.8763	1	9505	tags=82%	list=48%	signal=158%
GO_OLIGODENDROCYTE_DEVELOPMENT	GO_OLIGODENDROCYTE_DEVELOPMENT		32	-0.107544	-0.721938	1	0.889837	1	17684	tags=100%	list=89%	signal=930%
GO_REGULATION_OF_FATTY_ACID_TRANSPORT	GO_REGULATION_OF_FATTY_ACID_TRANSPORT		27	-0.131586	-0.692759	1	0.911796	1	9322	tags=81%	list=47%	signal=154%
GO_REGULATION_OF_URINE_VOLUME	GO_REGULATION_OF_URINE_VOLUME		20	-0.142573	-0.689727	0.96875	0.908152	1	11085	tags=85%	list=56%	signal=193%
GO_REGULATION_OF_TRIGLYCERIDE_BIOSYNTHETIC_PROCESS	GO_REGULATION_OF_TRIGLYCERIDE_BIOSYNTHETIC_PROCESS		17	-0.145009	-0.685915	0.942857	0.904476	1	8021	tags=76%	list=40%	signal=128%
GO_VACUOLAR_ACIDIFICATION	GO_VACUOLAR_ACIDIFICATION		15	-0.168982	-0.683245	0.9	0.900531	1	16466	tags=100%	list=83%	signal=592%
GO_RESPONSE_TO_PH	GO_RESPONSE_TO_PH		38	-0.110719	-0.679122	1	0.897877	1	15113	tags=95%	list=76%	signal=399%
GO_NEGATIVE_REGULATION_OF_CHONDROCYTE_DIFFERENTIATION	GO_NEGATIVE_REGULATION_OF_CHONDROCYTE_DIFFERENTIATION		20	-0.143786	-0.669498	1	0.89818	1	13174	tags=90%	list=67%	signal=268%
GO_POSITIVE_REGULATION_OF_INTERLEUKIN_6_SECRETION	GO_POSITIVE_REGULATION_OF_INTERLEUKIN_6_SECRETION		16	-0.152167	-0.665983	0.952381	0.894625	1	16799	tags=100%	list=85%	signal=657%
GO_CHEMOSENSORY_BEHAVIOR	GO_CHEMOSENSORY_BEHAVIOR		15	-0.152541	-0.656771	0.913793	0.894314	1	14034	tags=93%	list=71%	signal=320%
GO_LENS_MORPHOGENESIS_IN_CAMERA_TYPE_EYE	GO_LENS_MORPHOGENESIS_IN_CAMERA_TYPE_EYE		17	-0.141868	-0.644566	0.941176	0.895823	1	17003	tags=100%	list=86%	signal=705%
GO_NEGATIVE_REGULATION_OF_BLOOD_PRESSURE	GO_NEGATIVE_REGULATION_OF_BLOOD_PRESSURE		43	-0.0895404	-0.634087	1	0.895578	1	9859	tags=79%	list=50%	signal=157%
GO_PHOSPHATIDYLSERINE_ACYL_CHAIN_REMODELING	GO_PHOSPHATIDYLSERINE_ACYL_CHAIN_REMODELING		17	-0.132084	-0.62622	0.978723	0.893377	1	12606	tags=88%	list=64%	signal=242%
GO_NEGATIVE_REGULATION_OF_ORGANIC_ACID_TRANSPORT	GO_NEGATIVE_REGULATION_OF_ORGANIC_ACID_TRANSPORT		18	-0.141545	-0.620202	0.969697	0.889985	1	8923	tags=78%	list=45%	signal=141%
GO_CELL_DIFFERENTIATION_INVOLVED_IN_KIDNEY_DEVELOPMENT	GO_CELL_DIFFERENTIATION_INVOLVED_IN_KIDNEY_DEVELOPMENT		35	-0.105869	-0.604423	1	0.890181	1	15034	tags=94%	list=76%	signal=390%
GO_POSITIVE_REGULATION_OF_MUSCLE_CONTRACTION	GO_POSITIVE_REGULATION_OF_MUSCLE_CONTRACTION		43	-0.0893316	-0.585447	1	0.889875	1	14615	tags=93%	list=74%	signal=354%
GO_RESPONSE_TO_MINERALOCORTICOID	GO_RESPONSE_TO_MINERALOCORTICOID		34	-0.0919265	-0.454609	1	0.89835	1	13741	tags=91%	list=69%	signal=297%
