# Supplementary material for: Translational efficiency across healthy and tumor tissues is proliferation‐related
Source: Mol Syst Biol. 2020 Mar 9;16(3):e9275. doi: 10.15252/msb.20199275 (PMC7061310; doi:10.15252/msb.20199275)
Supplement: Supplementary file 14 — Source Data for Figure 1 [file MSB-16-e9275-s013.xlsx]

## Sheet: correlation_table
		Hydro-tRNAseq
		HELA.LA1_31413_CAGATC	BJ.B2_35507_TAGCTT	HCT116.T1_31410_CGATGT	HEK293.K2_33086_AGTCAA	HCT116.T2_31411_TGACCA	HELA.LA2_31414_CCGTCC	HELA.LA3_31415_GTTTCG	HEK293.K1_33085_GGCTAC	BJ.B1_35506_GATCAG	HCT116.T3_31412_GCCAAT	HEK293.K3_33087_GAGTGG	BJ.BJ1_35508_CGTACG
Small RNA-seq	HCT116.31757_31876_TGACCA	0.932364	0.93155	0.940093	0.929205	0.931829	0.934762	0.928487	0.922475	0.929895	0.935372	0.933687	0.930769
	MDA.MB.231.31765_31876_CATTTT	0.916248	0.926909	0.911687	0.925024	0.899973	0.916651	0.91611	0.910069	0.92769	0.911284	0.927415	0.926634
	HELA.31760_31876_AGTCAA	0.952444	0.946778	0.953669	0.943489	0.947869	0.954276	0.946548	0.940685	0.943559	0.95378	0.947192	0.944985
	MDA.MB.231.31767_31876_CTAGCT	0.91747	0.926079	0.912394	0.921843	0.901076	0.91868	0.91747	0.908428	0.926526	0.910195	0.925411	0.924698
	HELA.31761_31876_GTCCGC	0.9518	0.946766	0.950836	0.944328	0.947029	0.952999	0.945052	0.94249	0.94365	0.950661	0.949203	0.944421
	HCT116.31758_31876_TAGCTT	0.934097	0.931742	0.942754	0.930775	0.932504	0.936658	0.929389	0.923718	0.93004	0.938224	0.935099	0.931604
	HCT116.31757_31876_TGACCA	0.931526	0.930241	0.939046	0.9294	0.931496	0.934004	0.927326	0.922016	0.928965	0.9339	0.934054	0.929276
	HEK293.31763_31876_CAGGCG	0.919745	0.926542	0.915423	0.935059	0.903367	0.921757	0.918185	0.9273	0.92358	0.91349	0.943004	0.925532
	HEK293.31764_31876_CATGGC	0.919376	0.926507	0.916066	0.93546	0.903562	0.921056	0.917724	0.927196	0.923831	0.913764	0.943222	0.92591
	HELA.31759_31876_GGCTAC	0.957409	0.948662	0.958044	0.947191	0.95221	0.957415	0.948789	0.945746	0.945688	0.95807	0.951256	0.948249
	MDA.MB.231.31766_31876_CCAACA	0.912387	0.924048	0.906002	0.920026	0.896674	0.912524	0.911443	0.905003	0.925414	0.905373	0.923313	0.922946
	BJ.31768_31876_CTATAC	0.938527	0.946122	0.940548	0.929322	0.926436	0.942116	0.93537	0.923432	0.940403	0.93666	0.935122	0.94198
	BJ.31770_31876_TCCCGA	0.937158	0.945237	0.940433	0.931773	0.927472	0.940701	0.934473	0.92379	0.939564	0.936442	0.936308	0.941877
	BJ.31769_31876_TATAAT	0.940186	0.950055	0.938516	0.932846	0.929967	0.943415	0.938978	0.924554	0.944702	0.936567	0.937304	0.945621
	HEK293.31762_31876_GAGTGG	0.917793	0.925257	0.913193	0.932924	0.900106	0.919552	0.916646	0.92505	0.922983	0.910985	0.941443	0.925211
